# Supplementary material for: Ccl2‐Induced Regulatory T Cells Balance Inflammation Through Macrophage Polarization During Liver Reconstitution
Source: Adv Sci (Weinh). 2024 Oct 1;11(45):2403849. doi: 10.1002/advs.202403849 (PMC11615773; doi:10.1002/advs.202403849)
Supplement: Supplementary file 2 — Supplemental Table 1 [file ADVS-11-2403849-s001.xlsx]

## Sheet: Cell marker genes
gene	B cell	T cell	NK	cDC	Neutrophils	Macrophage	Mast cell	Plasma cell	ILC	Non-Immune cell
Cd79a	35.633	0.259772	1.89612	0.733716	1.63084	0.982037	1.67117	6.72791	1.00704	1.13998
Cd79b	10.0508	0.128233	0.658586	0.258758	0.325344	0.46139	0.334958	4.33056	0.401781	0.609816
Cd3d	0.410825	8.23233	0.353184	0.292615	1.04557	0.270625	0.380375	0.181622	3.51907	5.36433
Cd3e	0.527581	9.87884	0.326162	0.374891	0.29419	0.359118	0.278985	0.30031	6.42757	6.8351
Ncr1	0.0117215	0.0526245	6.8152	0.0220046	0.0812475	0.0184901	0	0.0267599	1.20768	0.324912
Nkg7	0.695027	11.828	40.8824	0.392748	0.55033	0.581575	1.44265	0.252389	11.3801	12.581
Klrk1	0.0440943	0.673744	4.35223	0.589567	0.103424	0.19036	0.241946	0.058837	1.65954	0.909058
Xcr1	0.000700453	0.00110494	0.000771381	0.276541	0	0.00272365	0.179791	0	0.00321193	0.0256598
Sirpa	0.0605288	0.0359304	0.0269212	1.61957	4.22215	2.47962	1.11743	0.0249675	2.53281	0.330947
Ly6g	0.00170475	0.00179446	0.00132413	0	2.07859	0.0134739	0	0.0526861	0.000601844	0.102237
Csf3r	0.0127872	0.00692859	0.00509654	0.196998	16.851	0.473276	0.312195	0	0.556822	0.0893808
Cd68	0.042153	0.06516	0.058036	1.39216	0.672602	2.00902	0.47466	0.161381	1.60133	0.322237
Csf1r	0.0210329	0.0140822	0.0206349	0.945594	0.680124	2.00267	0.402301	0.0154778	2.15235	0.212011
Kit	0.0044941	0.00593558	0.064698	0.3321	0.0280933	0.0550044	0.622254	0	0.128048	0.0413496
Cpa3	0	0.000386641	0.00143157	0	0	0	2.26296	0	0.00119743	0.0431047
Jchain	0.513176	0.224485	0.338884	0.110964	0.364964	0.137413	0.244024	300.632	0.267156	0.416577
Igkc	23.9641	0.65746	1.49243	0.84404	2.23761	2.82154	1.58607	570.279	1.16551	3.43825
Ly6a	3.14117	4.44652	1.78337	0.919859	0.396567	3.7803	0.780012	3.55727	1.45325	4.43548
Thy1	0.240838	4.30026	0.797314	0.159437	0.211438	0.290832	0.286674	0.126323	2.94081	4.45095
Pimreg	0.000743771	0.00245143	0	0	0	0.000455	0	0.0209577	0.000423255	0.488299
Pclaf	0.0119568	0.0210624	0.00839583	0.0808521	0.0446047	0.0255137	0.0361227	0.97159	0.0379976	6.59615

## Sheet: ILC1 GO enrichment
	ONTOLOGY	ID	Description	GeneRatio	BgRatio	pvalue	p.adjust	qvalue	geneID	Count	Type
GO:19059541	BP	GO:1905954	positive regulation of lipid localization	16/218	123/29008	1.38e-15	5.16e-12	2.88e-12	Apoe/Lpl/Spp1/Dab2/Plin2/Cd36/Lrp1/Edn1/Il1a/Nr1h3/Trem2/Msr1/Retn/Apoc4/Fabp3/Eepd1	16	up
GO:00509002	BP	GO:0050900	leukocyte migration	23/218	373/29008	1.2e-14	2.23e-11	1.24e-11	Ccl7/Spp1/Pf4/Cxcl16/Ccl22/C3ar1/Edn1/Il1a/Sirpa/Cadm1/Trem2/Vcam1/F11r/Tlr2/Ptafr/Adam8/Serpine1/Lgmn/Pgf/Vegfa/Mmp14/F7/Cyp7b1	23	up
GO:00321032	BP	GO:0032103	positive regulation of response to external stimulus	24/218	427/29008	2.37e-14	2.94e-11	1.64e-11	Arg1/Ccl7/Lpl/Acod1/Ptgs2/Lrp1/C3ar1/Edn1/Cadm1/Trem2/Ifi207/Il1rl1/Tlr2/Mmp12/Fgfr1/Adam8/Serpine1/Stx3/Lgmn/Pgf/Sash1/Vegfa/F7/Kdr	24	up
GO:00603262	BP	GO:0060326	cell chemotaxis	21/218	312/29008	3.24e-14	3.02e-11	1.69e-11	Ccl7/Spp1/Ccr9/Pf4/Xcr1/Cxcl16/Ccl22/C3ar1/Edn1/Vcam1/Fgfr1/Adam8/Serpine1/Lgmn/Pgf/Epha2/Vegfa/F7/Cyp7b1/Kdr/Gab1	21	up
GO:19059521	BP	GO:1905952	regulation of lipid localization	17/218	183/29008	5.23e-14	3.9e-11	2.18e-11	Apoe/Lpl/Spp1/Dab2/Apoc1/Plin2/Cd36/Lrp1/Edn1/Il1a/Nr1h3/Trem2/Msr1/Retn/Apoc4/Fabp3/Eepd1	17	up
GO:00315891	BP	GO:0031589	cell-substrate adhesion	22/218	366/29008	7.79e-14	4.84e-11	2.7e-11	Cd63/Spp1/Dab2/Cd36/Lrp1/Sirpa/Mertk/Vcam1/Marcks/Mmp12/Itgb5/Adam8/Axl/Itga5/Plau/Serpine1/Jag1/Vegfa/Mmp14/Fzd7/Kdr/Parvb	22	up
GO:00420601	BP	GO:0042060	wound healing	21/218	361/29008	5.54e-13	2.95e-10	1.65e-10	Apoe/Slc7a11/Pf4/Clec10a/Igf1/Hmox1/Cd36/Il1a/Mertk/F11r/Mmp12/Axl/Plau/Serpine1/Vegfa/F7/Cldn1/Fzd7/Kdr/Aqp1/Myof	21	up
GO:00506731	BP	GO:0050673	epithelial cell proliferation	23/218	471/29008	1.56e-12	7.28e-10	4.06e-10	Arg1/Apoe/Ctsl/Dab2/Igf1/Ccnd1/Hmox1/Il10/Bmp2/Mmp12/Fgfr1/Plau/Prok2/Pgf/Cdh1/Tcf7l2/Epha2/Vegfa/Cyp7b1/Nr1d1/Cldn1/Fzd7/Kdr	23	up
GO:00457651	BP	GO:0045765	regulation of angiogenesis	19/218	302/29008	1.87e-12	7.56e-10	4.22e-10	Hmox1/Cd36/Il10/C3ar1/Tcf4/Il1a/Stab1/Lif/Cdh5/Itga5/Serpine1/Pgf/Sash1/Hk2/Epha2/Vegfa/Kdr/Aqp1/Gab1	19	up
GO:00068981	BP	GO:0006898	receptor-mediated endocytosis	18/218	265/29008	2.03e-12	7.56e-10	4.22e-10	Siglech/Apoe/Ctsl/Cd63/Dab2/Cxcl16/Apoc1/Mrc1/Cd36/Lrp1/Clu/Msr1/Ramp3/Grk3/Serpine1/Siglec1/Vegfa/Hspg2	18	up
GO:19013421	BP	GO:1901342	regulation of vasculature development	19/218	306/29008	2.36e-12	8e-10	4.47e-10	Hmox1/Cd36/Il10/C3ar1/Tcf4/Il1a/Stab1/Lif/Cdh5/Itga5/Serpine1/Pgf/Sash1/Hk2/Epha2/Vegfa/Kdr/Aqp1/Gab1	19	up
GO:00487711	BP	GO:0048771	tissue remodeling	16/218	202/29008	3.47e-12	1.08e-09	6.02e-10	Spp1/Clec10a/Igf1/Lrp1/Il1a/Lif/Adam8/Dcstamp/Axl/Jag1/Epha2/Vegfa/Gpnmb/Ctsk/Mmp14/Tmem119	16	up
GO:00506781	BP	GO:0050678	regulation of epithelial cell proliferation	21/218	403/29008	4.52e-12	1.3e-09	7.23e-10	Arg1/Apoe/Ctsl/Dab2/Igf1/Ccnd1/Hmox1/Il10/Bmp2/Mmp12/Fgfr1/Plau/Pgf/Cdh1/Tcf7l2/Vegfa/Cyp7b1/Nr1d1/Cldn1/Fzd7/Kdr	21	up
GO:00018182	BP	GO:0001818	negative regulation of cytokine production	18/218	292/29008	1.03e-11	2.74e-09	1.53e-09	Arg1/Il1r2/Acod1/Igf1/Hmox1/Il10/Sirpa/Trem2/Mertk/Il1rl1/Tlr2/Ptprs/Nlrp3/Fgfr1/Axl/Arg2/Epha2/Gpnmb	18	up
GO:00026872	BP	GO:0002687	positive regulation of leukocyte migration	14/218	153/29008	1.15e-11	2.86e-09	1.6e-09	Ccl7/C3ar1/Edn1/Il1a/Trem2/Tlr2/Ptafr/Adam8/Serpine1/Lgmn/Pgf/Vegfa/Mmp14/F7	14	up
GO:00703712	BP	GO:0070371	ERK1 and ERK2 cascade	19/218	349/29008	2.33e-11	5.42e-09	3.02e-09	Apoe/Ccl7/Dab2/Igf1/Cd36/Lrp1/Ccl22/Bmp2/Edn1/Il1a/Sirpa/Trem2/Tlr2/Lif/Ramp3/Epha2/Vegfa/Gpnmb/Kdr	19	up
GO:00703722	BP	GO:0070372	regulation of ERK1 and ERK2 cascade	18/218	326/29008	6.32e-11	1.39e-08	7.74e-09	Apoe/Ccl7/Dab2/Igf1/Cd36/Lrp1/Ccl22/Bmp2/Il1a/Sirpa/Trem2/Tlr2/Lif/Ramp3/Epha2/Vegfa/Gpnmb/Kdr	18	up
GO:00457662	BP	GO:0045766	positive regulation of angiogenesis	14/218	179/29008	9.55e-11	1.87e-08	1.05e-08	Hmox1/Il10/C3ar1/Il1a/Cdh5/Itga5/Serpine1/Pgf/Sash1/Hk2/Vegfa/Kdr/Aqp1/Gab1	14	up
GO:19040182	BP	GO:1904018	positive regulation of vasculature development	14/218	179/29008	9.55e-11	1.87e-08	1.05e-08	Hmox1/Il10/C3ar1/Il1a/Cdh5/Itga5/Serpine1/Pgf/Sash1/Hk2/Vegfa/Kdr/Aqp1/Gab1	14	up
GO:00506791	BP	GO:0050679	positive regulation of epithelial cell proliferation	15/218	215/29008	1.02e-10	1.9e-08	1.06e-08	Arg1/Igf1/Ccnd1/Hmox1/Il10/Bmp2/Mmp12/Fgfr1/Pgf/Tcf7l2/Vegfa/Cyp7b1/Cldn1/Fzd7/Kdr	15	up
GO:00068691	BP	GO:0006869	lipid transport	19/218	387/29008	1.36e-10	2.41e-08	1.34e-08	Apoe/Spp1/Dab2/Apoc1/Plin2/Cd36/Lrp1/Edn1/Il1a/Nr1h3/Trem2/Msr1/Inhba/Retn/Apoc4/Abcc3/Slc27a1/Fabp3/Eepd1	19	up
GO:00108761	BP	GO:0010876	lipid localization	20/218	437/29008	1.5e-10	2.55e-08	1.42e-08	Apoe/Lpl/Spp1/Dab2/Apoc1/Plin2/Cd36/Lrp1/Edn1/Il1a/Nr1h3/Trem2/Msr1/Inhba/Retn/Apoc4/Abcc3/Slc27a1/Fabp3/Eepd1	20	up
GO:19035552	BP	GO:1903555	regulation of tumor necrosis factor superfamily cytokine production	14/218	186/29008	1.59e-10	2.55e-08	1.42e-08	Lpl/Igf1/Cd36/Il10/Clu/Il1a/Sirpa/Trem2/Tlr2/Ptafr/Adam8/Axl/Arg2/Gpnmb	14	up
GO:00508081	BP	GO:0050808	synapse organization	21/218	489/29008	1.64e-10	2.55e-08	1.42e-08	Apoe/Slc7a11/Il10/Cadm1/Trem2/Dmpk/Pmp22/Marcks/Tlr2/Ptprs/Flrt3/Plxnb2/Ndrg1/Lgmn/Ptprf/Cdh1/Fzd1/Arhgap22/Lhfpl4/Cdk5r1/Nrp2	21	up
GO:00975292	BP	GO:0097529	myeloid leukocyte migration	15/218	226/29008	2.05e-10	3.06e-08	1.71e-08	Ccl7/Spp1/Pf4/Ccl22/C3ar1/Edn1/Il1a/Sirpa/Trem2/Adam8/Serpine1/Lgmn/Pgf/Vegfa/Mmp14	15	up
GO:00717062	BP	GO:0071706	tumor necrosis factor superfamily cytokine production	14/218	191/29008	2.26e-10	3.25e-08	1.81e-08	Lpl/Igf1/Cd36/Il10/Clu/Il1a/Sirpa/Trem2/Tlr2/Ptafr/Adam8/Axl/Arg2/Gpnmb	14	up
GO:00323701	BP	GO:0032370	positive regulation of lipid transport	11/218	100/29008	2.64e-10	3.65e-08	2.04e-08	Apoe/Spp1/Dab2/Lrp1/Edn1/Il1a/Nr1h3/Trem2/Retn/Fabp3/Eepd1	11	up
GO:00712192	BP	GO:0071219	cellular response to molecule of bacterial origin	17/218	313/29008	2.82e-10	3.75e-08	2.1e-08	Acod1/Pf4/Cxcl16/Mrc1/Cd36/Il10/Il1a/Sirpa/Tnip3/Nr1h3/Trem2/Tlr2/Nlrp3/Axl/Serpine1/Sash1/Nr1d1	17	up
GO:00022372	BP	GO:0002237	response to molecule of bacterial origin	19/218	409/29008	3.44e-10	4.42e-08	2.47e-08	Acod1/Ptgs2/Pf4/Cxcl16/Mrc1/Cd36/Il10/Il1a/Sirpa/Tnip3/Nr1h3/Trem2/Tlr2/Nlrp3/Ptafr/Axl/Serpine1/Sash1/Nr1d1	19	up
GO:19046451	BP	GO:1904645	response to amyloid-beta	8/218	39/29008	4.5e-10	5.6e-08	3.12e-08	Igf1/Cd36/Lrp1/Trem2/Vcam1/Ramp3/Fpr2/Lgmn	8	up
GO:00457852	BP	GO:0045785	positive regulation of cell adhesion	20/218	471/29008	5.56e-10	6.68e-08	3.73e-08	Cd63/Spp1/Tgm2/Dab2/Igf1/Cd36/Il1a/Sirpa/Vcam1/F11r/Lif/Nlrp3/Ptafr/Adam8/Sox13/Itga5/Stx3/Cdh1/Vegfa/Kdr	20	up
GO:00709971	BP	GO:0070997	neuron death	19/218	428/29008	7.33e-10	8.54e-08	4.77e-08	Apoe/Slc7a11/Igf1/Hmox1/Il10/Lrp1/Clu/Trem2/Adam8/Axl/Plau/Lgmn/Ptprf/Fzd1/Vegfa/Gpnmb/Cdk5r1/Kdr/Tbc1d24	19	up
GO:00486081	BP	GO:0048608	reproductive structure development	20/218	480/29008	7.71e-10	8.71e-08	4.86e-08	Ctsl/Ptgs2/Igf1/Ccnd1/Il10/Il1a/Mertk/Vcam1/Lif/Axl/Inhba/Retn/Serpine1/Cdh1/Tcf7l2/Sycp2/Vegfa/Cyp7b1/Kdr/Gab1	20	up
GO:00712162	BP	GO:0071216	cellular response to biotic stimulus	17/218	337/29008	8.73e-10	9.21e-08	5.14e-08	Acod1/Pf4/Cxcl16/Mrc1/Cd36/Il10/Il1a/Sirpa/Tnip3/Nr1h3/Trem2/Tlr2/Nlrp3/Axl/Serpine1/Sash1/Nr1d1	17	up
GO:19012141	BP	GO:1901214	regulation of neuron death	18/218	384/29008	8.85e-10	9.21e-08	5.14e-08	Apoe/Slc7a11/Igf1/Hmox1/Il10/Lrp1/Clu/Trem2/Adam8/Axl/Lgmn/Ptprf/Fzd1/Vegfa/Gpnmb/Cdk5r1/Kdr/Tbc1d24	18	up
GO:00614581	BP	GO:0061458	reproductive system development	20/218	484/29008	8.89e-10	9.21e-08	5.14e-08	Ctsl/Ptgs2/Igf1/Ccnd1/Il10/Il1a/Mertk/Vcam1/Lif/Axl/Inhba/Retn/Serpine1/Cdh1/Tcf7l2/Sycp2/Vegfa/Cyp7b1/Kdr/Gab1	20	up
GO:00324962	BP	GO:0032496	response to lipopolysaccharide	18/218	388/29008	1.04e-09	1.04e-07	5.79e-08	Acod1/Ptgs2/Pf4/Cxcl16/Mrc1/Cd36/Il10/Il1a/Sirpa/Tnip3/Nr1h3/Trem2/Nlrp3/Ptafr/Axl/Serpine1/Sash1/Nr1d1	18	up
GO:00486602	BP	GO:0048660	regulation of smooth muscle cell proliferation	13/218	178/29008	1.06e-09	1.04e-07	5.79e-08	Apoe/Ptgs2/Igf1/Hmox1/Il10/C3ar1/Bmp2/Edn1/Ptafr/Retn/Tcf7l2/Notch3/Vegfa	13	up
GO:00507272	BP	GO:0050727	regulation of inflammatory response	17/218	342/29008	1.09e-09	1.04e-07	5.81e-08	Apoe/Lpl/Acod1/Ptgs2/Igf1/Il10/Nr1h3/Trem2/Pmp22/Il1rl1/Tlr2/Nlrp3/Fgfr1/Adam8/Cdh5/Serpine1/Nr1d1	17	up
GO:00343291	BP	GO:0034329	cell junction assembly	19/218	439/29008	1.12e-09	1.04e-07	5.81e-08	Lrp1/Cadm1/Pmp22/F11r/Tlr2/Ptprs/Flrt3/Plxnb2/Cdh5/Itga5/Cdh1/Fzd1/Epha2/Vegfa/Lhfpl4/Mmp14/Gjb2/Cldn1/Kdr	19	up
GO:00016671	BP	GO:0001667	ameboidal-type cell migration	19/218	444/29008	1.35e-09	1.22e-07	6.83e-08	Apoe/Cd63/Ptgs2/Igf1/Hmox1/Edn1/Pmp22/Mmp12/Fgfr1/Adam8/Cdh5/Serpine1/Lgmn/Sash1/Epha2/Vegfa/Kdr/Aqp1/Nrp2	19	up
GO:00712222	BP	GO:0071222	cellular response to lipopolysaccharide	16/218	303/29008	1.44e-09	1.28e-07	7.13e-08	Acod1/Pf4/Cxcl16/Mrc1/Cd36/Il10/Il1a/Sirpa/Tnip3/Nr1h3/Trem2/Nlrp3/Axl/Serpine1/Sash1/Nr1d1	16	up
GO:00326802	BP	GO:0032680	regulation of tumor necrosis factor production	13/218	183/29008	1.49e-09	1.29e-07	7.19e-08	Lpl/Igf1/Cd36/Il10/Clu/Il1a/Sirpa/Trem2/Tlr2/Ptafr/Axl/Arg2/Gpnmb	13	up
GO:00018192	BP	GO:0001819	positive regulation of cytokine production	20/218	500/29008	1.55e-09	1.32e-07	7.34e-08	Lpl/Clec4e/Ptgs2/Cd36/Il10/Lrp1/C3ar1/Clu/Il1a/Cadm1/Trem2/Ifi207/Il1rl1/Rab7b/Tlr2/Nlrp3/Mmp12/Ptafr/Adam8/Serpine1	20	up
GO:00486592	BP	GO:0048659	smooth muscle cell proliferation	13/218	184/29008	1.59e-09	1.32e-07	7.34e-08	Apoe/Ptgs2/Igf1/Hmox1/Il10/C3ar1/Bmp2/Edn1/Ptafr/Retn/Tcf7l2/Notch3/Vegfa	13	up
GO:00508071	BP	GO:0050807	regulation of synapse organization	15/218	263/29008	1.67e-09	1.35e-07	7.56e-08	Apoe/Slc7a11/Il10/Trem2/Dmpk/Marcks/Tlr2/Ptprs/Flrt3/Ptprf/Fzd1/Arhgap22/Lhfpl4/Cdk5r1/Nrp2	15	up
GO:00026852	BP	GO:0002685	regulation of leukocyte migration	14/218	223/29008	1.72e-09	1.37e-07	7.63e-08	Ccl7/C3ar1/Edn1/Il1a/Trem2/Tlr2/Ptafr/Adam8/Serpine1/Lgmn/Pgf/Vegfa/Mmp14/F7	14	up
GO:00509212	BP	GO:0050921	positive regulation of chemotaxis	12/218	151/29008	1.79e-09	1.39e-07	7.78e-08	Ccl7/C3ar1/Edn1/Trem2/Fgfr1/Serpine1/Stx3/Lgmn/Pgf/Vegfa/F7/Kdr	12	up
GO:00071601	BP	GO:0007160	cell-matrix adhesion	14/218	225/29008	1.93e-09	1.44e-07	8.04e-08	Cd63/Cd36/Lrp1/Sirpa/Vcam1/Mmp12/Itgb5/Adam8/Plau/Serpine1/Jag1/Vegfa/Mmp14/Kdr	14	up
GO:00071622	BP	GO:0007162	negative regulation of cell adhesion	16/218	310/29008	2e-09	1.44e-07	8.04e-08	Arg1/Il10/Lrp1/Bmp2/Il1rn/Mmp12/Adam8/Plxnb2/Serpine1/Jag1/Arg2/Cdh1/Vegfa/Gpnmb/Mmp14/Fzd7	16	up
GO:00305952	BP	GO:0030595	leukocyte chemotaxis	14/218	226/29008	2.05e-09	1.44e-07	8.04e-08	Ccl7/Spp1/Pf4/Cxcl16/Ccl22/C3ar1/Edn1/Adam8/Serpine1/Lgmn/Pgf/Vegfa/F7/Cyp7b1	14	up
GO:00326402	BP	GO:0032640	tumor necrosis factor production	13/218	188/29008	2.07e-09	1.44e-07	8.04e-08	Lpl/Igf1/Cd36/Il10/Clu/Il1a/Sirpa/Trem2/Tlr2/Ptafr/Axl/Arg2/Gpnmb	13	up
GO:00310991	BP	GO:0031099	regeneration	12/218	153/29008	2.09e-09	1.44e-07	8.04e-08	Igf1/Ccnd1/Hmox1/Lrp1/Lif/Ptprs/Plau/Lifr/Serpine1/Ptprf/Fzd7/Matn2	12	up
GO:00323681	BP	GO:0032368	regulation of lipid transport	12/218	153/29008	2.09e-09	1.44e-07	8.04e-08	Apoe/Spp1/Dab2/Apoc1/Lrp1/Edn1/Il1a/Nr1h3/Trem2/Retn/Fabp3/Eepd1	12	up
GO:00703742	BP	GO:0070374	positive regulation of ERK1 and ERK2 cascade	14/218	227/29008	2.17e-09	1.47e-07	8.2e-08	Apoe/Ccl7/Igf1/Cd36/Lrp1/Ccl22/Bmp2/Il1a/Trem2/Tlr2/Ramp3/Vegfa/Gpnmb/Kdr	14	up
GO:00508031	BP	GO:0050803	regulation of synapse structure or activity	15/218	271/29008	2.52e-09	1.68e-07	9.35e-08	Apoe/Slc7a11/Il10/Trem2/Dmpk/Marcks/Tlr2/Ptprs/Flrt3/Ptprf/Fzd1/Arhgap22/Lhfpl4/Cdk5r1/Nrp2	15	up
GO:00508781	BP	GO:0050878	regulation of body fluid levels	17/218	366/29008	3.03e-09	1.98e-07	1.11e-07	Apoe/Slc7a11/Pf4/Ccnd1/Cd36/Edn1/Nr1h3/Mertk/F11r/Axl/Plau/Serpine1/Cdh1/Vegfa/F7/Cldn1/Aqp1	17	up
GO:19046461	BP	GO:1904646	cellular response to amyloid-beta	7/218	33/29008	4.45e-09	2.86e-07	1.6e-07	Igf1/Cd36/Lrp1/Trem2/Vcam1/Fpr2/Lgmn	7	up
GO:00991731	BP	GO:0099173	postsynapse organization	13/218	204/29008	5.56e-09	3.51e-07	1.96e-07	Apoe/Slc7a11/Cadm1/Trem2/Marcks/Ptprs/Ndrg1/Lgmn/Ptprf/Arhgap22/Lhfpl4/Cdk5r1/Nrp2	13	up
GO:00336741	BP	GO:0033674	positive regulation of kinase activity	18/218	435/29008	6.26e-09	3.89e-07	2.17e-07	Igf1/Ccnd1/Clu/Edn1/Il1rn/Trem2/Mertk/Marcks/Fgfr1/Adam8/Axl/Sash1/Epha2/Vegfa/Cdk5r1/Slc27a1/Kdr/Gab1	18	up
GO:00468891	BP	GO:0046889	positive regulation of lipid biosynthetic process	10/218	106/29008	7.94e-09	4.85e-07	2.71e-07	Apoe/Dab2/Ptgs2/Igf1/Il1a/Nr1h3/Tcf7l2/Nr1d1/Slc27a1/Fabp3	10	up
GO:00343412	BP	GO:0034341	response to interferon-gamma	11/218	139/29008	9.03e-09	5.35e-07	2.99e-07	Arg1/Ccl7/Acod1/Cxcl16/Mrc1/Ccl22/Sirpa/Rab7b/Tlr2/Dapk1/Cdc42ep2	11	up
GO:00987421	BP	GO:0098742	cell-cell adhesion via plasma-membrane adhesion molecules	13/218	213/29008	9.34e-09	5.35e-07	2.99e-07	Il10/Bmp2/Il1rn/Cadm1/Vcam1/Ptprs/Flrt3/Plxnb2/Cdh5/Itga5/Ptprf/Cdh1/Cldn1	13	up
GO:00713472	BP	GO:0071347	cellular response to interleukin-1	9/218	80/29008	9.47e-09	5.35e-07	2.99e-07	Ccl7/Il1r2/Acod1/Ccl22/Il1rn/Il1a/Sirpa/Serpine1/Nr1d1	9	up
GO:00902871	BP	GO:0090287	regulation of cellular response to growth factor stimulus	15/218	299/29008	9.49e-09	5.35e-07	2.99e-07	Cd63/Dab2/Lrp1/Bmp2/Tcf4/Fam20c/Gdf3/Pbld1/Fgfr1/Cdh5/Ptprf/Fzd1/Tcf7l2/Kdr/Myof	15	up
GO:00330021	BP	GO:0033002	muscle cell proliferation	14/218	255/29008	9.62e-09	5.35e-07	2.99e-07	Apoe/Ptgs2/Igf1/Hmox1/Il10/C3ar1/Bmp2/Edn1/Fgfr1/Ptafr/Retn/Tcf7l2/Notch3/Vegfa	14	up
GO:19012151	BP	GO:1901215	negative regulation of neuron death	14/218	255/29008	9.62e-09	5.35e-07	2.99e-07	Apoe/Slc7a11/Igf1/Hmox1/Il10/Lrp1/Adam8/Axl/Lgmn/Fzd1/Vegfa/Gpnmb/Kdr/Tbc1d24	14	up
GO:00321021	BP	GO:0032102	negative regulation of response to external stimulus	17/218	398/29008	1.05e-08	5.77e-07	3.22e-07	Arg1/Apoe/Acod1/Igf1/Il10/Nr1h3/Trem2/Ifi207/Ptprs/Nlrp3/Mmp12/Cdh5/Plau/Serpine1/Arg2/Aph1c/Nr1d1	17	up
GO:00454441	BP	GO:0045444	fat cell differentiation	14/218	260/29008	1.23e-08	6.65e-07	3.71e-07	Lpl/Ptgs2/Igf1/Ccnd1/Bmp2/Gdf3/Sox13/Retn/Jag1/Tcf7l2/Vegfa/Nr1d1/Creb5/Fabp3	14	up
GO:00106311	BP	GO:0010631	epithelial cell migration	15/218	306/29008	1.29e-08	6.89e-07	3.85e-07	Apoe/Cd63/Ptgs2/Igf1/Hmox1/Fgfr1/Adam8/Cdh5/Serpine1/Lgmn/Sash1/Epha2/Vegfa/Kdr/Aqp1	15	up
GO:00224072	BP	GO:0022407	regulation of cell-cell adhesion	18/218	457/29008	1.34e-08	7.02e-07	3.92e-07	Arg1/Igf1/Il10/Bmp2/Il1rn/Il1a/Sirpa/Vcam1/F11r/Nlrp3/Ptafr/Adam8/Sox13/Jag1/Arg2/Cdh1/Vegfa/Gpnmb	18	up
GO:00713462	BP	GO:0071346	cellular response to interferon-gamma	10/218	112/29008	1.36e-08	7.02e-07	3.92e-07	Arg1/Ccl7/Acod1/Mrc1/Ccl22/Sirpa/Rab7b/Tlr2/Dapk1/Cdc42ep2	10	up
GO:00019351	BP	GO:0001935	endothelial cell proliferation	12/218	181/29008	1.4e-08	7.11e-07	3.97e-07	Arg1/Apoe/Igf1/Hmox1/Il10/Bmp2/Fgfr1/Prok2/Pgf/Epha2/Vegfa/Kdr	12	up
GO:00901321	BP	GO:0090132	epithelium migration	15/218	308/29008	1.41e-08	7.11e-07	3.97e-07	Apoe/Cd63/Ptgs2/Igf1/Hmox1/Fgfr1/Adam8/Cdh5/Serpine1/Lgmn/Sash1/Epha2/Vegfa/Kdr/Aqp1	15	up
GO:00901301	BP	GO:0090130	tissue migration	15/218	310/29008	1.54e-08	7.64e-07	4.27e-07	Apoe/Cd63/Ptgs2/Igf1/Hmox1/Fgfr1/Adam8/Cdh5/Serpine1/Lgmn/Sash1/Epha2/Vegfa/Kdr/Aqp1	15	up
GO:00326521	BP	GO:0032652	regulation of interleukin-1 production	10/218	114/29008	1.61e-08	7.9e-07	4.41e-07	Lpl/Il1r2/Igf1/Cd36/Sirpa/Trem2/Ifi207/Tlr2/Nlrp3/Arg2	10	up
GO:19016521	BP	GO:1901652	response to peptide	17/218	412/29008	1.75e-08	8.46e-07	4.72e-07	Lpl/Gdf15/Gatm/Igf1/Cd36/Lrp1/Edn1/Trem2/Vcam1/Marcks/Ramp3/Fpr2/Retn/Jag1/Lgmn/Ptprf/Slc27a1	17	up
GO:00108101	BP	GO:0010810	regulation of cell-substrate adhesion	13/218	226/29008	1.89e-08	8.99e-07	5.02e-07	Spp1/Dab2/Cd36/Lrp1/Mmp12/Itga5/Plau/Serpine1/Jag1/Vegfa/Mmp14/Fzd7/Kdr	13	up
GO:00435341	BP	GO:0043534	blood vessel endothelial cell migration	10/218	116/29008	1.9e-08	8.99e-07	5.02e-07	Apoe/Ptgs2/Igf1/Hmox1/Fgfr1/Adam8/Cdh5/Epha2/Vegfa/Kdr	10	up
GO:00015031	BP	GO:0001503	ossification	17/218	417/29008	2.08e-08	9.72e-07	5.42e-07	Spp1/Ptgs2/Igf1/Bmp2/Fam20c/Fgfr1/Jag1/Fzd1/Tcf7l2/Sgms2/Klf10/Epha2/Vegfa/Mmp14/Tmem119/Mn1/Hspg2	17	up
GO:00326121	BP	GO:0032612	interleukin-1 production	10/218	120/29008	2.64e-08	1.21e-06	6.73e-07	Lpl/Il1r2/Igf1/Cd36/Sirpa/Trem2/Ifi207/Tlr2/Nlrp3/Arg2	10	up
GO:00380841	BP	GO:0038084	vascular endothelial growth factor signaling pathway	7/218	42/29008	2.65e-08	1.21e-06	6.73e-07	Cd63/Tcf4/Pgf/Vegfa/Kdr/Nrp2/Gab1	7	up
GO:00313481	BP	GO:0031348	negative regulation of defense response	13/218	236/29008	3.16e-08	1.42e-06	7.92e-07	Arg1/Apoe/Acod1/Igf1/Il10/Nr1h3/Trem2/Ifi207/Nlrp3/Mmp12/Cdh5/Arg2/Nr1d1	13	up
GO:00107201	BP	GO:0010720	positive regulation of cell development	16/218	378/29008	3.28e-08	1.45e-06	8.12e-07	Apoe/Tgm2/Dab2/Igf1/Lrp1/Bmp2/Marcks/F11r/Tlr2/Lif/Plxnb2/Cdh5/Ptprf/Vegfa/Kdr/Tbc1d24	16	up
GO:00326511	BP	GO:0032651	regulation of interleukin-1 beta production	9/218	93/29008	3.61e-08	1.58e-06	8.84e-07	Lpl/Igf1/Cd36/Sirpa/Trem2/Ifi207/Tlr2/Nlrp3/Arg2	9	up
GO:19031312	BP	GO:1903131	mononuclear cell differentiation	18/218	489/29008	3.75e-08	1.63e-06	9.08e-07	Ctsl/Mafb/Clec4e/Ccr9/Il10/Clec4d/Il1a/Trem2/Mertk/Ifi207/Nlrp3/Adam8/Dcstamp/Axl/Sox13/Vegfa/Mmp14/Fzd7	18	up
GO:00106321	BP	GO:0010632	regulation of epithelial cell migration	13/218	241/29008	4.04e-08	1.73e-06	9.68e-07	Apoe/Cd63/Ptgs2/Igf1/Hmox1/Fgfr1/Serpine1/Lgmn/Sash1/Epha2/Vegfa/Kdr/Aqp1	13	up
GO:00226041	BP	GO:0022604	regulation of cell morphogenesis	15/218	337/29008	4.63e-08	1.96e-06	1.1e-06	Ccl7/Dab2/Marcks/F11r/Plxnb2/Cdc42ep2/Ptprf/Fblim1/Vegfa/Cpne9/Fmnl2/Kdr/Rhou/Tbc1d24/Parvb	15	up
GO:00468901	BP	GO:0046890	regulation of lipid biosynthetic process	12/218	202/29008	4.73e-08	1.98e-06	1.11e-06	Apoe/Dab2/Ptgs2/Apoc1/Igf1/Bmp2/Il1a/Nr1h3/Tcf7l2/Nr1d1/Slc27a1/Fabp3	12	up
GO:00458071	BP	GO:0045807	positive regulation of endocytosis	10/218	128/29008	4.9e-08	2.03e-06	1.13e-06	Apoe/Cd63/Dab2/Cd36/Lrp1/Clu/Trem2/Axl/Serpine1/Vegfa	10	up
GO:00705552	BP	GO:0070555	response to interleukin-1	9/218	97/29008	5.23e-08	2.14e-06	1.19e-06	Ccl7/Il1r2/Acod1/Ccl22/Il1rn/Il1a/Sirpa/Serpine1/Nr1d1	9	up
GO:00434911	BP	GO:0043491	protein kinase B signaling	12/218	205/29008	5.57e-08	2.26e-06	1.26e-06	Gdf15/Igf1/Mertk/Ramp3/Fgfr1/Adam8/Axl/Tcf7l2/Epha2/Vegfa/F7/Kdr	12	up
GO:00420631	BP	GO:0042063	gliogenesis	15/218	344/29008	6.06e-08	2.43e-06	1.35e-06	Igf1/Lrp1/Clu/Bmp2/Trem2/Pmp22/Tlr2/Lif/Ndrg1/Sox13/Tcf7l2/Cdk5r1/Nr1d1/B4galt6/Matn2	15	up
GO:00019381	BP	GO:0001938	positive regulation of endothelial cell proliferation	9/218	99/29008	6.25e-08	2.43e-06	1.35e-06	Arg1/Igf1/Hmox1/Il10/Bmp2/Fgfr1/Pgf/Vegfa/Kdr	9	up
GO:00326111	BP	GO:0032611	interleukin-1 beta production	9/218	99/29008	6.25e-08	2.43e-06	1.35e-06	Lpl/Igf1/Cd36/Sirpa/Trem2/Ifi207/Tlr2/Nlrp3/Arg2	9	up
GO:00622071	BP	GO:0062207	regulation of pattern recognition receptor signaling pathway	9/218	99/29008	6.25e-08	2.43e-06	1.35e-06	Acod1/Cd36/Nr1h3/Trem2/Rab7b/Tlr2/Ptprs/Slc15a3/Nr1d1	9	up
GO:00341211	BP	GO:0034121	regulation of toll-like receptor signaling pathway	8/218	71/29008	6.34e-08	2.44e-06	1.36e-06	Acod1/Cd36/Nr1h3/Trem2/Rab7b/Tlr2/Ptprs/Nr1d1	8	up
GO:00192212	BP	GO:0019221	cytokine-mediated signaling pathway	16/218	397/29008	6.44e-08	2.44e-06	1.36e-06	Arg1/Ccl7/Il1r2/Pf4/Ccl22/Edn1/Il1rn/Il1a/Trem2/Mmp12/Axl/Lifr/Csf2rb2/Ptprf/Slc27a1/Gab1	16	up
GO:00507671	BP	GO:0050767	regulation of neurogenesis	17/218	451/29008	6.48e-08	2.44e-06	1.36e-06	Apoe/Tgm2/Igf1/Lrp1/Bmp2/Trem2/Marcks/Tlr2/Lif/Ptprs/Plxnb2/Ptprf/Vegfa/Cdk5r1/Nr1d1/Kdr/Tbc1d24	17	up
GO:00432771	BP	GO:0043277	apoptotic cell clearance	7/218	48/29008	6.97e-08	2.6e-06	1.45e-06	Tgm2/Cd36/Lrp1/Nr1h3/Trem2/Mertk/Axl	7	up
GO:00719001	BP	GO:0071900	regulation of protein serine/threonine kinase activity	15/218	349/29008	7.31e-08	2.7e-06	1.51e-06	Apoe/Dab2/Igf1/Ccnd1/Bmp2/Edn1/Il1rn/Pmp22/Marcks/Fgfr1/Adam8/Sash1/Vegfa/Slc27a1/Gab1	15	up
GO:00022211	BP	GO:0002221	pattern recognition receptor signaling pathway	11/218	171/29008	7.73e-08	2.83e-06	1.58e-06	Clec4e/Acod1/Cd36/Tnip3/Nr1h3/Trem2/Rab7b/Tlr2/Ptprs/Slc15a3/Nr1d1	11	up
GO:00100011	BP	GO:0010001	glial cell differentiation	13/218	255/29008	7.83e-08	2.83e-06	1.58e-06	Igf1/Lrp1/Clu/Bmp2/Trem2/Pmp22/Tlr2/Lif/Ndrg1/Sox13/Tcf7l2/Nr1d1/B4galt6	13	up
GO:00026832	BP	GO:0002683	negative regulation of immune system process	17/218	460/29008	8.59e-08	3.08e-06	1.72e-06	Arg1/Mafb/Acod1/Igf1/Hmox1/Il10/Nr1h3/Trem2/Mertk/Ifi207/Il1rl1/Mmp12/Axl/Pilrb1/Arg2/Gpnmb/Nr1d1	17	up
GO:00069792	BP	GO:0006979	response to oxidative stress	16/218	407/29008	9.04e-08	3.21e-06	1.79e-06	Apoe/Slc7a11/Ptgs2/Hmox1/Cd36/Il10/Edn1/Sirpa/Trem2/Axl/Dapk1/Gpx3/Fzd1/Tbc1d24/Aqp1/Gab1	16	up
GO:00022742	BP	GO:0002274	myeloid leukocyte activation	13/218	261/29008	1.03e-07	3.61e-06	2.01e-06	Hmox1/Il10/Clec4d/Clu/Nr1h3/Trem2/Il1rl1/Tlr2/Ptafr/Dcstamp/Ndrg1/Pilrb1/Nr1d1	13	up
GO:00486611	BP	GO:0048661	positive regulation of smooth muscle cell proliferation	9/218	105/29008	1.04e-07	3.63e-06	2.03e-06	Ptgs2/Igf1/Hmox1/C3ar1/Edn1/Ptafr/Retn/Notch3/Vegfa	9	up
GO:19018881	BP	GO:1901888	regulation of cell junction assembly	12/218	220/29008	1.2e-07	4.16e-06	2.32e-06	Lrp1/F11r/Tlr2/Ptprs/Flrt3/Fzd1/Epha2/Vegfa/Lhfpl4/Mmp14/Cldn1/Kdr	12	up
GO:00435421	BP	GO:0043542	endothelial cell migration	12/218	221/29008	1.27e-07	4.33e-06	2.42e-06	Apoe/Ptgs2/Igf1/Hmox1/Fgfr1/Adam8/Cdh5/Lgmn/Sash1/Epha2/Vegfa/Kdr	12	up
GO:00158491	BP	GO:0015849	organic acid transport	14/218	314/29008	1.29e-07	4.36e-06	2.44e-06	Arg1/Apoe/Slc7a11/Plin2/Cd36/Edn1/Il1rn/Il1a/Folr2/Arg2/Slc7a8/Abcc3/Slc27a1/Fabp3	14	up
GO:00716742	BP	GO:0071674	mononuclear cell migration	11/218	181/29008	1.38e-07	4.63e-06	2.58e-06	Ccl7/Cxcl16/Ccl22/C3ar1/Sirpa/Cadm1/F11r/Adam8/Serpine1/Lgmn/Cyp7b1	11	up
GO:00458341	BP	GO:0045834	positive regulation of lipid metabolic process	11/218	183/29008	1.54e-07	5.13e-06	2.86e-06	Apoe/Dab2/Ptgs2/Igf1/Cd36/Il1a/Nr1h3/Tcf7l2/Nr1d1/Slc27a1/Fabp3	11	up
GO:00326422	BP	GO:0032642	regulation of chemokine production	9/218	110/29008	1.56e-07	5.15e-06	2.87e-06	Lpl/Lrp1/Il1a/Sirpa/Trem2/Il1rl1/Tlr2/Arg2/Epha2	9	up
GO:00611381	BP	GO:0061138	morphogenesis of a branching epithelium	12/218	226/29008	1.61e-07	5.23e-06	2.92e-06	Tgm2/Igf1/Il10/Bmp2/Edn1/Fgfr1/Pgf/Cdh1/Epha2/Vegfa/Mmp14/Kdr	12	up
GO:00108831	BP	GO:0010883	regulation of lipid storage	7/218	54/29008	1.61e-07	5.23e-06	2.92e-06	Lpl/Plin2/Cd36/Nr1h3/Trem2/Msr1/Apoc4	7	up
GO:00300991	BP	GO:0030099	myeloid cell differentiation	16/218	426/29008	1.68e-07	5.39e-06	3.01e-06	Mafb/Dab2/Trem2/Fam20c/Ifi207/Rab7b/Tlr2/Lif/Adam8/Dcstamp/Inhba/Pilrb1/Jag1/Klf10/Epha2/Vegfa	16	up
GO:00509202	BP	GO:0050920	regulation of chemotaxis	12/218	229/29008	1.86e-07	5.92e-06	3.31e-06	Ccl7/C3ar1/Edn1/Trem2/Fgfr1/Serpine1/Stx3/Lgmn/Pgf/Vegfa/F7/Kdr	12	up
GO:00455981	BP	GO:0045598	regulation of fat cell differentiation	10/218	148/29008	1.93e-07	6.1e-06	3.4e-06	Lpl/Ptgs2/Igf1/Bmp2/Gdf3/Sox13/Jag1/Tcf7l2/Vegfa/Nr1d1	10	up
GO:00326022	BP	GO:0032602	chemokine production	9/218	114/29008	2.12e-07	6.65e-06	3.71e-06	Lpl/Lrp1/Il1a/Sirpa/Trem2/Il1rl1/Tlr2/Arg2/Epha2	9	up
GO:00518971	BP	GO:0051897	positive regulation of protein kinase B signaling	9/218	116/29008	2.46e-07	7.66e-06	4.27e-06	Gdf15/Igf1/Ramp3/Fgfr1/Adam8/Axl/Tcf7l2/Vegfa/F7	9	up
GO:00016551	BP	GO:0001655	urogenital system development	15/218	385/29008	2.59e-07	7.98e-06	4.45e-06	Spp1/Basp1/Igf1/C3ar1/Bmp2/Lif/Fgfr1/Jag1/Arg2/Pgf/Aph1c/Notch3/Vegfa/Cyp7b1/Aqp1	15	up
GO:00972421	BP	GO:0097242	amyloid-beta clearance	6/218	36/29008	2.71e-07	8.29e-06	4.63e-06	Apoe/Cd36/Lrp1/Clu/Trem2/Msr1	6	up
GO:00025732	BP	GO:0002573	myeloid leukocyte differentiation	12/218	238/29008	2.82e-07	8.46e-06	4.72e-06	Mafb/Trem2/Fam20c/Ifi207/Tlr2/Lif/Adam8/Dcstamp/Pilrb1/Klf10/Epha2/Vegfa	12	up
GO:00301001	BP	GO:0030100	regulation of endocytosis	12/218	238/29008	2.82e-07	8.46e-06	4.72e-06	Apoe/Cd63/Dab2/Apoc1/Cd36/Lrp1/Clu/Nr1h3/Trem2/Axl/Serpine1/Vegfa	12	up
GO:00217821	BP	GO:0021782	glial cell development	9/218	119/29008	3.07e-07	9.14e-06	5.1e-06	Lrp1/Clu/Trem2/Pmp22/Tlr2/Ndrg1/Tcf7l2/Nr1d1/B4galt6	9	up
GO:00106341	BP	GO:0010634	positive regulation of epithelial cell migration	10/218	156/29008	3.15e-07	9.33e-06	5.21e-06	Ptgs2/Igf1/Hmox1/Fgfr1/Serpine1/Lgmn/Sash1/Vegfa/Kdr/Aqp1	10	up
GO:00083601	BP	GO:0008360	regulation of cell shape	10/218	157/29008	3.34e-07	9.67e-06	5.4e-06	Ccl7/F11r/Plxnb2/Cdc42ep2/Fblim1/Vegfa/Fmnl2/Kdr/Rhou/Parvb	10	up
GO:00308561	BP	GO:0030856	regulation of epithelial cell differentiation	10/218	157/29008	3.34e-07	9.67e-06	5.4e-06	Ccnd1/Il1a/F11r/Gdf3/Lif/Mycl/Cdh5/Serpine1/Jag1/Vegfa	10	up
GO:00975302	BP	GO:0097530	granulocyte migration	10/218	157/29008	3.34e-07	9.67e-06	5.4e-06	Ccl7/Spp1/Pf4/Ccl22/C3ar1/Edn1/Il1a/Sirpa/Adam8/Vegfa	10	up
GO:00359241	BP	GO:0035924	cellular response to vascular endothelial growth factor stimulus	7/218	60/29008	3.39e-07	9.71e-06	5.42e-06	Cd63/Tcf4/Pgf/Vegfa/Kdr/Nrp2/Gab1	7	up
GO:00716951	BP	GO:0071695	anatomical structure maturation	13/218	290/29008	3.44e-07	9.79e-06	5.46e-06	Ctsl/Ptgs2/Igf1/Bmp2/Edn1/Pmp22/Fam20c/Fgfr1/Cdh5/Vegfa/Cdk5r1/B4galt6/Kdr	13	up
GO:00199151	BP	GO:0019915	lipid storage	8/218	89/29008	3.75e-07	1.06e-05	5.91e-06	Apoe/Lpl/Plin2/Cd36/Nr1h3/Trem2/Msr1/Apoc4	8	up
GO:00017631	BP	GO:0001763	morphogenesis of a branching structure	12/218	245/29008	3.84e-07	1.08e-05	6.01e-06	Tgm2/Igf1/Il10/Bmp2/Edn1/Fgfr1/Pgf/Cdh1/Epha2/Vegfa/Mmp14/Kdr	12	up
GO:00217001	BP	GO:0021700	developmental maturation	14/218	344/29008	3.89e-07	1.08e-05	6.04e-06	Ctsl/Cd63/Ptgs2/Igf1/Bmp2/Edn1/Pmp22/Fam20c/Fgfr1/Cdh5/Vegfa/Cdk5r1/B4galt6/Kdr	14	up
GO:19037062	BP	GO:1903706	regulation of hemopoiesis	15/218	398/29008	3.95e-07	1.09e-05	6.08e-06	Mafb/Il10/Trem2/Rab7b/Lif/Nlrp3/Adam8/Dcstamp/Axl/Sox13/Inhba/Pilrb1/Jag1/Klf10/Mmp14	15	up
GO:00022241	BP	GO:0002224	toll-like receptor signaling pathway	9/218	124/29008	4.35e-07	1.19e-05	6.66e-06	Acod1/Cd36/Tnip3/Nr1h3/Trem2/Rab7b/Tlr2/Ptprs/Nr1d1	9	up
GO:00507691	BP	GO:0050769	positive regulation of neurogenesis	13/218	298/29008	4.68e-07	1.27e-05	7.11e-06	Apoe/Tgm2/Igf1/Lrp1/Bmp2/Marcks/Tlr2/Lif/Plxnb2/Ptprf/Vegfa/Kdr/Tbc1d24	13	up
GO:00719021	BP	GO:0071902	positive regulation of protein serine/threonine kinase activity	11/218	206/29008	5.05e-07	1.36e-05	7.61e-06	Igf1/Ccnd1/Edn1/Il1rn/Marcks/Fgfr1/Adam8/Sash1/Vegfa/Slc27a1/Gab1	11	up
GO:00157111	BP	GO:0015711	organic anion transport	14/218	352/29008	5.13e-07	1.37e-05	7.67e-06	Arg1/Slc7a11/Cd36/Edn1/Il1rn/Il1a/Folr2/Arg2/Slc7a8/Slc37a2/Slco4a1/Abcc3/Slc27a1/Slc6a8	14	up
GO:00435351	BP	GO:0043535	regulation of blood vessel endothelial cell migration	8/218	93/29008	5.27e-07	1.4e-05	7.83e-06	Apoe/Ptgs2/Igf1/Hmox1/Fgfr1/Epha2/Vegfa/Kdr	8	up
GO:00108851	BP	GO:0010885	regulation of cholesterol storage	5/218	22/29008	5.43e-07	1.43e-05	7.96e-06	Lpl/Cd36/Nr1h3/Trem2/Msr1	5	up
GO:00341431	BP	GO:0034143	regulation of toll-like receptor 4 signaling pathway	5/218	22/29008	5.43e-07	1.43e-05	7.96e-06	Acod1/Nr1h3/Trem2/Rab7b/Nr1d1	5	up
GO:00019361	BP	GO:0001936	regulation of endothelial cell proliferation	10/218	166/29008	5.6e-07	1.46e-05	8.15e-06	Arg1/Apoe/Igf1/Hmox1/Il10/Bmp2/Fgfr1/Pgf/Vegfa/Kdr	10	up
GO:00019521	BP	GO:0001952	regulation of cell-matrix adhesion	9/218	128/29008	5.7e-07	1.48e-05	8.24e-06	Cd36/Lrp1/Mmp12/Plau/Serpine1/Jag1/Vegfa/Mmp14/Kdr	9	up
GO:00609861	BP	GO:0060986	endocrine hormone secretion	7/218	65/29008	5.91e-07	1.52e-05	8.49e-06	Dab2/Lif/Fgfr1/Inhba/Retn/Rab11fip1/Aqp1	7	up
GO:00519621	BP	GO:0051962	positive regulation of nervous system development	14/218	359/29008	6.48e-07	1.65e-05	9.24e-06	Apoe/Tgm2/Igf1/Lrp1/Bmp2/Marcks/Tlr2/Lif/Flrt3/Plxnb2/Ptprf/Vegfa/Kdr/Tbc1d24	14	up
GO:00482861	BP	GO:0048286	lung alveolus development	7/218	66/29008	6.57e-07	1.67e-05	9.31e-06	Slc7a11/Igf1/Lif/Mmp12/Vegfa/Kdr/Tns3	7	up
GO:00510472	BP	GO:0051047	positive regulation of secretion	15/218	415/29008	6.68e-07	1.68e-05	9.39e-06	Spp1/Dab2/Igf1/Lrp1/Bmp2/Edn1/Il1a/Trem2/Tlr2/Lif/Fgfr1/Ptafr/Retn/Tcf7l2/Aqp1	15	up
GO:19016531	BP	GO:1901653	cellular response to peptide	13/218	308/29008	6.79e-07	1.7e-05	9.49e-06	Lpl/Gdf15/Igf1/Cd36/Lrp1/Edn1/Trem2/Vcam1/Marcks/Fpr2/Lgmn/Ptprf/Slc27a1	13	up
GO:19035322	BP	GO:1903532	positive regulation of secretion by cell	14/218	361/29008	6.92e-07	1.72e-05	9.6e-06	Spp1/Dab2/Igf1/Lrp1/Bmp2/Edn1/Il1a/Trem2/Tlr2/Lif/Fgfr1/Ptafr/Retn/Tcf7l2	14	up
GO:00075961	BP	GO:0007596	blood coagulation	10/218	170/29008	6.97e-07	1.72e-05	9.6e-06	Apoe/Slc7a11/Pf4/Cd36/Mertk/F11r/Axl/Plau/Serpine1/F7	10	up
GO:19030341	BP	GO:1903034	regulation of response to wounding	10/218	171/29008	7.35e-07	1.8e-05	1.01e-05	Apoe/Cd36/Il10/Lrp1/Ptprs/Plau/Serpine1/Ptprf/F7/Cldn1	10	up
GO:00607591	BP	GO:0060759	regulation of response to cytokine stimulus	9/218	132/29008	7.39e-07	1.8e-05	1.01e-05	Arg1/Il1r2/Edn1/Il1rn/Trem2/Tlr2/Mmp12/Axl/Ptprf	9	up
GO:00026902	BP	GO:0002690	positive regulation of leukocyte chemotaxis	8/218	98/29008	7.88e-07	1.91e-05	1.07e-05	Ccl7/C3ar1/Edn1/Serpine1/Lgmn/Pgf/Vegfa/F7	8	up
GO:00327202	BP	GO:0032720	negative regulation of tumor necrosis factor production	7/218	68/29008	8.08e-07	1.93e-05	1.08e-05	Igf1/Il10/Sirpa/Trem2/Axl/Arg2/Gpnmb	7	up
GO:00075991	BP	GO:0007599	hemostasis	10/218	173/29008	8.18e-07	1.93e-05	1.08e-05	Apoe/Slc7a11/Pf4/Cd36/Mertk/F11r/Axl/Plau/Serpine1/F7	10	up
GO:00508171	BP	GO:0050817	coagulation	10/218	173/29008	8.18e-07	1.93e-05	1.08e-05	Apoe/Slc7a11/Pf4/Cd36/Mertk/F11r/Axl/Plau/Serpine1/F7	10	up
GO:00518961	BP	GO:0051896	regulation of protein kinase B signaling	10/218	173/29008	8.18e-07	1.93e-05	1.08e-05	Gdf15/Igf1/Ramp3/Fgfr1/Adam8/Axl/Tcf7l2/Epha2/Vegfa/F7	10	up
GO:00105941	BP	GO:0010594	regulation of endothelial cell migration	10/218	174/29008	8.62e-07	2.01e-05	1.12e-05	Apoe/Ptgs2/Igf1/Hmox1/Fgfr1/Lgmn/Sash1/Epha2/Vegfa/Kdr	10	up
GO:00108781	BP	GO:0010878	cholesterol storage	5/218	24/29008	8.66e-07	2.01e-05	1.12e-05	Lpl/Cd36/Nr1h3/Trem2/Msr1	5	up
GO:19900001	BP	GO:1990000	amyloid fibril formation	5/218	24/29008	8.66e-07	2.01e-05	1.12e-05	Apoe/Cd36/Clu/Trem2/Hspg2	5	up
GO:19035562	BP	GO:1903556	negative regulation of tumor necrosis factor superfamily cytokine production	7/218	69/29008	8.93e-07	2.05e-05	1.15e-05	Igf1/Il10/Sirpa/Trem2/Axl/Arg2/Gpnmb	7	up
GO:00620121	BP	GO:0062012	regulation of small molecule metabolic process	14/218	369/29008	8.98e-07	2.05e-05	1.15e-05	Apoe/Slc7a11/Dab2/Ptgs2/Apoc1/Igf1/Cd36/Bmp2/Nr1h3/Trem2/Ptafr/Tcf7l2/Nr1d1/Fabp3	14	up
GO:00071592	BP	GO:0007159	leukocyte cell-cell adhesion	14/218	373/29008	1.02e-06	2.32e-05	1.29e-05	Arg1/Igf1/Il1a/Sirpa/Vcam1/Olr1/F11r/Nlrp3/Ptafr/Adam8/Sox13/Itga5/Arg2/Gpnmb	14	up
GO:00509181	BP	GO:0050918	positive chemotaxis	6/218	45/29008	1.07e-06	2.42e-05	1.35e-05	Lrp1/Fpr2/Pgf/Vegfa/F7/Kdr	6	up
GO:00108841	BP	GO:0010884	positive regulation of lipid storage	5/218	25/29008	1.08e-06	2.42e-05	1.35e-05	Lpl/Plin2/Cd36/Msr1/Apoc4	5	up
GO:00099141	BP	GO:0009914	hormone transport	14/218	375/29008	1.09e-06	2.42e-05	1.35e-05	Spp1/Dab2/Lrp1/Edn1/Il1rn/Lif/Fgfr1/Inhba/Retn/Tcf7l2/Slc7a8/Rab11fip1/Nr1d1/Aqp1	14	up
GO:00508662	BP	GO:0050866	negative regulation of cell activation	11/218	223/29008	1.1e-06	2.45e-05	1.37e-05	Arg1/Apoe/Hmox1/Il10/Nr1h3/Trem2/Mertk/Axl/Arg2/Gpnmb/Nr1d1	11	up
GO:00345992	BP	GO:0034599	cellular response to oxidative stress	12/218	271/29008	1.12e-06	2.46e-05	1.37e-05	Slc7a11/Hmox1/Cd36/Il10/Edn1/Sirpa/Trem2/Axl/Dapk1/Fzd1/Tbc1d24/Aqp1	12	up
GO:00454282	BP	GO:0045428	regulation of nitric oxide biosynthetic process	7/218	72/29008	1.2e-06	2.62e-05	1.47e-05	Ptgs2/Igf1/Cd36/Il10/Clu/Sirpa/Tlr2	7	up
GO:00313492	BP	GO:0031349	positive regulation of defense response	12/218	273/29008	1.2e-06	2.63e-05	1.47e-05	Arg1/Lpl/Ptgs2/Cadm1/Trem2/Ifi207/Il1rl1/Tlr2/Mmp12/Fgfr1/Adam8/Serpine1	12	up
GO:00068201	BP	GO:0006820	anion transport	16/218	495/29008	1.22e-06	2.64e-05	1.47e-05	Arg1/Slc7a11/Cd36/Edn1/Il1rn/Il1a/Folr2/Fgfr1/Ptafr/Arg2/Slc7a8/Slc37a2/Slco4a1/Abcc3/Slc27a1/Slc6a8	16	up
GO:00341421	BP	GO:0034142	toll-like receptor 4 signaling pathway	6/218	46/29008	1.23e-06	2.64e-05	1.47e-05	Acod1/Tnip3/Nr1h3/Trem2/Rab7b/Nr1d1	6	up
GO:00192161	BP	GO:0019216	regulation of lipid metabolic process	14/218	379/29008	1.23e-06	2.64e-05	1.47e-05	Apoe/Dab2/Ptgs2/Apoc1/Igf1/Cd36/Bmp2/Il1a/Nr1h3/Trem2/Tcf7l2/Nr1d1/Slc27a1/Fabp3	14	up
GO:00018221	BP	GO:0001822	kidney development	13/218	327/29008	1.33e-06	2.82e-05	1.58e-05	Spp1/Basp1/C3ar1/Bmp2/Lif/Fgfr1/Jag1/Arg2/Pgf/Aph1c/Notch3/Vegfa/Aqp1	13	up
GO:00435231	BP	GO:0043523	regulation of neuron apoptotic process	12/218	276/29008	1.35e-06	2.86e-05	1.6e-05	Apoe/Hmox1/Il10/Lrp1/Trem2/Adam8/Axl/Lgmn/Ptprf/Vegfa/Cdk5r1/Kdr	12	up
GO:00507281	BP	GO:0050728	negative regulation of inflammatory response	9/218	143/29008	1.45e-06	3.05e-05	1.7e-05	Apoe/Acod1/Igf1/Il10/Nr1h3/Trem2/Nlrp3/Cdh5/Nr1d1	9	up
GO:19059071	BP	GO:1905907	negative regulation of amyloid fibril formation	4/218	12/29008	1.47e-06	3.07e-05	1.71e-05	Apoe/Clu/Trem2/Hspg2	4	up
GO:00508861	BP	GO:0050886	endocrine process	8/218	107/29008	1.54e-06	3.21e-05	1.79e-05	Dab2/Edn1/Lif/Fgfr1/Inhba/Retn/Rab11fip1/Aqp1	8	up
GO:00801642	BP	GO:0080164	regulation of nitric oxide metabolic process	7/218	75/29008	1.58e-06	3.28e-05	1.83e-05	Ptgs2/Igf1/Cd36/Il10/Clu/Sirpa/Tlr2	7	up
GO:00621972	BP	GO:0062197	cellular response to chemical stress	13/218	333/29008	1.62e-06	3.34e-05	1.86e-05	Slc7a11/Ptgs2/Hmox1/Cd36/Il10/Edn1/Sirpa/Trem2/Axl/Dapk1/Fzd1/Tbc1d24/Aqp1	13	up
GO:00158501	BP	GO:0015850	organic hydroxy compound transport	12/218	282/29008	1.69e-06	3.46e-05	1.93e-05	Apoe/Spp1/Dab2/Apoc1/Cd36/Lrp1/Nr1h3/Trem2/Msr1/Abcc3/Eepd1/Aqp1	12	up
GO:19021072	BP	GO:1902107	positive regulation of leukocyte differentiation	10/218	188/29008	1.74e-06	3.52e-05	1.96e-05	Il10/Trem2/Lif/Nlrp3/Adam8/Dcstamp/Axl/Sox13/Klf10/Mmp14	10	up
GO:19037082	BP	GO:1903708	positive regulation of hemopoiesis	10/218	188/29008	1.74e-06	3.52e-05	1.96e-05	Il10/Trem2/Lif/Nlrp3/Adam8/Dcstamp/Axl/Sox13/Klf10/Mmp14	10	up
GO:00030181	BP	GO:0003018	vascular process in circulatory system	11/218	234/29008	1.77e-06	3.52e-05	1.96e-05	Apoe/Ptgs2/Cd36/Lrp1/Edn1/Tbxas1/Cdh5/Htr7/Vegfa/Slc27a1/Kdr	11	up
GO:00105951	BP	GO:0010595	positive regulation of endothelial cell migration	8/218	109/29008	1.77e-06	3.52e-05	1.96e-05	Ptgs2/Igf1/Hmox1/Fgfr1/Lgmn/Sash1/Vegfa/Kdr	8	up
GO:00159181	BP	GO:0015918	sterol transport	8/218	109/29008	1.77e-06	3.52e-05	1.96e-05	Apoe/Apoc1/Cd36/Lrp1/Nr1h3/Trem2/Msr1/Eepd1	8	up
GO:00303011	BP	GO:0030301	cholesterol transport	8/218	109/29008	1.77e-06	3.52e-05	1.96e-05	Apoe/Apoc1/Cd36/Lrp1/Nr1h3/Trem2/Msr1/Eepd1	8	up
GO:00469421	BP	GO:0046942	carboxylic acid transport	12/218	288/29008	2.1e-06	4.14e-05	2.31e-05	Arg1/Slc7a11/Cd36/Edn1/Il1rn/Il1a/Folr2/Arg2/Slc7a8/Abcc3/Slc27a1/Slc6a8	12	up
GO:00720731	BP	GO:0072073	kidney epithelium development	9/218	150/29008	2.15e-06	4.22e-05	2.36e-05	Basp1/Bmp2/Lif/Fgfr1/Jag1/Arg2/Pgf/Vegfa/Aqp1	9	up
GO:00720011	BP	GO:0072001	renal system development	13/218	342/29008	2.17e-06	4.23e-05	2.36e-05	Spp1/Basp1/C3ar1/Bmp2/Lif/Fgfr1/Jag1/Arg2/Pgf/Aph1c/Notch3/Vegfa/Aqp1	13	up
GO:20001062	BP	GO:2000106	regulation of leukocyte apoptotic process	8/218	112/29008	2.18e-06	4.23e-05	2.36e-05	Slc7a11/Il10/Mertk/Ptcra/Adam8/Axl/Arg2/Siglec1	8	up
GO:19040361	BP	GO:1904036	negative regulation of epithelial cell apoptotic process	6/218	52/29008	2.57e-06	4.96e-05	2.77e-05	Igf1/Hmox1/Il10/Cdh5/Serpine1/Kdr	6	up
GO:19030761	BP	GO:1903076	regulation of protein localization to plasma membrane	8/218	115/29008	2.66e-06	5.1e-05	2.85e-05	Dab2/Lrp1/Trem2/Ramp3/Stx3/Cdh1/Epha2/Mmp14	8	up
GO:00720061	BP	GO:0072006	nephron development	9/218	155/29008	2.82e-06	5.39e-05	3.01e-05	Basp1/C3ar1/Bmp2/Lif/Jag1/Pgf/Notch3/Vegfa/Aqp1	9	up
GO:00303162	BP	GO:0030316	osteoclast differentiation	8/218	116/29008	2.83e-06	5.39e-05	3.01e-05	Mafb/Trem2/Fam20c/Adam8/Dcstamp/Pilrb1/Klf10/Epha2	8	up
GO:19054751	BP	GO:1905475	regulation of protein localization to membrane	10/218	199/29008	2.9e-06	5.49e-05	3.06e-05	Slc7a11/Dab2/Lrp1/Trem2/Ramp3/Stx3/Cdh1/Epha2/Mmp14/Cdk5r1	10	up
GO:00454461	BP	GO:0045446	endothelial cell differentiation	8/218	117/29008	3.02e-06	5.69e-05	3.18e-05	F11r/Ptprs/Cdh5/Prok2/Jag1/Vegfa/Cldn1/Kdr	8	up
GO:00076131	BP	GO:0007613	memory	9/218	158/29008	3.3e-06	6.18e-05	3.45e-05	Apoe/Ptgs2/Igf1/Il1rn/Trem2/Itga5/Lgmn/Aph1c/Cyp7b1	9	up
GO:00108751	BP	GO:0010875	positive regulation of cholesterol efflux	5/218	31/29008	3.32e-06	6.18e-05	3.45e-05	Apoe/Lrp1/Nr1h3/Trem2/Eepd1	5	up
GO:00068092	BP	GO:0006809	nitric oxide biosynthetic process	7/218	84/29008	3.41e-06	6.29e-05	3.51e-05	Ptgs2/Igf1/Cd36/Il10/Clu/Sirpa/Tlr2	7	up
GO:00341031	BP	GO:0034103	regulation of tissue remodeling	7/218	84/29008	3.41e-06	6.29e-05	3.51e-05	Spp1/Lrp1/Adam8/Dcstamp/Vegfa/Gpnmb/Tmem119	7	up
GO:00329631	BP	GO:0032963	collagen metabolic process	8/218	119/29008	3.43e-06	6.3e-05	3.52e-05	Arg1/Ctsl/Mmp12/Mmp19/Retn/Serpine1/Ctsk/Mmp14	8	up
GO:00458601	BP	GO:0045860	positive regulation of protein kinase activity	13/218	358/29008	3.58e-06	6.52e-05	3.64e-05	Igf1/Ccnd1/Clu/Edn1/Il1rn/Marcks/Fgfr1/Adam8/Sash1/Vegfa/Cdk5r1/Slc27a1/Gab1	13	up
GO:01403531	BP	GO:0140353	lipid export from cell	6/218	55/29008	3.59e-06	6.52e-05	3.64e-05	Spp1/Dab2/Edn1/Il1a/Inhba/Retn	6	up
GO:00487321	BP	GO:0048732	gland development	15/218	477/29008	3.71e-06	6.71e-05	3.75e-05	Mafb/Tgm2/Igf1/Ccnd1/Hmox1/Bmp2/Edn1/Cadm1/Fgfr1/Plau/Cdh1/Tcf7l2/Epha2/Vegfa/Cyp7b1	15	up
GO:00900921	BP	GO:0090092	regulation of transmembrane receptor protein serine/threonine kinase signaling pathway	11/218	253/29008	3.75e-06	6.75e-05	3.77e-05	Dab2/Gdf15/Lrp1/Bmp2/Gdf3/Pbld1/Cdh5/Inhba/Fzd1/Tcf7l2/Kdr	11	up
GO:20002411	BP	GO:2000241	regulation of reproductive process	10/218	205/29008	3.78e-06	6.77e-05	3.78e-05	Igf1/Il1a/Lif/Mmp12/Ptafr/Plau/Inhba/Retn/Vegfa/Lhfpl2	10	up
GO:00224082	BP	GO:0022408	negative regulation of cell-cell adhesion	10/218	206/29008	3.95e-06	6.98e-05	3.9e-05	Arg1/Il10/Bmp2/Il1rn/Adam8/Jag1/Arg2/Cdh1/Vegfa/Gpnmb	10	up
GO:00108891	BP	GO:0010889	regulation of sequestering of triglyceride	4/218	15/29008	3.97e-06	6.98e-05	3.9e-05	Lpl/Plin2/Trem2/Apoc4	4	up
GO:19059061	BP	GO:1905906	regulation of amyloid fibril formation	4/218	15/29008	3.97e-06	6.98e-05	3.9e-05	Apoe/Clu/Trem2/Hspg2	4	up
GO:00019741	BP	GO:0001974	blood vessel remodeling	6/218	56/29008	3.99e-06	6.98e-05	3.9e-05	Igf1/Lrp1/Lif/Axl/Jag1/Vegfa	6	up
GO:00435361	BP	GO:0043536	positive regulation of blood vessel endothelial cell migration	6/218	56/29008	3.99e-06	6.98e-05	3.9e-05	Ptgs2/Igf1/Hmox1/Fgfr1/Vegfa/Kdr	6	up
GO:00019591	BP	GO:0001959	regulation of cytokine-mediated signaling pathway	8/218	122/29008	4.13e-06	7.2e-05	4.02e-05	Arg1/Il1r2/Edn1/Il1rn/Trem2/Mmp12/Axl/Ptprf	8	up
GO:00199321	BP	GO:0019932	second-messenger-mediated signaling	12/218	308/29008	4.19e-06	7.26e-05	4.05e-05	Apoe/Ccr9/Xcr1/Igf1/Cd36/Edn1/Trem2/Dmpk/Vcam1/Vegfa/Kdr/Aqp1	12	up
GO:00159081	BP	GO:0015908	fatty acid transport	7/218	87/29008	4.32e-06	7.44e-05	4.15e-05	Apoe/Plin2/Cd36/Edn1/Il1a/Slc27a1/Fabp3	7	up
GO:00514021	BP	GO:0051402	neuron apoptotic process	12/218	309/29008	4.33e-06	7.44e-05	4.15e-05	Apoe/Hmox1/Il10/Lrp1/Trem2/Adam8/Axl/Lgmn/Ptprf/Vegfa/Cdk5r1/Kdr	12	up
GO:00020401	BP	GO:0002040	sprouting angiogenesis	8/218	123/29008	4.39e-06	7.48e-05	4.17e-05	Ptgs2/Hmox1/Il10/Itga5/Pgf/Epha2/Vegfa/Kdr	8	up
GO:00302821	BP	GO:0030282	bone mineralization	8/218	123/29008	4.39e-06	7.48e-05	4.17e-05	Ptgs2/Igf1/Bmp2/Fam20c/Tcf7l2/Sgms2/Klf10/Tmem119	8	up
GO:00510901	BP	GO:0051090	regulation of DNA-binding transcription factor activity	14/218	425/29008	4.64e-06	7.86e-05	4.39e-05	Acod1/Hmox1/Cd36/Il10/Clu/Bmp2/Edn1/Rab7b/Tlr2/Nlrp3/Adam8/Fzd1/Tcf7l2/Vegfa	14	up
GO:00026882	BP	GO:0002688	regulation of leukocyte chemotaxis	8/218	124/29008	4.67e-06	7.87e-05	4.39e-05	Ccl7/C3ar1/Edn1/Serpine1/Lgmn/Pgf/Vegfa/F7	8	up
GO:00468791	BP	GO:0046879	hormone secretion	13/218	367/29008	4.69e-06	7.88e-05	4.4e-05	Spp1/Dab2/Lrp1/Edn1/Il1rn/Lif/Fgfr1/Inhba/Retn/Tcf7l2/Rab11fip1/Nr1d1/Aqp1	13	up
GO:00326752	BP	GO:0032675	regulation of interleukin-6 production	9/218	166/29008	4.95e-06	8.23e-05	4.6e-05	Lpl/Cd36/Il10/Il1a/Sirpa/Trem2/Rab7b/Tlr2/Ptafr	9	up
GO:00620131	BP	GO:0062013	positive regulation of small molecule metabolic process	9/218	166/29008	4.95e-06	8.23e-05	4.6e-05	Dab2/Ptgs2/Igf1/Cd36/Nr1h3/Trem2/Ptafr/Tcf7l2/Nr1d1	9	up
GO:00462092	BP	GO:0046209	nitric oxide metabolic process	7/218	89/29008	5.02e-06	8.33e-05	4.65e-05	Ptgs2/Igf1/Cd36/Il10/Clu/Sirpa/Tlr2	7	up
GO:00312141	BP	GO:0031214	biomineral tissue development	9/218	168/29008	5.45e-06	8.96e-05	5e-05	Spp1/Ptgs2/Igf1/Bmp2/Fam20c/Tcf7l2/Sgms2/Klf10/Tmem119	9	up
GO:20012361	BP	GO:2001236	regulation of extrinsic apoptotic signaling pathway	9/218	168/29008	5.45e-06	8.96e-05	5e-05	Dab2/Igf1/Hmox1/Fgfr1/Dapk1/Inhba/Serpine1/Siglec1/Vegfa	9	up
GO:00075481	BP	GO:0007548	sex differentiation	12/218	317/29008	5.61e-06	9.14e-05	5.1e-05	Ccnd1/Il1a/Mertk/Axl/Inhba/Retn/Serpine1/Tcf7l2/Sycp2/Vegfa/Lhfpl2/Kdr	12	up
GO:00076111	BP	GO:0007611	learning or memory	12/218	317/29008	5.61e-06	9.14e-05	5.1e-05	Apoe/Slc7a11/Ptgs2/Gatm/Igf1/Il1rn/Trem2/Tlr2/Itga5/Lgmn/Aph1c/Cyp7b1	12	up
GO:20010572	BP	GO:2001057	reactive nitrogen species metabolic process	7/218	91/29008	5.83e-06	9.45e-05	5.27e-05	Ptgs2/Igf1/Cd36/Il10/Clu/Sirpa/Tlr2	7	up
GO:19902662	BP	GO:1990266	neutrophil migration	8/218	128/29008	5.91e-06	9.53e-05	5.32e-05	Ccl7/Spp1/Pf4/Ccl22/C3ar1/Edn1/Il1a/Adam8	8	up
GO:01101481	BP	GO:0110148	biomineralization	9/218	170/29008	6e-06	9.65e-05	5.39e-05	Spp1/Ptgs2/Igf1/Bmp2/Fam20c/Tcf7l2/Sgms2/Klf10/Tmem119	9	up
GO:19021052	BP	GO:1902105	regulation of leukocyte differentiation	12/218	320/29008	6.18e-06	9.85e-05	5.5e-05	Mafb/Il10/Trem2/Lif/Nlrp3/Adam8/Dcstamp/Axl/Sox13/Pilrb1/Klf10/Mmp14	12	up
GO:19032031	BP	GO:1903203	regulation of oxidative stress-induced neuron death	5/218	35/29008	6.19e-06	9.85e-05	5.5e-05	Slc7a11/Il10/Trem2/Fzd1/Tbc1d24	5	up
GO:00510911	BP	GO:0051091	positive regulation of DNA-binding transcription factor activity	11/218	267/29008	6.26e-06	9.93e-05	5.54e-05	Cd36/Il10/Clu/Bmp2/Edn1/Rab7b/Tlr2/Nlrp3/Adam8/Fzd1/Vegfa	11	up
GO:00108121	BP	GO:0010812	negative regulation of cell-substrate adhesion	6/218	61/29008	6.61e-06	0.000104488	5.83e-05	Lrp1/Mmp12/Serpine1/Jag1/Mmp14/Fzd7	6	up
GO:00456371	BP	GO:0045637	regulation of myeloid cell differentiation	10/218	219/29008	6.78e-06	0.000106612	5.95e-05	Mafb/Trem2/Rab7b/Lif/Adam8/Dcstamp/Inhba/Pilrb1/Jag1/Klf10	10	up
GO:20010281	BP	GO:2001028	positive regulation of endothelial cell chemotaxis	4/218	17/29008	6.84e-06	0.000107133	5.98e-05	Fgfr1/Lgmn/Vegfa/Kdr	4	up
GO:00016491	BP	GO:0001649	osteoblast differentiation	10/218	220/29008	7.05e-06	0.000109724	6.13e-05	Spp1/Igf1/Bmp2/Fam20c/Fgfr1/Jag1/Fzd1/Epha2/Vegfa/Tmem119	10	up
GO:00300982	BP	GO:0030098	lymphocyte differentiation	14/218	441/29008	7.06e-06	0.000109724	6.13e-05	Ctsl/Mafb/Clec4e/Ccr9/Il10/Clec4d/Il1a/Mertk/Nlrp3/Adam8/Axl/Sox13/Mmp14/Fzd7	14	up
GO:00341221	BP	GO:0034122	negative regulation of toll-like receptor signaling pathway	5/218	36/29008	7.14e-06	0.000110436	6.16e-05	Acod1/Trem2/Rab7b/Ptprs/Nr1d1	5	up
GO:00326352	BP	GO:0032635	interleukin-6 production	9/218	174/29008	7.25e-06	0.000111194	6.21e-05	Lpl/Cd36/Il10/Il1a/Sirpa/Trem2/Rab7b/Tlr2/Ptafr	9	up
GO:00019601	BP	GO:0001960	negative regulation of cytokine-mediated signaling pathway	6/218	62/29008	7.28e-06	0.000111194	6.21e-05	Arg1/Il1r2/Il1rn/Trem2/Mmp12/Ptprf	6	up
GO:00333441	BP	GO:0033344	cholesterol efflux	6/218	62/29008	7.28e-06	0.000111194	6.21e-05	Apoe/Apoc1/Lrp1/Nr1h3/Trem2/Eepd1	6	up
GO:00031581	BP	GO:0003158	endothelium development	8/218	133/29008	7.84e-06	0.000119266	6.66e-05	F11r/Ptprs/Cdh5/Prok2/Jag1/Vegfa/Cldn1/Kdr	8	up
GO:00603931	BP	GO:0060393	regulation of pathway-restricted SMAD protein phosphorylation	6/218	63/29008	7.99e-06	0.00012114	6.76e-05	Dab2/Gdf15/Lrp1/Bmp2/Gdf3/Inhba	6	up
GO:00364751	BP	GO:0036475	neuron death in response to oxidative stress	5/218	37/29008	8.2e-06	0.000123831	6.91e-05	Slc7a11/Il10/Trem2/Fzd1/Tbc1d24	5	up
GO:00507292	BP	GO:0050729	positive regulation of inflammatory response	8/218	134/29008	8.28e-06	0.000124503	6.95e-05	Lpl/Ptgs2/Trem2/Il1rl1/Tlr2/Fgfr1/Adam8/Serpine1	8	up
GO:00307301	BP	GO:0030730	sequestering of triglyceride	4/218	18/29008	8.74e-06	0.000130359	7.28e-05	Lpl/Plin2/Trem2/Apoc4	4	up
GO:19002211	BP	GO:1900221	regulation of amyloid-beta clearance	4/218	18/29008	8.74e-06	0.000130359	7.28e-05	Apoe/Lrp1/Clu/Trem2	4	up
GO:00015581	BP	GO:0001558	regulation of cell growth	14/218	450/29008	8.87e-06	0.000131762	7.36e-05	Apoe/Dab2/Cxcl16/Igf1/Lrp1/Edn1/Ptprs/Dcstamp/Inhba/Vegfa/Cpne9/Mmp14/Sh3bp4/Cdk5r1	14	up
GO:00099911	BP	GO:0009991	response to extracellular stimulus	13/218	391/29008	9.25e-06	0.000136879	7.64e-05	Apoe/Lpl/Spp1/Gdf15/Gatm/Vcam1/Ifi207/Gdf3/Axl/Tcf7l2/Klf10/F7/Mn1	13	up
GO:00019531	BP	GO:0001953	negative regulation of cell-matrix adhesion	5/218	38/29008	9.39e-06	0.000137819	7.69e-05	Lrp1/Mmp12/Serpine1/Jag1/Mmp14	5	up
GO:00343811	BP	GO:0034381	plasma lipoprotein particle clearance	5/218	38/29008	9.39e-06	0.000137819	7.69e-05	Apoe/Apoc1/Cd36/Trem2/Msr1	5	up
GO:00072491	BP	GO:0007249	I-kappaB kinase/NF-kappaB signaling	10/218	228/29008	9.64e-06	0.000140974	7.87e-05	Cd36/Clec4d/Edn1/Il1a/Sirpa/Tnip3/Trem2/Il1rl1/Tlr2/Nr1d1	10	up
GO:00082021	BP	GO:0008202	steroid metabolic process	12/218	337/29008	1.04e-05	0.000151321	8.45e-05	Apoe/Spp1/Dab2/Apoc1/Igf1/Lrp1/Bmp2/Il1a/Pmp22/Fgfr1/Cyp7b1/Nr1d1	12	up
GO:00603891	BP	GO:0060389	pathway-restricted SMAD protein phosphorylation	6/218	66/29008	1.05e-05	0.00015159	8.46e-05	Dab2/Gdf15/Lrp1/Bmp2/Gdf3/Inhba	6	up
GO:00607611	BP	GO:0060761	negative regulation of response to cytokine stimulus	6/218	66/29008	1.05e-05	0.00015159	8.46e-05	Arg1/Il1r2/Il1rn/Trem2/Mmp12/Ptprf	6	up
GO:00435241	BP	GO:0043524	negative regulation of neuron apoptotic process	9/218	184/29008	1.14e-05	0.000163638	9.13e-05	Apoe/Hmox1/Il10/Lrp1/Adam8/Axl/Lgmn/Vegfa/Kdr	9	up
GO:00718872	BP	GO:0071887	leukocyte apoptotic process	8/218	140/29008	1.14e-05	0.000163749	9.14e-05	Slc7a11/Il10/Mertk/Ptcra/Adam8/Axl/Arg2/Siglec1	8	up
GO:00421161	BP	GO:0042116	macrophage activation	7/218	101/29008	1.16e-05	0.000166025	9.27e-05	Il10/Clu/Nr1h3/Trem2/Il1rl1/Tlr2/Nr1d1	7	up
GO:19043751	BP	GO:1904375	regulation of protein localization to cell periphery	8/218	141/29008	1.2e-05	0.000171172	9.56e-05	Dab2/Lrp1/Trem2/Ramp3/Stx3/Cdh1/Epha2/Mmp14	8	up
GO:00603951	BP	GO:0060395	SMAD protein signal transduction	7/218	102/29008	1.24e-05	0.00017532	9.79e-05	Dab2/Gdf15/Lrp1/Bmp2/Gdf3/Pbld1/Inhba	7	up
GO:20012331	BP	GO:2001233	regulation of apoptotic signaling pathway	13/218	402/29008	1.24e-05	0.00017532	9.79e-05	Dab2/Ptgs2/Igf1/Hmox1/Clu/Trem2/Pmp22/Fgfr1/Dapk1/Inhba/Serpine1/Siglec1/Vegfa	13	up
GO:00970061	BP	GO:0097006	regulation of plasma lipoprotein particle levels	6/218	68/29008	1.25e-05	0.000175583	9.8e-05	Apoe/Lpl/Apoc1/Cd36/Trem2/Msr1	6	up
GO:00060661	BP	GO:0006066	alcohol metabolic process	12/218	344/29008	1.28e-05	0.000178756	9.98e-05	Apoe/Dab2/Apoc1/Lrp1/Bmp2/Pmp22/Fgfr1/Grk3/Ptafr/Slc37a2/Cyp7b1/Myof	12	up
GO:00016591	BP	GO:0001659	temperature homeostasis	9/218	188/29008	1.35e-05	0.000188528	0.000105241	Ptgs2/Gatm/Cd36/Il1rn/Il1a/Nr1h3/Vegfa/Nr1d1/Slc27a1	9	up
GO:00456001	BP	GO:0045600	positive regulation of fat cell differentiation	6/218	69/29008	1.36e-05	0.000188969	0.000105487	Lpl/Ptgs2/Igf1/Bmp2/Gdf3/Sox13	6	up
GO:00486381	BP	GO:0048638	regulation of developmental growth	13/218	406/29008	1.38e-05	0.000190996	0.000106618	Apoe/Gdf15/Igf1/Lrp1/Edn1/Ptprs/Fgfr1/Serpine1/Lgmn/Tcf7l2/Vegfa/Cpne9/Cdk5r1	13	up
GO:00971912	BP	GO:0097191	extrinsic apoptotic signaling pathway	10/218	238/29008	1.4e-05	0.000193065	0.000107773	Dab2/Igf1/Hmox1/Il1a/Fgfr1/Dapk1/Inhba/Serpine1/Siglec1/Vegfa	10	up
GO:00511531	BP	GO:0051153	regulation of striated muscle cell differentiation	7/218	104/29008	1.41e-05	0.000193065	0.000107773	Igf1/Bmp2/Edn1/Dmpk/Mmp14/Tmem119/Fzd7	7	up
GO:00434091	BP	GO:0043409	negative regulation of MAPK cascade	9/218	189/29008	1.41e-05	0.000193065	0.000107773	Apoe/Dab2/Igf1/Bmp2/Sirpa/Trem2/Lif/Rnf149/Dusp16	9	up
GO:20001162	BP	GO:2000116	regulation of cysteine-type endopeptidase activity	10/218	239/29008	1.45e-05	0.000198225	0.000110654	Ptgs2/Igf1/Ifi207/Nlrp3/Dapk1/Lgmn/Cdh1/Vegfa/Aqp1/Naip1	10	up
GO:00468491	BP	GO:0046849	bone remodeling	7/218	105/29008	1.5e-05	0.000204042	0.000113901	Spp1/Adam8/Dcstamp/Epha2/Vegfa/Ctsk/Tmem119	7	up
GO:00427422	BP	GO:0042742	defense response to bacterium	14/218	473/29008	1.55e-05	0.000209764	0.000117095	Clec4e/Mpeg1/Cd36/Il10/Clec4d/Trem2/Tlr2/Stab1/Nlrp3/Serpine1/Arg2/Epha2/Aqp1/Naip1	14	up
GO:00108741	BP	GO:0010874	regulation of cholesterol efflux	5/218	42/29008	1.55e-05	0.000209764	0.000117095	Apoe/Lrp1/Nr1h3/Trem2/Eepd1	5	up
GO:00323711	BP	GO:0032371	regulation of sterol transport	6/218	71/29008	1.6e-05	0.000214942	0.000119985	Apoe/Apoc1/Lrp1/Nr1h3/Trem2/Eepd1	6	up
GO:00323741	BP	GO:0032374	regulation of cholesterol transport	6/218	71/29008	1.6e-05	0.000214942	0.000119985	Apoe/Apoc1/Lrp1/Nr1h3/Trem2/Eepd1	6	up
GO:00192331	BP	GO:0019233	sensory perception of pain	8/218	147/29008	1.63e-05	0.000217704	0.000121527	Ptgs2/Il10/Edn1/Il1rn/Il1a/Fgfr1/Ptafr/Aqp1	8	up
GO:00466971	BP	GO:0046697	decidualization	4/218	21/29008	1.68e-05	0.000222859	0.000124405	Ctsl/Ptgs2/Lif/Cdh1	4	up
GO:00900501	BP	GO:0090050	positive regulation of cell migration involved in sprouting angiogenesis	4/218	21/29008	1.68e-05	0.000222859	0.000124405	Ptgs2/Hmox1/Vegfa/Kdr	4	up
GO:00508901	BP	GO:0050890	cognition	12/218	354/29008	1.69e-05	0.000223477	0.00012475	Apoe/Slc7a11/Ptgs2/Gatm/Igf1/Il1rn/Trem2/Tlr2/Itga5/Lgmn/Aph1c/Cyp7b1	12	up
GO:00726762	BP	GO:0072676	lymphocyte migration	7/218	107/29008	1.7e-05	0.000223477	0.00012475	Ccl7/Cxcl16/Ccl22/Cadm1/F11r/Adam8/Cyp7b1	7	up
GO:00431121	BP	GO:0043112	receptor metabolic process	9/218	194/29008	1.73e-05	0.000226505	0.00012644	Apoe/Cd63/Dab2/Cd36/Ramp3/Grk3/Lgmn/Vegfa/Rep15	9	up
GO:00075661	BP	GO:0007566	embryo implantation	6/218	72/29008	1.74e-05	0.000226505	0.00012644	Acod1/Ptgs2/Lif/Mmp12/Cdh1/Vegfa	6	up
GO:00486781	BP	GO:0048678	response to axon injury	6/218	72/29008	1.74e-05	0.000226505	0.00012644	Lrp1/Trem2/Ptprs/Flrt3/Ptprf/Matn2	6	up
GO:00525482	BP	GO:0052548	regulation of endopeptidase activity	12/218	357/29008	1.84e-05	0.000239174	0.000133512	Ptgs2/Igf1/Ifi207/Nlrp3/Dapk1/Serpine1/Lgmn/Cdh1/Aph1c/Vegfa/Aqp1/Naip1	12	up
GO:00459401	BP	GO:0045940	positive regulation of steroid metabolic process	5/218	44/29008	1.96e-05	0.000253524	0.000141523	Apoe/Dab2/Igf1/Il1a/Nr1d1	5	up
GO:00468831	BP	GO:0046883	regulation of hormone secretion	11/218	302/29008	1.98e-05	0.000254384	0.000142003	Spp1/Dab2/Lrp1/Edn1/Lif/Fgfr1/Inhba/Retn/Tcf7l2/Rab11fip1/Nr1d1	11	up
GO:00466601	BP	GO:0046660	female sex differentiation	8/218	151/29008	1.98e-05	0.000254384	0.000142003	Mertk/Axl/Inhba/Retn/Serpine1/Vegfa/Lhfpl2/Kdr	8	up
GO:00336271	BP	GO:0033627	cell adhesion mediated by integrin	6/218	74/29008	2.03e-05	0.000259691	0.000144965	Lif/Itgb5/Itga5/Plau/Serpine1/Epha2	6	up
GO:00434051	BP	GO:0043405	regulation of MAP kinase activity	9/218	198/29008	2.04e-05	0.000259691	0.000144965	Apoe/Bmp2/Edn1/Il1rn/Fgfr1/Adam8/Sash1/Vegfa/Gab1	9	up
GO:01501041	BP	GO:0150104	transport across blood-brain barrier	4/218	22/29008	2.04e-05	0.000259691	0.000144965	Apoe/Cd36/Lrp1/Slc27a1	4	up
GO:00074091	BP	GO:0007409	axonogenesis	14/218	487/29008	2.14e-05	0.000270811	0.000151173	Apoe/Lrp1/Edn1/Pmp22/Ptprs/Flrt3/Plxnb2/Epha2/Notch3/Vegfa/Cdk5r1/B4galt6/Matn2/Nrp2	14	up
GO:00066411	BP	GO:0006641	triglyceride metabolic process	7/218	111/29008	2.15e-05	0.000271328	0.000151461	Apoe/Lpl/Apoc1/Cd36/Nr1h3/Tcf7l2/Slc27a1	7	up
GO:00991751	BP	GO:0099175	regulation of postsynapse organization	7/218	111/29008	2.15e-05	0.000271328	0.000151461	Apoe/Marcks/Ptprs/Ptprf/Arhgap22/Cdk5r1/Nrp2	7	up
GO:00105651	BP	GO:0010565	regulation of cellular ketone metabolic process	8/218	153/29008	2.18e-05	0.00027305	0.000152423	Slc7a11/Dab2/Ptgs2/Apoc1/Bmp2/Nr1h3/Nr1d1/Fabp3	8	up
GO:00323731	BP	GO:0032373	positive regulation of sterol transport	5/218	45/29008	2.19e-05	0.00027305	0.000152423	Apoe/Lrp1/Nr1h3/Trem2/Eepd1	5	up
GO:00323761	BP	GO:0032376	positive regulation of cholesterol transport	5/218	45/29008	2.19e-05	0.00027305	0.000152423	Apoe/Lrp1/Nr1h3/Trem2/Eepd1	5	up
GO:00026952	BP	GO:0002695	negative regulation of leukocyte activation	9/218	200/29008	2.21e-05	0.000274224	0.000153078	Arg1/Hmox1/Il10/Nr1h3/Mertk/Axl/Arg2/Gpnmb/Nr1d1	9	up
GO:00456391	BP	GO:0045639	positive regulation of myeloid cell differentiation	7/218	112/29008	2.28e-05	0.000281093	0.000156912	Trem2/Rab7b/Lif/Dcstamp/Inhba/Jag1/Klf10	7	up
GO:19035572	BP	GO:1903557	positive regulation of tumor necrosis factor superfamily cytokine production	7/218	112/29008	2.28e-05	0.000281093	0.000156912	Lpl/Cd36/Clu/Il1a/Tlr2/Ptafr/Adam8	7	up
GO:00068741	BP	GO:0006874	cellular calcium ion homeostasis	14/218	490/29008	2.28e-05	0.000281093	0.000156912	Apoe/Spp1/Ccr9/Tgm2/Xcr1/Cd36/Lrp1/C3ar1/Edn1/Dmpk/Ramp3/Fpr2/Cdh5/Kdr	14	up
GO:00102321	BP	GO:0010232	vascular transport	4/218	23/29008	2.46e-05	0.000299238	0.000167041	Apoe/Cd36/Lrp1/Slc27a1	4	up
GO:00316491	BP	GO:0031649	heat generation	4/218	23/29008	2.46e-05	0.000299238	0.000167041	Ptgs2/Il1rn/Il1a/Slc27a1	4	up
GO:20010261	BP	GO:2001026	regulation of endothelial cell chemotaxis	4/218	23/29008	2.46e-05	0.000299238	0.000167041	Fgfr1/Lgmn/Vegfa/Kdr	4	up
GO:19901381	BP	GO:1990138	neuron projection extension	9/218	203/29008	2.48e-05	0.000301343	0.000168217	Apoe/Lrp1/Edn1/Ptprs/Flrt3/Vegfa/Cpne9/Cdk5r1/Nrp2	9	up
GO:00074111	BP	GO:0007411	axon guidance	10/218	255/29008	2.53e-05	0.000306429	0.000171055	Lrp1/Edn1/Flrt3/Plxnb2/Epha2/Notch3/Vegfa/Cdk5r1/Matn2/Nrp2	10	up
GO:00456691	BP	GO:0045669	positive regulation of osteoblast differentiation	6/218	77/29008	2.56e-05	0.000308367	0.000172137	Igf1/Bmp2/Fam20c/Jag1/Vegfa/Tmem119	6	up
GO:00164852	BP	GO:0016485	protein processing	10/218	256/29008	2.62e-05	0.000313765	0.000175151	Ctsl/Il1r2/Ifi207/Plau/Serpine1/Lgmn/Cdh1/Aph1c/Mmp14/F7	10	up
GO:00974851	BP	GO:0097485	neuron projection guidance	10/218	256/29008	2.62e-05	0.000313765	0.000175151	Lrp1/Edn1/Flrt3/Plxnb2/Epha2/Notch3/Vegfa/Cdk5r1/Matn2/Nrp2	10	up
GO:00507642	BP	GO:0050764	regulation of phagocytosis	7/218	115/29008	2.71e-05	0.000322483	0.000180017	Tgm2/Cd36/Lrp1/Sirpa/Trem2/Mertk/Tlr2	7	up
GO:00720091	BP	GO:0072009	nephron epithelium development	7/218	115/29008	2.71e-05	0.000322483	0.000180017	Basp1/Bmp2/Lif/Jag1/Pgf/Vegfa/Aqp1	7	up
GO:00305741	BP	GO:0030574	collagen catabolic process	5/218	47/29008	2.72e-05	0.000322483	0.000180017	Ctsl/Mmp12/Mmp19/Ctsk/Mmp14	5	up
GO:00454531	BP	GO:0045453	bone resorption	6/218	78/29008	2.75e-05	0.000325663	0.000181792	Spp1/Adam8/Dcstamp/Vegfa/Ctsk/Tmem119	6	up
GO:00507771	BP	GO:0050777	negative regulation of immune response	9/218	206/29008	2.78e-05	0.000328548	0.000183403	Arg1/Acod1/Hmox1/Il10/Trem2/Ifi207/Il1rl1/Mmp12/Arg2	9	up
GO:00026962	BP	GO:0002696	positive regulation of leukocyte activation	14/218	500/29008	2.85e-05	0.000335087	0.000187053	Igf1/Il10/Clec4d/Il1a/Sirpa/Trem2/Vcam1/Il1rl1/Nlrp3/Ptafr/Adam8/Axl/Sox13/Mmp14	14	up
GO:19032041	BP	GO:1903204	negative regulation of oxidative stress-induced neuron death	4/218	24/29008	2.93e-05	0.000343504	0.000191752	Slc7a11/Il10/Fzd1/Tbc1d24	4	up
GO:00723301	BP	GO:0072330	monocarboxylic acid biosynthetic process	9/218	208/29008	3e-05	0.00035108	0.00019598	Lpl/Ptgs2/Apoc1/Gatm/Edn1/Nr1h3/Tbxas1/Cyp7b1/Nr1d1	9	up
GO:00440701	BP	GO:0044070	regulation of anion transport	7/218	117/29008	3.03e-05	0.000352821	0.000196953	Arg1/Edn1/Il1rn/Il1a/Fgfr1/Ptafr/Arg2	7	up
GO:00451232	BP	GO:0045123	cellular extravasation	6/218	80/29008	3.18e-05	0.000368103	0.000205483	Il1a/Sirpa/Vcam1/F11r/Ptafr/Adam8	6	up
GO:00488441	BP	GO:0048844	artery morphogenesis	6/218	80/29008	3.18e-05	0.000368103	0.000205483	Apoe/Lrp1/Edn1/Jag1/Notch3/Vegfa	6	up
GO:00108621	BP	GO:0010862	positive regulation of pathway-restricted SMAD protein phosphorylation	5/218	49/29008	3.34e-05	0.000384993	0.000214912	Dab2/Gdf15/Bmp2/Gdf3/Inhba	5	up
GO:00511461	BP	GO:0051146	striated muscle cell differentiation	11/218	320/29008	3.36e-05	0.000386655	0.00021584	Gdf15/Igf1/Bmp2/Edn1/Dmpk/Pmp22/Vegfa/Mmp14/Tmem119/Fzd7/Myof	11	up
GO:00901001	BP	GO:0090100	positive regulation of transmembrane receptor protein serine/threonine kinase signaling pathway	7/218	119/29008	3.38e-05	0.000387445	0.00021628	Dab2/Gdf15/Bmp2/Gdf3/Cdh5/Inhba/Kdr	7	up
GO:00020641	BP	GO:0002064	epithelial cell development	10/218	266/29008	3.62e-05	0.0004143	0.000231272	Il1a/F11r/Ptprs/Fgfr1/Cdh5/Jag1/Cdh1/Epha2/Vegfa/Cldn1	10	up
GO:00508101	BP	GO:0050810	regulation of steroid biosynthetic process	6/218	82/29008	3.66e-05	0.000417144	0.000232859	Apoe/Dab2/Igf1/Bmp2/Il1a/Nr1d1	6	up
GO:00468871	BP	GO:0046887	positive regulation of hormone secretion	8/218	165/29008	3.74e-05	0.000424819	0.000237143	Spp1/Dab2/Lrp1/Edn1/Lif/Fgfr1/Retn/Tcf7l2	8	up
GO:00016661	BP	GO:0001666	response to hypoxia	9/218	214/29008	3.75e-05	0.000425118	0.00023731	Hmox1/Bmp2/Edn1/Adam8/Plau/Pgf/Vegfa/Kdr/Aqp1	9	up
GO:00071781	BP	GO:0007178	transmembrane receptor protein serine/threonine kinase signaling pathway	12/218	387/29008	4.04e-05	0.000456108	0.00025461	Dab2/Gdf15/Lrp1/Bmp2/Gdf3/Pbld1/Itgb5/Cdh5/Inhba/Fzd1/Tcf7l2/Kdr	12	up
GO:00902071	BP	GO:0090207	regulation of triglyceride metabolic process	5/218	51/29008	4.06e-05	0.000456108	0.00025461	Apoe/Cd36/Nr1h3/Tcf7l2/Slc27a1	5	up
GO:00301781	BP	GO:0030178	negative regulation of Wnt signaling pathway	8/218	167/29008	4.07e-05	0.000456108	0.00025461	Apoe/Dab2/Lrp1/Bmp2/Sox13/Cdh1/Fzd1/Tcf7l2	8	up
GO:00509271	BP	GO:0050927	positive regulation of positive chemotaxis	4/218	26/29008	4.07e-05	0.000456108	0.00025461	Pgf/Vegfa/F7/Kdr	4	up
GO:00082171	BP	GO:0008217	regulation of blood pressure	9/218	217/29008	4.18e-05	0.000465273	0.000259726	Ptgs2/Hmox1/Cd36/Anpep/C3ar1/Edn1/F11r/Ptafr/Kdr	9	up
GO:00450882	BP	GO:0045088	regulation of innate immune response	9/218	217/29008	4.18e-05	0.000465273	0.000259726	Arg1/Apoe/Acod1/Cadm1/Trem2/Ifi207/Tlr2/Mmp12/Adam8	9	up
GO:00550881	BP	GO:0055088	lipid homeostasis	8/218	168/29008	4.25e-05	0.00047137	0.000263129	Apoe/Lpl/Nr1h3/Trem2/Apoc4/Cyp7b1/Nr1d1/Fabp3	8	up
GO:00308571	BP	GO:0030857	negative regulation of epithelial cell differentiation	5/218	52/29008	4.46e-05	0.000490893	0.000274028	Ccnd1/Il1a/Gdf3/Jag1/Vegfa	5	up
GO:00451241	BP	GO:0045124	regulation of bone resorption	5/218	52/29008	4.46e-05	0.000490893	0.000274028	Spp1/Adam8/Dcstamp/Vegfa/Tmem119	5	up
GO:00610281	BP	GO:0061028	establishment of endothelial barrier	5/218	52/29008	4.46e-05	0.000490893	0.000274028	F11r/Ptprs/Cdh5/Vegfa/Cldn1	5	up
GO:00601911	BP	GO:0060191	regulation of lipase activity	6/218	85/29008	4.49e-05	0.000491811	0.00027454	Apoc1/Lrp1/Nr1h3/Marcks/Fgfr1/Ptafr	6	up
GO:00311001	BP	GO:0031100	animal organ regeneration	4/218	27/29008	4.75e-05	0.000517618	0.000288946	Ccnd1/Hmox1/Lif/Lifr	4	up
GO:00509261	BP	GO:0050926	regulation of positive chemotaxis	4/218	27/29008	4.75e-05	0.000517618	0.000288946	Pgf/Vegfa/F7/Kdr	4	up
GO:00301681	BP	GO:0030168	platelet activation	6/218	86/29008	4.79e-05	0.000517618	0.000288946	Apoe/Slc7a11/Pf4/Mertk/F11r/Axl	6	up
GO:00316382	BP	GO:0031638	zymogen activation	6/218	86/29008	4.79e-05	0.000517618	0.000288946	Ctsl/Ifi207/Plau/Serpine1/Lgmn/Mmp14	6	up
GO:00485881	BP	GO:0048588	developmental cell growth	10/218	275/29008	4.79e-05	0.000517618	0.000288946	Apoe/Igf1/Lrp1/Edn1/Ptprs/Flrt3/Vegfa/Cpne9/Cdk5r1/Nrp2	10	up
GO:19030372	BP	GO:1903037	regulation of leukocyte cell-cell adhesion	11/218	333/29008	4.82e-05	0.000517618	0.000288946	Arg1/Igf1/Il1a/Sirpa/Vcam1/Nlrp3/Ptafr/Adam8/Sox13/Arg2/Gpnmb	11	up
GO:00703911	BP	GO:0070391	response to lipoteichoic acid	3/218	10/29008	4.83e-05	0.000517618	0.000288946	Cd36/Trem2/Tlr2	3	up
GO:00712231	BP	GO:0071223	cellular response to lipoteichoic acid	3/218	10/29008	4.83e-05	0.000517618	0.000288946	Cd36/Trem2/Tlr2	3	up
GO:00440601	BP	GO:0044060	regulation of endocrine process	5/218	53/29008	4.9e-05	0.000521803	0.000291282	Dab2/Lif/Fgfr1/Inhba/Retn	5	up
GO:00607601	BP	GO:0060760	positive regulation of response to cytokine stimulus	5/218	53/29008	4.9e-05	0.000521803	0.000291282	Edn1/Trem2/Tlr2/Mmp12/Axl	5	up
GO:19038291	BP	GO:1903829	positive regulation of cellular protein localization	10/218	277/29008	5.09e-05	0.000540921	0.000301954	Ptgs2/Lrp1/Trem2/Lif/Ramp3/Stx3/Cdh1/Epha2/Vegfa/Cdk5r1	10	up
GO:00328901	BP	GO:0032890	regulation of organic acid transport	6/218	87/29008	5.11e-05	0.000540921	0.000301954	Arg1/Edn1/Il1rn/Il1a/Arg2/Fabp3	6	up
GO:00716212	BP	GO:0071621	granulocyte chemotaxis	7/218	127/29008	5.12e-05	0.000540921	0.000301954	Ccl7/Spp1/Pf4/Ccl22/C3ar1/Edn1/Vegfa	7	up
GO:00510981	BP	GO:0051098	regulation of binding	12/218	397/29008	5.17e-05	0.000544064	0.000303709	Apoe/Dab2/Igf1/Hmox1/Il10/Lrp1/Bmp2/Ifi207/Lif/Ptprf/Tcf7l2/Smim6	12	up
GO:00028332	BP	GO:0002833	positive regulation of response to biotic stimulus	8/218	173/29008	5.23e-05	0.000549076	0.000306507	Arg1/Acod1/Cadm1/Ifi207/Tlr2/Mmp12/Adam8/Sash1	8	up
GO:00028312	BP	GO:0002831	regulation of response to biotic stimulus	11/218	337/29008	5.36e-05	0.000560348	0.000312799	Arg1/Apoe/Acod1/Cadm1/Trem2/Ifi207/Tlr2/Mmp12/Adam8/Arg2/Sash1	11	up
GO:00482472	BP	GO:0048247	lymphocyte chemotaxis	5/218	54/29008	5.37e-05	0.000560348	0.000312799	Ccl7/Cxcl16/Ccl22/Adam8/Cyp7b1	5	up
GO:00018901	BP	GO:0001890	placenta development	8/218	174/29008	5.45e-05	0.000567077	0.000316555	Ctsl/Ptgs2/Il10/Vcam1/Lif/Serpine1/Cdh1/Gab1	8	up
GO:00108931	BP	GO:0010893	positive regulation of steroid biosynthetic process	4/218	28/29008	5.51e-05	0.000571053	0.000318774	Dab2/Igf1/Il1a/Nr1d1	4	up
GO:01500772	BP	GO:0150077	regulation of neuroinflammatory response	4/218	28/29008	5.51e-05	0.000571053	0.000318774	Ptgs2/Igf1/Trem2/Nr1d1	4	up
GO:00309001	BP	GO:0030900	forebrain development	12/218	400/29008	5.55e-05	0.000572406	0.00031953	Slc7a11/Bmp2/Ptprs/Fgfr1/Axl/Inhba/Tcf7l2/Notch3/Cdk5r1/Btbd3/Aqp1/Nrp2	12	up
GO:00018941	BP	GO:0001894	tissue homeostasis	10/218	280/29008	5.57e-05	0.000572406	0.00031953	Spp1/Ptgs2/Spata7/Pbld1/Adam8/Dcstamp/Vegfa/Ctsk/Tmem119/Kdr	10	up
GO:00605601	BP	GO:0060560	developmental growth involved in morphogenesis	10/218	280/29008	5.57e-05	0.000572406	0.00031953	Apoe/Lrp1/Edn1/Cadm1/Ptprs/Flrt3/Vegfa/Cpne9/Cdk5r1/Nrp2	10	up
GO:00485451	BP	GO:0048545	response to steroid hormone	9/218	226/29008	5.73e-05	0.000586451	0.00032737	Spp1/Dab2/Acod1/Igf1/Il10/Il1rn/Nr1h3/Cyp7b1/Aqp1	9	up
GO:00434061	BP	GO:0043406	positive regulation of MAP kinase activity	7/218	130/29008	5.94e-05	0.000606831	0.000338747	Edn1/Il1rn/Fgfr1/Adam8/Sash1/Vegfa/Gab1	7	up
GO:00986571	BP	GO:0098657	import into cell	9/218	228/29008	6.13e-05	0.000623935	0.000348294	Slc7a11/Cd36/Folr2/Trem2/Ramp3/Slc15a3/Slc7a8/Slc27a1/Fabp3	9	up
GO:19029041	BP	GO:1902904	negative regulation of supramolecular fiber organization	8/218	177/29008	6.14e-05	0.000623935	0.000348294	Apoe/Clu/Trem2/F11r/Tlr2/Cdh5/Cgnl1/Hspg2	8	up
GO:19004071	BP	GO:1900407	regulation of cellular response to oxidative stress	6/218	90/29008	6.19e-05	0.000627029	0.000350021	Slc7a11/Cd36/Il10/Trem2/Fzd1/Tbc1d24	6	up
GO:00428861	BP	GO:0042886	amide transport	11/218	343/29008	6.28e-05	0.000634508	0.000354197	Slc7a11/Lrp1/Edn1/Il1rn/Folr2/Lif/Slc15a3/Tcf7l2/Nr1d1/Slc27a1/Aqp1	11	up
GO:00073691	BP	GO:0007369	gastrulation	8/218	178/29008	6.39e-05	0.000643869	0.000359422	Il10/Il1rn/Gdf3/Fgfr1/Itga5/Inhba/Epha2/Fzd7	8	up
GO:20000271	BP	GO:2000027	regulation of animal organ morphogenesis	7/218	132/29008	6.54e-05	0.000657669	0.000367126	Dab2/Bmp2/Edn1/Fgfr1/Cdh1/Fzd1/Vegfa	7	up
GO:19040352	BP	GO:1904035	regulation of epithelial cell apoptotic process	6/218	92/29008	7e-05	0.000701609	0.000391654	Igf1/Hmox1/Il10/Cdh5/Serpine1/Kdr	6	up
GO:00224092	BP	GO:0022409	positive regulation of cell-cell adhesion	10/218	288/29008	7.05e-05	0.000702321	0.000392051	Igf1/Il1a/Sirpa/Vcam1/F11r/Nlrp3/Ptafr/Adam8/Sox13/Cdh1	10	up
GO:00451651	BP	GO:0045165	cell fate commitment	10/218	288/29008	7.05e-05	0.000702321	0.000392051	Ctsl/Bmp2/Edn1/Gdf3/Fgfr1/Sox13/Tcf7l2/Notch3/Fzd7/Kdr	10	up
GO:00149021	BP	GO:0014902	myotube differentiation	7/218	134/29008	7.2e-05	0.000715551	0.000399436	Gdf15/Igf1/Dmpk/Pmp22/Mmp14/Tmem119/Myof	7	up
GO:00303241	BP	GO:0030324	lung development	9/218	233/29008	7.24e-05	0.000717645	0.000400606	Slc7a11/Igf1/Lif/Mmp12/Fgfr1/Vegfa/Mmp14/Kdr/Tns3	9	up
GO:00902081	BP	GO:0090208	positive regulation of triglyceride metabolic process	4/218	30/29008	7.29e-05	0.000721322	0.000402658	Cd36/Nr1h3/Tcf7l2/Slc27a1	4	up
GO:00430301	BP	GO:0043030	regulation of macrophage activation	5/218	58/29008	7.59e-05	0.000746344	0.000416626	Il10/Nr1h3/Trem2/Il1rl1/Nr1d1	5	up
GO:00519301	BP	GO:0051930	regulation of sensory perception of pain	5/218	58/29008	7.59e-05	0.000746344	0.000416626	Il10/Edn1/Il1a/Fgfr1/Ptafr	5	up
GO:00458621	BP	GO:0045862	positive regulation of proteolysis	11/218	351/29008	7.71e-05	0.000756501	0.000422296	Apoe/Dab2/Clu/Trem2/Ifi207/Nlrp3/Adam8/Dapk1/Lgmn/Aph1c/Mmp14	11	up
GO:20001171	BP	GO:2000117	negative regulation of cysteine-type endopeptidase activity	6/218	94/29008	7.9e-05	0.000772528	0.000431242	Ptgs2/Igf1/Ifi207/Vegfa/Aqp1/Naip1	6	up
GO:00303231	BP	GO:0030323	respiratory tube development	9/218	236/29008	7.98e-05	0.000778965	0.000434836	Slc7a11/Igf1/Lif/Mmp12/Fgfr1/Vegfa/Mmp14/Kdr/Tns3	9	up
GO:00327311	BP	GO:0032731	positive regulation of interleukin-1 beta production	5/218	59/29008	8.24e-05	0.000799946	0.000446548	Lpl/Cd36/Ifi207/Tlr2/Nlrp3	5	up
GO:00519311	BP	GO:0051931	regulation of sensory perception	5/218	59/29008	8.24e-05	0.000799946	0.000446548	Il10/Edn1/Il1a/Fgfr1/Ptafr	5	up
GO:00027612	BP	GO:0002761	regulation of myeloid leukocyte differentiation	7/218	137/29008	8.28e-05	0.000801356	0.000447335	Mafb/Trem2/Lif/Adam8/Dcstamp/Pilrb1/Klf10	7	up
GO:00357671	BP	GO:0035767	endothelial cell chemotaxis	4/218	31/29008	8.33e-05	0.00080205	0.000447722	Fgfr1/Lgmn/Vegfa/Kdr	4	up
GO:20003522	BP	GO:2000352	negative regulation of endothelial cell apoptotic process	4/218	31/29008	8.33e-05	0.00080205	0.000447722	Il10/Cdh5/Serpine1/Kdr	4	up
GO:00456851	BP	GO:0045685	regulation of glial cell differentiation	6/218	95/29008	8.38e-05	0.000804707	0.000449205	Bmp2/Trem2/Tlr2/Lif/Tcf7l2/Nr1d1	6	up
GO:00421801	BP	GO:0042180	cellular ketone metabolic process	9/218	238/29008	8.51e-05	0.000815814	0.000455405	Slc7a11/Dab2/Ptgs2/Apoc1/Bmp2/Nr1h3/Slc37a2/Nr1d1/Fabp3	9	up
GO:00350511	BP	GO:0035051	cardiocyte differentiation	8/218	186/29008	8.69e-05	0.000828903	0.000462712	Igf1/Bmp2/Edn1/Vcam1/Prok2/Jag1/Vegfa/Fzd7	8	up
GO:00022461	BP	GO:0002246	wound healing involved in inflammatory response	3/218	12/29008	8.76e-05	0.000828903	0.000462712	Clec10a/Hmox1/Il1a	3	up
GO:00107441	BP	GO:0010744	positive regulation of macrophage derived foam cell differentiation	3/218	12/29008	8.76e-05	0.000828903	0.000462712	Lpl/Cd36/Msr1	3	up
GO:00360051	BP	GO:0036005	response to macrophage colony-stimulating factor	3/218	12/29008	8.76e-05	0.000828903	0.000462712	Trem2/Tlr2/Dcstamp	3	up
GO:00360061	BP	GO:0036006	cellular response to macrophage colony-stimulating factor stimulus	3/218	12/29008	8.76e-05	0.000828903	0.000462712	Trem2/Tlr2/Dcstamp	3	up
GO:00426321	BP	GO:0042632	cholesterol homeostasis	6/218	96/29008	8.88e-05	0.000837911	0.000467741	Apoe/Lpl/Nr1h3/Cyp7b1/Nr1d1/Fabp3	6	up
GO:00316671	BP	GO:0031667	response to nutrient levels	11/218	358/29008	9.18e-05	0.000862375	0.000481397	Apoe/Lpl/Spp1/Gdf15/Gatm/Ifi207/Gdf3/Tcf7l2/Klf10/F7/Mn1	11	up
GO:00458611	BP	GO:0045861	negative regulation of proteolysis	11/218	358/29008	9.18e-05	0.000862375	0.000481397	Il1r2/Ptgs2/Igf1/Il10/Nr1h3/Ifi207/Serpine1/Cdh1/Vegfa/Aqp1/Naip1	11	up
GO:00507081	BP	GO:0050708	regulation of protein secretion	10/218	298/29008	9.34e-05	0.000872161	0.00048686	Apoe/Igf1/Lrp1/Il1a/Nr1h3/Trem2/Tlr2/Tcf7l2/Rab11fip1/Nr1d1	10	up
GO:00487541	BP	GO:0048754	branching morphogenesis of an epithelial tube	8/218	188/29008	9.36e-05	0.000872161	0.00048686	Igf1/Bmp2/Edn1/Pgf/Epha2/Vegfa/Mmp14/Kdr	8	up
GO:00362931	BP	GO:0036293	response to decreased oxygen levels	9/218	241/29008	9.36e-05	0.000872161	0.00048686	Hmox1/Bmp2/Edn1/Adam8/Plau/Pgf/Vegfa/Kdr/Aqp1	9	up
GO:00027182	BP	GO:0002718	regulation of cytokine production involved in immune response	6/218	97/29008	9.4e-05	0.000872161	0.00048686	Arg1/Hmox1/Cd36/Il10/Tlr2/Nlrp3	6	up
GO:00550921	BP	GO:0055092	sterol homeostasis	6/218	97/29008	9.4e-05	0.000872161	0.00048686	Apoe/Lpl/Nr1h3/Cyp7b1/Nr1d1/Fabp3	6	up
GO:00018931	BP	GO:0001893	maternal placenta development	4/218	32/29008	9.46e-05	0.000872906	0.000487275	Ctsl/Ptgs2/Lif/Cdh1	4	up
GO:00603901	BP	GO:0060390	regulation of SMAD protein signal transduction	4/218	32/29008	9.46e-05	0.000872906	0.000487275	Dab2/Lrp1/Bmp2/Pbld1	4	up
GO:00302172	BP	GO:0030217	T cell differentiation	10/218	299/29008	9.6e-05	0.000883737	0.000493322	Ctsl/Mafb/Clec4e/Ccr9/Clec4d/Il1a/Nlrp3/Adam8/Sox13/Fzd7	10	up
GO:00700982	BP	GO:0070098	chemokine-mediated signaling pathway	5/218	61/29008	9.67e-05	0.000888196	0.000495811	Ccl7/Pf4/Ccl22/Edn1/Trem2	5	up
GO:00316441	BP	GO:0031644	regulation of nervous system process	8/218	189/29008	9.71e-05	0.00088981	0.000496712	Igf1/Il10/Edn1/Il1a/Dmpk/Fgfr1/Ptafr/Tbc1d24	8	up
GO:00313311	BP	GO:0031331	positive regulation of cellular catabolic process	12/218	425/29008	9.86e-05	0.000900577	0.000502722	Apoe/Dab2/Igf1/Hmox1/Lrp1/Clu/Trem2/Tlr2/Adam8/Dapk1/Sh3bp4/Kdr	12	up
GO:00486751	BP	GO:0048675	axon extension	7/218	142/29008	0.000103629	0.000944572	0.000527281	Apoe/Lrp1/Edn1/Ptprs/Vegfa/Cdk5r1/Nrp2	7	up
GO:00468501	BP	GO:0046850	regulation of bone remodeling	5/218	62/29008	0.000104576	0.000948564	0.000529509	Spp1/Adam8/Dcstamp/Vegfa/Tmem119	5	up
GO:19030781	BP	GO:1903078	positive regulation of protein localization to plasma membrane	5/218	62/29008	0.000104576	0.000948564	0.000529509	Lrp1/Trem2/Ramp3/Stx3/Epha2	5	up
GO:00426921	BP	GO:0042692	muscle cell differentiation	12/218	428/29008	0.000105276	0.000950733	0.00053072	Gdf15/Igf1/Bmp2/Edn1/Dmpk/Pmp22/Prok2/Vegfa/Mmp14/Tmem119/Fzd7/Myof	12	up
GO:19028821	BP	GO:1902882	regulation of response to oxidative stress	6/218	99/29008	0.000105325	0.000950733	0.00053072	Slc7a11/Cd36/Il10/Trem2/Fzd1/Tbc1d24	6	up
GO:00550941	BP	GO:0055094	response to lipoprotein particle	4/218	33/29008	0.000107012	0.000963628	0.000537919	Apoe/Lpl/Cd36/Trem2	4	up
GO:00720801	BP	GO:0072080	nephron tubule development	6/218	100/29008	0.000111353	0.0010003	0.00055839	Bmp2/Lif/Jag1/Pgf/Vegfa/Aqp1	6	up
GO:00074161	BP	GO:0007416	synapse assembly	8/218	193/29008	0.000112319	0.00100526	0.000561161	Cadm1/Tlr2/Ptprs/Flrt3/Plxnb2/Cdh1/Fzd1/Lhfpl4	8	up
GO:00083471	BP	GO:0008347	glial cell migration	5/218	63/29008	0.000112902	0.00100526	0.000561161	Lrp1/Trem2/Pmp22/Cdk5r1/Matn2	5	up
GO:00482601	BP	GO:0048260	positive regulation of receptor-mediated endocytosis	5/218	63/29008	0.000112902	0.00100526	0.000561161	Cd63/Dab2/Clu/Serpine1/Vegfa	5	up
GO:00905571	BP	GO:0090557	establishment of endothelial intestinal barrier	3/218	13/29008	0.000113254	0.00100526	0.000561161	F11r/Ptprs/Cldn1	3	up
GO:01500791	BP	GO:0150079	negative regulation of neuroinflammatory response	3/218	13/29008	0.000113254	0.00100526	0.000561161	Igf1/Trem2/Nr1d1	3	up
GO:00986561	BP	GO:0098656	anion transmembrane transport	8/218	194/29008	0.000116404	0.00103077	0.000575399	Slc7a11/Folr2/Ptafr/Slc7a8/Slc37a2/Abcc3/Slc27a1/Slc6a8	8	up
GO:00485111	BP	GO:0048511	rhythmic process	10/218	307/29008	0.000119179	0.00105285	0.000587722	Igf1/Axl/Prok2/Inhba/Retn/Htr7/Klf10/Cyp7b1/Cdk5r1/Nr1d1	10	up
GO:00995601	BP	GO:0099560	synaptic membrane adhesion	4/218	34/29008	0.000120569	0.00106047	0.000591977	Cadm1/Ptprs/Flrt3/Ptprf	4	up
GO:00017641	BP	GO:0001764	neuron migration	8/218	195/29008	0.000120611	0.00106047	0.000591977	Axl/Plxnb2/Cdh1/Vegfa/Cdk5r1/Matn2/Tbc1d24/Nrp2	8	up
GO:00066391	BP	GO:0006639	acylglycerol metabolic process	7/218	146/29008	0.000123247	0.00107855	0.000602073	Apoe/Lpl/Apoc1/Cd36/Nr1h3/Tcf7l2/Slc27a1	7	up
GO:00104691	BP	GO:0010469	regulation of signaling receptor activity	7/218	146/29008	0.000123247	0.00107855	0.000602073	Il10/Edn1/Ramp3/Dapk1/Plau/Serpine1/Cdk5r1	7	up
GO:00305932	BP	GO:0030593	neutrophil chemotaxis	6/218	102/29008	0.00012423	0.00108461	0.000605456	Ccl7/Spp1/Pf4/Ccl22/C3ar1/Edn1	6	up
GO:00159091	BP	GO:0015909	long-chain fatty acid transport	5/218	65/29008	0.000131072	0.00113658	0.000634463	Apoe/Plin2/Cd36/Slc27a1/Fabp3	5	up
GO:00328351	BP	GO:0032835	glomerulus development	5/218	65/29008	0.000131072	0.00113658	0.000634463	Basp1/C3ar1/Jag1/Notch3/Aqp1	5	up
GO:20012371	BP	GO:2001237	negative regulation of extrinsic apoptotic signaling pathway	6/218	103/29008	0.000131097	0.00113658	0.000634463	Dab2/Igf1/Hmox1/Dapk1/Serpine1/Vegfa	6	up
GO:00197222	BP	GO:0019722	calcium-mediated signaling	8/218	198/29008	0.000133993	0.00115748	0.000646134	Ccr9/Xcr1/Igf1/Edn1/Trem2/Dmpk/Vcam1/Kdr	8	up
GO:00066381	BP	GO:0006638	neutral lipid metabolic process	7/218	148/29008	0.000134129	0.00115748	0.000646134	Apoe/Lpl/Apoc1/Cd36/Nr1h3/Tcf7l2/Slc27a1	7	up
GO:00459871	BP	GO:0045987	positive regulation of smooth muscle contraction	4/218	35/29008	0.000135329	0.00115978	0.000647416	Ptgs2/Edn1/Ptafr/Prok2	4	up
GO:00487101	BP	GO:0048710	regulation of astrocyte differentiation	4/218	35/29008	0.000135329	0.00115978	0.000647416	Bmp2/Trem2/Lif/Nr1d1	4	up
GO:00714021	BP	GO:0071402	cellular response to lipoprotein particle stimulus	4/218	35/29008	0.000135329	0.00115978	0.000647416	Apoe/Lpl/Cd36/Trem2	4	up
GO:00510481	BP	GO:0051048	negative regulation of secretion	8/218	199/29008	0.000138717	0.00118411	0.000660996	Apoe/Hmox1/Anpep/Edn1/Il1rn/Nr1h3/Lif/Rab11fip1	8	up
GO:00313461	BP	GO:0031346	positive regulation of cell projection organization	12/218	441/29008	0.00013912	0.00118411	0.000660996	Apoe/Lrp1/Marcks/Lif/Fgfr1/Plxnb2/Cdc42ep2/Ptprf/Fzd1/Vegfa/Tbc1d24/Aqp1	12	up
GO:00525472	BP	GO:0052547	regulation of peptidase activity	12/218	441/29008	0.00013912	0.00118411	0.000660996	Ptgs2/Igf1/Ifi207/Nlrp3/Dapk1/Serpine1/Lgmn/Cdh1/Aph1c/Vegfa/Aqp1/Naip1	12	up
GO:00301931	BP	GO:0030193	regulation of blood coagulation	5/218	66/29008	0.000140955	0.00119699	0.000668189	Apoe/Cd36/Plau/Serpine1/F7	5	up
GO:00016601	BP	GO:0001660	fever generation	3/218	14/29008	0.000143343	0.00121099	0.000676001	Ptgs2/Il1rn/Il1a	3	up
GO:00324941	BP	GO:0032494	response to peptidoglycan	3/218	14/29008	0.000143343	0.00121099	0.000676001	Trem2/Tlr2/Nlrp3	3	up
GO:00447061	BP	GO:0044706	multi-multicellular organism process	8/218	200/29008	0.000143578	0.00121099	0.000676001	Ctsl/Acod1/Ptgs2/Lif/Mmp12/Ptafr/Cdh1/Vegfa	8	up
GO:0051147	BP	GO:0051147	regulation of muscle cell differentiation	7/218	150/29008	0.000145778	0.00122677	0.000684812	Igf1/Bmp2/Edn1/Dmpk/Mmp14/Tmem119/Fzd7	7	up
GO:00007681	BP	GO:0000768	syncytium formation by plasma membrane fusion	5/218	67/29008	0.000151399	0.00126835	0.000708021	Gdf15/Trem2/Adam8/Dcstamp/Myof	5	up
GO:01402531	BP	GO:0140253	cell-cell fusion	5/218	67/29008	0.000151399	0.00126835	0.000708021	Gdf15/Trem2/Adam8/Dcstamp/Myof	5	up
GO:00613261	BP	GO:0061326	renal tubule development	6/218	106/29008	0.000153518	0.00128035	0.000714717	Bmp2/Lif/Jag1/Pgf/Vegfa/Aqp1	6	up
GO:20002431	BP	GO:2000243	positive regulation of reproductive process	6/218	106/29008	0.000153518	0.00128035	0.000714717	Ptafr/Plau/Inhba/Retn/Vegfa/Lhfpl2	6	up
GO:00301111	BP	GO:0030111	regulation of Wnt signaling pathway	10/218	317/29008	0.000154643	0.00128685	0.000718349	Apoe/Dab2/Lrp1/Bmp2/Tlr2/Sox13/Cdh1/Fzd1/Tcf7l2/Fzd7	10	up
GO:00018371	BP	GO:0001837	epithelial to mesenchymal transition	7/218	152/29008	0.000158234	0.0013138	0.000733392	Dab2/Bmp2/Edn1/Fgfr1/Jag1/Tcf7l2/Vegfa	7	up
GO:19000461	BP	GO:1900046	regulation of hemostasis	5/218	68/29008	0.000162424	0.00134559	0.000751141	Apoe/Cd36/Plau/Serpine1/F7	5	up
GO:00160551	BP	GO:0016055	Wnt signaling pathway	12/218	449/29008	0.000164274	0.0013579	0.000758009	Apoe/Dab2/Ccnd1/Lrp1/Bmp2/Edn1/Tlr2/Sox13/Cdh1/Fzd1/Tcf7l2/Fzd7	12	up
GO:00070431	BP	GO:0007043	cell-cell junction assembly	7/218	153/29008	0.000164777	0.00135905	0.00075865	Pmp22/F11r/Cdh5/Cdh1/Epha2/Gjb2/Cldn1	7	up
GO:00069092	BP	GO:0006909	phagocytosis	11/218	383/29008	0.000165673	0.00136342	0.000761089	Tgm2/Cd36/Lrp1/Sirpa/Nr1h3/Trem2/Mertk/Rab7b/Tlr2/Msr1/Axl	11	up
GO:00326921	BP	GO:0032692	negative regulation of interleukin-1 production	4/218	37/29008	0.000168704	0.0013732	0.000766552	Il1r2/Igf1/Trem2/Nlrp3	4	up
GO:00550901	BP	GO:0055090	acylglycerol homeostasis	4/218	37/29008	0.000168704	0.0013732	0.000766552	Apoe/Lpl/Nr1h3/Apoc4	4	up
GO:00703281	BP	GO:0070328	triglyceride homeostasis	4/218	37/29008	0.000168704	0.0013732	0.000766552	Apoe/Lpl/Nr1h3/Apoc4	4	up
GO:01500762	BP	GO:0150076	neuroinflammatory response	4/218	37/29008	0.000168704	0.0013732	0.000766552	Ptgs2/Igf1/Trem2/Nr1d1	4	up
GO:19026241	BP	GO:1902624	positive regulation of neutrophil migration	4/218	37/29008	0.000168704	0.0013732	0.000766552	C3ar1/Edn1/Il1a/Adam8	4	up
GO:00459271	BP	GO:0045927	positive regulation of growth	10/218	321/29008	0.000171129	0.00138395	0.000772553	Apoe/Cxcl16/Igf1/Lrp1/Edn1/Fgfr1/Serpine1/Vegfa/Cpne9/Mmp14	10	up
GO:00516042	BP	GO:0051604	protein maturation	10/218	321/29008	0.000171129	0.00138395	0.000772553	Ctsl/Il1r2/Ifi207/Plau/Serpine1/Lgmn/Cdh1/Aph1c/Mmp14/F7	10	up
GO:01987381	BP	GO:0198738	cell-cell signaling by wnt	12/218	451/29008	0.000171138	0.00138395	0.000772553	Apoe/Dab2/Ccnd1/Lrp1/Bmp2/Edn1/Tlr2/Sox13/Cdh1/Fzd1/Tcf7l2/Fzd7	12	up
GO:00069491	BP	GO:0006949	syncytium formation	5/218	69/29008	0.000174052	0.00140144	0.000782316	Gdf15/Trem2/Adam8/Dcstamp/Myof	5	up
GO:19043771	BP	GO:1904377	positive regulation of protein localization to cell periphery	5/218	69/29008	0.000174052	0.00140144	0.000782316	Lrp1/Trem2/Ramp3/Stx3/Epha2	5	up
GO:00602491	BP	GO:0060249	anatomical structure homeostasis	10/218	322/29008	0.000175474	0.00140927	0.000786684	Spp1/Ptgs2/Spata7/Pbld1/Adam8/Dcstamp/Vegfa/Ctsk/Tmem119/Kdr	10	up
GO:00303071	BP	GO:0030307	positive regulation of cell growth	8/218	206/29008	0.00017578	0.00140927	0.000786684	Apoe/Cxcl16/Igf1/Lrp1/Edn1/Vegfa/Cpne9/Mmp14	8	up
GO:0032488	BP	GO:0032488	Cdc42 protein signal transduction	3/218	15/29008	0.000178186	0.0014218	0.000793682	Apoe/Rhov/Rhou	3	up
GO:00343501	BP	GO:0034350	regulation of glial cell apoptotic process	3/218	15/29008	0.000178186	0.0014218	0.000793682	Igf1/Trem2/Pmp22	3	up
GO:00226121	BP	GO:0022612	gland morphogenesis	7/218	155/29008	0.000178521	0.0014218	0.000793682	Tgm2/Igf1/Fgfr1/Plau/Cdh1/Epha2/Cyp7b1	7	up
GO:00327552	BP	GO:0032755	positive regulation of interleukin-6 production	6/218	109/29008	0.000178869	0.0014218	0.000793682	Lpl/Cd36/Il1a/Rab7b/Tlr2/Ptafr	6	up
GO:00508181	BP	GO:0050818	regulation of coagulation	5/218	70/29008	0.000186305	0.00147776	0.000824917	Apoe/Cd36/Plau/Serpine1/F7	5	up
GO:00165251	BP	GO:0016525	negative regulation of angiogenesis	6/218	110/29008	0.000188017	0.00148501	0.000828969	Cd36/Tcf4/Stab1/Lif/Serpine1/Epha2	6	up
GO:00327602	BP	GO:0032760	positive regulation of tumor necrosis factor production	6/218	110/29008	0.000188017	0.00148501	0.000828969	Lpl/Cd36/Clu/Il1a/Tlr2/Ptafr	6	up
GO:00459261	BP	GO:0045926	negative regulation of growth	9/218	266/29008	0.000196609	0.00154633	0.000863194	Dab2/Gdf15/Ptprs/Dcstamp/Inhba/Lgmn/Tcf7l2/Sh3bp4/Cdk5r1	9	up
GO:00605411	BP	GO:0060541	respiratory system development	9/218	266/29008	0.000196609	0.00154633	0.000863194	Slc7a11/Igf1/Lif/Mmp12/Fgfr1/Vegfa/Mmp14/Kdr/Tns3	9	up
GO:00023672	BP	GO:0002367	cytokine production involved in immune response	6/218	111/29008	0.00019753	0.00154704	0.000863592	Arg1/Hmox1/Cd36/Il10/Tlr2/Nlrp3	6	up
GO:19054771	BP	GO:1905477	positive regulation of protein localization to membrane	6/218	111/29008	0.00019753	0.00154704	0.000863592	Lrp1/Trem2/Ramp3/Stx3/Epha2/Cdk5r1	6	up
GO:00327321	BP	GO:0032732	positive regulation of interleukin-1 production	5/218	71/29008	0.000199205	0.00155039	0.000865461	Lpl/Cd36/Ifi207/Tlr2/Nlrp3	5	up
GO:19908681	BP	GO:1990868	response to chemokine	5/218	71/29008	0.000199205	0.00155039	0.000865461	Ccl7/Pf4/Ccl22/Edn1/Trem2	5	up
GO:19908691	BP	GO:1990869	cellular response to chemokine	5/218	71/29008	0.000199205	0.00155039	0.000865461	Ccl7/Pf4/Ccl22/Edn1/Trem2	5	up
GO:00432812	BP	GO:0043281	regulation of cysteine-type endopeptidase activity involved in apoptotic process	8/218	210/29008	0.000200381	0.00155629	0.000868757	Ptgs2/Igf1/Nlrp3/Dapk1/Cdh1/Vegfa/Aqp1/Naip1	8	up
GO:00456671	BP	GO:0045667	regulation of osteoblast differentiation	7/218	158/29008	0.000200861	0.00155678	0.000869028	Igf1/Bmp2/Fam20c/Fgfr1/Jag1/Vegfa/Tmem119	7	up
GO:00093061	BP	GO:0009306	protein secretion	11/218	393/29008	0.000206894	0.00158953	0.000887312	Apoe/Igf1/Lrp1/Il1rn/Il1a/Nr1h3/Trem2/Tlr2/Tcf7l2/Rab11fip1/Nr1d1	11	up
GO:00608401	BP	GO:0060840	artery development	6/218	112/29008	0.000207418	0.00158953	0.000887312	Apoe/Lrp1/Edn1/Jag1/Notch3/Vegfa	6	up
GO:20001811	BP	GO:2000181	negative regulation of blood vessel morphogenesis	6/218	112/29008	0.000207418	0.00158953	0.000887312	Cd36/Tcf4/Stab1/Lif/Serpine1/Epha2	6	up
GO:00017731	BP	GO:0001773	myeloid dendritic cell activation	4/218	39/29008	0.000207645	0.00158953	0.000887312	Il10/Clec4d/Dcstamp/Pilrb1	4	up
GO:00194321	BP	GO:0019432	triglyceride biosynthetic process	4/218	39/29008	0.000207645	0.00158953	0.000887312	Lpl/Nr1h3/Tcf7l2/Slc27a1	4	up
GO:00900491	BP	GO:0090049	regulation of cell migration involved in sprouting angiogenesis	4/218	39/29008	0.000207645	0.00158953	0.000887312	Ptgs2/Hmox1/Vegfa/Kdr	4	up
GO:00355921	BP	GO:0035592	establishment of protein localization to extracellular region	11/218	394/29008	0.000211456	0.00161538	0.000901744	Apoe/Igf1/Lrp1/Il1rn/Il1a/Nr1h3/Trem2/Tlr2/Tcf7l2/Rab11fip1/Nr1d1	11	up
GO:19013431	BP	GO:1901343	negative regulation of vasculature development	6/218	113/29008	0.000217693	0.00165928	0.000926248	Cd36/Tcf4/Stab1/Lif/Serpine1/Epha2	6	up
GO:00610421	BP	GO:0061042	vascular wound healing	3/218	16/29008	0.000218092	0.00165928	0.000926248	Serpine1/Vegfa/Kdr	3	up
GO:00452161	BP	GO:0045216	cell-cell junction organization	8/218	213/29008	0.00022063	0.00167517	0.000935117	Pmp22/F11r/Cdh5/Cdh1/Epha2/Vegfa/Gjb2/Cldn1	8	up
GO:00424451	BP	GO:0042445	hormone metabolic process	8/218	214/29008	0.000227741	0.00172565	0.000963295	Ctsl/Spp1/Dab2/Igf1/Bmp2/Tcf7l2/Ctsk/Slco4a1	8	up
GO:00085441	BP	GO:0008544	epidermis development	10/218	333/29008	0.000229731	0.0017372	0.000969743	Ctsl/Ptgs2/Il1a/Gdf3/Fgfr1/Mycl/Inhba/Jag1/Epha2/Gab1	10	up
GO:00610251	BP	GO:0061025	membrane fusion	7/218	162/29008	0.000234105	0.00176668	0.000986202	Ctsl/Folr2/Rab7b/Adam8/Dcstamp/Stx3/Myof	7	up
GO:00512352	BP	GO:0051235	maintenance of location	10/218	335/29008	0.00024097	0.00181482	0.00101307	Apoe/Lpl/Xcr1/Plin2/Cd36/Nr1h3/Trem2/Msr1/Hk2/Apoc4	10	up
GO:00018851	BP	GO:0001885	endothelial cell development	5/218	74/29008	0.000242013	0.00181534	0.00101337	F11r/Ptprs/Cdh5/Vegfa/Cldn1	5	up
GO:19030361	BP	GO:1903036	positive regulation of response to wounding	5/218	74/29008	0.000242013	0.00181534	0.00101337	Cd36/Lrp1/Serpine1/F7/Cldn1	5	up
GO:00716921	BP	GO:0071692	protein localization to extracellular region	11/218	401/29008	0.000245843	0.00184037	0.00102733	Apoe/Igf1/Lrp1/Il1rn/Il1a/Nr1h3/Trem2/Tlr2/Tcf7l2/Rab11fip1/Nr1d1	11	up
GO:00192181	BP	GO:0019218	regulation of steroid metabolic process	6/218	116/29008	0.000250941	0.00187476	0.00104653	Apoe/Dab2/Igf1/Bmp2/Il1a/Nr1d1	6	up
GO:00341341	BP	GO:0034134	toll-like receptor 2 signaling pathway	3/218	17/29008	0.000263361	0.0019558	0.00109177	Acod1/Trem2/Tlr2	3	up
GO:00481431	BP	GO:0048143	astrocyte activation	3/218	17/29008	0.000263361	0.0019558	0.00109177	Lrp1/Trem2/Nr1d1	3	up
GO:19022851	BP	GO:1902285	semaphorin-plexin signaling pathway involved in neuron projection guidance	3/218	17/29008	0.000263361	0.0019558	0.00109177	Edn1/Plxnb2/Nrp2	3	up
GO:00508632	BP	GO:0050863	regulation of T cell activation	10/218	339/29008	0.000264834	0.00196283	0.0010957	Arg1/Igf1/Il1a/Sirpa/Vcam1/Nlrp3/Adam8/Sox13/Arg2/Gpnmb	10	up
GO:00017741	BP	GO:0001774	microglial cell activation	4/218	42/29008	0.000277637	0.00204956	0.00114411	Clu/Trem2/Tlr2/Nr1d1	4	up
GO:19007441	BP	GO:1900744	regulation of p38MAPK cascade	4/218	42/29008	0.000277637	0.00204956	0.00114411	Bmp2/Trem2/Sash1/Vegfa	4	up
GO:00486391	BP	GO:0048639	positive regulation of developmental growth	8/218	221/29008	0.000282964	0.00208476	0.00116376	Apoe/Igf1/Lrp1/Edn1/Fgfr1/Serpine1/Vegfa/Cpne9	8	up
GO:00066941	BP	GO:0006694	steroid biosynthetic process	7/218	168/29008	0.000292151	0.0021482	0.00119918	Apoe/Dab2/Igf1/Bmp2/Il1a/Cyp7b1/Nr1d1	7	up
GO:00456212	BP	GO:0045621	positive regulation of lymphocyte differentiation	6/218	120/29008	0.000301342	0.00220275	0.00122963	Il10/Nlrp3/Adam8/Axl/Sox13/Mmp14	6	up
GO:00465451	BP	GO:0046545	development of primary female sexual characteristics	6/218	120/29008	0.000301342	0.00220275	0.00122963	Inhba/Retn/Serpine1/Vegfa/Lhfpl2/Kdr	6	up
GO:19040191	BP	GO:1904019	epithelial cell apoptotic process	6/218	120/29008	0.000301342	0.00220275	0.00122963	Igf1/Hmox1/Il10/Cdh5/Serpine1/Kdr	6	up
GO:00075651	BP	GO:0007565	female pregnancy	7/218	169/29008	0.00030286	0.00220952	0.0012334	Ctsl/Acod1/Ptgs2/Lif/Mmp12/Cdh1/Vegfa	7	up
GO:00456011	BP	GO:0045601	regulation of endothelial cell differentiation	4/218	43/29008	0.000304321	0.00221584	0.00123693	F11r/Cdh5/Jag1/Vegfa	4	up
GO:00480151	BP	GO:0048015	phosphatidylinositol-mediated signaling	7/218	170/29008	0.000313883	0.00227505	0.00126999	Igf1/Edn1/Trem2/Ptafr/Obscn/Vegfa/Kdr	7	up
GO:19035311	BP	GO:1903531	negative regulation of secretion by cell	7/218	170/29008	0.000313883	0.00227505	0.00126999	Apoe/Hmox1/Edn1/Il1rn/Nr1h3/Lif/Rab11fip1	7	up
GO:00108671	BP	GO:0010867	positive regulation of triglyceride biosynthetic process	3/218	18/29008	0.000314285	0.00227505	0.00126999	Nr1h3/Tcf7l2/Slc27a1	3	up
GO:00157181	BP	GO:0015718	monocarboxylic acid transport	6/218	121/29008	0.000315103	0.00227656	0.00127083	Cd36/Edn1/Il1a/Abcc3/Slc27a1/Slc6a8	6	up
GO:19032011	BP	GO:1903201	regulation of oxidative stress-induced cell death	5/218	79/29008	0.000328473	0.00236856	0.00132219	Slc7a11/Il10/Trem2/Fzd1/Tbc1d24	5	up
GO:00425421	BP	GO:0042542	response to hydrogen peroxide	6/218	122/29008	0.000329352	0.00237032	0.00132316	Hmox1/Il10/Edn1/Sirpa/Axl/Aqp1	6	up
GO:00702321	BP	GO:0070232	regulation of T cell apoptotic process	4/218	44/29008	0.000332794	0.00239048	0.00133442	Ptcra/Adam8/Arg2/Siglec1	4	up
GO:00424761	BP	GO:0042476	odontogenesis	6/218	123/29008	0.0003441	0.00246693	0.0013771	Bmp2/Edn1/Fam20c/Inhba/Serpine1/Tcf7l2	6	up
GO:00456701	BP	GO:0045670	regulation of osteoclast differentiation	5/218	80/29008	0.000348252	0.00247748	0.00138298	Mafb/Trem2/Adam8/Pilrb1/Klf10	5	up
GO:00702282	BP	GO:0070228	regulation of lymphocyte apoptotic process	5/218	80/29008	0.000348252	0.00247748	0.00138298	Il10/Ptcra/Adam8/Arg2/Siglec1	5	up
GO:00305091	BP	GO:0030509	BMP signaling pathway	7/218	173/29008	0.000348894	0.00247748	0.00138298	Gdf15/Bmp2/Gdf3/Cdh5/Fzd1/Tcf7l2/Kdr	7	up
GO:00425521	BP	GO:0042552	myelination	7/218	173/29008	0.000348894	0.00247748	0.00138298	Igf1/Clu/Pmp22/Tlr2/Ndrg1/Tcf7l2/B4galt6	7	up
GO:00480171	BP	GO:0048017	inositol lipid-mediated signaling	7/218	173/29008	0.000348894	0.00247748	0.00138298	Igf1/Edn1/Trem2/Ptafr/Obscn/Vegfa/Kdr	7	up
GO:00065091	BP	GO:0006509	membrane protein ectodomain proteolysis	4/218	45/29008	0.000363126	0.00256875	0.00143393	Apoe/Il10/Adam8/Aph1c	4	up
GO:00140031	BP	GO:0014003	oligodendrocyte development	4/218	45/29008	0.000363126	0.00256875	0.00143393	Clu/Tlr2/Tcf7l2/B4galt6	4	up
GO:00708301	BP	GO:0070830	bicellular tight junction assembly	5/218	81/29008	0.000368918	0.00259109	0.0014464	F11r/Cdh5/Cdh1/Epha2/Cldn1	5	up
GO:00343491	BP	GO:0034349	glial cell apoptotic process	3/218	19/29008	0.000371149	0.00259109	0.0014464	Igf1/Trem2/Pmp22	3	up
GO:00445391	BP	GO:0044539	long-chain fatty acid import into cell	3/218	19/29008	0.000371149	0.00259109	0.0014464	Cd36/Slc27a1/Fabp3	3	up
GO:00725781	BP	GO:0072578	neurotransmitter-gated ion channel clustering	3/218	19/29008	0.000371149	0.00259109	0.0014464	Apoe/Slc7a11/Lhfpl4	3	up
GO:01403541	BP	GO:0140354	lipid import into cell	3/218	19/29008	0.000371149	0.00259109	0.0014464	Cd36/Slc27a1/Fabp3	3	up
GO:19015501	BP	GO:1901550	regulation of endothelial cell development	3/218	19/29008	0.000371149	0.00259109	0.0014464	F11r/Cdh5/Vegfa	3	up
GO:19031401	BP	GO:1903140	regulation of establishment of endothelial barrier	3/218	19/29008	0.000371149	0.00259109	0.0014464	F11r/Cdh5/Vegfa	3	up
GO:00072721	BP	GO:0007272	ensheathment of neurons	7/218	176/29008	0.000386968	0.00269145	0.00150243	Igf1/Clu/Pmp22/Tlr2/Ndrg1/Tcf7l2/B4galt6	7	up
GO:00083661	BP	GO:0008366	axon ensheathment	7/218	176/29008	0.000386968	0.00269145	0.00150243	Igf1/Clu/Pmp22/Tlr2/Ndrg1/Tcf7l2/B4galt6	7	up
GO:00098961	BP	GO:0009896	positive regulation of catabolic process	12/218	494/29008	0.000390567	0.00271142	0.00151358	Apoe/Dab2/Igf1/Hmox1/Lrp1/Clu/Trem2/Tlr2/Adam8/Dapk1/Sh3bp4/Kdr	12	up
GO:00482591	BP	GO:0048259	regulation of receptor-mediated endocytosis	6/218	126/29008	0.000391468	0.00271263	0.00151425	Cd63/Dab2/Apoc1/Clu/Serpine1/Vegfa	6	up
GO:00327222	BP	GO:0032722	positive regulation of chemokine production	5/218	83/29008	0.000413017	0.00285135	0.00159169	Lpl/Lrp1/Il1a/Il1rl1/Tlr2	5	up
GO:00487081	BP	GO:0048708	astrocyte differentiation	5/218	83/29008	0.000413017	0.00285135	0.00159169	Lrp1/Bmp2/Trem2/Lif/Nr1d1	5	up
GO:00463941	BP	GO:0046394	carboxylic acid biosynthetic process	9/218	295/29008	0.000419783	0.00288736	0.00161179	Lpl/Ptgs2/Apoc1/Gatm/Edn1/Nr1h3/Tbxas1/Cyp7b1/Nr1d1	9	up
GO:00714961	BP	GO:0071496	cellular response to external stimulus	9/218	295/29008	0.000419783	0.00288736	0.00161179	Lpl/Vcam1/Ifi207/F11r/Axl/Tcf7l2/Klf10/Mn1/Aqp1	9	up
GO:00140131	BP	GO:0014013	regulation of gliogenesis	6/218	128/29008	0.000425774	0.00291781	0.00162878	Igf1/Bmp2/Trem2/Tlr2/Lif/Nr1d1	6	up
GO:00901011	BP	GO:0090101	negative regulation of transmembrane receptor protein serine/threonine kinase signaling pathway	6/218	128/29008	0.000425774	0.00291781	0.00162878	Lrp1/Bmp2/Gdf3/Pbld1/Fzd1/Tcf7l2	6	up
GO:00019611	BP	GO:0001961	positive regulation of cytokine-mediated signaling pathway	4/218	47/29008	0.000429636	0.00292112	0.00163063	Edn1/Trem2/Mmp12/Axl	4	up
GO:00601351	BP	GO:0060135	maternal process involved in female pregnancy	4/218	47/29008	0.000429636	0.00292112	0.00163063	Ctsl/Ptgs2/Lif/Cdh1	4	up
GO:00026992	BP	GO:0002699	positive regulation of immune effector process	9/218	296/29008	0.000430176	0.00292112	0.00163063	Arg1/Hmox1/Cd36/Il10/Cadm1/Trem2/Tlr2/Nlrp3/Ptafr	9	up
GO:00160531	BP	GO:0016053	organic acid biosynthetic process	9/218	296/29008	0.000430176	0.00292112	0.00163063	Lpl/Ptgs2/Apoc1/Gatm/Edn1/Nr1h3/Tbxas1/Cyp7b1/Nr1d1	9	up
GO:00704821	BP	GO:0070482	response to oxygen levels	9/218	296/29008	0.000430176	0.00292112	0.00163063	Hmox1/Bmp2/Edn1/Adam8/Plau/Pgf/Vegfa/Kdr/Aqp1	9	up
GO:00301941	BP	GO:0030194	positive regulation of blood coagulation	3/218	20/29008	0.000434232	0.00292205	0.00163115	Cd36/Serpine1/F7	3	up
GO:00445461	BP	GO:0044546	NLRP3 inflammasome complex assembly	3/218	20/29008	0.000434232	0.00292205	0.00163115	Cd36/Trem2/Nlrp3	3	up
GO:00900301	BP	GO:0090030	regulation of steroid hormone biosynthetic process	3/218	20/29008	0.000434232	0.00292205	0.00163115	Dab2/Igf1/Bmp2	3	up
GO:19000481	BP	GO:1900048	positive regulation of hemostasis	3/218	20/29008	0.000434232	0.00292205	0.00163115	Cd36/Serpine1/F7	3	up
GO:19024301	BP	GO:1902430	negative regulation of amyloid-beta formation	3/218	20/29008	0.000434232	0.00292205	0.00163115	Apoe/Igf1/Clu	3	up
GO:00431541	BP	GO:0043154	negative regulation of cysteine-type endopeptidase activity involved in apoptotic process	5/218	84/29008	0.000436503	0.00292677	0.00163379	Ptgs2/Igf1/Vegfa/Aqp1/Naip1	5	up
GO:00507662	BP	GO:0050766	positive regulation of phagocytosis	5/218	84/29008	0.000436503	0.00292677	0.00163379	Cd36/Lrp1/Sirpa/Trem2/Mertk	5	up
GO:00987391	BP	GO:0098739	import across plasma membrane	7/218	180/29008	0.00044283	0.00296386	0.00165449	Slc7a11/Cd36/Folr2/Ramp3/Slc15a3/Slc7a8/Slc27a1	7	up
GO:00487621	BP	GO:0048762	mesenchymal cell differentiation	8/218	237/29008	0.000450937	0.00301271	0.00168176	Dab2/Bmp2/Edn1/Fgfr1/Jag1/Tcf7l2/Vegfa/Nrp2	8	up
GO:00610411	BP	GO:0061041	regulation of wound healing	6/218	130/29008	0.000462383	0.00308365	0.00172137	Apoe/Cd36/Plau/Serpine1/F7/Cldn1	6	up
GO:00107181	BP	GO:0010718	positive regulation of epithelial to mesenchymal transition	4/218	48/29008	0.000465954	0.00309089	0.0017254	Dab2/Bmp2/Jag1/Tcf7l2	4	up
GO:00336281	BP	GO:0033628	regulation of cell adhesion mediated by integrin	4/218	48/29008	0.000465954	0.00309089	0.0017254	Lif/Plau/Serpine1/Epha2	4	up
GO:00342051	BP	GO:0034205	amyloid-beta formation	4/218	48/29008	0.000465954	0.00309089	0.0017254	Apoe/Igf1/Clu/Aph1c	4	up
GO:00726591	BP	GO:0072659	protein localization to plasma membrane	9/218	301/29008	0.00048537	0.00321396	0.00179411	Dab2/Lrp1/Trem2/F11r/Ramp3/Stx3/Cdh1/Epha2/Mmp14	9	up
GO:01201921	BP	GO:0120192	tight junction assembly	5/218	86/29008	0.000486478	0.00321559	0.00179501	F11r/Cdh5/Cdh1/Epha2/Cldn1	5	up
GO:19030392	BP	GO:1903039	positive regulation of leukocyte cell-cell adhesion	8/218	240/29008	0.000489983	0.00323302	0.00180474	Igf1/Il1a/Sirpa/Vcam1/Nlrp3/Ptafr/Adam8/Sox13	8	up
GO:00702301	BP	GO:0070230	positive regulation of lymphocyte apoptotic process	3/218	21/29008	0.000503804	0.00327384	0.00182753	Il10/Adam8/Siglec1	3	up
GO:00905941	BP	GO:0090594	inflammatory response to wounding	3/218	21/29008	0.000503804	0.00327384	0.00182753	Clec10a/Hmox1/Il1a	3	up
GO:19036721	BP	GO:1903672	positive regulation of sprouting angiogenesis	3/218	21/29008	0.000503804	0.00327384	0.00182753	Il10/Itga5/Vegfa	3	up
GO:00431241	BP	GO:0043124	negative regulation of I-kappaB kinase/NF-kappaB signaling	4/218	49/29008	0.000504408	0.00327384	0.00182753	Tnip3/Trem2/Il1rl1/Nr1d1	4	up
GO:00454292	BP	GO:0045429	positive regulation of nitric oxide biosynthetic process	4/218	49/29008	0.000504408	0.00327384	0.00182753	Ptgs2/Cd36/Clu/Tlr2	4	up
GO:00480101	BP	GO:0048010	vascular endothelial growth factor receptor signaling pathway	4/218	49/29008	0.000504408	0.00327384	0.00182753	Pgf/Vegfa/Kdr/Myof	4	up
GO:19026221	BP	GO:1902622	regulation of neutrophil migration	4/218	49/29008	0.000504408	0.00327384	0.00182753	C3ar1/Edn1/Il1a/Adam8	4	up
GO:1902930	BP	GO:1902930	regulation of alcohol biosynthetic process	4/218	49/29008	0.000504408	0.00327384	0.00182753	Apoe/Dab2/Bmp2/Ptafr	4	up
GO:00717721	BP	GO:0071772	response to BMP	7/218	184/29008	0.00050495	0.00327384	0.00182753	Gdf15/Bmp2/Gdf3/Cdh5/Fzd1/Tcf7l2/Kdr	7	up
GO:00717731	BP	GO:0071773	cellular response to BMP stimulus	7/218	184/29008	0.00050495	0.00327384	0.00182753	Gdf15/Bmp2/Gdf3/Cdh5/Fzd1/Tcf7l2/Kdr	7	up
GO:20012342	BP	GO:2001234	negative regulation of apoptotic signaling pathway	8/218	242/29008	0.000517504	0.0033494	0.00186971	Dab2/Ptgs2/Igf1/Hmox1/Clu/Dapk1/Serpine1/Vegfa	8	up
GO:00900901	BP	GO:0090090	negative regulation of canonical Wnt signaling pathway	6/218	133/29008	0.000521844	0.00337164	0.00188212	Apoe/Dab2/Sox13/Cdh1/Fzd1/Tcf7l2	6	up
GO:00603481	BP	GO:0060348	bone development	8/218	243/29008	0.000531727	0.00342955	0.00191445	Igf1/Bmp2/Cadm1/Fam20c/Mmp14/Tmem119/Hspg2/Kdr	8	up
GO:00031511	BP	GO:0003151	outflow tract morphogenesis	5/218	88/29008	0.000540642	0.00348102	0.00194319	Edn1/Jag1/Fzd1/Vegfa/Nrp2	5	up
GO:00075861	BP	GO:0007586	digestion	6/218	134/29008	0.000542932	0.00348974	0.00194805	Cd36/Nr1h3/F11r/Pbld1/Cyp7b1/Aqp1	6	up
GO:0045137	BP	GO:0045137	development of primary sexual characteristics	8/218	244/29008	0.000546265	0.0034991	0.00195327	Ccnd1/Il1a/Inhba/Retn/Serpine1/Vegfa/Lhfpl2/Kdr	8	up
GO:00725932	BP	GO:0072593	reactive oxygen species metabolic process	8/218	244/29008	0.000546265	0.0034991	0.00195327	Acod1/Cd36/Edn1/Fpr2/Plau/Gpx3/Arg2/Hk2	8	up
GO:00109512	BP	GO:0010951	negative regulation of endopeptidase activity	7/218	187/29008	0.000555945	0.003555	0.00198448	Ptgs2/Igf1/Ifi207/Serpine1/Vegfa/Aqp1/Naip1	7	up
GO:00513461	BP	GO:0051346	negative regulation of hydrolase activity	10/218	374/29008	0.000571396	0.00364754	0.00203614	Ptgs2/Apoc1/Igf1/Ifi207/F11r/Serpine1/Vegfa/Sh3bp4/Aqp1/Naip1	10	up
GO:00020431	BP	GO:0002043	blood vessel endothelial cell proliferation involved in sprouting angiogenesis	3/218	22/29008	0.00058013	0.00367185	0.00204971	Hmox1/Epha2/Vegfa	3	up
GO:00107431	BP	GO:0010743	regulation of macrophage derived foam cell differentiation	3/218	22/29008	0.00058013	0.00367185	0.00204971	Lpl/Cd36/Msr1	3	up
GO:00600551	BP	GO:0060055	angiogenesis involved in wound healing	3/218	22/29008	0.00058013	0.00367185	0.00204971	Serpine1/Vegfa/Kdr	3	up
GO:01406321	BP	GO:0140632	inflammasome complex assembly	3/218	22/29008	0.00058013	0.00367185	0.00204971	Cd36/Trem2/Nlrp3	3	up
GO:20008101	BP	GO:2000810	regulation of bicellular tight junction assembly	3/218	22/29008	0.00058013	0.00367185	0.00204971	F11r/Epha2/Cldn1	3	up
GO:00140651	BP	GO:0014065	phosphatidylinositol 3-kinase signaling	6/218	136/29008	0.00058709	0.00368414	0.00205657	Igf1/Edn1/Trem2/Obscn/Vegfa/Kdr	6	up
GO:00316231	BP	GO:0031623	receptor internalization	6/218	136/29008	0.00058709	0.00368414	0.00205657	Cd63/Dab2/Cd36/Ramp3/Grk3/Vegfa	6	up
GO:00323501	BP	GO:0032350	regulation of hormone metabolic process	4/218	51/29008	0.000588	0.00368414	0.00205657	Dab2/Igf1/Bmp2/Tcf7l2	4	up
GO:00459331	BP	GO:0045933	positive regulation of muscle contraction	4/218	51/29008	0.000588	0.00368414	0.00205657	Ptgs2/Edn1/Ptafr/Prok2	4	up
GO:00488061	BP	GO:0048806	genitalia development	4/218	51/29008	0.000588	0.00368414	0.00205657	Mertk/Axl/Tcf7l2/Sycp2	4	up
GO:19044072	BP	GO:1904407	positive regulation of nitric oxide metabolic process	4/218	51/29008	0.000588	0.00368414	0.00205657	Ptgs2/Cd36/Clu/Tlr2	4	up
GO:00003022	BP	GO:0000302	response to reactive oxygen species	7/218	189/29008	0.000592159	0.00370397	0.00206764	Hmox1/Cd36/Il10/Edn1/Sirpa/Axl/Aqp1	7	up
GO:00432971	BP	GO:0043297	apical junction assembly	5/218	90/29008	0.000599214	0.00374182	0.00208877	F11r/Cdh5/Cdh1/Epha2/Cldn1	5	up
GO:00431221	BP	GO:0043122	regulation of I-kappaB kinase/NF-kappaB signaling	7/218	190/29008	0.000610955	0.00380876	0.00212614	Cd36/Clec4d/Il1a/Tnip3/Trem2/Il1rl1/Nr1d1	7	up
GO:00703011	BP	GO:0070301	cellular response to hydrogen peroxide	5/218	91/29008	0.000630223	0.00392232	0.00218953	Il10/Edn1/Sirpa/Axl/Aqp1	5	up
GO:00464601	BP	GO:0046460	neutral lipid biosynthetic process	4/218	52/29008	0.00063328	0.00392823	0.00219283	Lpl/Nr1h3/Tcf7l2/Slc27a1	4	up
GO:00464631	BP	GO:0046463	acylglycerol biosynthetic process	4/218	52/29008	0.00063328	0.00392823	0.00219283	Lpl/Nr1h3/Tcf7l2/Slc27a1	4	up
GO:00435831	BP	GO:0043583	ear development	8/218	250/29008	0.000640398	0.00396579	0.00221379	Mafb/Igf1/Bmp2/Edn1/Fgfr1/Mycl/Jag1/Cdh1	8	up
GO:00158331	BP	GO:0015833	peptide transport	9/218	314/29008	0.000656611	0.00404811	0.00225975	Slc7a11/Lrp1/Edn1/Il1rn/Lif/Slc15a3/Tcf7l2/Nr1d1/Aqp1	9	up
GO:00108111	BP	GO:0010811	positive regulation of cell-substrate adhesion	6/218	139/29008	0.000658499	0.00404811	0.00225975	Spp1/Dab2/Cd36/Itga5/Vegfa/Kdr	6	up
GO:01201931	BP	GO:0120193	tight junction organization	5/218	92/29008	0.000662419	0.00404811	0.00225975	F11r/Cdh5/Cdh1/Epha2/Cldn1	5	up
GO:00026931	BP	GO:0002693	positive regulation of cellular extravasation	3/218	23/29008	0.000663465	0.00404811	0.00225975	Il1a/Ptafr/Adam8	3	up
GO:00069071	BP	GO:0006907	pinocytosis	3/218	23/29008	0.000663465	0.00404811	0.00225975	Dab2/Nr1h3/Axl	3	up
GO:00508201	BP	GO:0050820	positive regulation of coagulation	3/218	23/29008	0.000663465	0.00404811	0.00225975	Cd36/Serpine1/F7	3	up
GO:00510431	BP	GO:0051043	regulation of membrane protein ectodomain proteolysis	3/218	23/29008	0.000663465	0.00404811	0.00225975	Apoe/Il10/Adam8	3	up
GO:19000161	BP	GO:1900016	negative regulation of cytokine production involved in inflammatory response	3/218	23/29008	0.000663465	0.00404811	0.00225975	Il1r2/Sirpa/Trem2	3	up
GO:19029921	BP	GO:1902992	negative regulation of amyloid precursor protein catabolic process	3/218	23/29008	0.000663465	0.00404811	0.00225975	Apoe/Igf1/Clu	3	up
GO:00020421	BP	GO:0002042	cell migration involved in sprouting angiogenesis	4/218	53/29008	0.000680977	0.00412124	0.00230057	Ptgs2/Hmox1/Vegfa/Kdr	4	up
GO:00346051	BP	GO:0034605	cellular response to heat	4/218	53/29008	0.000680977	0.00412124	0.00230057	Hmox1/Il1a/Pmp22/Myof	4	up
GO:00380661	BP	GO:0038066	p38MAPK cascade	4/218	53/29008	0.000680977	0.00412124	0.00230057	Bmp2/Trem2/Sash1/Vegfa	4	up
GO:19032021	BP	GO:1903202	negative regulation of oxidative stress-induced cell death	4/218	53/29008	0.000680977	0.00412124	0.00230057	Slc7a11/Il10/Fzd1/Tbc1d24	4	up
GO:20003512	BP	GO:2000351	regulation of endothelial cell apoptotic process	4/218	53/29008	0.000680977	0.00412124	0.00230057	Il10/Cdh5/Serpine1/Kdr	4	up
GO:00346142	BP	GO:0034614	cellular response to reactive oxygen species	6/218	140/29008	0.000683738	0.00413124	0.00230615	Cd36/Il10/Edn1/Sirpa/Axl/Aqp1	6	up
GO:00107171	BP	GO:0010717	regulation of epithelial to mesenchymal transition	5/218	93/29008	0.000695831	0.0041975	0.00234314	Dab2/Bmp2/Jag1/Tcf7l2/Vegfa	5	up
GO:00512221	BP	GO:0051222	positive regulation of protein transport	9/218	317/29008	0.000702424	0.00423043	0.00236152	Ptgs2/Igf1/Lrp1/Il1a/Trem2/Tlr2/Cdh1/Tcf7l2/Cdk5r1	9	up
GO:00149101	BP	GO:0014910	regulation of smooth muscle cell migration	5/218	94/29008	0.000730487	0.00438933	0.00245022	Igf1/Lrp1/Plau/Retn/Serpine1	5	up
GO:00352721	BP	GO:0035272	exocrine system development	4/218	54/29008	0.000731162	0.00438933	0.00245022	Tgm2/Igf1/Fgfr1/Cdh1	4	up
GO:00022621	BP	GO:0002262	myeloid cell homeostasis	7/218	196/29008	0.000733918	0.00439879	0.0024555	Mafb/Slc7a11/Hmox1/Mertk/Axl/Inhba/Vegfa	7	up
GO:00108661	BP	GO:0010866	regulation of triglyceride biosynthetic process	3/218	24/29008	0.000754059	0.00449063	0.00250677	Nr1h3/Tcf7l2/Slc27a1	3	up
GO:00307281	BP	GO:0030728	ovulation	3/218	24/29008	0.000754059	0.00449063	0.00250677	Ptgs2/Plau/Inhba	3	up
GO:00704981	BP	GO:0070498	interleukin-1-mediated signaling pathway	3/218	24/29008	0.000754059	0.00449063	0.00250677	Il1r2/Il1rn/Il1a	3	up
GO:01501051	BP	GO:0150105	protein localization to cell-cell junction	3/218	24/29008	0.000754059	0.00449063	0.00250677	F11r/Cdh5/Cgnl1	3	up
GO:1902903	BP	GO:1902903	regulation of supramolecular fiber organization	10/218	388/29008	0.000757187	0.00450207	0.00251315	Apoe/Clu/Edn1/Trem2/F11r/Tlr2/Cdh5/Cdc42ep2/Cgnl1/Hspg2	10	up
GO:00215371	BP	GO:0021537	telencephalon development	8/218	257/29008	0.000766335	0.0045492	0.00253946	Slc7a11/Bmp2/Ptprs/Fgfr1/Inhba/Cdk5r1/Btbd3/Aqp1	8	up
GO:00328721	BP	GO:0032872	regulation of stress-activated MAPK cascade	7/218	198/29008	0.000778993	0.00461699	0.0025773	Dab2/Bmp2/Il1a/Sirpa/Trem2/Sash1/Vegfa	7	up
GO:00070441	BP	GO:0007044	cell-substrate junction assembly	5/218	96/29008	0.000803649	0.00474051	0.00264626	Lrp1/Itga5/Vegfa/Mmp14/Kdr	5	up
GO:00094081	BP	GO:0009408	response to heat	5/218	96/29008	0.000803649	0.00474051	0.00264626	Igf1/Hmox1/Il1a/Pmp22/Myof	5	up
GO:19012221	BP	GO:1901222	regulation of NIK/NF-kappaB signaling	5/218	96/29008	0.000803649	0.00474051	0.00264626	Edn1/Trem2/Tlr2/Nlrp3/Sash1	5	up
GO:00104631	BP	GO:0010463	mesenchymal cell proliferation	4/218	56/29008	0.000839283	0.00491957	0.00274621	Bmp2/Fgfr1/Vegfa/Kdr	4	up
GO:00341131	BP	GO:0034113	heterotypic cell-cell adhesion	4/218	56/29008	0.000839283	0.00491957	0.00274621	Il10/Il1rn/Vcam1/Itga5	4	up
GO:00725772	BP	GO:0072577	endothelial cell apoptotic process	4/218	56/29008	0.000839283	0.00491957	0.00274621	Il10/Cdh5/Serpine1/Kdr	4	up
GO:00903031	BP	GO:0090303	positive regulation of wound healing	4/218	56/29008	0.000839283	0.00491957	0.00274621	Cd36/Serpine1/F7/Cldn1	4	up
GO:00703021	BP	GO:0070302	regulation of stress-activated protein kinase signaling cascade	7/218	201/29008	0.00085068	0.00494066	0.00275798	Dab2/Bmp2/Il1a/Sirpa/Trem2/Sash1/Vegfa	7	up
GO:00605621	BP	GO:0060562	epithelial tube morphogenesis	10/218	394/29008	0.000850774	0.00494066	0.00275798	Igf1/Bmp2/Edn1/Plxnb2/Pgf/Fzd1/Epha2/Vegfa/Mmp14/Kdr	10	up
GO:00027191	BP	GO:0002719	negative regulation of cytokine production involved in immune response	3/218	25/29008	0.000852157	0.00494066	0.00275798	Arg1/Hmox1/Il10	3	up
GO:00072631	BP	GO:0007263	nitric oxide mediated signal transduction	3/218	25/29008	0.000852157	0.00494066	0.00275798	Apoe/Cd36/Vegfa	3	up
GO:00443311	BP	GO:0044331	cell-cell adhesion mediated by cadherin	3/218	25/29008	0.000852157	0.00494066	0.00275798	Cdh5/Cdh1/Vegfa	3	up
GO:00708411	BP	GO:0070841	inclusion body assembly	3/218	25/29008	0.000852157	0.00494066	0.00275798	Apoe/Clu/Pmp22	3	up
GO:20001931	BP	GO:2000193	positive regulation of fatty acid transport	3/218	25/29008	0.000852157	0.00494066	0.00275798	Edn1/Il1a/Fabp3	3	up
GO:00065751	BP	GO:0006575	cellular modified amino acid metabolic process	7/218	202/29008	0.000875699	0.00506926	0.00282978	Ctsl/Slc7a11/Gatm/Gpx3/Ctsk/Slco4a1/Slc27a1	7	up
GO:19059531	BP	GO:1905953	negative regulation of lipid localization	4/218	57/29008	0.00089736	0.0051866	0.00289528	Apoe/Apoc1/Nr1h3/Trem2	4	up
GO:00107211	BP	GO:0010721	negative regulation of cell development	7/218	205/29008	0.000954256	0.00545375	0.00304441	Igf1/Il1a/Trem2/Ptprs/Vegfa/Cdk5r1/Nr1d1	7	up
GO:00105751	BP	GO:0010575	positive regulation of vascular endothelial growth factor production	3/218	26/29008	0.000957994	0.00545375	0.00304441	Ptgs2/C3ar1/Il1a	3	up
GO:00107421	BP	GO:0010742	macrophage derived foam cell differentiation	3/218	26/29008	0.000957994	0.00545375	0.00304441	Lpl/Cd36/Msr1	3	up
GO:00220101	BP	GO:0022010	central nervous system myelination	3/218	26/29008	0.000957994	0.00545375	0.00304441	Clu/Tlr2/B4galt6	3	up
GO:00322911	BP	GO:0032291	axon ensheathment in central nervous system	3/218	26/29008	0.000957994	0.00545375	0.00304441	Clu/Tlr2/B4galt6	3	up
GO:00324801	BP	GO:0032480	negative regulation of type I interferon production	3/218	26/29008	0.000957994	0.00545375	0.00304441	Acod1/Sirpa/Ptprs	3	up
GO:0045780	BP	GO:0045780	positive regulation of bone resorption	3/218	26/29008	0.000957994	0.00545375	0.00304441	Spp1/Adam8/Dcstamp	3	up
GO:00140091	BP	GO:0014009	glial cell proliferation	4/218	58/29008	0.000958211	0.00545375	0.00304441	Igf1/Clu/Trem2/Pmp22	4	up
GO:00336191	BP	GO:0033619	membrane protein proteolysis	4/218	58/29008	0.000958211	0.00545375	0.00304441	Apoe/Il10/Adam8/Aph1c	4	up
GO:0051055	BP	GO:0051055	negative regulation of lipid biosynthetic process	4/218	58/29008	0.000958211	0.00545375	0.00304441	Apoe/Apoc1/Bmp2/Slc27a1	4	up
GO:00106571	BP	GO:0010657	muscle cell apoptotic process	5/218	100/29008	0.000966205	0.00549087	0.00306513	Igf1/Hmox1/Edn1/Dmpk/Lifr	5	up
GO:19049511	BP	GO:1904951	positive regulation of establishment of protein localization	9/218	333/29008	0.000992981	0.00563445	0.00314528	Ptgs2/Igf1/Lrp1/Il1a/Trem2/Tlr2/Cdh1/Tcf7l2/Cdk5r1	9	up
GO:00324791	BP	GO:0032479	regulation of type I interferon production	5/218	101/29008	0.0010104	0.00570723	0.0031859	Acod1/Sirpa/Tlr2/Ptprs/Mmp12	5	up
GO:00364731	BP	GO:0036473	cell death in response to oxidative stress	5/218	101/29008	0.0010104	0.00570723	0.0031859	Slc7a11/Il10/Trem2/Fzd1/Tbc1d24	5	up
GO:00970611	BP	GO:0097061	dendritic spine organization	5/218	101/29008	0.0010104	0.00570723	0.0031859	Apoe/Trem2/Marcks/Lgmn/Cdk5r1	5	up
GO:00025482	BP	GO:0002548	monocyte chemotaxis	4/218	59/29008	0.00102191	0.00575478	0.00321245	Ccl7/Ccl22/Serpine1/Lgmn	4	up
GO:00106561	BP	GO:0010656	negative regulation of muscle cell apoptotic process	4/218	59/29008	0.00102191	0.00575478	0.00321245	Igf1/Hmox1/Edn1/Lifr	4	up
GO:00510921	BP	GO:0051092	positive regulation of NF-kappaB transcription factor activity	6/218	152/29008	0.00104886	0.00589767	0.00329221	Cd36/Clu/Rab7b/Tlr2/Nlrp3/Adam8	6	up
GO:00017041	BP	GO:0001704	formation of primary germ layer	5/218	102/29008	0.00105608	0.00591151	0.00329993	Fgfr1/Itga5/Inhba/Epha2/Fzd7	5	up
GO:00305101	BP	GO:0030510	regulation of BMP signaling pathway	5/218	102/29008	0.00105608	0.00591151	0.00329993	Gdf3/Cdh5/Fzd1/Tcf7l2/Kdr	5	up
GO:01501151	BP	GO:0150115	cell-substrate junction organization	5/218	102/29008	0.00105608	0.00591151	0.00329993	Lrp1/Itga5/Vegfa/Mmp14/Kdr	5	up
GO:00017801	BP	GO:0001780	neutrophil homeostasis	3/218	27/29008	0.0010718	0.0059371	0.00331422	Slc7a11/Mertk/Axl	3	up
GO:0034368	BP	GO:0034368	protein-lipid complex remodeling	3/218	27/29008	0.0010718	0.0059371	0.00331422	Apoe/Lpl/Apoc1	3	up
GO:0034369	BP	GO:0034369	plasma lipoprotein particle remodeling	3/218	27/29008	0.0010718	0.0059371	0.00331422	Apoe/Lpl/Apoc1	3	up
GO:00601431	BP	GO:0060143	positive regulation of syncytium formation by plasma membrane fusion	3/218	27/29008	0.0010718	0.0059371	0.00331422	Gdf15/Trem2/Dcstamp	3	up
GO:0060563	BP	GO:0060563	neuroepithelial cell differentiation	3/218	27/29008	0.0010718	0.0059371	0.00331422	Bmp2/Fam20c/Serpine1	3	up
GO:0072012	BP	GO:0072012	glomerulus vasculature development	3/218	27/29008	0.0010718	0.0059371	0.00331422	C3ar1/Notch3/Aqp1	3	up
GO:00900771	BP	GO:0090077	foam cell differentiation	3/218	27/29008	0.0010718	0.0059371	0.00331422	Lpl/Cd36/Msr1	3	up
GO:00066331	BP	GO:0006633	fatty acid biosynthetic process	6/218	153/29008	0.00108495	0.00600101	0.00334989	Lpl/Ptgs2/Apoc1/Edn1/Nr1h3/Tbxas1	6	up
GO:00429871	BP	GO:0042987	amyloid precursor protein catabolic process	4/218	60/29008	0.00108852	0.00600295	0.00335098	Apoe/Igf1/Clu/Aph1c	4	up
GO:00550781	BP	GO:0055078	sodium ion homeostasis	4/218	60/29008	0.00108852	0.00600295	0.00335098	Spp1/Anpep/Edn1/Il1a	4	up
GO:00099131	BP	GO:0009913	epidermal cell differentiation	7/218	210/29008	0.00109742	0.0060431	0.00337339	Ptgs2/Il1a/Gdf3/Fgfr1/Mycl/Jag1/Epha2	7	up
GO:00140661	BP	GO:0014066	regulation of phosphatidylinositol 3-kinase signaling	5/218	103/29008	0.00110327	0.00604853	0.00337642	Igf1/Trem2/Obscn/Vegfa/Kdr	5	up
GO:00149091	BP	GO:0014909	smooth muscle cell migration	5/218	103/29008	0.00110327	0.00604853	0.00337642	Igf1/Lrp1/Plau/Retn/Serpine1	5	up
GO:00326061	BP	GO:0032606	type I interferon production	5/218	103/29008	0.00110327	0.00604853	0.00337642	Acod1/Sirpa/Tlr2/Ptprs/Mmp12	5	up
GO:00313451	BP	GO:0031345	negative regulation of cell projection organization	7/218	211/29008	0.00112798	0.00617487	0.00344695	Apoe/Dab2/Lrp1/Pmp22/Ptprs/Ptprf/Cdk5r1	7	up
GO:00016571	BP	GO:0001657	ureteric bud development	5/218	104/29008	0.00115201	0.00624813	0.00348785	Bmp2/Fgfr1/Arg2/Pgf/Vegfa	5	up
GO:00702272	BP	GO:0070227	lymphocyte apoptotic process	5/218	104/29008	0.00115201	0.00624813	0.00348785	Il10/Ptcra/Adam8/Arg2/Siglec1	5	up
GO:00721631	BP	GO:0072163	mesonephric epithelium development	5/218	104/29008	0.00115201	0.00624813	0.00348785	Bmp2/Fgfr1/Arg2/Pgf/Vegfa	5	up
GO:00721641	BP	GO:0072164	mesonephric tubule development	5/218	104/29008	0.00115201	0.00624813	0.00348785	Bmp2/Fgfr1/Arg2/Pgf/Vegfa	5	up
GO:00106761	BP	GO:0010676	positive regulation of cellular carbohydrate metabolic process	4/218	61/29008	0.00115812	0.00624813	0.00348785	Igf1/Cd36/Ptafr/Tcf7l2	4	up
GO:00158071	BP	GO:0015807	L-amino acid transport	4/218	61/29008	0.00115812	0.00624813	0.00348785	Arg1/Slc7a11/Arg2/Slc7a8	4	up
GO:00311021	BP	GO:0031102	neuron projection regeneration	4/218	61/29008	0.00115812	0.00624813	0.00348785	Lrp1/Ptprs/Ptprf/Matn2	4	up
GO:00464701	BP	GO:0046470	phosphatidylcholine metabolic process	4/218	61/29008	0.00115812	0.00624813	0.00348785	Apoc1/Nr1h3/Slc27a1/Fabp3	4	up
GO:00702311	BP	GO:0070231	T cell apoptotic process	4/218	61/29008	0.00115812	0.00624813	0.00348785	Ptcra/Adam8/Arg2/Siglec1	4	up
GO:19047051	BP	GO:1904705	regulation of vascular associated smooth muscle cell proliferation	4/218	61/29008	0.00115812	0.00624813	0.00348785	Igf1/Hmox1/Il10/Edn1	4	up
GO:00083611	BP	GO:0008361	regulation of cell size	7/218	213/29008	0.00119109	0.0063307	0.00353394	Apoe/Lrp1/Edn1/Ptprs/Vegfa/Cdk5r1/Aqp1	7	up
GO:00109551	BP	GO:0010955	negative regulation of protein processing	3/218	28/29008	0.0011938	0.0063307	0.00353394	Il1r2/Serpine1/Cdh1	3	up
GO:0033688	BP	GO:0033688	regulation of osteoblast proliferation	3/218	28/29008	0.0011938	0.0063307	0.00353394	Bmp2/Tmem119/Mn1	3	up
GO:00517671	BP	GO:0051767	nitric-oxide synthase biosynthetic process	3/218	28/29008	0.0011938	0.0063307	0.00353394	Edn1/Tlr2/Kdr	3	up
GO:00517691	BP	GO:0051769	regulation of nitric-oxide synthase biosynthetic process	3/218	28/29008	0.0011938	0.0063307	0.00353394	Edn1/Tlr2/Kdr	3	up
GO:0060039	BP	GO:0060039	pericardium development	3/218	28/29008	0.0011938	0.0063307	0.00353394	Bmp2/Vcam1/Flrt3	3	up
GO:00604451	BP	GO:0060445	branching involved in salivary gland morphogenesis	3/218	28/29008	0.0011938	0.0063307	0.00353394	Tgm2/Fgfr1/Cdh1	3	up
GO:0061437	BP	GO:0061437	renal system vasculature development	3/218	28/29008	0.0011938	0.0063307	0.00353394	C3ar1/Notch3/Aqp1	3	up
GO:0061440	BP	GO:0061440	kidney vasculature development	3/218	28/29008	0.0011938	0.0063307	0.00353394	C3ar1/Notch3/Aqp1	3	up
GO:00985811	BP	GO:0098581	detection of external biotic stimulus	3/218	28/29008	0.0011938	0.0063307	0.00353394	Trem2/Tlr2/Naip1	3	up
GO:19007451	BP	GO:1900745	positive regulation of p38MAPK cascade	3/218	28/29008	0.0011938	0.0063307	0.00353394	Bmp2/Sash1/Vegfa	3	up
GO:19033181	BP	GO:1903318	negative regulation of protein maturation	3/218	28/29008	0.0011938	0.0063307	0.00353394	Il1r2/Serpine1/Cdh1	3	up
GO:00086431	BP	GO:0008643	carbohydrate transport	6/218	156/29008	0.00119894	0.00634892	0.00354411	Igf1/Edn1/Hk2/Slc37a2/Slc27a1/Aqp1	6	up
GO:00484691	BP	GO:0048469	cell maturation	7/218	214/29008	0.00122366	0.00647066	0.00361207	Edn1/Pmp22/Fam20c/Fgfr1/Vegfa/B4galt6/Kdr	7	up
GO:19908741	BP	GO:1990874	vascular associated smooth muscle cell proliferation	4/218	62/29008	0.00123077	0.00649905	0.00362791	Igf1/Hmox1/Il10/Edn1	4	up
GO:19026521	BP	GO:1902652	secondary alcohol metabolic process	6/218	157/29008	0.0012389	0.0065327	0.0036467	Apoe/Apoc1/Lrp1/Pmp22/Fgfr1/Cyp7b1	6	up
GO:00072042	BP	GO:0007204	positive regulation of cytosolic calcium ion concentration	9/218	344/29008	0.00124424	0.0065516	0.00365725	Ccr9/Xcr1/Cd36/Lrp1/C3ar1/Edn1/Ramp3/Fpr2/Kdr	9	up
GO:00508702	BP	GO:0050870	positive regulation of T cell activation	7/218	216/29008	0.00129091	0.00678775	0.00378907	Igf1/Il1a/Sirpa/Vcam1/Nlrp3/Adam8/Sox13	7	up
GO:00096201	BP	GO:0009620	response to fungus	4/218	63/29008	0.00130656	0.00684761	0.00382249	Arg1/Clec4e/Clec4d/Tlr2	4	up
GO:00149111	BP	GO:0014911	positive regulation of smooth muscle cell migration	4/218	63/29008	0.00130656	0.00684761	0.00382249	Igf1/Lrp1/Plau/Retn	4	up
GO:00018231	BP	GO:0001823	mesonephros development	5/218	107/29008	0.0013078	0.00684761	0.00382249	Bmp2/Fgfr1/Arg2/Pgf/Vegfa	5	up
GO:00326911	BP	GO:0032691	negative regulation of interleukin-1 beta production	3/218	29/29008	0.00132421	0.0069044	0.00385419	Igf1/Trem2/Nlrp3	3	up
GO:0034367	BP	GO:0034367	protein-containing complex remodeling	3/218	29/29008	0.00132421	0.0069044	0.00385419	Apoe/Lpl/Apoc1	3	up
GO:0035929	BP	GO:0035929	steroid hormone secretion	3/218	29/29008	0.00132421	0.0069044	0.00385419	Dab2/Inhba/Retn	3	up
GO:0043393	BP	GO:0043393	regulation of protein binding	7/218	218/29008	0.00136101	0.00707652	0.00395027	Apoe/Dab2/Il10/Lrp1/Bmp2/Ptprf/Tcf7l2	7	up
GO:00488391	BP	GO:0048839	inner ear development	7/218	218/29008	0.00136101	0.00707652	0.00395027	Mafb/Igf1/Bmp2/Fgfr1/Mycl/Jag1/Cdh1	7	up
GO:20003772	BP	GO:2000377	regulation of reactive oxygen species metabolic process	6/218	160/29008	0.00136493	0.00708698	0.00395611	Acod1/Cd36/Fpr2/Plau/Arg2/Hk2	6	up
GO:00075841	BP	GO:0007584	response to nutrient	4/218	64/29008	0.00138555	0.00713444	0.00398261	Lpl/Spp1/Gatm/Mn1	4	up
GO:00105171	BP	GO:0010517	regulation of phospholipase activity	4/218	64/29008	0.00138555	0.00713444	0.00398261	Lrp1/Marcks/Fgfr1/Ptafr	4	up
GO:00480081	BP	GO:0048008	platelet-derived growth factor receptor signaling pathway	4/218	64/29008	0.00138555	0.00713444	0.00398261	Lrp1/Vegfa/F7/Gab1	4	up
GO:00504351	BP	GO:0050435	amyloid-beta metabolic process	4/218	64/29008	0.00138555	0.00713444	0.00398261	Apoe/Igf1/Clu/Aph1c	4	up
GO:00518931	BP	GO:0051893	regulation of focal adhesion assembly	4/218	64/29008	0.00138555	0.00713444	0.00398261	Lrp1/Vegfa/Mmp14/Kdr	4	up
GO:00901091	BP	GO:0090109	regulation of cell-substrate junction assembly	4/218	64/29008	0.00138555	0.00713444	0.00398261	Lrp1/Vegfa/Mmp14/Kdr	4	up
GO:00344461	BP	GO:0034446	substrate adhesion-dependent cell spreading	5/218	109/29008	0.00141997	0.0072915	0.00407028	Dab2/Mertk/Axl/Fzd7/Parvb	5	up
GO:01060271	BP	GO:0106027	neuron projection organization	5/218	109/29008	0.00141997	0.0072915	0.00407028	Apoe/Trem2/Marcks/Lgmn/Cdk5r1	5	up
GO:00434341	BP	GO:0043434	response to peptide hormone	9/218	351/29008	0.00142925	0.0073291	0.00409127	Lpl/Gdf15/Gatm/Igf1/Edn1/Marcks/Retn/Ptprf/Slc27a1	9	up
GO:00109771	BP	GO:0010977	negative regulation of neuron projection development	6/218	162/29008	0.00145423	0.00742169	0.00414295	Apoe/Dab2/Lrp1/Pmp22/Ptprs/Cdk5r1	6	up
GO:00507141	BP	GO:0050714	positive regulation of protein secretion	6/218	162/29008	0.00145423	0.00742169	0.00414295	Igf1/Lrp1/Il1a/Trem2/Tlr2/Tcf7l2	6	up
GO:00015161	BP	GO:0001516	prostaglandin biosynthetic process	3/218	30/29008	0.00146324	0.00742169	0.00414295	Ptgs2/Edn1/Tbxas1	3	up
GO:00326821	BP	GO:0032682	negative regulation of chemokine production	3/218	30/29008	0.00146324	0.00742169	0.00414295	Sirpa/Arg2/Epha2	3	up
GO:00430321	BP	GO:0043032	positive regulation of macrophage activation	3/218	30/29008	0.00146324	0.00742169	0.00414295	Il10/Trem2/Il1rl1	3	up
GO:00464571	BP	GO:0046457	prostanoid biosynthetic process	3/218	30/29008	0.00146324	0.00742169	0.00414295	Ptgs2/Edn1/Tbxas1	3	up
GO:0046885	BP	GO:0046885	regulation of hormone biosynthetic process	3/218	30/29008	0.00146324	0.00742169	0.00414295	Dab2/Igf1/Bmp2	3	up
GO:00610822	BP	GO:0061082	myeloid leukocyte cytokine production	3/218	30/29008	0.00146324	0.00742169	0.00414295	Hmox1/Cd36/Tlr2	3	up
GO:00601931	BP	GO:0060193	positive regulation of lipase activity	4/218	65/29008	0.00146781	0.00743479	0.00415027	Nr1h3/Marcks/Fgfr1/Ptafr	4	up
GO:00025262	BP	GO:0002526	acute inflammatory response	5/218	110/29008	0.00147863	0.00746928	0.00416952	Ptgs2/Il1rn/Il1a/Nlrp3/Adam8	5	up
GO:00315321	BP	GO:0031532	actin cytoskeleton reorganization	5/218	110/29008	0.00147863	0.00746928	0.00416952	Ctsl/F11r/Cdh1/Parvb/Gab1	5	up
GO:00069371	BP	GO:0006937	regulation of muscle contraction	6/218	164/29008	0.00154791	0.00780869	0.00435899	Ptgs2/Edn1/Dmpk/Ptafr/Prok2/Arg2	6	up
GO:00606881	BP	GO:0060688	regulation of morphogenesis of a branching structure	4/218	66/29008	0.00155342	0.00782586	0.00436857	Fgfr1/Pgf/Cdh1/Vegfa	4	up
GO:00614481	BP	GO:0061448	connective tissue development	8/218	288/29008	0.00158423	0.00797031	0.00444921	Igf1/C3ar1/Bmp2/Edn1/Fgfr1/Ctsk/Creb5/Hspg2	8	up
GO:00109761	BP	GO:0010976	positive regulation of neuron projection development	7/218	224/29008	0.00158932	0.00798515	0.00445749	Apoe/Lrp1/Marcks/Lif/Fgfr1/Plxnb2/Fzd1	7	up
GO:00071561	BP	GO:0007156	homophilic cell adhesion via plasma membrane adhesion molecules	5/218	112/29008	0.00160129	0.00802961	0.0044823	Cadm1/Plxnb2/Cdh5/Ptprf/Cdh1	5	up
GO:00019451	BP	GO:0001945	lymph vessel development	3/218	31/29008	0.00161109	0.00802961	0.0044823	Epha2/Vegfa/Kdr	3	up
GO:0010453	BP	GO:0010453	regulation of cell fate commitment	3/218	31/29008	0.00161109	0.00802961	0.0044823	Gdf3/Fgfr1/Fzd7	3	up
GO:00723371	BP	GO:0072337	modified amino acid transport	3/218	31/29008	0.00161109	0.00802961	0.0044823	Slc7a11/Folr2/Slc6a8	3	up
GO:19018891	BP	GO:1901889	negative regulation of cell junction assembly	3/218	31/29008	0.00161109	0.00802961	0.0044823	Lrp1/Tlr2/Mmp14	3	up
GO:19055231	BP	GO:1905523	positive regulation of macrophage migration	3/218	31/29008	0.00161109	0.00802961	0.0044823	C3ar1/Trem2/Mmp14	3	up
GO:00706612	BP	GO:0070661	leukocyte proliferation	9/218	358/29008	0.0016358	0.00814189	0.00454499	Arg1/Igf1/Il10/Clu/Il1a/Trem2/Vcam1/Arg2/Gpnmb	9	up
GO:00706132	BP	GO:0070613	regulation of protein processing	4/218	67/29008	0.00164243	0.00816058	0.00455542	Il1r2/Serpine1/Cdh1/Mmp14	4	up
GO:00016781	BP	GO:0001678	cellular glucose homeostasis	6/218	166/29008	0.00164613	0.00816058	0.00455542	Igf1/Lrp1/Vcam1/Tcf7l2/Hk2/Nr1d1	6	up
GO:00072921	BP	GO:0007292	female gamete generation	6/218	166/29008	0.00164613	0.00816058	0.00455542	Ptgs2/Igf1/Edn1/Plau/Inhba/Sycp2	6	up
GO:00305161	BP	GO:0030516	regulation of axon extension	5/218	113/29008	0.00166534	0.00824487	0.00460247	Apoe/Lrp1/Ptprs/Vegfa/Cdk5r1	5	up
GO:00715601	BP	GO:0071560	cellular response to transforming growth factor beta stimulus	7/218	226/29008	0.0016717	0.00826538	0.00461392	Dab2/Lrp1/Bmp2/Pbld1/Itgb5/Cdh5/Serpine1	7	up
GO:00092661	BP	GO:0009266	response to temperature stimulus	6/218	167/29008	0.00169697	0.00837922	0.00467747	Igf1/Hmox1/Il1a/Pmp22/Slc27a1/Myof	6	up
GO:0007589	BP	GO:0007589	body fluid secretion	5/218	114/29008	0.00173126	0.00852152	0.0047569	Ccnd1/Edn1/Nr1h3/Vegfa/Aqp1	5	up
GO:0042246	BP	GO:0042246	tissue regeneration	4/218	68/29008	0.00173493	0.00852152	0.0047569	Igf1/Plau/Serpine1/Fzd7	4	up
GO:0043954	BP	GO:0043954	cellular component maintenance	4/218	68/29008	0.00173493	0.00852152	0.0047569	Apoe/Cadm1/Trem2/Cldn1	4	up
GO:19012241	BP	GO:1901224	positive regulation of NIK/NF-kappaB signaling	4/218	68/29008	0.00173493	0.00852152	0.0047569	Edn1/Trem2/Tlr2/Sash1	4	up
GO:00512502	BP	GO:0051250	negative regulation of lymphocyte activation	6/218	168/29008	0.001749	0.00857932	0.00478917	Arg1/Il10/Mertk/Axl/Arg2/Gpnmb	6	up
GO:00604851	BP	GO:0060485	mesenchyme development	8/218	293/29008	0.00176436	0.00862695	0.00481576	Dab2/Bmp2/Edn1/Fgfr1/Jag1/Tcf7l2/Vegfa/Nrp2	8	up
GO:00105741	BP	GO:0010574	regulation of vascular endothelial growth factor production	3/218	32/29008	0.00176797	0.00862695	0.00481576	Ptgs2/C3ar1/Il1a	3	up
GO:0060977	BP	GO:0060977	coronary vasculature morphogenesis	3/218	32/29008	0.00176797	0.00862695	0.00481576	Fgfr1/Prok2/Vegfa	3	up
GO:19020421	BP	GO:1902042	negative regulation of extrinsic apoptotic signaling pathway via death domain receptors	3/218	32/29008	0.00176797	0.00862695	0.00481576	Hmox1/Dapk1/Serpine1	3	up
GO:00028321	BP	GO:0002832	negative regulation of response to biotic stimulus	5/218	115/29008	0.00179907	0.00876722	0.00489405	Arg1/Acod1/Ifi207/Mmp12/Arg2	5	up
GO:00511001	BP	GO:0051100	negative regulation of binding	6/218	169/29008	0.00180223	0.00877119	0.00489627	Dab2/Hmox1/Il10/Ifi207/Ptprf/Smim6	6	up
GO:00512512	BP	GO:0051251	positive regulation of lymphocyte activation	10/218	436/29008	0.00180727	0.00878424	0.00490356	Igf1/Il10/Il1a/Sirpa/Vcam1/Nlrp3/Adam8/Axl/Sox13/Mmp14	10	up
GO:00069401	BP	GO:0006940	regulation of smooth muscle contraction	4/218	69/29008	0.00183099	0.00885334	0.00494213	Ptgs2/Edn1/Ptafr/Prok2	4	up
GO:00301041	BP	GO:0030104	water homeostasis	4/218	69/29008	0.00183099	0.00885334	0.00494213	Igf1/Cdh1/Cldn1/Aqp1	4	up
GO:00716771	BP	GO:0071677	positive regulation of mononuclear cell migration	4/218	69/29008	0.00183099	0.00885334	0.00494213	Ccl7/Adam8/Serpine1/Lgmn	4	up
GO:01501161	BP	GO:0150116	regulation of cell-substrate junction organization	4/218	69/29008	0.00183099	0.00885334	0.00494213	Lrp1/Vegfa/Mmp14/Kdr	4	up
GO:00069141	BP	GO:0006914	autophagy	10/218	437/29008	0.00183773	0.00886295	0.00494749	Hmox1/Il10/Clu/Trem2/Pmp22/Tlr2/Dapk1/Hk2/Sh3bp4/Kdr	10	up
GO:00619191	BP	GO:0061919	process utilizing autophagic mechanism	10/218	437/29008	0.00183773	0.00886295	0.00494749	Hmox1/Il10/Clu/Trem2/Pmp22/Tlr2/Dapk1/Hk2/Sh3bp4/Kdr	10	up
GO:00715591	BP	GO:0071559	response to transforming growth factor beta	7/218	230/29008	0.0018464	0.0088818	0.00495802	Dab2/Lrp1/Bmp2/Pbld1/Itgb5/Cdh5/Serpine1	7	up
GO:1901617	BP	GO:1901617	organic hydroxy compound biosynthetic process	7/218	230/29008	0.0018464	0.0088818	0.00495802	Apoe/Slc7a11/Dab2/Bmp2/Ptafr/Cyp7b1/Nr1d1	7	up
GO:00380611	BP	GO:0038061	NIK/NF-kappaB signaling	5/218	116/29008	0.0018688	0.0089664	0.00500524	Edn1/Trem2/Tlr2/Nlrp3/Sash1	5	up
GO:00487091	BP	GO:0048709	oligodendrocyte differentiation	5/218	116/29008	0.0018688	0.0089664	0.00500524	Clu/Tlr2/Sox13/Tcf7l2/B4galt6	5	up
GO:00316681	BP	GO:0031668	cellular response to extracellular stimulus	7/218	231/29008	0.00189222	0.00906707	0.00506144	Lpl/Vcam1/Ifi207/Axl/Tcf7l2/Klf10/Mn1	7	up
GO:00352961	BP	GO:0035296	regulation of tube diameter	6/218	171/29008	0.00191238	0.00914018	0.00510225	Apoe/Ptgs2/Edn1/Tbxas1/Htr7/Kdr	6	up
GO:00977461	BP	GO:0097746	blood vessel diameter maintenance	6/218	171/29008	0.00191238	0.00914018	0.00510225	Apoe/Ptgs2/Edn1/Tbxas1/Htr7/Kdr	6	up
GO:0048662	BP	GO:0048662	negative regulation of smooth muscle cell proliferation	4/218	70/29008	0.00193067	0.00915717	0.00511174	Apoe/Hmox1/Il10/Bmp2	4	up
GO:19033171	BP	GO:1903317	regulation of protein maturation	4/218	70/29008	0.00193067	0.00915717	0.00511174	Il1r2/Serpine1/Cdh1/Mmp14	4	up
GO:00028282	BP	GO:0002828	regulation of type 2 immune response	3/218	33/29008	0.00193407	0.00915717	0.00511174	Arg1/Nlrp3/Arg2	3	up
GO:0030224	BP	GO:0030224	monocyte differentiation	3/218	33/29008	0.00193407	0.00915717	0.00511174	Ifi207/Dcstamp/Vegfa	3	up
GO:0033687	BP	GO:0033687	osteoblast proliferation	3/218	33/29008	0.00193407	0.00915717	0.00511174	Bmp2/Tmem119/Mn1	3	up
GO:20001082	BP	GO:2000108	positive regulation of leukocyte apoptotic process	3/218	33/29008	0.00193407	0.00915717	0.00511174	Il10/Adam8/Siglec1	3	up
GO:00069391	BP	GO:0006939	smooth muscle contraction	5/218	117/29008	0.00194049	0.00915717	0.00511174	Ptgs2/Edn1/Ptafr/Prok2/Htr7	5	up
GO:0008585	BP	GO:0008585	female gonad development	5/218	117/29008	0.00194049	0.00915717	0.00511174	Inhba/Retn/Serpine1/Vegfa/Kdr	5	up
GO:00148121	BP	GO:0014812	muscle cell migration	5/218	117/29008	0.00194049	0.00915717	0.00511174	Igf1/Lrp1/Plau/Retn/Serpine1	5	up
GO:00226001	BP	GO:0022600	digestive system process	5/218	117/29008	0.00194049	0.00915717	0.00511174	Cd36/Nr1h3/F11r/Pbld1/Aqp1	5	up
GO:00351501	BP	GO:0035150	regulation of tube size	6/218	172/29008	0.00196932	0.00926955	0.00517447	Apoe/Ptgs2/Edn1/Tbxas1/Htr7/Kdr	6	up
GO:0046661	BP	GO:0046661	male sex differentiation	6/218	172/29008	0.00196932	0.00926955	0.00517447	Ccnd1/Il1a/Inhba/Sycp2/Lhfpl2/Kdr	6	up
GO:0032956	BP	GO:0032956	regulation of actin cytoskeleton organization	9/218	368/29008	0.00197177	0.00926955	0.00517447	Ctsl/Lrp1/Edn1/Il1a/F11r/Tlr2/Cdc42ep2/Cdk5r1/Cgnl1	9	up
GO:19907781	BP	GO:1990778	protein localization to cell periphery	9/218	369/29008	0.00200819	0.00942887	0.00526341	Dab2/Lrp1/Trem2/F11r/Ramp3/Stx3/Cdh1/Epha2/Mmp14	9	up
GO:00716751	BP	GO:0071675	regulation of mononuclear cell migration	5/218	118/29008	0.00201418	0.00944511	0.00527247	Ccl7/C3ar1/Adam8/Serpine1/Lgmn	5	up
GO:00074981	BP	GO:0007498	mesoderm development	5/218	119/29008	0.00208989	0.00978781	0.00546377	Gdf3/Fgfr1/Inhba/Epha2/Vegfa	5	up
GO:0001958	BP	GO:0001958	endochondral ossification	3/218	34/29008	0.00210956	0.0098183	0.00548079	Mmp14/Tmem119/Hspg2	3	up
GO:00020921	BP	GO:0002092	positive regulation of receptor internalization	3/218	34/29008	0.00210956	0.0098183	0.00548079	Cd63/Dab2/Vegfa	3	up
GO:0036075	BP	GO:0036075	replacement ossification	3/218	34/29008	0.00210956	0.0098183	0.00548079	Mmp14/Tmem119/Hspg2	3	up
GO:00601421	BP	GO:0060142	regulation of syncytium formation by plasma membrane fusion	3/218	34/29008	0.00210956	0.0098183	0.00548079	Gdf15/Trem2/Dcstamp	3	up
GO:00705421	BP	GO:0070542	response to fatty acid	3/218	34/29008	0.00210956	0.0098183	0.00548079	Lpl/Cd36/Tlr2	3	up
GO:00027632	BP	GO:0002763	positive regulation of myeloid leukocyte differentiation	4/218	72/29008	0.00214117	0.00994058	0.00554905	Trem2/Lif/Dcstamp/Klf10	4	up
GO:19053301	BP	GO:1905330	regulation of morphogenesis of an epithelium	4/218	72/29008	0.00214117	0.00994058	0.00554905	Lif/Fgfr1/Cdh1/Vegfa	4	up
GO:00600701	BP	GO:0060070	canonical Wnt signaling pathway	8/218	303/29008	0.00217305	0.010076	0.00562467	Apoe/Dab2/Edn1/Sox13/Cdh1/Fzd1/Tcf7l2/Fzd7	8	up
GO:0098727	BP	GO:0098727	maintenance of cell number	6/218	176/29008	0.00221002	0.0102347	0.00571326	Igf1/Lif/Fgfr1/Tcf7l2/Klf10/Fzd7	6	up
GO:00514031	BP	GO:0051403	stress-activated MAPK cascade	7/218	238/29008	0.00223809	0.0103519	0.00577864	Dab2/Bmp2/Il1a/Sirpa/Trem2/Sash1/Vegfa	7	up
GO:00519631	BP	GO:0051963	regulation of synapse assembly	5/218	121/29008	0.0022475	0.0103782	0.00579334	Tlr2/Ptprs/Flrt3/Fzd1/Lhfpl4	5	up
GO:00424401	BP	GO:0042440	pigment metabolic process	4/218	73/29008	0.00225213	0.0103782	0.00579334	Slc7a11/Hmox1/Grk3/Hebp1	4	up
GO:20001072	BP	GO:2000107	negative regulation of leukocyte apoptotic process	4/218	73/29008	0.00225213	0.0103782	0.00579334	Mertk/Ptcra/Axl/Arg2	4	up
GO:00027002	BP	GO:0002700	regulation of production of molecular mediator of immune response	6/218	177/29008	0.00227352	0.0104638	0.00584112	Arg1/Hmox1/Cd36/Il10/Tlr2/Nlrp3	6	up
GO:0002021	BP	GO:0002021	response to dietary excess	3/218	35/29008	0.00229465	0.0104834	0.00585207	Apoe/Gdf15/Gdf3	3	up
GO:00140021	BP	GO:0014002	astrocyte development	3/218	35/29008	0.00229465	0.0104834	0.00585207	Lrp1/Trem2/Nr1d1	3	up
GO:00199341	BP	GO:0019934	cGMP-mediated signaling	3/218	35/29008	0.00229465	0.0104834	0.00585207	Apoe/Cd36/Aqp1	3	up
GO:0032369	BP	GO:0032369	negative regulation of lipid transport	3/218	35/29008	0.00229465	0.0104834	0.00585207	Apoe/Apoc1/Nr1h3	3	up
GO:0042403	BP	GO:0042403	thyroid hormone metabolic process	3/218	35/29008	0.00229465	0.0104834	0.00585207	Ctsl/Ctsk/Slco4a1	3	up
GO:0050999	BP	GO:0050999	regulation of nitric-oxide synthase activity	3/218	35/29008	0.00229465	0.0104834	0.00585207	Apoe/Il1a/Arg2	3	up
GO:00432541	BP	GO:0043254	regulation of protein-containing complex assembly	10/218	451/29008	0.00230952	0.0105384	0.00588278	Apoe/Cd36/Clu/Trem2/Tlr2/Cdh5/Cdc42ep2/Fblim1/Vegfa/Fnip2	10	up
GO:0008406	BP	GO:0008406	gonad development	7/218	240/29008	0.00234535	0.0106888	0.00596674	Ccnd1/Il1a/Inhba/Retn/Serpine1/Vegfa/Kdr	7	up
GO:00300321	BP	GO:0030032	lamellipodium assembly	4/218	74/29008	0.002367	0.0107743	0.00601447	Pmp22/Epha2/Aqp1/Parvb	4	up
GO:00506702	BP	GO:0050670	regulation of lymphocyte proliferation	7/218	241/29008	0.00240045	0.0108165	0.00603799	Arg1/Igf1/Il10/Il1a/Vcam1/Arg2/Gpnmb	7	up
GO:00000501	BP	GO:0000050	urea cycle	2/218	10/29008	0.00243138	0.0108165	0.00603799	Arg1/Arg2	2	up
GO:0006527	BP	GO:0006527	arginine catabolic process	2/218	10/29008	0.00243138	0.0108165	0.00603799	Arg1/Arg2	2	up
GO:0006591	BP	GO:0006591	ornithine metabolic process	2/218	10/29008	0.00243138	0.0108165	0.00603799	Arg1/Arg2	2	up
GO:00326211	BP	GO:0032621	interleukin-18 production	2/218	10/29008	0.00243138	0.0108165	0.00603799	Tlr2/Nlrp3	2	up
GO:00341631	BP	GO:0034163	regulation of toll-like receptor 9 signaling pathway	2/218	10/29008	0.00243138	0.0108165	0.00603799	Rab7b/Ptprs	2	up
GO:0034372	BP	GO:0034372	very-low-density lipoprotein particle remodeling	2/218	10/29008	0.00243138	0.0108165	0.00603799	Apoe/Lpl	2	up
GO:00356721	BP	GO:0035672	oligopeptide transmembrane transport	2/218	10/29008	0.00243138	0.0108165	0.00603799	Slc7a11/Slc15a3	2	up
GO:00420451	BP	GO:0042045	epithelial fluid transport	2/218	10/29008	0.00243138	0.0108165	0.00603799	Edn1/Aqp1	2	up
GO:00603921	BP	GO:0060392	negative regulation of SMAD protein signal transduction	2/218	10/29008	0.00243138	0.0108165	0.00603799	Lrp1/Pbld1	2	up
GO:00703141	BP	GO:0070314	G1 to G0 transition	2/218	10/29008	0.00243138	0.0108165	0.00603799	Zfp503/Cdk5r1	2	up
GO:00716491	BP	GO:0071649	regulation of chemokine (C-C motif) ligand 5 production	2/218	10/29008	0.00243138	0.0108165	0.00603799	Sirpa/Arg2	2	up
GO:00720701	BP	GO:0072070	loop of Henle development	2/218	10/29008	0.00243138	0.0108165	0.00603799	Jag1/Aqp1	2	up
GO:0072674	BP	GO:0072674	multinuclear osteoclast differentiation	2/218	10/29008	0.00243138	0.0108165	0.00603799	Adam8/Dcstamp	2	up
GO:00902691	BP	GO:0090269	fibroblast growth factor production	2/218	10/29008	0.00243138	0.0108165	0.00603799	Ptgs2/Fgfr1	2	up
GO:00902701	BP	GO:0090270	regulation of fibroblast growth factor production	2/218	10/29008	0.00243138	0.0108165	0.00603799	Ptgs2/Fgfr1	2	up
GO:01501721	BP	GO:0150172	regulation of phosphatidylcholine metabolic process	2/218	10/29008	0.00243138	0.0108165	0.00603799	Apoc1/Fabp3	2	up
GO:19035891	BP	GO:1903589	positive regulation of blood vessel endothelial cell proliferation involved in sprouting angiogenesis	2/218	10/29008	0.00243138	0.0108165	0.00603799	Hmox1/Vegfa	2	up
GO:2000391	BP	GO:2000391	positive regulation of neutrophil extravasation	2/218	10/29008	0.00243138	0.0108165	0.00603799	Il1a/Adam8	2	up
GO:00074921	BP	GO:0007492	endoderm development	4/218	75/29008	0.00248583	0.0109832	0.00613109	Dab2/Gdf3/Itga5/Inhba	4	up
GO:00140681	BP	GO:0014068	positive regulation of phosphatidylinositol 3-kinase signaling	4/218	75/29008	0.00248583	0.0109832	0.00613109	Igf1/Trem2/Vegfa/Kdr	4	up
GO:00429821	BP	GO:0042982	amyloid precursor protein metabolic process	4/218	75/29008	0.00248583	0.0109832	0.00613109	Apoe/Igf1/Clu/Aph1c	4	up
GO:00020531	BP	GO:0002053	positive regulation of mesenchymal cell proliferation	3/218	36/29008	0.00248949	0.0109832	0.00613109	Fgfr1/Vegfa/Kdr	3	up
GO:00105731	BP	GO:0010573	vascular endothelial growth factor production	3/218	36/29008	0.00248949	0.0109832	0.00613109	Ptgs2/C3ar1/Il1a	3	up
GO:00428322	BP	GO:0042832	defense response to protozoan	3/218	36/29008	0.00248949	0.0109832	0.00613109	Arg1/Pf4/Il10	3	up
GO:00486791	BP	GO:0048679	regulation of axon regeneration	3/218	36/29008	0.00248949	0.0109832	0.00613109	Lrp1/Ptprs/Ptprf	3	up
GO:19018901	BP	GO:1901890	positive regulation of cell junction assembly	5/218	124/29008	0.00249991	0.0110162	0.00614946	Flrt3/Epha2/Vegfa/Cldn1/Kdr	5	up
GO:00329442	BP	GO:0032944	regulation of mononuclear cell proliferation	7/218	245/29008	0.00263087	0.0115795	0.00646396	Arg1/Igf1/Il10/Il1a/Vcam1/Arg2/Gpnmb	7	up
GO:0016358	BP	GO:0016358	dendrite development	8/218	313/29008	0.00265277	0.0116622	0.00651008	Apoe/Marcks/Ptprs/Ptprf/Cdk5r1/Matn2/Btbd3/Tbc1d24	8	up
GO:00421292	BP	GO:0042129	regulation of T cell proliferation	6/218	183/29008	0.00268382	0.0117848	0.00657853	Arg1/Igf1/Il1a/Vcam1/Arg2/Gpnmb	6	up
GO:00074351	BP	GO:0007435	salivary gland morphogenesis	3/218	37/29008	0.00269427	0.0118029	0.00658862	Tgm2/Fgfr1/Cdh1	3	up
GO:20001911	BP	GO:2000191	regulation of fatty acid transport	3/218	37/29008	0.00269427	0.0118029	0.00658862	Edn1/Il1a/Fabp3	3	up
GO:00514802	BP	GO:0051480	regulation of cytosolic calcium ion concentration	9/218	386/29008	0.00271391	0.011875	0.00662886	Ccr9/Xcr1/Cd36/Lrp1/C3ar1/Edn1/Ramp3/Fpr2/Kdr	9	up
GO:0060976	BP	GO:0060976	coronary vasculature development	4/218	77/29008	0.00273567	0.0119561	0.00667418	Lrp1/Fgfr1/Prok2/Vegfa	4	up
GO:00608281	BP	GO:0060828	regulation of canonical Wnt signaling pathway	7/218	247/29008	0.00275227	0.0120146	0.00670682	Apoe/Dab2/Sox13/Cdh1/Fzd1/Tcf7l2/Fzd7	7	up
GO:00310981	BP	GO:0031098	stress-activated protein kinase signaling cascade	7/218	248/29008	0.00281456	0.0122722	0.00685059	Dab2/Bmp2/Il1a/Sirpa/Trem2/Sash1/Vegfa	7	up
GO:0050770	BP	GO:0050770	regulation of axonogenesis	6/218	185/29008	0.00283221	0.0123347	0.00688548	Apoe/Lrp1/Ptprs/Plxnb2/Vegfa/Cdk5r1	6	up
GO:00059771	BP	GO:0005977	glycogen metabolic process	4/218	78/29008	0.00286681	0.0124022	0.0069232	Igf1/Cd36/Tcf7l2/Nr1d1	4	up
GO:00060731	BP	GO:0006073	cellular glucan metabolic process	4/218	78/29008	0.00286681	0.0124022	0.0069232	Igf1/Cd36/Tcf7l2/Nr1d1	4	up
GO:00085431	BP	GO:0008543	fibroblast growth factor receptor signaling pathway	4/218	78/29008	0.00286681	0.0124022	0.0069232	Fam20c/Flrt3/Fgfr1/Tcf7l2	4	up
GO:00440421	BP	GO:0044042	glucan metabolic process	4/218	78/29008	0.00286681	0.0124022	0.0069232	Igf1/Cd36/Tcf7l2/Nr1d1	4	up
GO:20003792	BP	GO:2000379	positive regulation of reactive oxygen species metabolic process	4/218	78/29008	0.00286681	0.0124022	0.0069232	Acod1/Cd36/Fpr2/Plau	4	up
GO:0061387	BP	GO:0061387	regulation of extent of cell growth	5/218	128/29008	0.00286768	0.0124022	0.0069232	Apoe/Lrp1/Ptprs/Vegfa/Cdk5r1	5	up
GO:00071791	BP	GO:0007179	transforming growth factor beta receptor signaling pathway	6/218	186/29008	0.00290866	0.0124141	0.00692983	Dab2/Lrp1/Bmp2/Pbld1/Itgb5/Cdh5	6	up
GO:00027011	BP	GO:0002701	negative regulation of production of molecular mediator of immune response	3/218	38/29008	0.00290914	0.0124141	0.00692983	Arg1/Hmox1/Il10	3	up
GO:00095951	BP	GO:0009595	detection of biotic stimulus	3/218	38/29008	0.00290914	0.0124141	0.00692983	Trem2/Tlr2/Naip1	3	up
GO:19020031	BP	GO:1902003	regulation of amyloid-beta formation	3/218	38/29008	0.00290914	0.0124141	0.00692983	Apoe/Igf1/Clu	3	up
GO:00196271	BP	GO:0019627	urea metabolic process	2/218	11/29008	0.00295701	0.0124141	0.00692983	Arg1/Arg2	2	up
GO:00310771	BP	GO:0031077	post-embryonic camera-type eye development	2/218	11/29008	0.00295701	0.0124141	0.00692983	Vegfa/Kdr	2	up
GO:0032342	BP	GO:0032342	aldosterone biosynthetic process	2/218	11/29008	0.00295701	0.0124141	0.00692983	Dab2/Bmp2	2	up
GO:00341151	BP	GO:0034115	negative regulation of heterotypic cell-cell adhesion	2/218	11/29008	0.00295701	0.0124141	0.00692983	Il10/Il1rn	2	up
GO:00343511	BP	GO:0034351	negative regulation of glial cell apoptotic process	2/218	11/29008	0.00295701	0.0124141	0.00692983	Igf1/Trem2	2	up
GO:0034370	BP	GO:0034370	triglyceride-rich lipoprotein particle remodeling	2/218	11/29008	0.00295701	0.0124141	0.00692983	Apoe/Lpl	2	up
GO:00343841	BP	GO:0034384	high-density lipoprotein particle clearance	2/218	11/29008	0.00295701	0.0124141	0.00692983	Apoe/Trem2	2	up
GO:00343921	BP	GO:0034392	negative regulation of smooth muscle cell apoptotic process	2/218	11/29008	0.00295701	0.0124141	0.00692983	Igf1/Edn1	2	up
GO:00456021	BP	GO:0045602	negative regulation of endothelial cell differentiation	2/218	11/29008	0.00295701	0.0124141	0.00692983	Jag1/Vegfa	2	up
GO:00514581	BP	GO:0051458	corticotropin secretion	2/218	11/29008	0.00295701	0.0124141	0.00692983	Lif/Aqp1	2	up
GO:00606931	BP	GO:0060693	regulation of branching involved in salivary gland morphogenesis	2/218	11/29008	0.00295701	0.0124141	0.00692983	Fgfr1/Cdh1	2	up
GO:00615171	BP	GO:0061517	macrophage proliferation	2/218	11/29008	0.00295701	0.0124141	0.00692983	Clu/Trem2	2	up
GO:00705871	BP	GO:0070587	regulation of cell-cell adhesion involved in gastrulation	2/218	11/29008	0.00295701	0.0124141	0.00692983	Il10/Il1rn	2	up
GO:00713721	BP	GO:0071372	cellular response to follicle-stimulating hormone stimulus	2/218	11/29008	0.00295701	0.0124141	0.00692983	Edn1/Inhba	2	up
GO:00716091	BP	GO:0071609	chemokine (C-C motif) ligand 5 production	2/218	11/29008	0.00295701	0.0124141	0.00692983	Sirpa/Arg2	2	up
GO:00719411	BP	GO:0071941	nitrogen cycle metabolic process	2/218	11/29008	0.00295701	0.0124141	0.00692983	Arg1/Arg2	2	up
GO:00974211	BP	GO:0097421	liver regeneration	2/218	11/29008	0.00295701	0.0124141	0.00692983	Ccnd1/Hmox1	2	up
GO:01400521	BP	GO:0140052	cellular response to oxidised low-density lipoprotein particle stimulus	2/218	11/29008	0.00295701	0.0124141	0.00692983	Cd36/Trem2	2	up
GO:1902023	BP	GO:1902023	L-arginine transport	2/218	11/29008	0.00295701	0.0124141	0.00692983	Arg1/Arg2	2	up
GO:1905208	BP	GO:1905208	negative regulation of cardiocyte differentiation	2/218	11/29008	0.00295701	0.0124141	0.00692983	Bmp2/Fzd7	2	up
GO:2000389	BP	GO:2000389	regulation of neutrophil extravasation	2/218	11/29008	0.00295701	0.0124141	0.00692983	Il1a/Adam8	2	up
GO:20004891	BP	GO:2000489	regulation of hepatic stellate cell activation	2/218	11/29008	0.00295701	0.0124141	0.00692983	Fgfr1/Nr1d1	2	up
GO:00486401	BP	GO:0048640	negative regulation of developmental growth	5/218	129/29008	0.00296542	0.0124354	0.00694173	Gdf15/Ptprs/Lgmn/Tcf7l2/Cdk5r1	5	up
GO:00905961	BP	GO:0090596	sensory organ morphogenesis	8/218	319/29008	0.00297805	0.0124743	0.00696346	Mafb/Edn1/Fgfr1/Jag1/Epha2/Vegfa/Kdr/Aqp1	8	up
GO:00331381	BP	GO:0033138	positive regulation of peptidyl-serine phosphorylation	5/218	130/29008	0.00306554	0.0128264	0.00715999	Ptgs2/Lif/Ramp3/Vegfa/Fnip2	5	up
GO:00018811	BP	GO:0001881	receptor recycling	3/218	39/29008	0.00313426	0.01307	0.00729594	Dab2/Ramp3/Rep15	3	up
GO:00705701	BP	GO:0070570	regulation of neuron projection regeneration	3/218	39/29008	0.00313426	0.01307	0.00729594	Lrp1/Ptprs/Ptprf	3	up
GO:19036701	BP	GO:1903670	regulation of sprouting angiogenesis	3/218	39/29008	0.00313426	0.01307	0.00729594	Il10/Itga5/Vegfa	3	up
GO:00380341	BP	GO:0038034	signal transduction in absence of ligand	4/218	80/29008	0.00314187	0.0130724	0.00729732	Igf1/Il1a/Fgfr1/Inhba	4	up
GO:00971921	BP	GO:0097192	extrinsic apoptotic signaling pathway in absence of ligand	4/218	80/29008	0.00314187	0.0130724	0.00729732	Igf1/Il1a/Fgfr1/Inhba	4	up
GO:00181082	BP	GO:0018108	peptidyl-tyrosine phosphorylation	8/218	322/29008	0.00315193	0.0130997	0.00731253	Igf1/Cd36/Trem2/Lif/Fgfr1/Itga5/Vegfa/Kdr	8	up
GO:00328741	BP	GO:0032874	positive regulation of stress-activated MAPK cascade	5/218	131/29008	0.00316808	0.0131375	0.00733364	Dab2/Bmp2/Il1a/Sash1/Vegfa	5	up
GO:00450891	BP	GO:0045089	positive regulation of innate immune response	5/218	131/29008	0.00316808	0.0131375	0.00733364	Cadm1/Ifi207/Tlr2/Mmp12/Adam8	5	up
GO:00902571	BP	GO:0090257	regulation of muscle system process	7/218	255/29008	0.00328142	0.0135808	0.00758112	Ptgs2/Igf1/Edn1/Dmpk/Ptafr/Prok2/Arg2	7	up
GO:00458241	BP	GO:0045824	negative regulation of innate immune response	4/218	81/29008	0.00328592	0.0135808	0.00758112	Arg1/Acod1/Ifi207/Mmp12	4	up
GO:00459131	BP	GO:0045913	positive regulation of carbohydrate metabolic process	4/218	81/29008	0.00328592	0.0135808	0.00758112	Igf1/Cd36/Ptafr/Tcf7l2	4	up
GO:00182122	BP	GO:0018212	peptidyl-tyrosine modification	8/218	325/29008	0.00333362	0.0137627	0.00768265	Igf1/Cd36/Trem2/Lif/Fgfr1/Itga5/Vegfa/Kdr	8	up
GO:00015621	BP	GO:0001562	response to protozoan	3/218	40/29008	0.0033698	0.0138355	0.00772327	Arg1/Pf4/Il10	3	up
GO:0033144	BP	GO:0033144	negative regulation of intracellular steroid hormone receptor signaling pathway	3/218	40/29008	0.0033698	0.0138355	0.00772327	Dab2/Igf1/Cyp7b1	3	up
GO:00423981	BP	GO:0042398	cellular modified amino acid biosynthetic process	3/218	40/29008	0.0033698	0.0138355	0.00772327	Slc7a11/Gatm/Slc27a1	3	up
GO:00508502	BP	GO:0050850	positive regulation of calcium-mediated signaling	3/218	40/29008	0.0033698	0.0138355	0.00772327	Igf1/Trem2/Kdr	3	up
GO:0051154	BP	GO:0051154	negative regulation of striated muscle cell differentiation	3/218	40/29008	0.0033698	0.0138355	0.00772327	Bmp2/Tmem119/Fzd7	3	up
GO:00105081	BP	GO:0010508	positive regulation of autophagy	5/218	133/29008	0.00338054	0.0138491	0.00773085	Hmox1/Tlr2/Dapk1/Sh3bp4/Kdr	5	up
GO:00703041	BP	GO:0070304	positive regulation of stress-activated protein kinase signaling cascade	5/218	133/29008	0.00338054	0.0138491	0.00773085	Dab2/Bmp2/Il1a/Sash1/Vegfa	5	up
GO:00430871	BP	GO:0043087	regulation of GTPase activity	8/218	326/29008	0.00339595	0.0138969	0.00775758	Ccl7/Ccl22/F11r/Tbc1d8/Plxnb2/Arhgap22/Epha2/Sh3bp4	8	up
GO:00507312	BP	GO:0050731	positive regulation of peptidyl-tyrosine phosphorylation	6/218	192/29008	0.00340028	0.0138994	0.00775896	Igf1/Cd36/Trem2/Lif/Itga5/Vegfa	6	up
GO:00140151	BP	GO:0014015	positive regulation of gliogenesis	4/218	82/29008	0.0034344	0.0140235	0.00782823	Igf1/Bmp2/Tlr2/Lif	4	up
GO:19050391	BP	GO:1905039	carboxylic acid transmembrane transport	5/218	134/29008	0.00349052	0.0141387	0.00789255	Slc7a11/Cd36/Folr2/Slc7a8/Slc27a1	5	up
GO:00022632	BP	GO:0002263	cell activation involved in immune response	8/218	328/29008	0.00352334	0.0141387	0.00789255	Clec4e/Hmox1/Il10/Lrp1/Clec4d/Trem2/Nlrp3/Ptafr	8	up
GO:0006705	BP	GO:0006705	mineralocorticoid biosynthetic process	2/218	12/29008	0.00353089	0.0141387	0.00789255	Dab2/Bmp2	2	up
GO:00159111	BP	GO:0015911	long-chain fatty acid import across plasma membrane	2/218	12/29008	0.00353089	0.0141387	0.00789255	Cd36/Slc27a1	2	up
GO:00323541	BP	GO:0032354	response to follicle-stimulating hormone	2/218	12/29008	0.00353089	0.0141387	0.00789255	Edn1/Inhba	2	up
GO:00324901	BP	GO:0032490	detection of molecule of bacterial origin	2/218	12/29008	0.00353089	0.0141387	0.00789255	Trem2/Tlr2	2	up
GO:00341351	BP	GO:0034135	regulation of toll-like receptor 2 signaling pathway	2/218	12/29008	0.00353089	0.0141387	0.00789255	Acod1/Trem2	2	up
GO:00380941	BP	GO:0038094	Fc-gamma receptor signaling pathway	2/218	12/29008	0.00353089	0.0141387	0.00789255	Clec4e/Clec4d	2	up
GO:00436191	BP	GO:0043619	regulation of transcription from RNA polymerase II promoter in response to oxidative stress	2/218	12/29008	0.00353089	0.0141387	0.00789255	Hmox1/Cd36	2	up
GO:00453482	BP	GO:0045348	positive regulation of MHC class II biosynthetic process	2/218	12/29008	0.00353089	0.0141387	0.00789255	Il10/Cdk5r1	2	up
GO:00466891	BP	GO:0046689	response to mercury ion	2/218	12/29008	0.00353089	0.0141387	0.00789255	Gatm/Aqp1	2	up
GO:00600681	BP	GO:0060068	vagina development	2/218	12/29008	0.00353089	0.0141387	0.00789255	Mertk/Axl	2	up
GO:00609071	BP	GO:0060907	positive regulation of macrophage cytokine production	2/218	12/29008	0.00353089	0.0141387	0.00789255	Cd36/Tlr2	2	up
GO:00705861	BP	GO:0070586	cell-cell adhesion involved in gastrulation	2/218	12/29008	0.00353089	0.0141387	0.00789255	Il10/Il1rn	2	up
GO:0097113	BP	GO:0097113	AMPA glutamate receptor clustering	2/218	12/29008	0.00353089	0.0141387	0.00789255	Apoe/Slc7a11	2	up
GO:1902947	BP	GO:1902947	regulation of tau-protein kinase activity	2/218	12/29008	0.00353089	0.0141387	0.00789255	Apoe/Clu	2	up
GO:19039771	BP	GO:1903977	positive regulation of glial cell migration	2/218	12/29008	0.00353089	0.0141387	0.00789255	Lrp1/Trem2	2	up
GO:20005512	BP	GO:2000551	regulation of T-helper 2 cell cytokine production	2/218	12/29008	0.00353089	0.0141387	0.00789255	Arg1/Nlrp3	2	up
GO:00105061	BP	GO:0010506	regulation of autophagy	7/218	259/29008	0.00357348	0.0142939	0.00797919	Hmox1/Il10/Trem2/Tlr2/Dapk1/Sh3bp4/Kdr	7	up
GO:00703731	BP	GO:0070373	negative regulation of ERK1 and ERK2 cascade	4/218	83/29008	0.00358738	0.0142948	0.00797969	Dab2/Igf1/Sirpa/Lif	4	up
GO:00720881	BP	GO:0072088	nephron epithelium morphogenesis	4/218	83/29008	0.00358738	0.0142948	0.00797969	Bmp2/Lif/Pgf/Vegfa	4	up
GO:19038251	BP	GO:1903825	organic acid transmembrane transport	5/218	135/29008	0.00360305	0.0142948	0.00797969	Slc7a11/Cd36/Folr2/Slc7a8/Slc27a1	5	up
GO:00066361	BP	GO:0006636	unsaturated fatty acid biosynthetic process	3/218	41/29008	0.00361589	0.0142948	0.00797969	Ptgs2/Edn1/Tbxas1	3	up
GO:00069531	BP	GO:0006953	acute-phase response	3/218	41/29008	0.00361589	0.0142948	0.00797969	Ptgs2/Il1rn/Il1a	3	up
GO:00074311	BP	GO:0007431	salivary gland development	3/218	41/29008	0.00361589	0.0142948	0.00797969	Tgm2/Fgfr1/Cdh1	3	up
GO:0032689	BP	GO:0032689	negative regulation of interferon-gamma production	3/218	41/29008	0.00361589	0.0142948	0.00797969	Il10/Il1rl1/Axl	3	up
GO:00358501	BP	GO:0035850	epithelial cell differentiation involved in kidney development	3/218	41/29008	0.00361589	0.0142948	0.00797969	Basp1/Lif/Jag1	3	up
GO:00420922	BP	GO:0042092	type 2 immune response	3/218	41/29008	0.00361589	0.0142948	0.00797969	Arg1/Nlrp3/Arg2	3	up
GO:0071827	BP	GO:0071827	plasma lipoprotein particle organization	3/218	41/29008	0.00361589	0.0142948	0.00797969	Apoe/Lpl/Apoc1	3	up
GO:01101101	BP	GO:0110110	positive regulation of animal organ morphogenesis	3/218	41/29008	0.00361589	0.0142948	0.00797969	Bmp2/Edn1/Fgfr1	3	up
GO:00104662	BP	GO:0010466	negative regulation of peptidase activity	7/218	261/29008	0.00372674	0.0147019	0.00820692	Ptgs2/Igf1/Ifi207/Serpine1/Vegfa/Aqp1/Naip1	7	up
GO:00706632	BP	GO:0070663	regulation of leukocyte proliferation	7/218	261/29008	0.00372674	0.0147019	0.00820692	Arg1/Igf1/Il10/Il1a/Vcam1/Arg2/Gpnmb	7	up
GO:0030500	BP	GO:0030500	regulation of bone mineralization	4/218	84/29008	0.00374493	0.014758	0.00823826	Bmp2/Fam20c/Sgms2/Tmem119	4	up
GO:00346121	BP	GO:0034612	response to tumor necrosis factor	6/218	196/29008	0.00376076	0.0148047	0.00826434	Ccl7/Acod1/Cxcl16/Ccl22/Dcstamp/Nr1d1	6	up
GO:0030501	BP	GO:0030501	positive regulation of bone mineralization	3/218	42/29008	0.00387267	0.0152132	0.00849235	Bmp2/Fam20c/Tmem119	3	up
GO:19037251	BP	GO:1903725	regulation of phospholipid metabolic process	3/218	42/29008	0.00387267	0.0152132	0.00849235	Apoc1/Slc27a1/Fabp3	3	up
GO:00720281	BP	GO:0072028	nephron morphogenesis	4/218	85/29008	0.0039071	0.0153323	0.00855882	Bmp2/Lif/Pgf/Vegfa	4	up
GO:0007266	BP	GO:0007266	Rho protein signal transduction	5/218	138/29008	0.00395627	0.0155089	0.00865741	Apoe/F11r/Rhov/Cdc42ep2/Rhou	5	up
GO:00713751	BP	GO:0071375	cellular response to peptide hormone stimulus	7/218	264/29008	0.00396593	0.0155305	0.00866944	Lpl/Gdf15/Igf1/Edn1/Marcks/Ptprf/Slc27a1	7	up
GO:0010256	BP	GO:0010256	endomembrane system organization	10/218	488/29008	0.00403695	0.015792	0.00881542	Clu/Folr2/Dmpk/Dmkn/Hook2/Ndrg1/Stx3/Syngr1/Aqp1/Myof	10	up
GO:00456192	BP	GO:0045619	regulation of lymphocyte differentiation	6/218	199/29008	0.00404916	0.0158231	0.00883283	Il10/Nlrp3/Adam8/Axl/Sox13/Mmp14	6	up
GO:00480411	BP	GO:0048041	focal adhesion assembly	4/218	86/29008	0.00407396	0.0159034	0.00887761	Lrp1/Vegfa/Mmp14/Kdr	4	up
GO:0002430	BP	GO:0002430	complement receptor mediated signaling pathway	2/218	13/29008	0.00415228	0.0159749	0.00891755	C3ar1/Fpr2	2	up
GO:0015809	BP	GO:0015809	arginine transport	2/218	13/29008	0.00415228	0.0159749	0.00891755	Arg1/Arg2	2	up
GO:00316521	BP	GO:0031652	positive regulation of heat generation	2/218	13/29008	0.00415228	0.0159749	0.00891755	Ptgs2/Slc27a1	2	up
GO:0032754	BP	GO:0032754	positive regulation of interleukin-5 production	2/218	13/29008	0.00415228	0.0159749	0.00891755	Il1rl1/Nlrp3	2	up
GO:00353761	BP	GO:0035376	sterol import	2/218	13/29008	0.00415228	0.0159749	0.00891755	Cd36/Lrp1	2	up
GO:00357331	BP	GO:0035733	hepatic stellate cell activation	2/218	13/29008	0.00415228	0.0159749	0.00891755	Fgfr1/Nr1d1	2	up
GO:00485481	BP	GO:0048548	regulation of pinocytosis	2/218	13/29008	0.00415228	0.0159749	0.00891755	Nr1h3/Axl	2	up
GO:0048711	BP	GO:0048711	positive regulation of astrocyte differentiation	2/218	13/29008	0.00415228	0.0159749	0.00891755	Bmp2/Lif	2	up
GO:00705081	BP	GO:0070508	cholesterol import	2/218	13/29008	0.00415228	0.0159749	0.00891755	Cd36/Lrp1	2	up
GO:0097688	BP	GO:0097688	glutamate receptor clustering	2/218	13/29008	0.00415228	0.0159749	0.00891755	Apoe/Slc7a11	2	up
GO:0097709	BP	GO:0097709	connective tissue replacement	2/218	13/29008	0.00415228	0.0159749	0.00891755	Clec10a/Il1a	2	up
GO:19001211	BP	GO:1900121	negative regulation of receptor binding	2/218	13/29008	0.00415228	0.0159749	0.00891755	Il10/Ptprf	2	up
GO:1902931	BP	GO:1902931	negative regulation of alcohol biosynthetic process	2/218	13/29008	0.00415228	0.0159749	0.00891755	Apoe/Bmp2	2	up
GO:20003432	BP	GO:2000343	positive regulation of chemokine (C-X-C motif) ligand 2 production	2/218	13/29008	0.00415228	0.0159749	0.00891755	Lpl/Lrp1	2	up
GO:00216751	BP	GO:0021675	nerve development	4/218	87/29008	0.00424557	0.016317	0.00910851	Mafb/Edn1/Vcam1/Nrp2	4	up
GO:0046546	BP	GO:0046546	development of primary male sexual characteristics	5/218	141/29008	0.00433359	0.0166381	0.00928777	Ccnd1/Il1a/Inhba/Lhfpl2/Kdr	5	up
GO:00303081	BP	GO:0030308	negative regulation of cell growth	6/218	202/29008	0.00435363	0.0166979	0.00932112	Dab2/Ptprs/Dcstamp/Inhba/Sh3bp4/Cdk5r1	6	up
GO:0048738	BP	GO:0048738	cardiac muscle tissue development	7/218	269/29008	0.00439026	0.0168211	0.00938989	Igf1/Bmp2/Edn1/Fgfr1/Vegfa/Hspg2/Fzd7	7	up
GO:0002691	BP	GO:0002691	regulation of cellular extravasation	3/218	44/29008	0.0044189	0.0168381	0.00939943	Il1a/Ptafr/Adam8	3	up
GO:00059781	BP	GO:0005978	glycogen biosynthetic process	3/218	44/29008	0.0044189	0.0168381	0.00939943	Igf1/Cd36/Nr1d1	3	up
GO:00092501	BP	GO:0009250	glucan biosynthetic process	3/218	44/29008	0.0044189	0.0168381	0.00939943	Igf1/Cd36/Nr1d1	3	up
GO:00104641	BP	GO:0010464	regulation of mesenchymal cell proliferation	3/218	44/29008	0.0044189	0.0168381	0.00939943	Fgfr1/Vegfa/Kdr	3	up
GO:00302251	BP	GO:0030225	macrophage differentiation	3/218	44/29008	0.0044189	0.0168381	0.00939943	Tlr2/Lif/Vegfa	3	up
GO:00061121	BP	GO:0006112	energy reserve metabolic process	4/218	88/29008	0.00442199	0.0168381	0.00939943	Igf1/Cd36/Tcf7l2/Nr1d1	4	up
GO:0032970	BP	GO:0032970	regulation of actin filament-based process	9/218	416/29008	0.00442634	0.0168381	0.00939943	Ctsl/Lrp1/Edn1/Il1a/F11r/Tlr2/Cdc42ep2/Cdk5r1/Cgnl1	9	up
GO:00325351	BP	GO:0032535	regulation of cellular component size	9/218	417/29008	0.00449526	0.0170829	0.00953605	Apoe/Lrp1/Edn1/Tlr2/Ptprs/Cdc42ep2/Vegfa/Cdk5r1/Aqp1	9	up
GO:19033641	BP	GO:1903364	positive regulation of cellular protein catabolic process	5/218	143/29008	0.00459896	0.0174592	0.0097461	Apoe/Dab2/Lrp1/Clu/Trem2	5	up
GO:00015691	BP	GO:0001569	branching involved in blood vessel morphogenesis	3/218	45/29008	0.0047086	0.017731	0.00989782	Edn1/Vegfa/Kdr	3	up
GO:0010830	BP	GO:0010830	regulation of myotube differentiation	3/218	45/29008	0.0047086	0.017731	0.00989782	Dmpk/Mmp14/Tmem119	3	up
GO:00458401	BP	GO:0045840	positive regulation of mitotic nuclear division	3/218	45/29008	0.0047086	0.017731	0.00989782	Igf1/Edn1/Il1a	3	up
GO:00622081	BP	GO:0062208	positive regulation of pattern recognition receptor signaling pathway	3/218	45/29008	0.0047086	0.017731	0.00989782	Nr1h3/Tlr2/Slc15a3	3	up
GO:0071825	BP	GO:0071825	protein-lipid complex subunit organization	3/218	45/29008	0.0047086	0.017731	0.00989782	Apoe/Lpl/Apoc1	3	up
GO:19029911	BP	GO:1902991	regulation of amyloid precursor protein catabolic process	3/218	45/29008	0.0047086	0.017731	0.00989782	Apoe/Igf1/Clu	3	up
GO:19055211	BP	GO:1905521	regulation of macrophage migration	3/218	45/29008	0.0047086	0.017731	0.00989782	C3ar1/Trem2/Mmp14	3	up
GO:20002731	BP	GO:2000273	positive regulation of signaling receptor activity	3/218	45/29008	0.0047086	0.017731	0.00989782	Il10/Edn1/Cdk5r1	3	up
GO:0001553	BP	GO:0001553	luteinization	2/218	14/29008	0.00482043	0.0178812	0.00998166	Inhba/Retn	2	up
GO:00025511	BP	GO:0002551	mast cell chemotaxis	2/218	14/29008	0.00482043	0.0178812	0.00998166	Pgf/Vegfa	2	up
GO:0002829	BP	GO:0002829	negative regulation of type 2 immune response	2/218	14/29008	0.00482043	0.0178812	0.00998166	Arg1/Arg2	2	up
GO:00306441	BP	GO:0030644	cellular chloride ion homeostasis	2/218	14/29008	0.00482043	0.0178812	0.00998166	Spp1/Tbxas1	2	up
GO:00323411	BP	GO:0032341	aldosterone metabolic process	2/218	14/29008	0.00482043	0.0178812	0.00998166	Dab2/Bmp2	2	up
GO:00332801	BP	GO:0033280	response to vitamin D	2/218	14/29008	0.00482043	0.0178812	0.00998166	Spp1/Mn1	2	up
GO:0034309	BP	GO:0034309	primary alcohol biosynthetic process	2/218	14/29008	0.00482043	0.0178812	0.00998166	Dab2/Bmp2	2	up
GO:0035630	BP	GO:0035630	bone mineralization involved in bone maturation	2/218	14/29008	0.00482043	0.0178812	0.00998166	Igf1/Bmp2	2	up
GO:00468861	BP	GO:0046886	positive regulation of hormone biosynthetic process	2/218	14/29008	0.00482043	0.0178812	0.00998166	Dab2/Igf1	2	up
GO:00517641	BP	GO:0051764	actin crosslink formation	2/218	14/29008	0.00482043	0.0178812	0.00998166	Marcks/Gas2l3	2	up
GO:00613091	BP	GO:0061309	cardiac neural crest cell development involved in outflow tract morphogenesis	2/218	14/29008	0.00482043	0.0178812	0.00998166	Edn1/Jag1	2	up
GO:00861031	BP	GO:0086103	G protein-coupled receptor signaling pathway involved in heart process	2/218	14/29008	0.00482043	0.0178812	0.00998166	Edn1/Ramp3	2	up
GO:19011631	BP	GO:1901163	regulation of trophoblast cell migration	2/218	14/29008	0.00482043	0.0178812	0.00998166	Mmp12/Vegfa	2	up
GO:1905809	BP	GO:1905809	negative regulation of synapse organization	2/218	14/29008	0.00482043	0.0178812	0.00998166	Apoe/Tlr2	2	up
GO:2000833	BP	GO:2000833	positive regulation of steroid hormone secretion	2/218	14/29008	0.00482043	0.0178812	0.00998166	Dab2/Retn	2	up
GO:0007009	BP	GO:0007009	plasma membrane organization	5/218	145/29008	0.00487569	0.0180323	0.010066	Clu/Folr2/Dmkn/Ndrg1/Myof	5	up
GO:00082031	BP	GO:0008203	cholesterol metabolic process	5/218	145/29008	0.00487569	0.0180323	0.010066	Apoe/Apoc1/Lrp1/Pmp22/Cyp7b1	5	up
GO:01201611	BP	GO:0120161	regulation of cold-induced thermogenesis	5/218	145/29008	0.00487569	0.0180323	0.010066	Gatm/Cd36/Nr1h3/Vegfa/Nr1d1	5	up
GO:19030351	BP	GO:1903035	negative regulation of response to wounding	4/218	91/29008	0.00498076	0.0184027	0.0102728	Apoe/Ptprs/Plau/Serpine1	4	up
GO:00026972	BP	GO:0002697	regulation of immune effector process	9/218	424/29008	0.00500145	0.0184176	0.0102811	Arg1/Hmox1/Cd36/Il10/Cadm1/Trem2/Tlr2/Nlrp3/Ptafr	9	up
GO:00109071	BP	GO:0010907	positive regulation of glucose metabolic process	3/218	46/29008	0.00500952	0.0184176	0.0102811	Igf1/Cd36/Tcf7l2	3	up
GO:0043403	BP	GO:0043403	skeletal muscle tissue regeneration	3/218	46/29008	0.00500952	0.0184176	0.0102811	Igf1/Plau/Fzd7	3	up
GO:0044848	BP	GO:0044848	biological phase	3/218	46/29008	0.00500952	0.0184176	0.0102811	Ctsl/Ptgs2/Sycp2	3	up
GO:00550231	BP	GO:0055023	positive regulation of cardiac muscle tissue growth	3/218	46/29008	0.00500952	0.0184176	0.0102811	Igf1/Edn1/Fgfr1	3	up
GO:00713331	BP	GO:0071333	cellular response to glucose stimulus	5/218	146/29008	0.0050184	0.0184321	0.0102892	Igf1/Lrp1/Vcam1/Tcf7l2/Nr1d1	5	up
GO:00030121	BP	GO:0003012	muscle system process	9/218	425/29008	0.00507724	0.0186299	0.0103996	Ptgs2/Gatm/Igf1/Edn1/Dmpk/Ptafr/Prok2/Arg2/Htr7	9	up
GO:01061061	BP	GO:0106106	cold-induced thermogenesis	5/218	147/29008	0.00516405	0.0189298	0.010567	Gatm/Cd36/Nr1h3/Vegfa/Nr1d1	5	up
GO:00506721	BP	GO:0050672	negative regulation of lymphocyte proliferation	4/218	92/29008	0.00517705	0.0189402	0.0105728	Arg1/Il10/Arg2/Gpnmb	4	up
GO:00975811	BP	GO:0097581	lamellipodium organization	4/218	92/29008	0.00517705	0.0189402	0.0105728	Pmp22/Epha2/Aqp1/Parvb	4	up
GO:00713311	BP	GO:0071331	cellular response to hexose stimulus	5/218	148/29008	0.00531267	0.0194125	0.0108365	Igf1/Lrp1/Vcam1/Tcf7l2/Nr1d1	5	up
GO:0001941	BP	GO:0001941	postsynaptic membrane organization	3/218	47/29008	0.00532178	0.0194125	0.0108365	Apoe/Slc7a11/Lhfpl4	3	up
GO:00431141	BP	GO:0043114	regulation of vascular permeability	3/218	47/29008	0.00532178	0.0194125	0.0108365	Apoe/Cdh5/Vegfa	3	up
GO:00329451	BP	GO:0032945	negative regulation of mononuclear cell proliferation	4/218	93/29008	0.00537845	0.0195618	0.0109198	Arg1/Il10/Arg2/Gpnmb	4	up
GO:0042475	BP	GO:0042475	odontogenesis of dentin-containing tooth	4/218	93/29008	0.00537845	0.0195618	0.0109198	Bmp2/Fam20c/Serpine1/Tcf7l2	4	up
GO:00443441	BP	GO:0044344	cellular response to fibroblast growth factor stimulus	4/218	93/29008	0.00537845	0.0195618	0.0109198	Fam20c/Flrt3/Fgfr1/Tcf7l2	4	up
GO:0055007	BP	GO:0055007	cardiac muscle cell differentiation	5/218	149/29008	0.00546428	0.0198204	0.0110642	Igf1/Bmp2/Edn1/Vegfa/Fzd7	5	up
GO:00713261	BP	GO:0071326	cellular response to monosaccharide stimulus	5/218	149/29008	0.00546428	0.0198204	0.0110642	Igf1/Lrp1/Vcam1/Tcf7l2/Nr1d1	5	up
GO:00016541	BP	GO:0001654	eye development	9/218	430/29008	0.00546965	0.0198204	0.0110642	Mertk/Gdf3/Lif/Inhba/Jag1/Epha2/Vegfa/Kdr/Aqp1	9	up
GO:00108871	BP	GO:0010887	negative regulation of cholesterol storage	2/218	15/29008	0.00553462	0.0198204	0.0110642	Nr1h3/Trem2	2	up
GO:00303201	BP	GO:0030320	cellular monovalent inorganic anion homeostasis	2/218	15/29008	0.00553462	0.0198204	0.0110642	Spp1/Tbxas1	2	up
GO:00323081	BP	GO:0032308	positive regulation of prostaglandin secretion	2/218	15/29008	0.00553462	0.0198204	0.0110642	Edn1/Il1a	2	up
GO:0032372	BP	GO:0032372	negative regulation of sterol transport	2/218	15/29008	0.00553462	0.0198204	0.0110642	Apoe/Apoc1	2	up
GO:0032375	BP	GO:0032375	negative regulation of cholesterol transport	2/218	15/29008	0.00553462	0.0198204	0.0110642	Apoe/Apoc1	2	up
GO:0033690	BP	GO:0033690	positive regulation of osteoblast proliferation	2/218	15/29008	0.00553462	0.0198204	0.0110642	Bmp2/Tmem119	2	up
GO:0033700	BP	GO:0033700	phospholipid efflux	2/218	15/29008	0.00553462	0.0198204	0.0110642	Apoe/Apoc1	2	up
GO:00357452	BP	GO:0035745	T-helper 2 cell cytokine production	2/218	15/29008	0.00553462	0.0198204	0.0110642	Arg1/Nlrp3	2	up
GO:00430311	BP	GO:0043031	negative regulation of macrophage activation	2/218	15/29008	0.00553462	0.0198204	0.0110642	Nr1h3/Nr1d1	2	up
GO:00509301	BP	GO:0050930	induction of positive chemotaxis	2/218	15/29008	0.00553462	0.0198204	0.0110642	Pgf/Vegfa	2	up
GO:00614501	BP	GO:0061450	trophoblast cell migration	2/218	15/29008	0.00553462	0.0198204	0.0110642	Mmp12/Vegfa	2	up
GO:0070234	BP	GO:0070234	positive regulation of T cell apoptotic process	2/218	15/29008	0.00553462	0.0198204	0.0110642	Adam8/Siglec1	2	up
GO:00975311	BP	GO:0097531	mast cell migration	2/218	15/29008	0.00553462	0.0198204	0.0110642	Pgf/Vegfa	2	up
GO:00025321	BP	GO:0002532	production of molecular mediator involved in inflammatory response	4/218	94/29008	0.00558503	0.0199818	0.0111543	Il1r2/Sirpa/Trem2/Serpine1	4	up
GO:00301951	BP	GO:0030195	negative regulation of blood coagulation	3/218	48/29008	0.00564551	0.0201401	0.0112427	Apoe/Plau/Serpine1	3	up
GO:00327681	BP	GO:0032768	regulation of monooxygenase activity	3/218	48/29008	0.00564551	0.0201401	0.0112427	Apoe/Il1a/Arg2	3	up
GO:0042304	BP	GO:0042304	regulation of fatty acid biosynthetic process	3/218	48/29008	0.00564551	0.0201401	0.0112427	Ptgs2/Apoc1/Nr1h3	3	up
GO:01500631	BP	GO:0150063	visual system development	9/218	433/29008	0.00571612	0.0203726	0.0113724	Mertk/Gdf3/Lif/Inhba/Jag1/Epha2/Vegfa/Kdr/Aqp1	9	up
GO:00425931	BP	GO:0042593	glucose homeostasis	7/218	283/29008	0.00576162	0.0205151	0.011452	Igf1/Cd36/Lrp1/Vcam1/Tcf7l2/Hk2/Nr1d1	7	up
GO:00106601	BP	GO:0010660	regulation of muscle cell apoptotic process	4/218	95/29008	0.00579684	0.0205619	0.0114781	Igf1/Hmox1/Edn1/Lifr	4	up
GO:00330771	BP	GO:0033077	T cell differentiation in thymus	4/218	95/29008	0.00579684	0.0205619	0.0114781	Mafb/Il1a/Adam8/Fzd7	4	up
GO:00513412	BP	GO:0051341	regulation of oxidoreductase activity	4/218	95/29008	0.00579684	0.0205619	0.0114781	Apoe/Edn1/Il1a/Arg2	4	up
GO:00717741	BP	GO:0071774	response to fibroblast growth factor	4/218	95/29008	0.00579684	0.0205619	0.0114781	Fam20c/Flrt3/Fgfr1/Tcf7l2	4	up
GO:00335001	BP	GO:0033500	carbohydrate homeostasis	7/218	284/29008	0.00587056	0.0208036	0.0116131	Igf1/Cd36/Lrp1/Vcam1/Tcf7l2/Hk2/Nr1d1	7	up
GO:00071571	BP	GO:0007157	heterophilic cell-cell adhesion via plasma membrane cell adhesion molecules	3/218	49/29008	0.00598079	0.0210749	0.0117645	Cadm1/Vcam1/Itga5	3	up
GO:00550811	BP	GO:0055081	anion homeostasis	3/218	49/29008	0.00598079	0.0210749	0.0117645	Spp1/Slc7a11/Tbxas1	3	up
GO:00604211	BP	GO:0060421	positive regulation of heart growth	3/218	49/29008	0.00598079	0.0210749	0.0117645	Igf1/Edn1/Fgfr1	3	up
GO:00715261	BP	GO:0071526	semaphorin-plexin signaling pathway	3/218	49/29008	0.00598079	0.0210749	0.0117645	Edn1/Plxnb2/Nrp2	3	up
GO:19000471	BP	GO:1900047	negative regulation of hemostasis	3/218	49/29008	0.00598079	0.0210749	0.0117645	Apoe/Plau/Serpine1	3	up
GO:00300721	BP	GO:0030072	peptide hormone secretion	7/218	285/29008	0.00598103	0.0210749	0.0117645	Lrp1/Edn1/Il1rn/Lif/Tcf7l2/Nr1d1/Aqp1	7	up
GO:00448431	BP	GO:0044843	cell cycle G1/S phase transition	6/218	216/29008	0.0060022	0.0211296	0.011795	Ccnd1/Inhba/Gpnmb/Mn1/Rhou/Ctdspl	6	up
GO:00015701	BP	GO:0001570	vasculogenesis	4/218	96/29008	0.00601393	0.021131	0.0117958	Fgfr1/Prok2/Epha2/Kdr	4	up
GO:00072292	BP	GO:0007229	integrin-mediated signaling pathway	4/218	96/29008	0.00601393	0.021131	0.0117958	Cd63/Dab2/Itgb5/Itga5	4	up
GO:00488801	BP	GO:0048880	sensory system development	9/218	437/29008	0.00605802	0.0212658	0.0118711	Mertk/Gdf3/Lif/Inhba/Jag1/Epha2/Vegfa/Kdr/Aqp1	9	up
GO:00508302	BP	GO:0050830	defense response to Gram-positive bacterium	5/218	153/29008	0.00610139	0.0213979	0.0119448	Mpeg1/Cd36/Tlr2/Nlrp3/Epha2	5	up
GO:00305221	BP	GO:0030522	intracellular receptor signaling pathway	6/218	217/29008	0.00613519	0.0214962	0.0119997	Dab2/Igf1/Bmp2/Slc15a3/Cyp7b1/Mn1	6	up
GO:00066311	BP	GO:0006631	fatty acid metabolic process	9/218	439/29008	0.00623478	0.0216064	0.0120611	Lpl/Ptgs2/Apoc1/Cd36/Edn1/Nr1h3/Tbxas1/Slc27a1/Fabp3	9	up
GO:00161251	BP	GO:0016125	sterol metabolic process	5/218	154/29008	0.00626848	0.0216064	0.0120611	Apoe/Apoc1/Lrp1/Pmp22/Cyp7b1	5	up
GO:00019211	BP	GO:0001921	positive regulation of receptor recycling	2/218	16/29008	0.00629413	0.0216064	0.0120611	Dab2/Ramp3	2	up
GO:00068571	BP	GO:0006857	oligopeptide transport	2/218	16/29008	0.00629413	0.0216064	0.0120611	Slc7a11/Slc15a3	2	up
GO:00082121	BP	GO:0008212	mineralocorticoid metabolic process	2/218	16/29008	0.00629413	0.0216064	0.0120611	Dab2/Bmp2	2	up
GO:0015802	BP	GO:0015802	basic amino acid transport	2/218	16/29008	0.00629413	0.0216064	0.0120611	Arg1/Arg2	2	up
GO:00230351	BP	GO:0023035	CD40 signaling pathway	2/218	16/29008	0.00629413	0.0216064	0.0120611	Trem2/Itga5	2	up
GO:00316501	BP	GO:0031650	regulation of heat generation	2/218	16/29008	0.00629413	0.0216064	0.0120611	Ptgs2/Slc27a1	2	up
GO:00326881	BP	GO:0032688	negative regulation of interferon-beta production	2/218	16/29008	0.00629413	0.0216064	0.0120611	Sirpa/Ptprs	2	up
GO:00341621	BP	GO:0034162	toll-like receptor 9 signaling pathway	2/218	16/29008	0.00629413	0.0216064	0.0120611	Rab7b/Ptprs	2	up
GO:0035112	BP	GO:0035112	genitalia morphogenesis	2/218	16/29008	0.00629413	0.0216064	0.0120611	Tcf7l2/Sycp2	2	up
GO:00357291	BP	GO:0035729	cellular response to hepatocyte growth factor stimulus	2/218	16/29008	0.00629413	0.0216064	0.0120611	Il10/Lgmn	2	up
GO:00429531	BP	GO:0042953	lipoprotein transport	2/218	16/29008	0.00629413	0.0216064	0.0120611	Cd36/Msr1	2	up
GO:00453462	BP	GO:0045346	regulation of MHC class II biosynthetic process	2/218	16/29008	0.00629413	0.0216064	0.0120611	Il10/Cdk5r1	2	up
GO:0051044	BP	GO:0051044	positive regulation of membrane protein ectodomain proteolysis	2/218	16/29008	0.00629413	0.0216064	0.0120611	Apoe/Adam8	2	up
GO:0060979	BP	GO:0060979	vasculogenesis involved in coronary vascular morphogenesis	2/218	16/29008	0.00629413	0.0216064	0.0120611	Fgfr1/Prok2	2	up
GO:00617601	BP	GO:0061760	antifungal innate immune response	2/218	16/29008	0.00629413	0.0216064	0.0120611	Clec4e/Clec4d	2	up
GO:00713711	BP	GO:0071371	cellular response to gonadotropin stimulus	2/218	16/29008	0.00629413	0.0216064	0.0120611	Edn1/Inhba	2	up
GO:19020011	BP	GO:1902001	fatty acid transmembrane transport	2/218	16/29008	0.00629413	0.0216064	0.0120611	Cd36/Slc27a1	2	up
GO:19022871	BP	GO:1902287	semaphorin-plexin signaling pathway involved in axon guidance	2/218	16/29008	0.00629413	0.0216064	0.0120611	Edn1/Plxnb2	2	up
GO:19035871	BP	GO:1903587	regulation of blood vessel endothelial cell proliferation involved in sprouting angiogenesis	2/218	16/29008	0.00629413	0.0216064	0.0120611	Hmox1/Vegfa	2	up
GO:19039781	BP	GO:1903978	regulation of microglial cell activation	2/218	16/29008	0.00629413	0.0216064	0.0120611	Trem2/Nr1d1	2	up
GO:00343321	BP	GO:0034332	adherens junction organization	3/218	50/29008	0.00632776	0.021662	0.0120922	Cdh5/Cdh1/Vegfa	3	up
GO:00436181	BP	GO:0043618	regulation of transcription from RNA polymerase II promoter in response to stress	3/218	50/29008	0.00632776	0.021662	0.0120922	Hmox1/Cd36/Vegfa	3	up
GO:00508191	BP	GO:0050819	negative regulation of coagulation	3/218	50/29008	0.00632776	0.021662	0.0120922	Apoe/Plau/Serpine1	3	up
GO:00341011	BP	GO:0034101	erythrocyte homeostasis	5/218	155/29008	0.00643877	0.0220218	0.012293	Mafb/Hmox1/Axl/Inhba/Vegfa	5	up
GO:00706641	BP	GO:0070664	negative regulation of leukocyte proliferation	4/218	98/29008	0.00646421	0.0220885	0.0123303	Arg1/Il10/Arg2/Gpnmb	4	up
GO:00485931	BP	GO:0048593	camera-type eye morphogenesis	5/218	156/29008	0.00661227	0.0225738	0.0126012	Jag1/Epha2/Vegfa/Kdr/Aqp1	5	up
GO:00442621	BP	GO:0044262	cellular carbohydrate metabolic process	7/218	291/29008	0.00667678	0.0227305	0.0126886	Igf1/Cd36/Ptafr/Tcf7l2/Hk2/Nr1d1/Myof	7	up
GO:00464561	BP	GO:0046456	icosanoid biosynthetic process	3/218	51/29008	0.00668649	0.0227305	0.0126886	Ptgs2/Edn1/Tbxas1	3	up
GO:00508321	BP	GO:0050832	defense response to fungus	3/218	51/29008	0.00668649	0.0227305	0.0126886	Arg1/Clec4e/Clec4d	3	up
GO:00420982	BP	GO:0042098	T cell proliferation	6/218	221/29008	0.00668866	0.0227305	0.0126886	Arg1/Igf1/Il1a/Vcam1/Arg2/Gpnmb	6	up
GO:00457321	BP	GO:0045732	positive regulation of protein catabolic process	6/218	221/29008	0.00668866	0.0227305	0.0126886	Apoe/Dab2/Lrp1/Clu/Trem2/Adam8	6	up
GO:00442641	BP	GO:0044264	cellular polysaccharide metabolic process	4/218	99/29008	0.00669751	0.0227398	0.0126939	Igf1/Cd36/Tcf7l2/Nr1d1	4	up
GO:00713221	BP	GO:0071322	cellular response to carbohydrate stimulus	5/218	157/29008	0.00678903	0.0230296	0.0128556	Igf1/Lrp1/Vcam1/Tcf7l2/Nr1d1	5	up
GO:00100381	BP	GO:0010038	response to metal ion	7/218	292/29008	0.00679835	0.0230402	0.0128616	Gatm/Hmox1/Il1a/Lgmn/Cdh1/Cpne9/Aqp1	7	up
GO:00076231	BP	GO:0007623	circadian rhythm	6/218	222/29008	0.0068325	0.0231349	0.0129144	Igf1/Prok2/Htr7/Klf10/Cyp7b1/Nr1d1	6	up
GO:00027901	BP	GO:0002790	peptide secretion	7/218	293/29008	0.00692156	0.0231921	0.0129464	Lrp1/Edn1/Il1rn/Lif/Tcf7l2/Nr1d1/Aqp1	7	up
GO:00303361	BP	GO:0030336	negative regulation of cell migration	7/218	293/29008	0.00692156	0.0231921	0.0129464	Apoe/Cd63/Lrp1/Il1rn/Serpine1/Jag1/Cdh1	7	up
GO:0032092	BP	GO:0032092	positive regulation of protein binding	4/218	100/29008	0.00693631	0.0231921	0.0129464	Apoe/Lrp1/Bmp2/Tcf7l2	4	up
GO:00435881	BP	GO:0043588	skin development	7/218	294/29008	0.00704642	0.0231921	0.0129464	Ctsl/Ptgs2/Il1a/Inhba/Tcf7l2/Epha2/Cldn1	7	up
GO:00105181	BP	GO:0010518	positive regulation of phospholipase activity	3/218	52/29008	0.0070571	0.0231921	0.0129464	Marcks/Fgfr1/Ptafr	3	up
GO:0051955	BP	GO:0051955	regulation of amino acid transport	3/218	52/29008	0.0070571	0.0231921	0.0129464	Arg1/Il1rn/Arg2	3	up
GO:00610051	BP	GO:0061005	cell differentiation involved in kidney development	3/218	52/29008	0.0070571	0.0231921	0.0129464	Basp1/Lif/Jag1	3	up
GO:0070169	BP	GO:0070169	positive regulation of biomineral tissue development	3/218	52/29008	0.0070571	0.0231921	0.0129464	Bmp2/Fam20c/Tmem119	3	up
GO:19020411	BP	GO:1902041	regulation of extrinsic apoptotic signaling pathway via death domain receptors	3/218	52/29008	0.0070571	0.0231921	0.0129464	Hmox1/Dapk1/Serpine1	3	up
GO:00028621	BP	GO:0002862	negative regulation of inflammatory response to antigenic stimulus	2/218	17/29008	0.00709823	0.0231921	0.0129464	Il10/Trem2	2	up
GO:0010566	BP	GO:0010566	regulation of ketone biosynthetic process	2/218	17/29008	0.00709823	0.0231921	0.0129464	Dab2/Bmp2	2	up
GO:00109351	BP	GO:0010935	regulation of macrophage cytokine production	2/218	17/29008	0.00709823	0.0231921	0.0129464	Cd36/Tlr2	2	up
GO:0014067	BP	GO:0014067	negative regulation of phosphatidylinositol 3-kinase signaling	2/218	17/29008	0.00709823	0.0231921	0.0129464	Trem2/Obscn	2	up
GO:00323061	BP	GO:0032306	regulation of prostaglandin secretion	2/218	17/29008	0.00709823	0.0231921	0.0129464	Edn1/Il1a	2	up
GO:00331941	BP	GO:0033194	response to hydroperoxide	2/218	17/29008	0.00709823	0.0231921	0.0129464	Cd36/Dapk1	2	up
GO:00346981	BP	GO:0034698	response to gonadotropin	2/218	17/29008	0.00709823	0.0231921	0.0129464	Edn1/Inhba	2	up
GO:00357281	BP	GO:0035728	response to hepatocyte growth factor	2/218	17/29008	0.00709823	0.0231921	0.0129464	Il10/Lgmn	2	up
GO:00380931	BP	GO:0038093	Fc receptor signaling pathway	2/218	17/29008	0.00709823	0.0231921	0.0129464	Clec4e/Clec4d	2	up
GO:00400151	BP	GO:0040015	negative regulation of multicellular organism growth	2/218	17/29008	0.00709823	0.0231921	0.0129464	Gdf15/Lgmn	2	up
GO:0042659	BP	GO:0042659	regulation of cell fate specification	2/218	17/29008	0.00709823	0.0231921	0.0129464	Fgfr1/Fzd7	2	up
GO:00448721	BP	GO:0044872	lipoprotein localization	2/218	17/29008	0.00709823	0.0231921	0.0129464	Cd36/Msr1	2	up
GO:00453422	BP	GO:0045342	MHC class II biosynthetic process	2/218	17/29008	0.00709823	0.0231921	0.0129464	Il10/Cdk5r1	2	up
GO:00457251	BP	GO:0045725	positive regulation of glycogen biosynthetic process	2/218	17/29008	0.00709823	0.0231921	0.0129464	Igf1/Cd36	2	up
GO:00518951	BP	GO:0051895	negative regulation of focal adhesion assembly	2/218	17/29008	0.00709823	0.0231921	0.0129464	Lrp1/Mmp14	2	up
GO:00601001	BP	GO:0060100	positive regulation of phagocytosis, engulfment	2/218	17/29008	0.00709823	0.0231921	0.0129464	Cd36/Trem2	2	up
GO:00607661	BP	GO:0060766	negative regulation of androgen receptor signaling pathway	2/218	17/29008	0.00709823	0.0231921	0.0129464	Dab2/Igf1	2	up
GO:0060947	BP	GO:0060947	cardiac vascular smooth muscle cell differentiation	2/218	17/29008	0.00709823	0.0231921	0.0129464	Prok2/Vegfa	2	up
GO:0061000	BP	GO:0061000	negative regulation of dendritic spine development	2/218	17/29008	0.00709823	0.0231921	0.0129464	Apoe/Ptprs	2	up
GO:00610511	BP	GO:0061051	positive regulation of cell growth involved in cardiac muscle cell development	2/218	17/29008	0.00709823	0.0231921	0.0129464	Igf1/Edn1	2	up
GO:00613081	BP	GO:0061308	cardiac neural crest cell development involved in heart development	2/218	17/29008	0.00709823	0.0231921	0.0129464	Edn1/Jag1	2	up
GO:0070243	BP	GO:0070243	regulation of thymocyte apoptotic process	2/218	17/29008	0.00709823	0.0231921	0.0129464	Ptcra/Adam8	2	up
GO:00714981	BP	GO:0071498	cellular response to fluid shear stress	2/218	17/29008	0.00709823	0.0231921	0.0129464	Spp1/Ptgs2	2	up
GO:00722341	BP	GO:0072234	metanephric nephron tubule development	2/218	17/29008	0.00709823	0.0231921	0.0129464	Lif/Aqp1	2	up
GO:00725371	BP	GO:0072537	fibroblast activation	2/218	17/29008	0.00709823	0.0231921	0.0129464	Fgfr1/Nr1d1	2	up
GO:00900831	BP	GO:0090083	regulation of inclusion body assembly	2/218	17/29008	0.00709823	0.0231921	0.0129464	Apoe/Clu	2	up
GO:00903361	BP	GO:0090336	positive regulation of brown fat cell differentiation	2/218	17/29008	0.00709823	0.0231921	0.0129464	Ptgs2/Sox13	2	up
GO:01501181	BP	GO:0150118	negative regulation of cell-substrate junction organization	2/218	17/29008	0.00709823	0.0231921	0.0129464	Lrp1/Mmp14	2	up
GO:19051551	BP	GO:1905155	positive regulation of membrane invagination	2/218	17/29008	0.00709823	0.0231921	0.0129464	Cd36/Trem2	2	up
GO:19055641	BP	GO:1905564	positive regulation of vascular endothelial cell proliferation	2/218	17/29008	0.00709823	0.0231921	0.0129464	Igf1/Fgfr1	2	up
GO:20010441	BP	GO:2001044	regulation of integrin-mediated signaling pathway	2/218	17/29008	0.00709823	0.0231921	0.0129464	Cd63/Dab2	2	up
GO:00072001	BP	GO:0007200	phospholipase C-activating G protein-coupled receptor signaling pathway	4/218	101/29008	0.00718068	0.0234	0.0130624	Tgm2/C3ar1/Edn1/Fpr2	4	up
GO:0050772	BP	GO:0050772	positive regulation of axonogenesis	4/218	101/29008	0.00718068	0.0234	0.0130624	Apoe/Lrp1/Plxnb2/Vegfa	4	up
GO:00609931	BP	GO:0060993	kidney morphogenesis	4/218	101/29008	0.00718068	0.0234	0.0130624	Bmp2/Lif/Pgf/Vegfa	4	up
GO:00192171	BP	GO:0019217	regulation of fatty acid metabolic process	4/218	102/29008	0.00743066	0.0241384	0.0134746	Ptgs2/Apoc1/Nr1h3/Fabp3	4	up
GO:00027032	BP	GO:0002703	regulation of leukocyte mediated immunity	7/218	297/29008	0.00743104	0.0241384	0.0134746	Arg1/Hmox1/Cadm1/Trem2/Tlr2/Nlrp3/Ptafr	7	up
GO:00026732	BP	GO:0002673	regulation of acute inflammatory response	3/218	53/29008	0.00743966	0.0241384	0.0134746	Ptgs2/Nlrp3/Adam8	3	up
GO:00311031	BP	GO:0031103	axon regeneration	3/218	53/29008	0.00743966	0.0241384	0.0134746	Lrp1/Ptprs/Ptprf	3	up
GO:0110151	BP	GO:0110151	positive regulation of biomineralization	3/218	53/29008	0.00743966	0.0241384	0.0134746	Bmp2/Fam20c/Tmem119	3	up
GO:0009755	BP	GO:0009755	hormone-mediated signaling pathway	5/218	161/29008	0.00752917	0.0244076	0.0136249	Dab2/Igf1/Cyp7b1/Nr1d1/Slc27a1	5	up
GO:00107701	BP	GO:0010770	positive regulation of cell morphogenesis involved in differentiation	4/218	103/29008	0.00768631	0.0248522	0.013873	Dab2/Marcks/Ptprf/Tbc1d24	4	up
GO:00217611	BP	GO:0021761	limbic system development	4/218	103/29008	0.00768631	0.0248522	0.013873	Ptprs/Fgfr1/Cdk5r1/Nrp2	4	up
GO:0070167	BP	GO:0070167	regulation of biomineral tissue development	4/218	103/29008	0.00768631	0.0248522	0.013873	Bmp2/Fam20c/Sgms2/Tmem119	4	up
GO:19908451	BP	GO:1990845	adaptive thermogenesis	5/218	162/29008	0.00772264	0.024948	0.0139265	Gatm/Cd36/Nr1h3/Vegfa/Nr1d1	5	up
GO:00066922	BP	GO:0006692	prostanoid metabolic process	3/218	54/29008	0.00783428	0.0251947	0.0140642	Ptgs2/Edn1/Tbxas1	3	up
GO:00066932	BP	GO:0006693	prostaglandin metabolic process	3/218	54/29008	0.00783428	0.0251947	0.0140642	Ptgs2/Edn1/Tbxas1	3	up
GO:00328921	BP	GO:0032892	positive regulation of organic acid transport	3/218	54/29008	0.00783428	0.0251947	0.0140642	Edn1/Il1a/Fabp3	3	up
GO:0045773	BP	GO:0045773	positive regulation of axon extension	3/218	54/29008	0.00783428	0.0251947	0.0140642	Apoe/Lrp1/Vegfa	3	up
GO:00990541	BP	GO:0099054	presynapse assembly	3/218	54/29008	0.00783428	0.0251947	0.0140642	Cadm1/Ptprs/Fzd1	3	up
GO:00170381	BP	GO:0017038	protein import	6/218	229/29008	0.00790297	0.0251947	0.0140642	Apoe/Ptgs2/Cd36/Clu/Mmp12/Cdh1	6	up
GO:00109341	BP	GO:0010934	macrophage cytokine production	2/218	18/29008	0.00794622	0.0251947	0.0140642	Cd36/Tlr2	2	up
GO:00305401	BP	GO:0030540	female genitalia development	2/218	18/29008	0.00794622	0.0251947	0.0140642	Mertk/Axl	2	up
GO:00356331	BP	GO:0035633	maintenance of blood-brain barrier	2/218	18/29008	0.00794622	0.0251947	0.0140642	Ptgs2/Vegfa	2	up
GO:00424921	BP	GO:0042492	gamma-delta T cell differentiation	2/218	18/29008	0.00794622	0.0251947	0.0140642	Ccr9/Sox13	2	up
GO:00432171	BP	GO:0043217	myelin maintenance	2/218	18/29008	0.00794622	0.0251947	0.0140642	Clu/Ndrg1	2	up
GO:0046184	BP	GO:0046184	aldehyde biosynthetic process	2/218	18/29008	0.00794622	0.0251947	0.0140642	Dab2/Bmp2	2	up
GO:0051004	BP	GO:0051004	regulation of lipoprotein lipase activity	2/218	18/29008	0.00794622	0.0251947	0.0140642	Apoc1/Nr1h3	2	up
GO:0060391	BP	GO:0060391	positive regulation of SMAD protein signal transduction	2/218	18/29008	0.00794622	0.0251947	0.0140642	Dab2/Bmp2	2	up
GO:00613071	BP	GO:0061307	cardiac neural crest cell differentiation involved in heart development	2/218	18/29008	0.00794622	0.0251947	0.0140642	Edn1/Jag1	2	up
GO:00613181	BP	GO:0061318	renal filtration cell differentiation	2/218	18/29008	0.00794622	0.0251947	0.0140642	Basp1/Jag1	2	up
GO:00721121	BP	GO:0072112	glomerular visceral epithelial cell differentiation	2/218	18/29008	0.00794622	0.0251947	0.0140642	Basp1/Jag1	2	up
GO:00723111	BP	GO:0072311	glomerular epithelial cell differentiation	2/218	18/29008	0.00794622	0.0251947	0.0140642	Basp1/Jag1	2	up
GO:0072672	BP	GO:0072672	neutrophil extravasation	2/218	18/29008	0.00794622	0.0251947	0.0140642	Il1a/Adam8	2	up
GO:00972021	BP	GO:0097202	activation of cysteine-type endopeptidase activity	2/218	18/29008	0.00794622	0.0251947	0.0140642	Ifi207/Lgmn	2	up
GO:19002251	BP	GO:1900225	regulation of NLRP3 inflammasome complex assembly	2/218	18/29008	0.00794622	0.0251947	0.0140642	Cd36/Trem2	2	up
GO:00902881	BP	GO:0090288	negative regulation of cellular response to growth factor stimulus	4/218	104/29008	0.00794769	0.0251947	0.0140642	Gdf3/Ptprf/Fzd1/Tcf7l2	4	up
GO:0046486	BP	GO:0046486	glycerolipid metabolic process	8/218	377/29008	0.00796956	0.0252426	0.014091	Apoe/Lpl/Apoc1/Cd36/Nr1h3/Tcf7l2/Slc27a1/Fabp3	8	up
GO:00068651	BP	GO:0006865	amino acid transport	5/218	164/29008	0.00811991	0.025697	0.0143446	Arg1/Slc7a11/Il1rn/Arg2/Slc7a8	5	up
GO:0110149	BP	GO:0110149	regulation of biomineralization	4/218	105/29008	0.00821483	0.0259701	0.0144971	Bmp2/Fam20c/Sgms2/Tmem119	4	up
GO:00424911	BP	GO:0042491	inner ear auditory receptor cell differentiation	3/218	55/29008	0.00824103	0.0259701	0.0144971	Fgfr1/Mycl/Jag1	3	up
GO:00436201	BP	GO:0043620	regulation of DNA-templated transcription in response to stress	3/218	55/29008	0.00824103	0.0259701	0.0144971	Hmox1/Cd36/Vegfa	3	up
GO:0045687	BP	GO:0045687	positive regulation of glial cell differentiation	3/218	55/29008	0.00824103	0.0259701	0.0144971	Bmp2/Tlr2/Lif	3	up
GO:20012221	BP	GO:2001222	regulation of neuron migration	3/218	55/29008	0.00824103	0.0259701	0.0144971	Plxnb2/Cdh1/Tbc1d24	3	up
GO:0071383	BP	GO:0071383	cellular response to steroid hormone stimulus	5/218	165/29008	0.00832377	0.0262086	0.0146302	Dab2/Acod1/Igf1/Cyp7b1/Aqp1	5	up
GO:0014706	BP	GO:0014706	striated muscle tissue development	9/218	461/29008	0.00845242	0.0265912	0.0148438	Igf1/Bmp2/Edn1/Pmp22/Fgfr1/Tcf7l2/Vegfa/Hspg2/Fzd7	9	up
GO:00430101	BP	GO:0043010	camera-type eye development	8/218	381/29008	0.00846298	0.026602	0.0148498	Mertk/Lif/Inhba/Jag1/Epha2/Vegfa/Kdr/Aqp1	8	up
GO:0002065	BP	GO:0002065	columnar/cuboidal epithelial cell differentiation	4/218	106/29008	0.00848779	0.0266351	0.0148683	Bmp2/Fam20c/Serpine1/Cdh1	4	up
GO:0045833	BP	GO:0045833	negative regulation of lipid metabolic process	4/218	106/29008	0.00848779	0.0266351	0.0148683	Apoe/Apoc1/Bmp2/Slc27a1	4	up
GO:00331351	BP	GO:0033135	regulation of peptidyl-serine phosphorylation	5/218	166/29008	0.00853115	0.0267262	0.0149191	Ptgs2/Lif/Ramp3/Vegfa/Fnip2	5	up
GO:00519611	BP	GO:0051961	negative regulation of nervous system development	5/218	166/29008	0.00853115	0.0267262	0.0149191	Trem2/Tlr2/Ptprs/Cdk5r1/Nr1d1	5	up
GO:00305141	BP	GO:0030514	negative regulation of BMP signaling pathway	3/218	56/29008	0.00866	0.0270843	0.0151191	Gdf3/Fzd1/Tcf7l2	3	up
GO:00435071	BP	GO:0043507	positive regulation of JUN kinase activity	3/218	56/29008	0.00866	0.0270843	0.0151191	Edn1/Il1rn/Sash1	3	up
GO:20001461	BP	GO:2000146	negative regulation of cell motility	7/218	306/29008	0.00867834	0.0271189	0.0151384	Apoe/Cd63/Lrp1/Il1rn/Serpine1/Jag1/Cdh1	7	up
GO:00712481	BP	GO:0071248	cellular response to metal ion	5/218	167/29008	0.00874208	0.027183	0.0151742	Hmox1/Lgmn/Cdh1/Cpne9/Aqp1	5	up
GO:00070411	BP	GO:0007041	lysosomal transport	4/218	107/29008	0.00876663	0.027183	0.0151742	Lrp1/Clu/Rab7b/Hook2	4	up
GO:00971931	BP	GO:0097193	intrinsic apoptotic signaling pathway	7/218	307/29008	0.00882586	0.027183	0.0151742	Ptgs2/Hmox1/Clu/Trem2/Ifi207/Epha2/Fnip2	7	up
GO:0006525	BP	GO:0006525	arginine metabolic process	2/218	19/29008	0.00883741	0.027183	0.0151742	Arg1/Arg2	2	up
GO:0006590	BP	GO:0006590	thyroid hormone generation	2/218	19/29008	0.00883741	0.027183	0.0151742	Ctsl/Ctsk	2	up
GO:00160451	BP	GO:0016045	detection of bacterium	2/218	19/29008	0.00883741	0.027183	0.0151742	Tlr2/Naip1	2	up
GO:0019065	BP	GO:0019065	receptor-mediated endocytosis of virus by host cell	2/218	19/29008	0.00883741	0.027183	0.0151742	Ctsl/Siglec1	2	up
GO:00217561	BP	GO:0021756	striatum development	2/218	19/29008	0.00883741	0.027183	0.0151742	Slc7a11/Inhba	2	up
GO:00325701	BP	GO:0032570	response to progesterone	2/218	19/29008	0.00883741	0.027183	0.0151742	Acod1/Nr1h3	2	up
GO:00327001	BP	GO:0032700	negative regulation of interleukin-17 production	2/218	19/29008	0.00883741	0.027183	0.0151742	Tlr2/Arg2	2	up
GO:00354611	BP	GO:0035461	vitamin transmembrane transport	2/218	19/29008	0.00883741	0.027183	0.0151742	Folr2/Slc27a1	2	up
GO:00427301	BP	GO:0042730	fibrinolysis	2/218	19/29008	0.00883741	0.027183	0.0151742	Plau/Serpine1	2	up
GO:00442411	BP	GO:0044241	lipid digestion	2/218	19/29008	0.00883741	0.027183	0.0151742	Cd36/Aqp1	2	up
GO:00455791	BP	GO:0045579	positive regulation of B cell differentiation	2/218	19/29008	0.00883741	0.027183	0.0151742	Il10/Mmp14	2	up
GO:00457791	BP	GO:0045779	negative regulation of bone resorption	2/218	19/29008	0.00883741	0.027183	0.0151742	Vegfa/Tmem119	2	up
GO:0060231	BP	GO:0060231	mesenchymal to epithelial transition	2/218	19/29008	0.00883741	0.027183	0.0151742	Lif/Fzd7	2	up
GO:00708751	BP	GO:0070875	positive regulation of glycogen metabolic process	2/218	19/29008	0.00883741	0.027183	0.0151742	Igf1/Cd36	2	up
GO:19020041	BP	GO:1902004	positive regulation of amyloid-beta formation	2/218	19/29008	0.00883741	0.027183	0.0151742	Apoe/Clu	2	up
GO:2000725	BP	GO:2000725	regulation of cardiac muscle cell differentiation	2/218	19/29008	0.00883741	0.027183	0.0151742	Bmp2/Fzd7	2	up
GO:00432551	BP	GO:0043255	regulation of carbohydrate biosynthetic process	4/218	108/29008	0.00905138	0.0278183	0.0155288	Igf1/Cd36/Ptafr/Tcf7l2	4	up
GO:0035567	BP	GO:0035567	non-canonical Wnt signaling pathway	3/218	57/29008	0.00909126	0.0279178	0.0155843	Dab2/Fzd1/Fzd7	3	up
GO:00109501	BP	GO:0010950	positive regulation of endopeptidase activity	5/218	169/29008	0.00917471	0.0281509	0.0157145	Ifi207/Nlrp3/Dapk1/Lgmn/Aph1c	5	up
GO:0043547	BP	GO:0043547	positive regulation of GTPase activity	6/218	237/29008	0.0092686	0.0283922	0.0158492	Ccl7/Ccl22/F11r/Tbc1d8/Arhgap22/Epha2	6	up
GO:0046777	BP	GO:0046777	protein autophosphorylation	6/218	237/29008	0.0092686	0.0283922	0.0158492	Fgfr1/Dapk1/Obscn/Vegfa/Gpnmb/Kdr	6	up
GO:00423101	BP	GO:0042310	vasoconstriction	4/218	109/29008	0.0093421	0.0285939	0.0159617	Ptgs2/Edn1/Tbxas1/Htr7	4	up
GO:00022441	BP	GO:0002244	hematopoietic progenitor cell differentiation	5/218	170/29008	0.00939647	0.0287367	0.0160415	Sirpa/Inhba/Rbm47/Vegfa/Kdr	5	up
GO:00301981	BP	GO:0030198	extracellular matrix organization	7/218	311/29008	0.00943443	0.0288291	0.0160931	Tgfbi/Bmp2/Pmp22/Mmp12/Mmp19/Mmp14/Hspg2	7	up
GO:00421761	BP	GO:0042176	regulation of protein catabolic process	8/218	389/29008	0.00951812	0.0290409	0.0162113	Apoe/Dab2/Il10/Lrp1/Clu/Trem2/Adam8/Cdh1	8	up
GO:00455991	BP	GO:0045599	negative regulation of fat cell differentiation	3/218	58/29008	0.00953488	0.0290409	0.0162113	Jag1/Tcf7l2/Vegfa	3	up
GO:0045778	BP	GO:0045778	positive regulation of ossification	3/218	58/29008	0.00953488	0.0290409	0.0162113	Bmp2/Fam20c/Tmem119	3	up
GO:00717151	BP	GO:0071715	icosanoid transport	3/218	58/29008	0.00953488	0.0290409	0.0162113	Edn1/Il1a/Abcc3	3	up
GO:0006936	BP	GO:0006936	muscle contraction	7/218	312/29008	0.00959125	0.0291649	0.0162805	Ptgs2/Edn1/Dmpk/Ptafr/Prok2/Arg2/Htr7	7	up
GO:00430621	BP	GO:0043062	extracellular structure organization	7/218	312/29008	0.00959125	0.0291649	0.0162805	Tgfbi/Bmp2/Pmp22/Mmp12/Mmp19/Mmp14/Hspg2	7	up
GO:00059761	BP	GO:0005976	polysaccharide metabolic process	4/218	110/29008	0.00963884	0.0292619	0.0163346	Igf1/Cd36/Tcf7l2/Nr1d1	4	up
GO:00550061	BP	GO:0055006	cardiac cell development	4/218	110/29008	0.00963884	0.0292619	0.0163346	Igf1/Edn1/Jag1/Vegfa	4	up
GO:00452291	BP	GO:0045229	external encapsulating structure organization	7/218	313/29008	0.00974997	0.0293054	0.0163589	Tgfbi/Bmp2/Pmp22/Mmp12/Mmp19/Mmp14/Hspg2	7	up
GO:00323051	BP	GO:0032305	positive regulation of icosanoid secretion	2/218	20/29008	0.00977109	0.0293054	0.0163589	Edn1/Il1a	2	up
GO:00323101	BP	GO:0032310	prostaglandin secretion	2/218	20/29008	0.00977109	0.0293054	0.0163589	Edn1/Il1a	2	up
GO:00326561	BP	GO:0032656	regulation of interleukin-13 production	2/218	20/29008	0.00977109	0.0293054	0.0163589	Nlrp3/Arg2	2	up
GO:00326951	BP	GO:0032695	negative regulation of interleukin-12 production	2/218	20/29008	0.00977109	0.0293054	0.0163589	Il10/Tlr2	2	up
GO:00431161	BP	GO:0043116	negative regulation of vascular permeability	2/218	20/29008	0.00977109	0.0293054	0.0163589	Apoe/Vegfa	2	up
GO:00443211	BP	GO:0044321	response to leptin	2/218	20/29008	0.00977109	0.0293054	0.0163589	Ccnd1/Nr1d1	2	up
GO:00450191	BP	GO:0045019	negative regulation of nitric oxide biosynthetic process	2/218	20/29008	0.00977109	0.0293054	0.0163589	Il10/Sirpa	2	up
GO:00487121	BP	GO:0048712	negative regulation of astrocyte differentiation	2/218	20/29008	0.00977109	0.0293054	0.0163589	Trem2/Nr1d1	2	up
GO:00600991	BP	GO:0060099	regulation of phagocytosis, engulfment	2/218	20/29008	0.00977109	0.0293054	0.0163589	Cd36/Trem2	2	up
GO:00609731	BP	GO:0060973	cell migration involved in heart development	2/218	20/29008	0.00977109	0.0293054	0.0163589	Edn1/Flrt3	2	up
GO:00720101	BP	GO:0072010	glomerular epithelium development	2/218	20/29008	0.00977109	0.0293054	0.0163589	Basp1/Jag1	2	up
GO:00722431	BP	GO:0072243	metanephric nephron epithelium development	2/218	20/29008	0.00977109	0.0293054	0.0163589	Lif/Aqp1	2	up
GO:0075509	BP	GO:0075509	endocytosis involved in viral entry into host cell	2/218	20/29008	0.00977109	0.0293054	0.0163589	Ctsl/Siglec1	2	up
GO:19044061	BP	GO:1904406	negative regulation of nitric oxide metabolic process	2/218	20/29008	0.00977109	0.0293054	0.0163589	Il10/Sirpa	2	up
GO:0019827	BP	GO:0019827	stem cell population maintenance	5/218	172/29008	0.00985102	0.0295214	0.0164795	Lif/Fgfr1/Tcf7l2/Klf10/Fzd7	5	up
GO:00219871	BP	GO:0021987	cerebral cortex development	4/218	111/29008	0.00994163	0.029769	0.0166177	Ptprs/Fgfr1/Cdk5r1/Btbd3	4	up
GO:00507751	BP	GO:0050775	positive regulation of dendrite morphogenesis	3/218	59/29008	0.00999093	0.029797	0.0166333	Marcks/Ptprf/Tbc1d24	3	up
GO:00508731	BP	GO:0050873	brown fat cell differentiation	3/218	59/29008	0.00999093	0.029797	0.0166333	Ptgs2/Sox13/Fabp3	3	up
GO:00511551	BP	GO:0051155	positive regulation of striated muscle cell differentiation	3/218	59/29008	0.00999093	0.029797	0.0166333	Igf1/Edn1/Mmp14	3	up
GO:19000151	BP	GO:1900015	regulation of cytokine production involved in inflammatory response	3/218	59/29008	0.00999093	0.029797	0.0166333	Il1r2/Sirpa/Trem2	3	up
GO:19037931	BP	GO:1903793	positive regulation of anion transport	3/218	59/29008	0.00999093	0.029797	0.0166333	Edn1/Il1a/Ptafr	3	up
GO:00456641	BP	GO:0045664	regulation of neuron differentiation	6/218	241/29008	0.0100112	0.0298334	0.0166537	Bmp2/Tcf4/Fgfr1/Mycl/Jag1/Notch3	6	up
GO:00512711	BP	GO:0051271	negative regulation of cellular component movement	7/218	315/29008	0.0100732	0.0299942	0.0167434	Apoe/Cd63/Lrp1/Il1rn/Serpine1/Jag1/Cdh1	7	up
GO:00713561	BP	GO:0071356	cellular response to tumor necrosis factor	5/218	174/29008	0.0103205	0.030706	0.0171408	Ccl7/Acod1/Ccl22/Dcstamp/Nr1d1	5	up
GO:00313341	BP	GO:0031334	positive regulation of protein-containing complex assembly	6/218	243/29008	0.0103979	0.0309118	0.0172557	Cd36/Clu/Cdh5/Cdc42ep2/Vegfa/Fnip2	6	up
GO:00075881	BP	GO:0007588	excretion	3/218	60/29008	0.0104595	0.0310453	0.0173302	Dab2/Anpep/Edn1	3	up
GO:00607111	BP	GO:0060711	labyrinthine layer development	3/218	60/29008	0.0104595	0.0310453	0.0173302	Il10/Vcam1/Gab1	3	up
GO:00086301	BP	GO:0008630	intrinsic apoptotic signaling pathway in response to DNA damage	4/218	113/29008	0.0105656	0.0313353	0.0174921	Hmox1/Clu/Epha2/Fnip2	4	up
GO:00019461	BP	GO:0001946	lymphangiogenesis	2/218	21/29008	0.0107466	0.0314963	0.0175819	Epha2/Vegfa	2	up
GO:00029221	BP	GO:0002922	positive regulation of humoral immune response	2/218	21/29008	0.0107466	0.0314963	0.0175819	Acod1/Trem2	2	up
GO:00067001	BP	GO:0006700	C21-steroid hormone biosynthetic process	2/218	21/29008	0.0107466	0.0314963	0.0175819	Dab2/Bmp2	2	up
GO:00072521	BP	GO:0007252	I-kappaB phosphorylation	2/218	21/29008	0.0107466	0.0314963	0.0175819	Sirpa/Tlr2	2	up
GO:00326161	BP	GO:0032616	interleukin-13 production	2/218	21/29008	0.0107466	0.0314963	0.0175819	Nlrp3/Arg2	2	up
GO:0032674	BP	GO:0032674	regulation of interleukin-5 production	2/218	21/29008	0.0107466	0.0314963	0.0175819	Il1rl1/Nlrp3	2	up
GO:00355841	BP	GO:0035584	calcium-mediated signaling using intracellular calcium source	2/218	21/29008	0.0107466	0.0314963	0.0175819	Vcam1/Kdr	2	up
GO:0043117	BP	GO:0043117	positive regulation of vascular permeability	2/218	21/29008	0.0107466	0.0314963	0.0175819	Apoe/Vegfa	2	up
GO:00466291	BP	GO:0046629	gamma-delta T cell activation	2/218	21/29008	0.0107466	0.0314963	0.0175819	Ccr9/Sox13	2	up
GO:00468511	BP	GO:0046851	negative regulation of bone remodeling	2/218	21/29008	0.0107466	0.0314963	0.0175819	Vegfa/Tmem119	2	up
GO:00485691	BP	GO:0048569	post-embryonic animal organ development	2/218	21/29008	0.0107466	0.0314963	0.0175819	Vegfa/Kdr	2	up
GO:00702931	BP	GO:0070293	renal absorption	2/218	21/29008	0.0107466	0.0314963	0.0175819	Edn1/Aqp1	2	up
GO:00710711	BP	GO:0071071	regulation of phospholipid biosynthetic process	2/218	21/29008	0.0107466	0.0314963	0.0175819	Slc27a1/Fabp3	2	up
GO:19039751	BP	GO:1903975	regulation of glial cell migration	2/218	21/29008	0.0107466	0.0314963	0.0175819	Lrp1/Trem2	2	up
GO:19051531	BP	GO:1905153	regulation of membrane invagination	2/218	21/29008	0.0107466	0.0314963	0.0175819	Cd36/Trem2	2	up
GO:00018921	BP	GO:0001892	embryonic placenta development	4/218	114/29008	0.0108868	0.0318823	0.0177974	Il10/Vcam1/Lif/Gab1	4	up
GO:00020111	BP	GO:0002011	morphogenesis of an epithelial sheet	3/218	61/29008	0.0109406	0.0318894	0.0178014	Flrt3/Mmp12/Jag1	3	up
GO:00316632	BP	GO:0031663	lipopolysaccharide-mediated signaling pathway	3/218	61/29008	0.0109406	0.0318894	0.0178014	Acod1/Trem2/Sash1	3	up
GO:00353151	BP	GO:0035315	hair cell differentiation	3/218	61/29008	0.0109406	0.0318894	0.0178014	Fgfr1/Mycl/Jag1	3	up
GO:0042698	BP	GO:0042698	ovulation cycle	3/218	61/29008	0.0109406	0.0318894	0.0178014	Axl/Inhba/Retn	3	up
GO:00508911	BP	GO:0050891	multicellular organismal water homeostasis	3/218	61/29008	0.0109406	0.0318894	0.0178014	Cdh1/Cldn1/Aqp1	3	up
GO:00991721	BP	GO:0099172	presynapse organization	3/218	61/29008	0.0109406	0.0318894	0.0178014	Cadm1/Ptprs/Fzd1	3	up
GO:00030141	BP	GO:0003014	renal system process	4/218	115/29008	0.0112143	0.0326617	0.0182325	Anpep/Edn1/Lgmn/Aqp1	4	up
GO:00025341	BP	GO:0002534	cytokine production involved in inflammatory response	3/218	62/29008	0.0114343	0.0331728	0.0185178	Il1r2/Sirpa/Trem2	3	up
GO:00218721	BP	GO:0021872	forebrain generation of neurons	3/218	62/29008	0.0114343	0.0331728	0.0185178	Fgfr1/Inhba/Nrp2	3	up
GO:00424461	BP	GO:0042446	hormone biosynthetic process	3/218	62/29008	0.0114343	0.0331728	0.0185178	Dab2/Igf1/Bmp2	3	up
GO:00466221	BP	GO:0046622	positive regulation of organ growth	3/218	62/29008	0.0114343	0.0331728	0.0185178	Igf1/Edn1/Fgfr1	3	up
GO:19055171	BP	GO:1905517	macrophage migration	3/218	62/29008	0.0114343	0.0331728	0.0185178	C3ar1/Trem2/Mmp14	3	up
GO:19046591	BP	GO:1904659	glucose transmembrane transport	4/218	116/29008	0.0115481	0.0334769	0.0186875	Igf1/Edn1/Hk2/Slc27a1	4	up
GO:00109521	BP	GO:0010952	positive regulation of peptidase activity	5/218	179/29008	0.0115606	0.0334872	0.0186933	Ifi207/Nlrp3/Dapk1/Lgmn/Aph1c	5	up
GO:00023662	BP	GO:0002366	leukocyte activation involved in immune response	7/218	324/29008	0.011625	0.0336041	0.0187586	Clec4e/Hmox1/Il10/Clec4d/Trem2/Nlrp3/Ptafr	7	up
GO:0060537	BP	GO:0060537	muscle tissue development	9/218	486/29008	0.0116501	0.0336041	0.0187586	Igf1/Bmp2/Edn1/Pmp22/Fgfr1/Tcf7l2/Vegfa/Hspg2/Fzd7	9	up
GO:00066561	BP	GO:0006656	phosphatidylcholine biosynthetic process	2/218	22/29008	0.0117632	0.0336041	0.0187586	Slc27a1/Fabp3	2	up
GO:0010984	BP	GO:0010984	regulation of lipoprotein particle clearance	2/218	22/29008	0.0117632	0.0336041	0.0187586	Apoc1/Trem2	2	up
GO:0032634	BP	GO:0032634	interleukin-5 production	2/218	22/29008	0.0117632	0.0336041	0.0187586	Il1rl1/Nlrp3	2	up
GO:00424811	BP	GO:0042481	regulation of odontogenesis	2/218	22/29008	0.0117632	0.0336041	0.0187586	Bmp2/Edn1	2	up
GO:00448511	BP	GO:0044851	hair cycle phase	2/218	22/29008	0.0117632	0.0336041	0.0187586	Ctsl/Ptgs2	2	up
GO:00517701	BP	GO:0051770	positive regulation of nitric-oxide synthase biosynthetic process	2/218	22/29008	0.0117632	0.0336041	0.0187586	Tlr2/Kdr	2	up
GO:0060749	BP	GO:0060749	mammary gland alveolus development	2/218	22/29008	0.0117632	0.0336041	0.0187586	Ccnd1/Vegfa	2	up
GO:00610812	BP	GO:0061081	positive regulation of myeloid leukocyte cytokine production involved in immune response	2/218	22/29008	0.0117632	0.0336041	0.0187586	Cd36/Tlr2	2	up
GO:0061377	BP	GO:0061377	mammary gland lobule development	2/218	22/29008	0.0117632	0.0336041	0.0187586	Ccnd1/Vegfa	2	up
GO:0070242	BP	GO:0070242	thymocyte apoptotic process	2/218	22/29008	0.0117632	0.0336041	0.0187586	Ptcra/Adam8	2	up
GO:00714041	BP	GO:0071404	cellular response to low-density lipoprotein particle stimulus	2/218	22/29008	0.0117632	0.0336041	0.0187586	Lpl/Cd36	2	up
GO:0072111	BP	GO:0072111	cell proliferation involved in kidney development	2/218	22/29008	0.0117632	0.0336041	0.0187586	C3ar1/Bmp2	2	up
GO:00721701	BP	GO:0072170	metanephric tubule development	2/218	22/29008	0.0117632	0.0336041	0.0187586	Lif/Aqp1	2	up
GO:00900261	BP	GO:0090026	positive regulation of monocyte chemotaxis	2/218	22/29008	0.0117632	0.0336041	0.0187586	Serpine1/Lgmn	2	up
GO:00985431	BP	GO:0098543	detection of other organism	2/218	22/29008	0.0117632	0.0336041	0.0187586	Tlr2/Naip1	2	up
GO:1900746	BP	GO:1900746	regulation of vascular endothelial growth factor signaling pathway	2/218	22/29008	0.0117632	0.0336041	0.0187586	Cd63/Tcf4	2	up
GO:00086451	BP	GO:0008645	hexose transmembrane transport	4/218	117/29008	0.0118882	0.033935	0.0189433	Igf1/Edn1/Hk2/Slc27a1	4	up
GO:0009064	BP	GO:0009064	glutamine family amino acid metabolic process	3/218	63/29008	0.0119407	0.0339808	0.0189689	Arg1/Slc7a11/Arg2	3	up
GO:00326552	BP	GO:0032655	regulation of interleukin-12 production	3/218	63/29008	0.0119407	0.0339808	0.0189689	Cd36/Il10/Tlr2	3	up
GO:00517851	BP	GO:0051785	positive regulation of nuclear division	3/218	63/29008	0.0119407	0.0339808	0.0189689	Igf1/Edn1/Il1a	3	up
GO:00726782	BP	GO:0072678	T cell migration	3/218	63/29008	0.0119407	0.0339808	0.0189689	Cxcl16/F11r/Adam8	3	up
GO:00072191	BP	GO:0007219	Notch signaling pathway	5/218	182/29008	0.0123515	0.035123	0.0196065	Bmp2/Jag1/Aph1c/Notch3/Mmp14	5	up
GO:00016581	BP	GO:0001658	branching involved in ureteric bud morphogenesis	3/218	64/29008	0.0124598	0.0353233	0.0197182	Bmp2/Pgf/Vegfa	3	up
GO:0001954	BP	GO:0001954	positive regulation of cell-matrix adhesion	3/218	64/29008	0.0124598	0.0353233	0.0197182	Cd36/Vegfa/Kdr	3	up
GO:0033692	BP	GO:0033692	cellular polysaccharide biosynthetic process	3/218	64/29008	0.0124598	0.0353233	0.0197182	Igf1/Cd36/Nr1d1	3	up
GO:00457761	BP	GO:0045776	negative regulation of blood pressure	3/218	64/29008	0.0124598	0.0353233	0.0197182	Cd36/Ptafr/Kdr	3	up
GO:00157491	BP	GO:0015749	monosaccharide transmembrane transport	4/218	119/29008	0.0125875	0.0356311	0.0198901	Igf1/Edn1/Hk2/Slc27a1	4	up
GO:1902414	BP	GO:1902414	protein localization to cell junction	4/218	119/29008	0.0125875	0.0356311	0.0198901	F11r/Cdh5/Stx3/Cgnl1	4	up
GO:00027052	BP	GO:0002705	positive regulation of leukocyte mediated immunity	5/218	183/29008	0.012623	0.0356775	0.019916	Arg1/Cadm1/Trem2/Nlrp3/Ptafr	5	up
GO:00351481	BP	GO:0035148	tube formation	5/218	183/29008	0.012623	0.0356775	0.019916	Tgm2/Plxnb2/Cdh1/Fzd1/Vegfa	5	up
GO:00466512	BP	GO:0046651	lymphocyte proliferation	7/218	330/29008	0.0127513	0.0359356	0.02006	Arg1/Igf1/Il10/Il1a/Vcam1/Arg2/Gpnmb	7	up
GO:0006516	BP	GO:0006516	glycoprotein catabolic process	2/218	23/29008	0.0128204	0.0359356	0.02006	Ctsl/Mmp12	2	up
GO:00068831	BP	GO:0006883	cellular sodium ion homeostasis	2/218	23/29008	0.0128204	0.0359356	0.02006	Spp1/Il1a	2	up
GO:0009065	BP	GO:0009065	glutamine family amino acid catabolic process	2/218	23/29008	0.0128204	0.0359356	0.02006	Arg1/Arg2	2	up
GO:00105601	BP	GO:0010560	positive regulation of glycoprotein biosynthetic process	2/218	23/29008	0.0128204	0.0359356	0.02006	Igf1/Tcf7l2	2	up
GO:00322881	BP	GO:0032288	myelin assembly	2/218	23/29008	0.0128204	0.0359356	0.02006	Pmp22/Tlr2	2	up
GO:00450561	BP	GO:0045056	transcytosis	2/218	23/29008	0.0128204	0.0359356	0.02006	Lrp1/Ptafr	2	up
GO:00483331	BP	GO:0048333	mesodermal cell differentiation	2/218	23/29008	0.0128204	0.0359356	0.02006	Fgfr1/Inhba	2	up
GO:00726771	BP	GO:0072677	eosinophil migration	2/218	23/29008	0.0128204	0.0359356	0.02006	Ccl7/Adam8	2	up
GO:0120255	BP	GO:0120255	olefinic compound biosynthetic process	2/218	23/29008	0.0128204	0.0359356	0.02006	Dab2/Bmp2	2	up
GO:19001201	BP	GO:1900120	regulation of receptor binding	2/218	23/29008	0.0128204	0.0359356	0.02006	Il10/Ptprf	2	up
GO:00342191	BP	GO:0034219	carbohydrate transmembrane transport	4/218	120/29008	0.0129468	0.0362627	0.0202427	Igf1/Edn1/Hk2/Slc27a1	4	up
GO:00027202	BP	GO:0002720	positive regulation of cytokine production involved in immune response	3/218	65/29008	0.0129917	0.0363065	0.0202671	Cd36/Tlr2/Nlrp3	3	up
GO:00326151	BP	GO:0032615	interleukin-12 production	3/218	65/29008	0.0129917	0.0363065	0.0202671	Cd36/Il10/Tlr2	3	up
GO:0051148	BP	GO:0051148	negative regulation of muscle cell differentiation	3/218	65/29008	0.0129917	0.0363065	0.0202671	Bmp2/Tmem119/Fzd7	3	up
GO:00485621	BP	GO:0048562	embryonic organ morphogenesis	7/218	332/29008	0.0131436	0.0367036	0.0204888	Mafb/Edn1/Fgfr1/Tcf7l2/Epha2/Mmp14/Hspg2	7	up
GO:0010769	BP	GO:0010769	regulation of cell morphogenesis involved in differentiation	4/218	121/29008	0.0133126	0.0371199	0.0207212	Dab2/Marcks/Ptprf/Tbc1d24	4	up
GO:00170151	BP	GO:0017015	regulation of transforming growth factor beta receptor signaling pathway	4/218	121/29008	0.0133126	0.0371199	0.0207212	Dab2/Lrp1/Bmp2/Pbld1	4	up
GO:0009749	BP	GO:0009749	response to glucose	5/218	186/29008	0.0134619	0.0374523	0.0209067	Igf1/Lrp1/Vcam1/Tcf7l2/Nr1d1	5	up
GO:00323881	BP	GO:0032388	positive regulation of intracellular transport	5/218	186/29008	0.0134619	0.0374523	0.0209067	Dab2/Ptgs2/Cdh1/Tcf7l2/Cdk5r1	5	up
GO:0048813	BP	GO:0048813	dendrite morphogenesis	5/218	186/29008	0.0134619	0.0374523	0.0209067	Marcks/Ptprf/Cdk5r1/Btbd3/Tbc1d24	5	up
GO:00017071	BP	GO:0001707	mesoderm formation	3/218	66/29008	0.0135363	0.0375699	0.0209724	Fgfr1/Inhba/Epha2	3	up
GO:0016239	BP	GO:0016239	positive regulation of macroautophagy	3/218	66/29008	0.0135363	0.0375699	0.0209724	Hmox1/Tlr2/Kdr	3	up
GO:0060350	BP	GO:0060350	endochondral bone morphogenesis	3/218	66/29008	0.0135363	0.0375699	0.0209724	Mmp14/Tmem119/Hspg2	3	up
GO:00329432	BP	GO:0032943	mononuclear cell proliferation	7/218	334/29008	0.0135445	0.0375699	0.0209724	Arg1/Igf1/Il10/Il1a/Vcam1/Arg2/Gpnmb	7	up
GO:00068871	BP	GO:0006887	exocytosis	8/218	415/29008	0.0136296	0.0377778	0.0210884	Tnfaip2/Hmox1/Ptafr/Stx3/Rab3il1/Syngr1/Rab11fip1/Scrn1	8	up
GO:00157321	BP	GO:0015732	prostaglandin transport	2/218	24/29008	0.0139173	0.0381778	0.0213117	Edn1/Il1a	2	up
GO:00300021	BP	GO:0030002	cellular anion homeostasis	2/218	24/29008	0.0139173	0.0381778	0.0213117	Spp1/Tbxas1	2	up
GO:00309031	BP	GO:0030903	notochord development	2/218	24/29008	0.0139173	0.0381778	0.0213117	Gdf3/Epha2	2	up
GO:00323521	BP	GO:0032352	positive regulation of hormone metabolic process	2/218	24/29008	0.0139173	0.0381778	0.0213117	Dab2/Igf1	2	up
GO:00343831	BP	GO:0034383	low-density lipoprotein particle clearance	2/218	24/29008	0.0139173	0.0381778	0.0213117	Cd36/Trem2	2	up
GO:00344051	BP	GO:0034405	response to fluid shear stress	2/218	24/29008	0.0139173	0.0381778	0.0213117	Spp1/Ptgs2	2	up
GO:00357432	BP	GO:0035743	CD4-positive, alpha-beta T cell cytokine production	2/218	24/29008	0.0139173	0.0381778	0.0213117	Arg1/Nlrp3	2	up
GO:00363031	BP	GO:0036303	lymph vessel morphogenesis	2/218	24/29008	0.0139173	0.0381778	0.0213117	Epha2/Vegfa	2	up
GO:00486701	BP	GO:0048670	regulation of collateral sprouting	2/218	24/29008	0.0139173	0.0381778	0.0213117	Lrp1/Ptprs	2	up
GO:00550641	BP	GO:0055064	chloride ion homeostasis	2/218	24/29008	0.0139173	0.0381778	0.0213117	Spp1/Tbxas1	2	up
GO:00903351	BP	GO:0090335	regulation of brown fat cell differentiation	2/218	24/29008	0.0139173	0.0381778	0.0213117	Ptgs2/Sox13	2	up
GO:1901522	BP	GO:1901522	positive regulation of transcription from RNA polymerase II promoter involved in cellular response to chemical stimulus	2/218	24/29008	0.0139173	0.0381778	0.0213117	Bmp2/Vegfa	2	up
GO:1902547	BP	GO:1902547	regulation of cellular response to vascular endothelial growth factor stimulus	2/218	24/29008	0.0139173	0.0381778	0.0213117	Cd63/Tcf4	2	up
GO:19030201	BP	GO:1903020	positive regulation of glycoprotein metabolic process	2/218	24/29008	0.0139173	0.0381778	0.0213117	Igf1/Tcf7l2	2	up
GO:00457871	BP	GO:0045787	positive regulation of cell cycle	7/218	336/29008	0.0139542	0.0382508	0.0213524	Igf1/Ccnd1/Il10/Edn1/Il1a/Fgfr1/Lgmn	7	up
GO:0048592	BP	GO:0048592	eye morphogenesis	5/218	188/29008	0.0140416	0.0384622	0.0214705	Jag1/Epha2/Vegfa/Kdr/Aqp1	5	up
GO:0009746	BP	GO:0009746	response to hexose	5/218	189/29008	0.0143377	0.0392443	0.0219071	Igf1/Lrp1/Vcam1/Tcf7l2/Nr1d1	5	up
GO:19038441	BP	GO:1903844	regulation of cellular response to transforming growth factor beta stimulus	4/218	124/29008	0.0144492	0.0395207	0.0220613	Dab2/Lrp1/Bmp2/Pbld1	4	up
GO:0034284	BP	GO:0034284	response to monosaccharide	5/218	190/29008	0.0146379	0.0399623	0.0223079	Igf1/Lrp1/Vcam1/Tcf7l2/Nr1d1	5	up
GO:00068011	BP	GO:0006801	superoxide metabolic process	3/218	68/29008	0.0146643	0.0399623	0.0223079	Cd36/Edn1/Fpr2	3	up
GO:00326081	BP	GO:0032608	interferon-beta production	3/218	68/29008	0.0146643	0.0399623	0.0223079	Sirpa/Tlr2/Ptprs	3	up
GO:00326481	BP	GO:0032648	regulation of interferon-beta production	3/218	68/29008	0.0146643	0.0399623	0.0223079	Sirpa/Tlr2/Ptprs	3	up
GO:2000242	BP	GO:2000242	negative regulation of reproductive process	3/218	68/29008	0.0146643	0.0399623	0.0223079	Igf1/Il1a/Lif	3	up
GO:00181051	BP	GO:0018105	peptidyl-serine phosphorylation	7/218	340/29008	0.0147999	0.0403025	0.0224978	Ptgs2/Dmpk/Lif/Ramp3/Vegfa/Cdk5r1/Fnip2	7	up
GO:00027022	BP	GO:0002702	positive regulation of production of molecular mediator of immune response	4/218	125/29008	0.0148413	0.0403269	0.0225114	Cd36/Il10/Tlr2/Nlrp3	4	up
GO:0018958	BP	GO:0018958	phenol-containing compound metabolic process	4/218	125/29008	0.0148413	0.0403269	0.0225114	Ctsl/Slc7a11/Ctsk/Slco4a1	4	up
GO:0046620	BP	GO:0046620	regulation of organ growth	4/218	125/29008	0.0148413	0.0403269	0.0225114	Igf1/Edn1/Fgfr1/Tcf7l2	4	up
GO:00400131	BP	GO:0040013	negative regulation of locomotion	7/218	341/29008	0.015017	0.0404025	0.0225536	Apoe/Cd63/Lrp1/Il1rn/Serpine1/Jag1/Cdh1	7	up
GO:0010640	BP	GO:0010640	regulation of platelet-derived growth factor receptor signaling pathway	2/218	25/29008	0.0150534	0.0404025	0.0225536	Lrp1/F7	2	up
GO:0010894	BP	GO:0010894	negative regulation of steroid biosynthetic process	2/218	25/29008	0.0150534	0.0404025	0.0225536	Apoe/Bmp2	2	up
GO:0021544	BP	GO:0021544	subpallium development	2/218	25/29008	0.0150534	0.0404025	0.0225536	Slc7a11/Inhba	2	up
GO:0032303	BP	GO:0032303	regulation of icosanoid secretion	2/218	25/29008	0.0150534	0.0404025	0.0225536	Edn1/Il1a	2	up
GO:00341141	BP	GO:0034114	regulation of heterotypic cell-cell adhesion	2/218	25/29008	0.0150534	0.0404025	0.0225536	Il10/Il1rn	2	up
GO:0042474	BP	GO:0042474	middle ear morphogenesis	2/218	25/29008	0.0150534	0.0404025	0.0225536	Edn1/Fgfr1	2	up
GO:0043567	BP	GO:0043567	regulation of insulin-like growth factor receptor signaling pathway	2/218	25/29008	0.0150534	0.0404025	0.0225536	Igf1/Bmp2	2	up
GO:0046794	BP	GO:0046794	transport of virus	2/218	25/29008	0.0150534	0.0404025	0.0225536	Ctsl/Siglec1	2	up
GO:0050765	BP	GO:0050765	negative regulation of phagocytosis	2/218	25/29008	0.0150534	0.0404025	0.0225536	Sirpa/Tlr2	2	up
GO:0055083	BP	GO:0055083	monovalent inorganic anion homeostasis	2/218	25/29008	0.0150534	0.0404025	0.0225536	Spp1/Tbxas1	2	up
GO:0072207	BP	GO:0072207	metanephric epithelium development	2/218	25/29008	0.0150534	0.0404025	0.0225536	Lif/Aqp1	2	up
GO:0097062	BP	GO:0097062	dendritic spine maintenance	2/218	25/29008	0.0150534	0.0404025	0.0225536	Apoe/Trem2	2	up
GO:0101023	BP	GO:0101023	vascular endothelial cell proliferation	2/218	25/29008	0.0150534	0.0404025	0.0225536	Igf1/Fgfr1	2	up
GO:1902993	BP	GO:1902993	positive regulation of amyloid precursor protein catabolic process	2/218	25/29008	0.0150534	0.0404025	0.0225536	Apoe/Clu	2	up
GO:1905562	BP	GO:1905562	regulation of vascular endothelial cell proliferation	2/218	25/29008	0.0150534	0.0404025	0.0225536	Igf1/Fgfr1	2	up
GO:2000831	BP	GO:2000831	regulation of steroid hormone secretion	2/218	25/29008	0.0150534	0.0404025	0.0225536	Dab2/Retn	2	up
GO:0007264	BP	GO:0007264	small GTPase mediated signal transduction	8/218	425/29008	0.0155136	0.0416076	0.0232263	Apoe/Igf1/Hmox1/F11r/Rhov/Cdc42ep2/Cgnl1/Rhou	8	up
GO:0051099	BP	GO:0051099	positive regulation of binding	5/218	193/29008	0.0155637	0.0417121	0.0232846	Apoe/Igf1/Lrp1/Bmp2/Tcf7l2	5	up
GO:00507302	BP	GO:0050730	regulation of peptidyl-tyrosine phosphorylation	6/218	266/29008	0.0156357	0.0418712	0.0233734	Igf1/Cd36/Trem2/Lif/Itga5/Vegfa	6	up
GO:00511011	BP	GO:0051101	regulation of DNA binding	4/218	127/29008	0.0156455	0.0418712	0.0233734	Igf1/Hmox1/Ifi207/Lif	4	up
GO:0048146	BP	GO:0048146	positive regulation of fibroblast proliferation	3/218	70/29008	0.0158439	0.0423109	0.0236189	Igf1/Serpine1/Aqp1	3	up
GO:00483321	BP	GO:0048332	mesoderm morphogenesis	3/218	70/29008	0.0158439	0.0423109	0.0236189	Fgfr1/Inhba/Epha2	3	up
GO:2000134	BP	GO:2000134	negative regulation of G1/S transition of mitotic cell cycle	3/218	70/29008	0.0158439	0.0423109	0.0236189	Ccnd1/Gpnmb/Ctdspl	3	up
GO:0000082	BP	GO:0000082	G1/S transition of mitotic cell cycle	5/218	194/29008	0.0158808	0.0423791	0.023657	Ccnd1/Inhba/Gpnmb/Rhou/Ctdspl	5	up
GO:00018891	BP	GO:0001889	liver development	4/218	128/29008	0.0160577	0.0427548	0.0238667	Ccnd1/Hmox1/Cadm1/Plau	4	up
GO:0060996	BP	GO:0060996	dendritic spine development	4/218	128/29008	0.0160577	0.0427548	0.0238667	Apoe/Marcks/Ptprs/Cdk5r1	4	up
GO:0006817	BP	GO:0006817	phosphate ion transport	2/218	26/29008	0.016228	0.0427548	0.0238667	Fgfr1/Slc37a2	2	up
GO:0007205	BP	GO:0007205	protein kinase C-activating G protein-coupled receptor signaling pathway	2/218	26/29008	0.016228	0.0427548	0.0238667	Lrp1/Edn1	2	up
GO:00108881	BP	GO:0010888	negative regulation of lipid storage	2/218	26/29008	0.016228	0.0427548	0.0238667	Nr1h3/Trem2	2	up
GO:0031639	BP	GO:0031639	plasminogen activation	2/218	26/29008	0.016228	0.0427548	0.0238667	Plau/Serpine1	2	up
GO:0032878	BP	GO:0032878	regulation of establishment or maintenance of cell polarity	2/218	26/29008	0.016228	0.0427548	0.0238667	Igf1/Cdh5	2	up
GO:00343901	BP	GO:0034390	smooth muscle cell apoptotic process	2/218	26/29008	0.016228	0.0427548	0.0238667	Igf1/Edn1	2	up
GO:00343911	BP	GO:0034391	regulation of smooth muscle cell apoptotic process	2/218	26/29008	0.016228	0.0427548	0.0238667	Igf1/Edn1	2	up
GO:00358131	BP	GO:0035813	regulation of renal sodium excretion	2/218	26/29008	0.016228	0.0427548	0.0238667	Anpep/Edn1	2	up
GO:0043931	BP	GO:0043931	ossification involved in bone maturation	2/218	26/29008	0.016228	0.0427548	0.0238667	Igf1/Bmp2	2	up
GO:0044764	BP	GO:0044764	multi-organism cellular process	2/218	26/29008	0.016228	0.0427548	0.0238667	Ctsl/Siglec1	2	up
GO:0045939	BP	GO:0045939	negative regulation of steroid metabolic process	2/218	26/29008	0.016228	0.0427548	0.0238667	Apoe/Bmp2	2	up
GO:0060765	BP	GO:0060765	regulation of androgen receptor signaling pathway	2/218	26/29008	0.016228	0.0427548	0.0238667	Dab2/Igf1	2	up
GO:0070723	BP	GO:0070723	response to cholesterol	2/218	26/29008	0.016228	0.0427548	0.0238667	Inhba/F7	2	up
GO:00725672	BP	GO:0072567	chemokine (C-X-C motif) ligand 2 production	2/218	26/29008	0.016228	0.0427548	0.0238667	Lpl/Lrp1	2	up
GO:1903077	BP	GO:1903077	negative regulation of protein localization to plasma membrane	2/218	26/29008	0.016228	0.0427548	0.0238667	Dab2/Cdh1	2	up
GO:20003412	BP	GO:2000341	regulation of chemokine (C-X-C motif) ligand 2 production	2/218	26/29008	0.016228	0.0427548	0.0238667	Lpl/Lrp1	2	up
GO:0001541	BP	GO:0001541	ovarian follicle development	3/218	71/29008	0.0164532	0.0432258	0.0241296	Inhba/Vegfa/Kdr	3	up
GO:0021536	BP	GO:0021536	diencephalon development	3/218	71/29008	0.0164532	0.0432258	0.0241296	Bmp2/Tcf7l2/Nrp2	3	up
GO:0021885	BP	GO:0021885	forebrain cell migration	3/218	71/29008	0.0164532	0.0432258	0.0241296	Fgfr1/Axl/Cdk5r1	3	up
GO:00606751	BP	GO:0060675	ureteric bud morphogenesis	3/218	71/29008	0.0164532	0.0432258	0.0241296	Bmp2/Pgf/Vegfa	3	up
GO:00468221	BP	GO:0046822	regulation of nucleocytoplasmic transport	4/218	129/29008	0.0164767	0.0432266	0.0241301	Ptgs2/Cd36/Cdh1/Tcf7l2	4	up
GO:19012161	BP	GO:1901216	positive regulation of neuron death	4/218	129/29008	0.0164767	0.0432266	0.0241301	Apoe/Clu/Ptprf/Cdk5r1	4	up
GO:00613511	BP	GO:0061351	neural precursor cell proliferation	5/218	197/29008	0.0168579	0.0441957	0.024671	Igf1/Fgfr1/Plxnb2/Zfp503/Vegfa	5	up
GO:00032791	BP	GO:0003279	cardiac septum development	4/218	130/29008	0.0169024	0.0442813	0.0247188	Lrp1/Jag1/Fzd1/Nrp2	4	up
GO:0000271	BP	GO:0000271	polysaccharide biosynthetic process	3/218	72/29008	0.0170754	0.0445466	0.0248669	Igf1/Cd36/Nr1d1	3	up
GO:0007405	BP	GO:0007405	neuroblast proliferation	3/218	72/29008	0.0170754	0.0445466	0.0248669	Fgfr1/Plxnb2/Vegfa	3	up
GO:0010507	BP	GO:0010507	negative regulation of autophagy	3/218	72/29008	0.0170754	0.0445466	0.0248669	Hmox1/Il10/Trem2	3	up
GO:00435061	BP	GO:0043506	regulation of JUN kinase activity	3/218	72/29008	0.0170754	0.0445466	0.0248669	Edn1/Il1rn/Sash1	3	up
GO:00610451	BP	GO:0061045	negative regulation of wound healing	3/218	72/29008	0.0170754	0.0445466	0.0248669	Apoe/Plau/Serpine1	3	up
GO:00721711	BP	GO:0072171	mesonephric tubule morphogenesis	3/218	72/29008	0.0170754	0.0445466	0.0248669	Bmp2/Pgf/Vegfa	3	up
GO:00160511	BP	GO:0016051	carbohydrate biosynthetic process	5/218	198/29008	0.0171923	0.0448201	0.0250196	Igf1/Cd36/Ptafr/Tcf7l2/Nr1d1	5	up
GO:00508291	BP	GO:0050829	defense response to Gram-negative bacterium	4/218	131/29008	0.017335	0.0451202	0.0251871	Mpeg1/Trem2/Serpine1/Aqp1	4	up
GO:00610081	BP	GO:0061008	hepaticobiliary system development	4/218	131/29008	0.017335	0.0451202	0.0251871	Ccnd1/Hmox1/Cadm1/Plau	4	up
GO:0006706	BP	GO:0006706	steroid catabolic process	2/218	27/29008	0.0174405	0.0451202	0.0251871	Apoe/Spp1	2	up
GO:00316641	BP	GO:0031664	regulation of lipopolysaccharide-mediated signaling pathway	2/218	27/29008	0.0174405	0.0451202	0.0251871	Acod1/Sash1	2	up
GO:0031670	BP	GO:0031670	cellular response to nutrient	2/218	27/29008	0.0174405	0.0451202	0.0251871	Lpl/Mn1	2	up
GO:0031954	BP	GO:0031954	positive regulation of protein autophosphorylation	2/218	27/29008	0.0174405	0.0451202	0.0251871	Vegfa/Gpnmb	2	up
GO:00431291	BP	GO:0043129	surfactant homeostasis	2/218	27/29008	0.0174405	0.0451202	0.0251871	Vegfa/Kdr	2	up
GO:0044766	BP	GO:0044766	multi-organism transport	2/218	27/29008	0.0174405	0.0451202	0.0251871	Ctsl/Siglec1	2	up
GO:0045723	BP	GO:0045723	positive regulation of fatty acid biosynthetic process	2/218	27/29008	0.0174405	0.0451202	0.0251871	Ptgs2/Nr1h3	2	up
GO:0070233	BP	GO:0070233	negative regulation of T cell apoptotic process	2/218	27/29008	0.0174405	0.0451202	0.0251871	Ptcra/Arg2	2	up
GO:1902579	BP	GO:1902579	multi-organism localization	2/218	27/29008	0.0174405	0.0451202	0.0251871	Ctsl/Siglec1	2	up
GO:00316691	BP	GO:0031669	cellular response to nutrient levels	5/218	199/29008	0.017531	0.0453229	0.0253003	Lpl/Ifi207/Tcf7l2/Klf10/Mn1	5	up
GO:0043113	BP	GO:0043113	receptor clustering	3/218	73/29008	0.0177107	0.0457557	0.0255419	Apoe/Slc7a11/Lhfpl4	3	up
GO:0003205	BP	GO:0003205	cardiac chamber development	5/218	200/29008	0.0178742	0.046146	0.0257597	Lrp1/Bmp2/Jag1/Fzd1/Nrp2	5	up
GO:00024371	BP	GO:0002437	inflammatory response to antigenic stimulus	3/218	74/29008	0.018359	0.0473323	0.0264219	Il10/Il1rn/Trem2	3	up
GO:00468241	BP	GO:0046824	positive regulation of nucleocytoplasmic transport	3/218	74/29008	0.018359	0.0473323	0.0264219	Ptgs2/Cdh1/Tcf7l2	3	up
GO:0001919	BP	GO:0001919	regulation of receptor recycling	2/218	28/29008	0.0186903	0.0476263	0.0265861	Dab2/Ramp3	2	up
GO:00341041	BP	GO:0034104	negative regulation of tissue remodeling	2/218	28/29008	0.0186903	0.0476263	0.0265861	Vegfa/Tmem119	2	up
GO:00358121	BP	GO:0035812	renal sodium excretion	2/218	28/29008	0.0186903	0.0476263	0.0265861	Anpep/Edn1	2	up
GO:0038083	BP	GO:0038083	peptidyl-tyrosine autophosphorylation	2/218	28/29008	0.0186903	0.0476263	0.0265861	Vegfa/Kdr	2	up
GO:00420441	BP	GO:0042044	fluid transport	2/218	28/29008	0.0186903	0.0476263	0.0265861	Edn1/Aqp1	2	up
GO:00466881	BP	GO:0046688	response to copper ion	2/218	28/29008	0.0186903	0.0476263	0.0265861	Il1a/Aqp1	2	up
GO:0048499	BP	GO:0048499	synaptic vesicle membrane organization	2/218	28/29008	0.0186903	0.0476263	0.0265861	Stx3/Syngr1	2	up
GO:0048820	BP	GO:0048820	hair follicle maturation	2/218	28/29008	0.0186903	0.0476263	0.0265861	Ctsl/Ptgs2	2	up
GO:0051894	BP	GO:0051894	positive regulation of focal adhesion assembly	2/218	28/29008	0.0186903	0.0476263	0.0265861	Vegfa/Kdr	2	up
GO:00607131	BP	GO:0060713	labyrinthine layer morphogenesis	2/218	28/29008	0.0186903	0.0476263	0.0265861	Il10/Vcam1	2	up
GO:0061311	BP	GO:0061311	cell surface receptor signaling pathway involved in heart development	2/218	28/29008	0.0186903	0.0476263	0.0265861	Bmp2/Jag1	2	up
GO:0070977	BP	GO:0070977	bone maturation	2/218	28/29008	0.0186903	0.0476263	0.0265861	Igf1/Bmp2	2	up
GO:00900231	BP	GO:0090023	positive regulation of neutrophil chemotaxis	2/218	28/29008	0.0186903	0.0476263	0.0265861	C3ar1/Edn1	2	up
GO:1902932	BP	GO:1902932	positive regulation of alcohol biosynthetic process	2/218	28/29008	0.0186903	0.0476263	0.0265861	Dab2/Ptafr	2	up
GO:1904376	BP	GO:1904376	negative regulation of protein localization to cell periphery	2/218	28/29008	0.0186903	0.0476263	0.0265861	Dab2/Cdh1	2	up
GO:1904706	BP	GO:1904706	negative regulation of vascular associated smooth muscle cell proliferation	2/218	28/29008	0.0186903	0.0476263	0.0265861	Hmox1/Il10	2	up
GO:1904861	BP	GO:1904861	excitatory synapse assembly	2/218	28/29008	0.0186903	0.0476263	0.0265861	Ptprs/Plxnb2	2	up
GO:00028861	BP	GO:0002886	regulation of myeloid leukocyte mediated immunity	3/218	75/29008	0.0190204	0.0483025	0.0269635	Arg1/Hmox1/Ptafr	3	up
GO:0030512	BP	GO:0030512	negative regulation of transforming growth factor beta receptor signaling pathway	3/218	75/29008	0.0190204	0.0483025	0.0269635	Lrp1/Bmp2/Pbld1	3	up
GO:0034637	BP	GO:0034637	cellular carbohydrate biosynthetic process	3/218	75/29008	0.0190204	0.0483025	0.0269635	Igf1/Cd36/Nr1d1	3	up
GO:00421301	BP	GO:0042130	negative regulation of T cell proliferation	3/218	75/29008	0.0190204	0.0483025	0.0269635	Arg1/Arg2/Gpnmb	3	up
GO:0051149	BP	GO:0051149	positive regulation of muscle cell differentiation	3/218	75/29008	0.0190204	0.0483025	0.0269635	Igf1/Edn1/Mmp14	3	up
GO:0009743	BP	GO:0009743	response to carbohydrate	5/218	204/29008	0.019291	0.0489564	0.0273286	Igf1/Lrp1/Vcam1/Tcf7l2/Nr1d1	5	up
GO:00109592	BP	GO:0010959	regulation of metal ion transport	8/218	443/29008	0.0193699	0.0491231	0.0274216	Cd63/Ptgs2/Igf1/Trem2/Dmpk/Ramp3/Serpine1/Smim6	8	up
GO:00082771	BP	GO:0008277	regulation of G protein-coupled receptor signaling pathway	4/218	136/29008	0.0196013	0.0496425	0.0277116	Edn1/Ramp3/Fpr2/Grk3	4	up
GO:00302781	BP	GO:0030278	regulation of ossification	4/218	136/29008	0.0196013	0.0496425	0.0277116	Bmp2/Fam20c/Sgms2/Tmem119	4	up
GO:0006029	BP	GO:0006029	proteoglycan metabolic process	3/218	76/29008	0.0196949	0.0498117	0.027806	Igf1/Bmp2/Tcf7l2	3	up
GO:00074221	BP	GO:0007422	peripheral nervous system development	3/218	76/29008	0.0196949	0.0498117	0.027806	Pmp22/Ndrg1/Cldn1	3	up
GO:00432352	CC	GO:0043235	receptor complex	20/220	408/28886	5.67e-11	1.58e-08	1.17e-08	Cd36/Lrp1/Bmp2/Nr1h3/Mertk/Pmp22/Olr1/Tlr2/Ramp3/Fgfr1/Itgb5/Axl/Plxnb2/Itga5/Lifr/Epha2/Notch3/Gprc5c/Gpr84/Kdr	20	up
GO:00343581	CC	GO:0034358	plasma lipoprotein particle	6/220	47/28886	1.51e-06	0.000140265	0.000103724	Apoe/Lpl/Apoc1/Clu/Msr1/Apoc4	6	up
GO:19907771	CC	GO:1990777	lipoprotein particle	6/220	47/28886	1.51e-06	0.000140265	0.000103724	Apoe/Lpl/Apoc1/Clu/Msr1/Apoc4	6	up
GO:00329941	CC	GO:0032994	protein-lipid complex	6/220	50/28886	2.19e-06	0.000152751	0.000112957	Apoe/Lpl/Apoc1/Clu/Msr1/Apoc4	6	up
GO:00059011	CC	GO:0005901	caveola	7/220	96/28886	9.07e-06	0.000448088	0.000331353	Ptgs2/Hmox1/Cd36/Cdh1/Slc27a1/Aqp1/Myof	7	up
GO:00448532	CC	GO:0044853	plasma membrane raft	8/220	135/28886	9.64e-06	0.000448088	0.000331353	Ptgs2/Hmox1/Cd36/Trem2/Cdh1/Slc27a1/Aqp1/Myof	8	up
GO:00451771	CC	GO:0045177	apical part of cell	14/220	483/28886	2.26e-05	0.000900962	0.000666246	Ctsl/Spp1/Slc7a11/Dab2/Cd36/Lrp1/Vcam1/Stx3/Jag1/Lgmn/Cdh1/Slc7a8/Cldn1/Aqp1	14	up
GO:00059251	CC	GO:0005925	focal adhesion	8/220	169/28886	4.87e-05	0.00165222	0.00122179	Il1rl1/Flrt3/Itgb5/Itga5/Fblim1/Epha2/Tns3/Parvb	8	up
GO:00620231	CC	GO:0062023	collagen-containing extracellular matrix	12/220	393/28886	5.33e-05	0.00165222	0.00122179	Ctsl/Tgfbi/Tgm2/Pf4/Igf1/Pmp22/Plxnb2/Adamtsl5/Serpine1/Vegfa/Hspg2/Matn2	12	up
GO:0034361	CC	GO:0034361	very-low-density lipoprotein particle	4/220	30/28886	7.68e-05	0.00183279	0.00135532	Apoe/Lpl/Apoc1/Apoc4	4	up
GO:0034385	CC	GO:0034385	triglyceride-rich plasma lipoprotein particle	4/220	30/28886	7.68e-05	0.00183279	0.00135532	Apoe/Lpl/Apoc1/Apoc4	4	up
GO:00300551	CC	GO:0030055	cell-substrate junction	8/220	181/28886	7.88e-05	0.00183279	0.00135532	Il1rl1/Flrt3/Itgb5/Itga5/Fblim1/Epha2/Tns3/Parvb	8	up
GO:00451781	CC	GO:0045178	basal part of cell	10/220	299/28886	0.000107107	0.00229869	0.00169984	Lrp1/Edn1/Cadm1/Cdh1/Slc7a8/Abcc3/Cldn1/Slc27a1/Aqp1/Naip1	10	up
GO:0070160	CC	GO:0070160	tight junction	7/220	148/28886	0.000145601	0.00290163	0.00214571	Ccnd1/Pmp22/F11r/Cdh5/Epha2/Cldn1/Cgnl1	7	up
GO:00343641	CC	GO:0034364	high-density lipoprotein particle	4/220	38/28886	0.000197238	0.00366862	0.00271288	Apoe/Apoc1/Clu/Apoc4	4	up
GO:00451212	CC	GO:0045121	membrane raft	11/220	392/28886	0.00022702	0.00378841	0.00280146	Ptgs2/Hmox1/Cd36/Trem2/Tlr2/Grk3/Cdh1/Slc27a1/Kdr/Aqp1/Myof	11	up
GO:00988572	CC	GO:0098857	membrane microdomain	11/220	393/28886	0.000232022	0.00378841	0.00280146	Ptgs2/Hmox1/Cd36/Trem2/Tlr2/Grk3/Cdh1/Slc27a1/Kdr/Aqp1/Myof	11	up
GO:0043296	CC	GO:0043296	apical junction complex	7/220	161/28886	0.000244414	0.00378841	0.00280146	Ccnd1/Pmp22/F11r/Cdh5/Cdh1/Cldn1/Cgnl1	7	up
GO:00099251	CC	GO:0009925	basal plasma membrane	9/220	274/28886	0.000270045	0.0039654	0.00293235	Lrp1/Cadm1/Cdh1/Slc7a8/Abcc3/Cldn1/Slc27a1/Aqp1/Naip1	9	up
GO:00163231	CC	GO:0016323	basolateral plasma membrane	8/220	244/28886	0.000596073	0.00831522	0.00614896	Lrp1/Cadm1/Cdh1/Slc7a8/Abcc3/Cldn1/Aqp1/Naip1	8	up
GO:0005923	CC	GO:0005923	bicellular tight junction	6/220	136/28886	0.000629453	0.00836274	0.0061841	Ccnd1/Pmp22/F11r/Cdh5/Cldn1/Cgnl1	6	up
GO:00304261	CC	GO:0030426	growth cone	7/220	201/28886	0.000919285	0.0116582	0.00862105	Lrp1/Clu/Marcks/Flrt3/Stx3/Ptprf/Cdk5r1	7	up
GO:00304271	CC	GO:0030427	site of polarized growth	7/220	208/28886	0.00112133	0.0136022	0.0100586	Lrp1/Clu/Marcks/Flrt3/Stx3/Ptprf/Cdk5r1	7	up
GO:00700621	CC	GO:0070062	extracellular exosome	5/220	104/28886	0.00122199	0.0142057	0.0105049	Cd63/Anpep/Serpine1/Gprc5c/Aqp1	5	up
GO:00301411	CC	GO:0030141	secretory granule	10/220	428/28886	0.00174068	0.0182406	0.0134886	Ctsl/Pf4/Igf1/Lrp1/Edn1/Adam8/Serpine1/Stx3/Vegfa/Aqp1	10	up
GO:00453351	CC	GO:0045335	phagocytic vesicle	5/220	113/28886	0.00176522	0.0182406	0.0134886	Clec4e/Mpeg1/Rab7b/Adam8/Cdc42ep2	5	up
GO:00996991	CC	GO:0099699	integral component of synaptic membrane	5/220	113/28886	0.00176522	0.0182406	0.0134886	Cadm1/Ptprs/Flrt3/Itgb5/Nrp2	5	up
GO:19035611	CC	GO:1903561	extracellular vesicle	5/220	115/28886	0.00190666	0.0189985	0.0140491	Cd63/Anpep/Serpine1/Gprc5c/Aqp1	5	up
GO:00083051	CC	GO:0008305	integrin complex	3/220	33/28886	0.00200881	0.0193261	0.0142913	Pmp22/Itgb5/Itga5	3	up
GO:00056041	CC	GO:0005604	basement membrane	5/220	119/28886	0.00221416	0.0198113	0.0146501	Tgfbi/Pmp22/Vegfa/Hspg2/Matn2	5	up
GO:01500341	CC	GO:0150034	distal axon	9/220	371/28886	0.00227808	0.0198113	0.0146501	Lrp1/Clu/Marcks/Flrt3/Stx3/Ptprf/Cdh1/Cdk5r1/Aqp1	9	up
GO:00988022	CC	GO:0098802	plasma membrane signaling receptor complex	6/220	177/28886	0.0024293	0.0198113	0.0146501	Bmp2/Pmp22/Tlr2/Ramp3/Itgb5/Itga5	6	up
GO:00189951	CC	GO:0018995	host cellular component	2/220	10/28886	0.00249592	0.0198113	0.0146501	Axl/Aqp1	2	up
GO:00336431	CC	GO:0033643	host cell part	2/220	10/28886	0.00249592	0.0198113	0.0146501	Axl/Aqp1	2	up
GO:00436571	CC	GO:0043657	host cell	2/220	10/28886	0.00249592	0.0198113	0.0146501	Axl/Aqp1	2	up
GO:00992401	CC	GO:0099240	intrinsic component of synaptic membrane	5/220	123/28886	0.00255629	0.0198113	0.0146501	Cadm1/Ptprs/Flrt3/Itgb5/Nrp2	5	up
GO:00432301	CC	GO:0043230	extracellular organelle	5/220	125/28886	0.00274103	0.020125	0.0148821	Cd63/Anpep/Serpine1/Gprc5c/Aqp1	5	up
GO:00650101	CC	GO:0065010	extracellular membrane-bounded organelle	5/220	125/28886	0.00274103	0.020125	0.0148821	Cd63/Anpep/Serpine1/Gprc5c/Aqp1	5	up
GO:00986361	CC	GO:0098636	protein complex involved in cell adhesion	3/220	38/28886	0.00302045	0.0216078	0.0159786	Pmp22/Itgb5/Itga5	3	up
GO:00315261	CC	GO:0031526	brush border membrane	4/220	79/28886	0.00314884	0.0219631	0.0162414	Slc7a11/Cd36/Anpep/Aqp1	4	up
GO:0098978	CC	GO:0098978	glutamatergic synapse	8/220	319/28886	0.00322888	0.0219722	0.016248	Apoe/Cadm1/Ptprs/Flrt3/Itgb5/Stx3/Arhgap22/Nrp2	8	up
GO:00990551	CC	GO:0099055	integral component of postsynaptic membrane	4/220	85/28886	0.00409604	0.0267527	0.0197832	Cadm1/Ptprs/Flrt3/Nrp2	4	up
GO:0042627	CC	GO:0042627	chylomicron	2/220	13/28886	0.00426164	0.0267527	0.0197832	Apoe/Lpl	2	up
GO:1990907	CC	GO:1990907	beta-catenin-TCF complex	2/220	13/28886	0.00426164	0.0267527	0.0197832	Tcf4/Tcf7l2	2	up
GO:00059121	CC	GO:0005912	adherens junction	5/220	139/28886	0.00431495	0.0267527	0.0197832	Ndrg1/Cdh5/Jag1/Cdh1/Vegfa	5	up
GO:00989361	CC	GO:0098936	intrinsic component of postsynaptic membrane	4/220	89/28886	0.00482441	0.0292611	0.0216381	Cadm1/Ptprs/Flrt3/Nrp2	4	up
GO:00343621	CC	GO:0034362	low-density lipoprotein particle	2/220	14/28886	0.00494707	0.0293666	0.0217161	Apoe/Msr1	2	up
GO:00100081	CC	GO:0010008	endosome membrane	7/220	275/28886	0.0053095	0.0308615	0.0228216	Cd63/Mrc1/Dcstamp/Ndrg1/Slc15a3/Rep15/Fzd7	7	up
GO:0042581	CC	GO:0042581	specific granule	2/220	15/28886	0.00567965	0.0323392	0.0239143	Adam8/Stx3	2	up
GO:0070382	CC	GO:0070382	exocytic vesicle	6/220	228/28886	0.00823931	0.0459754	0.033998	Igf1/Cadm1/Ptprs/Stx3/Rab3il1/Syngr1	6	up
GO:00508391	MF	GO:0050839	cell adhesion molecule binding	21/215	295/28438	1.19e-14	5.22e-12	3.86e-12	Tgfbi/Spp1/Dab2/Igf1/Sirpa/Cadm1/Vcam1/F11r/Fgfr1/Itgb5/Adam8/Ndrg1/Cdh5/Itga5/Ptprf/Cdh1/Obscn/Gpnmb/Mmp14/Cdk5r1/Kdr	21	up
GO:00380241	MF	GO:0038024	cargo receptor activity	11/215	75/28438	1.14e-11	2.51e-09	1.85e-09	Siglech/Dab2/Cxcl16/Mrc1/Cd36/Lrp1/Folr2/Olr1/Stab1/Msr1/Fpr2	11	up
GO:00480182	MF	GO:0048018	receptor ligand activity	22/215	498/28438	3.79e-11	5.54e-09	4.09e-09	Ccl7/Spp1/Gdf15/Pf4/Cxcl16/Igf1/Il10/Ccl22/Bmp2/Edn1/Il1rn/Il1a/Gdf3/Lif/Flrt3/Inhba/Cdc42ep2/Retn/Jag1/Pgf/Vegfa/Gpnmb	22	up
GO:00051252	MF	GO:0005125	cytokine activity	15/215	228/28438	2.5e-10	2.75e-08	2.03e-08	Ccl7/Spp1/Gdf15/Pf4/Cxcl16/Il10/Ccl22/Bmp2/Edn1/Il1rn/Il1a/Gdf3/Lif/Inhba/Vegfa	15	up
GO:00051782	MF	GO:0005178	integrin binding	12/215	142/28438	9.42e-10	8.27e-08	6.11e-08	Tgfbi/Spp1/Dab2/Igf1/Vcam1/F11r/Itgb5/Adam8/Itga5/Gpnmb/Mmp14/Kdr	12	up
GO:00055391	MF	GO:0005539	glycosaminoglycan binding	14/215	229/28438	2.61e-09	1.91e-07	1.41e-07	Apoe/Ccl7/Lpl/Pf4/Trem2/Tlr2/Stab1/Ptprs/Fgfr1/Adamtsl5/Ptprf/Vegfa/Gpnmb/Nrp2	14	up
GO:00082011	MF	GO:0008201	heparin binding	11/215	169/28438	7.26e-08	4.33e-06	3.2e-06	Apoe/Ccl7/Lpl/Pf4/Ptprs/Fgfr1/Adamtsl5/Ptprf/Vegfa/Gpnmb/Nrp2	11	up
GO:00718131	MF	GO:0071813	lipoprotein particle binding	6/215	30/28438	8.89e-08	4.33e-06	3.2e-06	Apoe/Lpl/Cd36/Trem2/Stab1/Msr1	6	up
GO:00718141	MF	GO:0071814	protein-lipid complex binding	6/215	30/28438	8.89e-08	4.33e-06	3.2e-06	Apoe/Lpl/Cd36/Trem2/Stab1/Msr1	6	up
GO:00050411	MF	GO:0005041	low-density lipoprotein particle receptor activity	4/215	10/28438	6.44e-07	2.83e-05	2.09e-05	Cxcl16/Cd36/Olr1/Stab1	4	up
GO:00015401	MF	GO:0001540	amyloid-beta binding	7/215	67/28438	7.58e-07	3.02e-05	2.23e-05	Apoe/Cd36/Clu/Trem2/Tlr2/Msr1/Fpr2	7	up
GO:00381871	MF	GO:0038187	pattern recognition receptor activity	5/215	29/28438	2.42e-06	8.83e-05	6.52e-05	Clec4e/Cd36/Clec4d/Tlr2/Ptafr	5	up
GO:00433941	MF	GO:0043394	proteoglycan binding	6/215	55/28438	3.71e-06	0.00012517	9.24e-05	Apoe/Lpl/Ctsl/Ptprf/Gpnmb/Ctsk	6	up
GO:00302281	MF	GO:0030228	lipoprotein particle receptor activity	4/215	16/28438	5.38e-06	0.000154143	0.000113838	Cxcl16/Cd36/Olr1/Stab1	4	up
GO:00051262	MF	GO:0005126	cytokine receptor binding	12/215	315/28438	5.57e-06	0.000154143	0.000113838	Ccl7/Pf4/Cxcl16/Il10/Ccl22/Il1rn/Il1a/Lif/Cdh5/Lifr/Pgf/Vegfa	12	up
GO:00047141	MF	GO:0004714	transmembrane receptor protein tyrosine kinase activity	6/215	59/28438	5.62e-06	0.000154143	0.000113838	Mertk/Fgfr1/Axl/Epha2/Kdr/Nrp2	6	up
GO:01403752	MF	GO:0140375	immune receptor activity	8/215	136/28438	9.63e-06	0.000248606	0.0001836	Ccr9/Il1r2/Xcr1/C3ar1/Il1rl1/Fpr2/Lifr/Csf2rb2	8	up
GO:19016811	MF	GO:1901681	sulfur compound binding	11/215	280/28438	1.03e-05	0.000251799	0.000185959	Apoe/Ccl7/Lpl/Pf4/Ptprs/Fgfr1/Adamtsl5/Ptprf/Vegfa/Gpnmb/Nrp2	11	up
GO:00301691	MF	GO:0030169	low-density lipoprotein particle binding	4/215	20/28438	1.4e-05	0.000308108	0.000227544	Cd36/Trem2/Stab1/Msr1	4	up
GO:00452961	MF	GO:0045296	cadherin binding	6/215	69/28438	1.4e-05	0.000308108	0.000227544	Ndrg1/Cdh5/Cdh1/Obscn/Cdk5r1/Kdr	6	up
GO:00080831	MF	GO:0008083	growth factor activity	8/215	148/28438	1.78e-05	0.000372783	0.000275308	Gdf15/Igf1/Bmp2/Gdf3/Lif/Inhba/Pgf/Vegfa	8	up
GO:00198381	MF	GO:0019838	growth factor binding	8/215	151/28438	2.06e-05	0.000411408	0.000303833	Il1r2/Cd36/Il1rn/Fgfr1/Lifr/Epha2/Vegfa/Kdr	8	up
GO:00708511	MF	GO:0070851	growth factor receptor binding	8/215	153/28438	2.27e-05	0.000432692	0.000319552	Il10/Il1rn/Il1a/Flrt3/Cdh5/Itga5/Pgf/Vegfa	8	up
GO:00191991	MF	GO:0019199	transmembrane receptor protein kinase activity	6/215	77/28438	2.64e-05	0.00048295	0.000356668	Mertk/Fgfr1/Axl/Epha2/Kdr/Nrp2	6	up
GO:00706961	MF	GO:0070696	transmembrane receptor protein serine/threonine kinase binding	4/215	24/28438	3e-05	0.00052644	0.000388787	Gdf15/Bmp2/Cdh5/Inhba	4	up
GO:00302462	MF	GO:0030246	carbohydrate binding	10/215	275/28438	5.03e-05	0.000848881	0.000626916	Clec4e/Clec4f/Clec10a/Mrc1/Clec4d/Olr1/Clec12a/Cd93/Siglec1/Hk2	10	up
GO:00199551	MF	GO:0019955	cytokine binding	7/215	139/28438	9.4e-05	0.00146963	0.00108535	Ccr9/Il1r2/Xcr1/Cd36/Il1rn/Il1rl1/Lifr	7	up
GO:00336121	MF	GO:0033612	receptor serine/threonine kinase binding	4/215	32/28438	9.68e-05	0.00146963	0.00108535	Gdf15/Bmp2/Cdh5/Inhba	4	up
GO:00048961	MF	GO:0004896	cytokine receptor activity	6/215	97/28438	9.71e-05	0.00146963	0.00108535	Ccr9/Il1r2/Xcr1/Il1rl1/Lifr/Csf2rb2	6	up
GO:00707001	MF	GO:0070700	BMP receptor binding	3/215	14/28438	0.000145862	0.00213444	0.00157633	Gdf15/Bmp2/Cdh5	3	up
GO:00051721	MF	GO:0005172	vascular endothelial growth factor receptor binding	3/215	16/28438	0.00022191	0.00314253	0.00232082	Cdh5/Pgf/Vegfa	3	up
GO:00080092	MF	GO:0008009	chemokine activity	4/215	41/28438	0.000258376	0.0035446	0.00261776	Ccl7/Pf4/Cxcl16/Ccl22	4	up
GO:00050441	MF	GO:0005044	scavenger receptor activity	4/215	43/28438	0.000311167	0.00412873	0.00304916	Cxcl16/Cd36/Stab1/Msr1	4	up
GO:00341851	MF	GO:0034185	apolipoprotein binding	3/215	18/28438	0.000319765	0.00412873	0.00304916	Lpl/Lrp1/Trem2	3	up
GO:00053241	MF	GO:0005324	long-chain fatty acid transporter activity	3/215	19/28438	0.000377609	0.0047363	0.00349785	Cd36/Slc27a1/Fabp3	3	up
GO:00047131	MF	GO:0004713	protein tyrosine kinase activity	6/215	129/28438	0.000457597	0.00558014	0.00412105	Mertk/Fgfr1/Axl/Epha2/Kdr/Nrp2	6	up
GO:00422772	MF	GO:0042277	peptide binding	10/215	370/28438	0.000549697	0.00652208	0.00481669	Apoe/Ctsl/Cd36/Anpep/Clu/Trem2/Tlr2/Msr1/Fpr2/Inhba	10	up
GO:00332182	MF	GO:0033218	amide binding	11/215	446/28438	0.000628557	0.00726149	0.00536276	Apoe/Ctsl/Cd36/Anpep/Clu/Folr2/Trem2/Tlr2/Msr1/Fpr2/Inhba	11	up
GO:00016641	MF	GO:0001664	G protein-coupled receptor binding	9/215	318/28438	0.000748073	0.0084195	0.00621797	Ccl7/Pf4/Cxcl16/Ccl22/Edn1/Grk3/Prok2/Fzd1/Fzd7	9	up
GO:0005543	MF	GO:0005543	phospholipid binding	11/215	457/28438	0.000767153	0.0084195	0.00621797	Apoe/Dab2/Trem2/Marcks/Ptafr/Axl/Jag1/Obscn/Cpne9/Fzd7/Myof	11	up
GO:00055041	MF	GO:0005504	fatty acid binding	4/215	55/28438	0.000801221	0.00857892	0.00633571	Apoc1/Cd36/Stx3/Fabp3	4	up
GO:0004222	MF	GO:0004222	metalloendopeptidase activity	5/215	106/28438	0.00128704	0.0134376	0.00992397	Mmp12/Adam8/Mmp19/Adam11/Mmp14	5	up
GO:0050750	MF	GO:0050750	low-density lipoprotein particle receptor binding	3/215	29/28438	0.00134682	0.0134376	0.00992397	Apoe/Dab2/Clu	3	up
GO:0051861	MF	GO:0051861	glycolipid binding	3/215	29/28438	0.00134682	0.0134376	0.00992397	Clec4e/Clec4f/Trem2	3	up
GO:00200371	MF	GO:0020037	heme binding	6/215	162/28438	0.00149778	0.0146117	0.010791	Ptgs2/Hmox1/Tbxas1/Cyp7b1/Hebp1/Nr1d1	6	up
GO:0019209	MF	GO:0019209	kinase activator activity	5/215	112/28438	0.00164282	0.0156782	0.0115787	Igf1/Bmp2/Trem2/Gprc5c/Cdk5r1	5	up
GO:0070325	MF	GO:0070325	lipoprotein particle receptor binding	3/215	33/28438	0.00196685	0.0180085	0.0132997	Apoe/Dab2/Clu	3	up
GO:00469061	MF	GO:0046906	tetrapyrrole binding	6/215	171/28438	0.00196904	0.0180085	0.0132997	Ptgs2/Hmox1/Tbxas1/Cyp7b1/Hebp1/Nr1d1	6	up
GO:0030165	MF	GO:0030165	PDZ domain binding	5/215	118/28438	0.002066	0.0185097	0.0136698	Cadm1/F11r/Sntg2/Fzd1/Fzd7	5	up
GO:00015301	MF	GO:0001530	lipopolysaccharide binding	3/215	34/28438	0.00214525	0.0188353	0.0139103	Trem2/Tlr2/Ptafr	3	up
GO:00041751	MF	GO:0004175	endopeptidase activity	10/215	447/28438	0.00225779	0.0194347	0.0143529	Ctsl/Mmp12/Adam8/Mmp19/Plau/Lgmn/Adam11/Ctsk/Mmp14/F7	10	up
GO:00080351	MF	GO:0008035	high-density lipoprotein particle binding	2/215	10/28438	0.00245994	0.0203758	0.0150479	Cd36/Trem2	2	up
GO:00505431	MF	GO:0050543	icosatetraenoic acid binding	2/215	10/28438	0.00245994	0.0203758	0.0150479	Stx3/Fabp3	2	up
GO:0004177	MF	GO:0004177	aminopeptidase activity	3/215	37/28438	0.00273959	0.0222455	0.0164288	Ctsl/Anpep/Mmp14	3	up
GO:00423791	MF	GO:0042379	chemokine receptor binding	4/215	77/28438	0.00279404	0.0222455	0.0164288	Ccl7/Pf4/Cxcl16/Ccl22	4	up
GO:0008514	MF	GO:0008514	organic anion transmembrane transporter activity	6/215	184/28438	0.0028377	0.0222455	0.0164288	Cd36/Slc7a8/Slc37a2/Slco4a1/Slc27a1/Slc6a8	6	up
GO:0008237	MF	GO:0008237	metallopeptidase activity	6/215	185/28438	0.00291473	0.0224485	0.0165787	Anpep/Mmp12/Adam8/Mmp19/Adam11/Mmp14	6	up
GO:0016813	MF	GO:0016813	hydrolase activity, acting on carbon-nitrogen (but not peptide) bonds, in linear amidines	2/215	11/28438	0.00299166	0.0226438	0.0167229	Arg1/Arg2	2	up
GO:00055181	MF	GO:0005518	collagen binding	4/215	80/28438	0.00320859	0.0238741	0.0176315	Ctsl/Tgfbi/Mmp12/Ctsk	4	up
GO:00152451	MF	GO:0015245	fatty acid transmembrane transporter activity	2/215	12/28438	0.00357216	0.0257078	0.0189858	Cd36/Slc27a1	2	up
GO:00171541	MF	GO:0017154	semaphorin receptor activity	2/215	12/28438	0.00357216	0.0257078	0.0189858	Plxnb2/Nrp2	2	up
GO:00353251	MF	GO:0035325	Toll-like receptor binding	2/215	13/28438	0.00420069	0.0297436	0.0219663	Cd36/Tlr2	2	up
GO:00332931	MF	GO:0033293	monocarboxylic acid binding	4/215	88/28438	0.00451471	0.0314597	0.0232336	Apoc1/Cd36/Stx3/Fabp3	4	up
GO:0001968	MF	GO:0001968	fibronectin binding	3/215	45/28438	0.00478658	0.032833	0.0242478	Ctsl/Vegfa/Ctsk	3	up
GO:0004875	MF	GO:0004875	complement receptor activity	2/215	14/28438	0.00487649	0.0329351	0.0243232	C3ar1/Fpr2	2	up
GO:0048029	MF	GO:0048029	monosaccharide binding	4/215	91/28438	0.0050847	0.0336959	0.0248851	Clec4f/Mrc1/Clec4d/Hk2	4	up
GO:0008528	MF	GO:0008528	G protein-coupled peptide receptor activity	5/215	146/28438	0.00514265	0.0336959	0.0248851	Ccr9/Xcr1/Ramp3/Fpr2/Gpr84	5	up
GO:0008238	MF	GO:0008238	exopeptidase activity	4/215	93/28438	0.00549032	0.0351127	0.0259314	Ctsl/Anpep/Mmp14/Scrn1	4	up
GO:0042813	MF	GO:0042813	Wnt-activated receptor activity	2/215	15/28438	0.00559883	0.0351127	0.0259314	Fzd1/Fzd7	2	up
GO:0045295	MF	GO:0045295	gamma-catenin binding	2/215	15/28438	0.00559883	0.0351127	0.0259314	Cdh1/Tcf7l2	2	up
GO:0008013	MF	GO:0008013	beta-catenin binding	4/215	94/28438	0.00570101	0.0352499	0.0260328	Tcf4/Cdh5/Cdh1/Tcf7l2	4	up
GO:0001653	MF	GO:0001653	peptide receptor activity	5/215	153/28438	0.00625098	0.0381136	0.0281477	Ccr9/Xcr1/Ramp3/Fpr2/Gpr84	5	up
GO:0005149	MF	GO:0005149	interleukin-1 receptor binding	2/215	17/28438	0.00718016	0.0420279	0.0310385	Il1rn/Il1a	2	up
GO:0036041	MF	GO:0036041	long-chain fatty acid binding	2/215	17/28438	0.00718016	0.0420279	0.0310385	Stx3/Fabp3	2	up
GO:0042834	MF	GO:0042834	peptidoglycan binding	2/215	17/28438	0.00718016	0.0420279	0.0310385	Trem2/Tlr2	2	up
GO:0005319	MF	GO:0005319	lipid transporter activity	5/215	160/28438	0.00751729	0.0434222	0.0320682	Apoe/Cd36/Abcc3/Slc27a1/Fabp3	5	up
GO:1901505	MF	GO:1901505	carbohydrate derivative transmembrane transporter activity	3/215	54/28438	0.00796178	0.0445643	0.0329117	Slc15a3/Slc37a2/Abcc3	3	up
GO:0050135	MF	GO:0050135	NAD(P)+ nucleosidase activity	2/215	18/28438	0.00803771	0.0445643	0.0329117	Il1rl1/Tlr2	2	up
GO:0061809	MF	GO:0061809	NAD+ nucleotidase, cyclic ADP-ribose generating	2/215	18/28438	0.00803771	0.0445643	0.0329117	Il1rl1/Tlr2	2	up
GO:0019207	MF	GO:0019207	kinase regulator activity	6/215	229/28438	0.00812107	0.0445643	0.0329117	Igf1/Ccnd1/Bmp2/Trem2/Gprc5c/Cdk5r1	6	up
GO:0043539	MF	GO:0043539	protein serine/threonine kinase activator activity	3/215	55/28438	0.00837489	0.0448765	0.0331422	Igf1/Bmp2/Cdk5r1	3	up
GO:0030295	MF	GO:0030295	protein kinase activator activity	4/215	105/28438	0.0083824	0.0448765	0.0331422	Igf1/Bmp2/Gprc5c/Cdk5r1	4	up
GO:0046943	MF	GO:0046943	carboxylic acid transmembrane transporter activity	5/215	167/28438	0.00895223	0.0473498	0.0349688	Slc7a11/Cd36/Slc7a8/Abcc3/Slc27a1	5	up
GO:0005342	MF	GO:0005342	organic acid transmembrane transporter activity	5/215	168/28438	0.00917159	0.0479325	0.0353991	Slc7a11/Cd36/Slc7a8/Abcc3/Slc27a1	5	up
GO:00723411	MF	GO:0072341	modified amino acid binding	4/215	109/28438	0.00953142	0.049227	0.0363551	Folr2/Trem2/Marcks/Axl	4	up
GO:0050840	MF	GO:0050840	extracellular matrix binding	3/215	58/28438	0.00968884	0.0494581	0.0365259	Tgfbi/Spp1/Vegfa	3	up
GO:0003953	MF	GO:0003953	NAD+ nucleosidase activity	2/215	20/28438	0.00988302	0.0498695	0.0368297	Il1rl1/Tlr2	2	up
GO:00024402	BP	GO:0002440	production of molecular mediator of immune response	60/456	380/29008	7.7e-42	2.99e-38	2.21e-38	Igkv14-126/Igkv12-98/Mzb1/Igkv1-88/Igkv5-48/Iglv1/Igkv12-89/Igkv3-1/Igkv14-100/Igkv1-135/Igkv1-117/Igkv4-57/Igkv3-7/Igkv10-96/Igkv6-32/Igkv6-17/Igkv8-19/Igkv9-120/Igkv8-27/Igkv17-127/Igkv6-15/Igkv1-122/Igkv3-2/Igkv6-20/Igkv1-110/Igkv2-109/Igkv2-137/Igkv19-93/Igkv12-46/Igkv10-95/Igkv8-16/Xcl1/Igkv8-30/Iglv3/Igkv3-4/Igkv5-43/Igkv5-45/Fcer1g/Cd74/Igkv13-84/Tnfsf13/Trav6-3/Ifng/Il4/H2-Eb1/Cd160/Trav6…	60	down
GO:00023771	BP	GO:0002377	immunoglobulin production	51/456	277/29008	4.56e-39	8.86e-36	6.55e-36	Igkv14-126/Igkv12-98/Mzb1/Igkv1-88/Igkv5-48/Iglv1/Igkv12-89/Igkv3-1/Igkv14-100/Igkv1-135/Igkv1-117/Igkv4-57/Igkv3-7/Igkv10-96/Igkv6-32/Igkv6-17/Igkv8-19/Igkv9-120/Igkv8-27/Igkv17-127/Igkv6-15/Igkv1-122/Igkv3-2/Igkv6-20/Igkv1-110/Igkv2-109/Igkv2-137/Igkv19-93/Igkv12-46/Igkv10-95/Igkv8-16/Xcl1/Igkv8-30/Iglv3/Igkv3-4/Igkv5-43/Igkv5-45/Igkv13-84/Tnfsf13/Trav6-3/Ifng/Il4/H2-Eb1/Trav6-7-dv9/Trav6-5/Cd4…	51	down
GO:00026963	BP	GO:0002696	positive regulation of leukocyte activation	48/456	500/29008	1.08e-23	1.39e-20	1.03e-20	Ighg2c/Ighg1/Ccl5/Pycard/Ighv8-8/Ighv5-4/Gm9733/Xcl1/Ighv5-9/Ighv6-3/Ighv1-19/Lgals1/Fcer1g/Cd177/Gata2/Cd74/Ighv1-53/Ighv1-66/Iglc2/Trdv4/Trdc/Iglc3/Tnfsf13/Klrc1/Ifng/Il4/Il4i1/H2-Eb1/Cd160/Trbc2/Cd24a/Lilrb4a/Cd40lg/Lef1/Lbp/Klrc2/Klrk1/Il7r/Cd5/Cd3e/Thy1/Mif/Spn/Cd6/Cd81/Il12a/Lck/Ighd	48	down
GO:00024492	BP	GO:0002449	lymphocyte mediated immunity	45/456	477/29008	5.84e-22	5.68e-19	4.2e-19	Ighg2c/Ighg1/Gzmc/Ighv8-8/Ighv5-4/Xcl1/C4b/Ighv5-9/Ighv6-3/Ighv1-19/Fcer1g/Gzmb/Cd74/Ighv1-53/Ighv1-66/Iglc2/Serpinb9b/Trdv4/Trdc/Gzmm/Iglc3/Tnfsf13/Prf1/Klrc1/Cd8a/Ifng/Il4/Il4i1/H2-Eb1/Cd160/Trbc2/Klre1/Cd24a/Lilrb4a/Cd40lg/Klrd1/Klrc2/Klrk1/Il7r/Spn/Cd81/Il12a/Sh2d1a/Hspa8/Ighd	45	down
GO:00512513	BP	GO:0051251	positive regulation of lymphocyte activation	43/456	436/29008	8.95e-22	6.96e-19	5.15e-19	Ighg2c/Ighg1/Ccl5/Pycard/Ighv8-8/Ighv5-4/Gm9733/Xcl1/Ighv5-9/Ighv6-3/Ighv1-19/Lgals1/Cd74/Ighv1-53/Ighv1-66/Iglc2/Trdv4/Trdc/Iglc3/Tnfsf13/Klrc1/Ifng/Il4/Il4i1/H2-Eb1/Cd160/Trbc2/Cd24a/Lilrb4a/Cd40lg/Lef1/Klrc2/Il7r/Cd5/Cd3e/Thy1/Mif/Spn/Cd6/Cd81/Il12a/Lck/Ighd	43	down
GO:00024291	BP	GO:0002429	immune response-activating cell surface receptor signaling pathway	35/456	340/29008	1.63e-18	9.95e-16	7.36e-16	Ighg2c/Ighg1/Ighv8-8/Ighv5-4/Ighv5-9/Ighv6-3/Ighv1-19/Fcer1g/Ighv1-53/Ighv1-66/Iglc2/Trdv4/Trdc/Iglc3/Klrc1/Ifng/Cd79b/Cd160/Trbc2/Klre1/Lilrb4a/Klrd1/Klrc2/Klrk1/Lax1/Cd3e/Thy1/Trat1/Cd81/Sh2d1a/Cd79a/Fcrl5/Lck/Itk/Ighd	35	down
GO:00027571	BP	GO:0002757	immune response-activating signal transduction	35/456	341/29008	1.79e-18	9.95e-16	7.36e-16	Ighg2c/Ighg1/Ighv8-8/Ighv5-4/Ighv5-9/Ighv6-3/Ighv1-19/Fcer1g/Ighv1-53/Ighv1-66/Iglc2/Trdv4/Trdc/Iglc3/Klrc1/Ifng/Cd79b/Cd160/Trbc2/Klre1/Lilrb4a/Klrd1/Klrc2/Klrk1/Lax1/Cd3e/Thy1/Trat1/Cd81/Sh2d1a/Cd79a/Fcrl5/Lck/Itk/Ighd	35	down
GO:00022532	BP	GO:0002253	activation of immune response	39/456	439/29008	2.95e-18	1.43e-15	1.06e-15	Ighg2c/Ighg1/Pycard/Ighv8-8/Ighv5-4/C4b/Ighv5-9/Ighv6-3/Ighv1-19/Fcer1g/Ighv1-53/Ighv1-66/Iglc2/Trdv4/Trdc/Iglc3/Klrc1/Ifng/Cd79b/Cd160/Trbc2/Klre1/Rgcc/Lilrb4a/Klrd1/Klrc2/Klrk1/Lax1/Cd3e/Thy1/Trat1/Zbp1/Cd81/Sh2d1a/Cd79a/Fcrl5/Lck/Itk/Ighd	39	down
GO:00027682	BP	GO:0002768	immune response-regulating cell surface receptor signaling pathway	35/456	351/29008	4.5e-18	1.94e-15	1.44e-15	Ighg2c/Ighg1/Ighv8-8/Ighv5-4/Ighv5-9/Ighv6-3/Ighv1-19/Fcer1g/Ighv1-53/Ighv1-66/Iglc2/Trdv4/Trdc/Iglc3/Klrc1/Ifng/Cd79b/Cd160/Trbc2/Klre1/Lilrb4a/Klrd1/Klrc2/Klrk1/Lax1/Cd3e/Thy1/Trat1/Cd81/Sh2d1a/Cd79a/Fcrl5/Lck/Itk/Ighd	35	down
GO:00508633	BP	GO:0050863	regulation of T cell activation	34/456	339/29008	1.15e-17	4.45e-15	3.29e-15	Ccl5/Pycard/Gm9733/Xcl1/Hspb1/Lgals1/Cd74/Ctla2a/Ifng/Il4/Il4i1/H2-Eb1/Cd160/Cd24a/Tigit/Slfn1/Lilrb4a/Lmo1/Cd40lg/Lef1/Il7r/Cd5/Lax1/Cd3e/Thy1/Cdkn2a/Spn/Cd6/Cd81/Il12a/Lat/Lgals7/Lck/Nrarp	34	down
GO:19030373	BP	GO:1903037	regulation of leukocyte cell-cell adhesion	33/456	333/29008	5.02e-17	1.77e-14	1.31e-14	Ccl5/Pycard/Gm9733/Xcl1/Hspb1/Lgals1/Cd74/Ifng/Il4/Il4i1/H2-Eb1/Cd160/Ass1/Cd24a/Tigit/Slfn1/Lilrb4a/Cd40lg/Lef1/Il7r/Cd5/Lax1/Cd3e/Thy1/Cdkn2a/Spn/Cd6/Cd81/Il12a/Gstp1/Lgals7/Lck/Nrarp	33	down
GO:00024602	BP	GO:0002460	adaptive immune response based on somatic recombination of immune receptors built from immunoglobulin superfamily domains	39/456	480/29008	6.23e-17	2.02e-14	1.49e-14	Ighg2c/Ighg1/Ighv8-8/Ighv5-4/Xcl1/C4b/Ighv5-9/Ighv6-3/Ighv1-19/Fcer1g/Gzmb/Cd74/Ighv1-53/Ighv1-66/Iglc2/Serpinb9b/Trdv4/Trdc/Gzmm/Iglc3/Tnfsf13/Prf1/Cd8a/Ifng/Il4/Il4i1/H2-Eb1/Trbc2/Cd24a/Lilrb4a/Cd40lg/Lef1/Klrd1/Il7r/Spn/Cd81/Il12a/Hspa8/Ighd	39	down
GO:00224073	BP	GO:0022407	regulation of cell-cell adhesion	38/456	457/29008	7.4e-17	2.21e-14	1.63e-14	Ccl5/Pycard/Gm9733/Alox15/Xcl1/Hspb1/Lgals1/Cd74/Ifng/Fstl3/Il4/Il4i1/H2-Eb1/Cd160/Ass1/Cd24a/Rgcc/Tigit/Slfn1/Lilrb4a/Cd40lg/Lef1/Il7r/Cd5/Lax1/Cd3e/Thy1/Cdkn2a/Epcam/Spn/Cd6/Cd81/Il12a/Gstp1/Serpine2/Lgals7/Lck/Nrarp	38	down
GO:00071593	BP	GO:0007159	leukocyte cell-cell adhesion	34/456	373/29008	2.13e-16	5.91e-14	4.38e-14	Ccl5/Pycard/Gm9733/Xcl1/Hspb1/Lgals1/Cd177/Cd74/Ifng/Il4/Il4i1/H2-Eb1/Cd160/Ass1/Cd24a/Tigit/Slfn1/Lilrb4a/Cd40lg/Lef1/Il7r/Cd5/Lax1/Cd3e/Thy1/Cdkn2a/Spn/Cd6/Cd81/Il12a/Gstp1/Lgals7/Lck/Nrarp	34	down
GO:00508511	BP	GO:0050851	antigen receptor-mediated signaling pathway	29/456	304/29008	1.12e-14	2.9e-12	2.14e-12	Ighg2c/Ighg1/Ighv8-8/Ighv5-4/Ighv5-9/Ighv6-3/Ighv1-19/Ighv1-53/Ighv1-66/Iglc2/Trdv4/Trdc/Iglc3/Ifng/Cd79b/Cd160/Trbc2/Lilrb4a/Lax1/Cd3e/Thy1/Trat1/Cd81/Sh2d1a/Cd79a/Fcrl5/Lck/Itk/Ighd	29	down
GO:00421131	BP	GO:0042113	B cell activation	34/456	434/29008	1.92e-14	4.65e-12	3.44e-12	Mzb1/Ighg2c/Ighg1/Ighv8-8/Ighv5-4/Ighv5-9/Ighv6-3/Ighv1-19/Lgals1/Cd74/Ighv1-53/Ighv1-66/Iglc2/Trdv4/Trdc/Iglc3/Tnfsf13/Ifng/Cd79b/Il4/Il4i1/Pou2af1/Trbc2/Cd24a/Cd40lg/Lef1/Il7r/Lax1/Cmtm7/Cdkn2a/Mif/Cd81/Cd79a/Ighd	34	down
GO:00026973	BP	GO:0002697	regulation of immune effector process	33/456	424/29008	5.65e-14	1.29e-11	9.55e-12	Mzb1/Ighg1/Pglyrp1/Xcl1/Fcer1g/Cd177/Gata2/Cd74/Serpinb9b/Tnfsf13/Klrc1/Ifng/Il4/Il4i1/Cd160/Klre1/Cd24a/Lilrb4a/Cd40lg/Angpt1/Lbp/Klrd1/Klrc2/Klrk1/Il7r/Scimp/Mif/Spn/Cd81/Vpreb3/Il12a/Sh2d1a/Hspa8	33	down
GO:00508703	BP	GO:0050870	positive regulation of T cell activation	24/456	216/29008	8.07e-14	1.74e-11	1.29e-11	Ccl5/Pycard/Gm9733/Xcl1/Lgals1/Cd74/Ifng/Il4/Il4i1/H2-Eb1/Cd160/Cd24a/Lilrb4a/Cd40lg/Lef1/Il7r/Cd5/Cd3e/Thy1/Spn/Cd6/Cd81/Il12a/Lck	24	down
GO:00508641	BP	GO:0050864	regulation of B cell activation	26/456	275/29008	3.36e-13	6.86e-11	5.08e-11	Mzb1/Ighg2c/Ighg1/Ighv8-8/Ighv5-4/Ighv5-9/Ighv6-3/Ighv1-19/Cd74/Ighv1-53/Ighv1-66/Iglc2/Trdv4/Trdc/Iglc3/Tnfsf13/Ifng/Il4/Il4i1/Trbc2/Cd24a/Cd40lg/Cdkn2a/Mif/Cd81/Ighd	26	down
GO:19030393	BP	GO:1903039	positive regulation of leukocyte cell-cell adhesion	24/456	240/29008	8.2e-13	1.59e-10	1.18e-10	Ccl5/Pycard/Gm9733/Xcl1/Lgals1/Cd74/Ifng/Il4/Il4i1/H2-Eb1/Cd160/Cd24a/Lilrb4a/Cd40lg/Lef1/Il7r/Cd5/Cd3e/Thy1/Spn/Cd6/Cd81/Il12a/Lck	24	down
GO:00224093	BP	GO:0022409	positive regulation of cell-cell adhesion	26/456	288/29008	9.78e-13	1.81e-10	1.34e-10	Ccl5/Pycard/Gm9733/Alox15/Xcl1/Lgals1/Cd74/Ifng/Fstl3/Il4/Il4i1/H2-Eb1/Cd160/Cd24a/Lilrb4a/Cd40lg/Lef1/Il7r/Cd5/Cd3e/Thy1/Spn/Cd6/Cd81/Il12a/Lck	26	down
GO:00508531	BP	GO:0050853	B cell receptor signaling pathway	21/456	182/29008	1.41e-12	2.49e-10	1.84e-10	Ighg2c/Ighg1/Ighv8-8/Ighv5-4/Ighv5-9/Ighv6-3/Ighv1-19/Ighv1-53/Ighv1-66/Iglc2/Trdv4/Trdc/Iglc3/Cd79b/Trbc2/Cd81/Cd79a/Fcrl5/Lck/Itk/Ighd	21	down
GO:00026833	BP	GO:0002683	negative regulation of immune system process	32/456	460/29008	2.83e-12	4.73e-10	3.5e-10	Alox15/Pglyrp1/Isg15/Hspb1/Fcer1g/Gata2/Cd74/Serpinb9b/Ifng/Fstl3/Il4/Il4i1/Cd160/Klre1/Cd24a/Tigit/Slfn1/Lilrb4a/Angpt1/Klrd1/Il7r/Lax1/Thy1/Cdkn2a/Mif/Spn/Vpreb3/Sh2d1a/Nme2/Fcrl5/Lgals7/Nrarp	32	down
GO:19031313	BP	GO:1903131	mononuclear cell differentiation	33/456	489/29008	2.92e-12	4.73e-10	3.5e-10	Pglyrp1/Hspb1/Lgals1/Fcer1g/Cd74/Prtn3/Csf2/Ctla2a/Cd8a/Ifng/Cd79b/Il4/Il4i1/Pou2af1/Eomes/Ly6d/Cd24a/Lilrb4a/Cd40lg/Lef1/Cd3g/Il7r/Cd3e/Cmtm7/Cdkn2a/Spn/Il12a/Cd79a/Jun/Cd3d/Lck/Itk/Nrarp	33	down
GO:00160642	BP	GO:0016064	immunoglobulin mediated immune response	25/456	284/29008	4.7e-12	7.31e-10	5.41e-10	Ighg2c/Ighg1/Ighv8-8/Ighv5-4/Xcl1/C4b/Ighv5-9/Ighv6-3/Ighv1-19/Fcer1g/Cd74/Ighv1-53/Ighv1-66/Iglc2/Trdv4/Trdc/Iglc3/Tnfsf13/Ifng/Il4/H2-Eb1/Trbc2/Cd40lg/Cd81/Ighd	25	down
GO:00427423	BP	GO:0042742	defense response to bacterium	32/456	473/29008	5.91e-12	8.23e-10	6.09e-10	Jchain/Lcn2/Camp/Ltf/Ighg2c/Slpi/Ighg1/Pycard/Ighv8-8/Ighv5-4/Pglyrp1/Isg15/Ighv5-9/Ighv6-3/Ighv1-19/Fcer1g/Ighv1-53/Ighv1-66/Iglc2/Trdv4/Trdc/Iglc3/Ifng/Cd160/Trbc2/Lbp/Tnfrsf1a/Klrk1/Il7r/Spn/Cyba/Ighd	32	down
GO:00197242	BP	GO:0019724	B cell mediated immunity	25/456	287/29008	5.93e-12	8.23e-10	6.09e-10	Ighg2c/Ighg1/Ighv8-8/Ighv5-4/Xcl1/C4b/Ighv5-9/Ighv6-3/Ighv1-19/Fcer1g/Cd74/Ighv1-53/Ighv1-66/Iglc2/Trdv4/Trdc/Iglc3/Tnfsf13/Ifng/Il4/H2-Eb1/Trbc2/Cd40lg/Cd81/Ighd	25	down
GO:00028313	BP	GO:0002831	regulation of response to biotic stimulus	27/456	337/29008	5.93e-12	8.23e-10	6.09e-10	Ltf/Ccl5/Pycard/Xcl1/Isg15/Cd74/Serpinb9b/Klrc1/Ifng/Il4/Il4i1/Cd160/Klre1/Cd24a/Cd40lg/Lbp/Klrd1/Klrc2/Klrk1/Scimp/Mif/Spn/Zbp1/Il12a/Sh2d1a/Cyba/Serpinb1a	27	down
GO:00508712	BP	GO:0050871	positive regulation of B cell activation	22/456	222/29008	8.92e-12	1.19e-09	8.83e-10	Ighg2c/Ighg1/Ighv8-8/Ighv5-4/Ighv5-9/Ighv6-3/Ighv1-19/Cd74/Ighv1-53/Ighv1-66/Iglc2/Trdv4/Trdc/Iglc3/Tnfsf13/Ifng/Il4/Trbc2/Cd40lg/Mif/Cd81/Ighd	22	down
GO:00027062	BP	GO:0002706	regulation of lymphocyte mediated immunity	22/456	225/29008	1.16e-11	1.46e-09	1.08e-09	Ighg1/Xcl1/Fcer1g/Serpinb9b/Tnfsf13/Klrc1/Ifng/Il4/Il4i1/Cd160/Klre1/Cd24a/Lilrb4a/Klrd1/Klrc2/Klrk1/Il7r/Spn/Cd81/Il12a/Sh2d1a/Hspa8	22	down
GO:00026993	BP	GO:0002699	positive regulation of immune effector process	25/456	296/29008	1.16e-11	1.46e-09	1.08e-09	Mzb1/Ighg1/Xcl1/Fcer1g/Cd177/Gata2/Cd74/Tnfsf13/Klrc1/Ifng/Il4/Cd160/Klre1/Cd24a/Lilrb4a/Lbp/Klrd1/Klrc2/Klrk1/Scimp/Mif/Cd81/Il12a/Sh2d1a/Hspa8	25	down
GO:00027033	BP	GO:0002703	regulation of leukocyte mediated immunity	25/456	297/29008	1.25e-11	1.52e-09	1.13e-09	Ighg1/Xcl1/Fcer1g/Cd177/Gata2/Serpinb9b/Tnfsf13/Klrc1/Ifng/Il4/Il4i1/Cd160/Klre1/Cd24a/Lilrb4a/Klrd1/Klrc2/Klrk1/Il7r/Scimp/Spn/Cd81/Il12a/Sh2d1a/Hspa8	25	down
GO:00069093	BP	GO:0006909	phagocytosis	28/456	383/29008	2.11e-11	2.45e-09	1.81e-09	Ighg2c/Ighg1/Txndc5/Pycard/Ighv8-8/Ighv5-4/Gm9733/Alox15/Ighv5-9/Ighv6-3/Ighv1-19/Fcer1g/Gata2/Prtn3/Ighv1-53/Ighv1-66/Iglc2/Trdv4/Trdc/Iglc3/Ifng/Ceacam10/Trbc2/Lbp/Cyba/Hspa8/Itgav/Ighd	28	down
GO:00466513	BP	GO:0046651	lymphocyte proliferation	26/456	330/29008	2.14e-11	2.45e-09	1.81e-09	Mzb1/Ccl5/Pycard/Xcl1/Cd74/Zbtb32/Ifng/Il4/Il4i1/Cd24a/Slfn1/Lilrb4a/Lmo1/Cd40lg/Lef1/Il7r/Cd3e/Cdkn2a/Mif/Spn/Cd6/Cd81/Il12a/Cd79a/Lgals7/Ighd	26	down
GO:00706613	BP	GO:0070661	leukocyte proliferation	27/456	358/29008	2.39e-11	2.6e-09	1.92e-09	Mzb1/Ccl5/Pycard/Xcl1/Cd74/Zbtb32/Ifng/Il4/Il4i1/Cd24a/Slfn1/Lilrb4a/Lmo1/Cd40lg/Lef1/Il7r/Cd3e/Cdkn2a/Mif/Spn/Cd6/Cd81/Il12a/Gstp1/Cd79a/Lgals7/Ighd	27	down
GO:00300983	BP	GO:0030098	lymphocyte differentiation	30/456	441/29008	2.41e-11	2.6e-09	1.92e-09	Pglyrp1/Hspb1/Lgals1/Fcer1g/Cd74/Ctla2a/Cd8a/Ifng/Cd79b/Il4/Il4i1/Pou2af1/Eomes/Ly6d/Cd24a/Lilrb4a/Cd40lg/Lef1/Cd3g/Il7r/Cd3e/Cmtm7/Cdkn2a/Spn/Il12a/Cd79a/Cd3d/Lck/Itk/Nrarp	30	down
GO:00018193	BP	GO:0001819	positive regulation of cytokine production	32/456	500/29008	2.51e-11	2.64e-09	1.95e-09	Camp/Ccl5/Pycard/Ccl4/Xcl1/Isg15/Hspb1/Fcer1g/Cd74/Csf2/Ifng/Il4/Cd160/Pou2af1/Gapdh/Klre1/Rgcc/Tigit/Cd40lg/Lbp/Tnfrsf1a/Klrk1/Cd3e/Scimp/Mif/Spn/Cd6/Cd81/Il12a/Cyba/Itk/Ighd	32	down
GO:00329433	BP	GO:0032943	mononuclear cell proliferation	26/456	334/29008	2.8e-11	2.86e-09	2.12e-09	Mzb1/Ccl5/Pycard/Xcl1/Cd74/Zbtb32/Ifng/Il4/Il4i1/Cd24a/Slfn1/Lilrb4a/Lmo1/Cd40lg/Lef1/Il7r/Cd3e/Cdkn2a/Mif/Spn/Cd6/Cd81/Il12a/Cd79a/Lgals7/Ighd	26	down
GO:00019062	BP	GO:0001906	cell killing	23/456	260/29008	3.08e-11	3.07e-09	2.27e-09	Camp/Ltf/Ighg1/Gzmc/Pglyrp1/Gzmb/Serpinb9b/Gzmm/Hmgn2/Prf1/Klrc1/Ifng/Il4/Cd160/Gapdh/Klre1/Klrd1/Klrc2/Klrk1/Il7r/Il12a/Sh2d1a/Hspa8	23	down
GO:00706633	BP	GO:0070663	regulation of leukocyte proliferation	23/456	261/29008	3.33e-11	3.23e-09	2.39e-09	Mzb1/Ccl5/Pycard/Xcl1/Cd74/Ifng/Il4/Il4i1/Cd24a/Slfn1/Lilrb4a/Lmo1/Cd40lg/Cd3e/Cdkn2a/Mif/Spn/Cd6/Cd81/Il12a/Gstp1/Lgals7/Ighd	23	down
GO:00506703	BP	GO:0050670	regulation of lymphocyte proliferation	22/456	241/29008	4.51e-11	4.27e-09	3.16e-09	Mzb1/Ccl5/Pycard/Xcl1/Cd74/Ifng/Il4/Il4i1/Cd24a/Slfn1/Lilrb4a/Lmo1/Cd40lg/Cd3e/Cdkn2a/Mif/Spn/Cd6/Cd81/Il12a/Lgals7/Ighd	22	down
GO:00329443	BP	GO:0032944	regulation of mononuclear cell proliferation	22/456	245/29008	6.21e-11	5.74e-09	4.25e-09	Mzb1/Ccl5/Pycard/Xcl1/Cd74/Ifng/Il4/Il4i1/Cd24a/Slfn1/Lilrb4a/Lmo1/Cd40lg/Cd3e/Cdkn2a/Mif/Spn/Cd6/Cd81/Il12a/Lgals7/Ighd	22	down
GO:00027053	BP	GO:0002705	positive regulation of leukocyte mediated immunity	19/456	183/29008	1.06e-10	9.56e-09	7.07e-09	Ighg1/Xcl1/Fcer1g/Cd177/Tnfsf13/Klrc1/Ifng/Il4/Cd160/Klre1/Cd24a/Klrd1/Klrc2/Klrk1/Scimp/Cd81/Il12a/Sh2d1a/Hspa8	19	down
GO:00457853	BP	GO:0045785	positive regulation of cell adhesion	30/456	471/29008	1.2e-10	1.06e-08	7.84e-09	Ccl5/Pycard/Gm9733/Alox15/Xcl1/Lgals1/Cd74/S100a10/Ifng/Fstl3/Il4/Il4i1/H2-Eb1/Cd160/Cd24a/Lilrb4a/Cd40lg/Lef1/Angpt1/Il7r/Cd5/Cd3e/Thy1/Spn/Cd6/Cd81/Il12a/Tnfrsf18/Lck/Itgav	30	down
GO:00990242	BP	GO:0099024	plasma membrane invagination	20/456	207/29008	1.25e-10	1.08e-08	8.01e-09	Ighg2c/Ighg1/Ighv8-8/Ighv5-4/Alox15/Ighv5-9/Ighv6-3/Ighv1-19/Fcer1g/Gata2/Ighv1-53/Ighv1-66/Iglc2/Trdv4/Trdc/Iglc3/Aurkb/Trbc2/Lbp/Ighd	20	down
GO:00103242	BP	GO:0010324	membrane invagination	20/456	215/29008	2.47e-10	2.09e-08	1.55e-08	Ighg2c/Ighg1/Ighv8-8/Ighv5-4/Alox15/Ighv5-9/Ighv6-3/Ighv1-19/Fcer1g/Gata2/Ighv1-53/Ighv1-66/Iglc2/Trdv4/Trdc/Iglc3/Aurkb/Trbc2/Lbp/Ighd	20	down
GO:00028333	BP	GO:0002833	positive regulation of response to biotic stimulus	18/456	173/29008	3.18e-10	2.62e-08	1.94e-08	Pycard/Xcl1/Cd74/Klrc1/Cd160/Klre1/Cd24a/Cd40lg/Lbp/Klrd1/Klrc2/Klrk1/Scimp/Mif/Zbp1/Il12a/Sh2d1a/Cyba	18	down
GO:00069112	BP	GO:0006911	phagocytosis, engulfment	19/456	198/29008	4.11e-10	3.32e-08	2.46e-08	Ighg2c/Ighg1/Ighv8-8/Ighv5-4/Alox15/Ighv5-9/Ighv6-3/Ighv1-19/Fcer1g/Gata2/Ighv1-53/Ighv1-66/Iglc2/Trdv4/Trdc/Iglc3/Trbc2/Lbp/Ighd	19	down
GO:00027082	BP	GO:0002708	positive regulation of lymphocyte mediated immunity	17/456	158/29008	5.86e-10	4.65e-08	3.44e-08	Ighg1/Xcl1/Fcer1g/Tnfsf13/Klrc1/Ifng/Il4/Cd160/Klre1/Cd24a/Klrd1/Klrc2/Klrk1/Cd81/Il12a/Sh2d1a/Hspa8	17	down
GO:00069592	BP	GO:0006959	humoral immune response	27/456	416/29008	6.88e-10	5.35e-08	3.96e-08	Jchain/Camp/Ltf/Ighg2c/Slpi/Ighg1/Ighv8-8/Ighv5-4/Pglyrp1/C4b/Ighv5-9/Ighv6-3/Ighv1-19/Ighv1-53/Ighv1-66/Iglc2/Trdv4/Trdc/Iglc3/Hmgn2/Ifng/Trbc2/Gapdh/Rgcc/Cd81/Sh2d1a/Ighd	27	down
GO:00421293	BP	GO:0042129	regulation of T cell proliferation	18/456	183/29008	7.96e-10	5.9e-08	4.37e-08	Ccl5/Pycard/Xcl1/Ifng/Il4/Il4i1/Cd24a/Slfn1/Lilrb4a/Lmo1/Cd40lg/Cd3e/Cdkn2a/Spn/Cd6/Cd81/Il12a/Lgals7	18	down
GO:00024181	BP	GO:0002418	immune response to tumor cell	9/456	31/29008	8.04e-10	5.9e-08	4.37e-08	Xcl1/Prf1/Il4i1/Cd160/Klre1/Cd24a/Cd40lg/Klrk1/Il12a	9	down
GO:00224083	BP	GO:0022408	negative regulation of cell-cell adhesion	19/456	206/29008	8.05e-10	5.9e-08	4.37e-08	Hspb1/Cd74/Il4/Il4i1/Ass1/Cd24a/Rgcc/Tigit/Slfn1/Lilrb4a/Lef1/Lax1/Cdkn2a/Epcam/Spn/Gstp1/Serpine2/Lgals7/Nrarp	19	down
GO:00028192	BP	GO:0002819	regulation of adaptive immune response	20/456	236/29008	1.28e-09	9.16e-08	6.77e-08	Ighg1/Pycard/Alox15/Xcl1/Fcer1g/Cd74/Tnfsf13/Ifng/Il4/Il4i1/Cd160/Cd24a/Lilrb4a/Klrd1/Il7r/Mif/Spn/Cd81/Il12a/Hspa8	20	down
GO:00024562	BP	GO:0002456	T cell mediated immunity	16/456	145/29008	1.3e-09	9.16e-08	6.77e-08	Xcl1/Gzmb/Serpinb9b/Gzmm/Prf1/Cd8a/Il4/Il4i1/Cd24a/Lilrb4a/Klrd1/Il7r/Spn/Cd81/Il12a/Hspa8	16	down
GO:00312941	BP	GO:0031294	lymphocyte costimulation	9/456	34/29008	2.01e-09	1.39e-07	1.03e-07	Lgals1/Il4/Cd160/Cd24a/Lilrb4a/Cd5/Cd3e/Spn/Cd81	9	down
GO:00420983	BP	GO:0042098	T cell proliferation	19/456	221/29008	2.62e-09	1.78e-07	1.32e-07	Ccl5/Pycard/Xcl1/Zbtb32/Ifng/Il4/Il4i1/Cd24a/Slfn1/Lilrb4a/Lmo1/Cd40lg/Cd3e/Cdkn2a/Spn/Cd6/Cd81/Il12a/Lgals7	19	down
GO:00313493	BP	GO:0031349	positive regulation of defense response	21/456	273/29008	2.85e-09	1.91e-07	1.41e-07	Ighg1/Ccl5/Pycard/Xcl1/Fcer1g/Cd74/Klrc1/Ifng/Cd160/Klre1/Cd24a/Lbp/Klrd1/Klrc2/Tnfrsf1a/Klrk1/Zbp1/Cd81/Il12a/Sh2d1a/Cyba	21	down
GO:00071623	BP	GO:0007162	negative regulation of cell adhesion	22/456	310/29008	5.31e-09	3.49e-07	2.58e-07	Hspb1/Lgals1/Cd74/Il4/Il4i1/Ass1/Cd24a/Rgcc/Tigit/Slfn1/Lilrb4a/Lef1/Angpt1/Lax1/Cdkn2a/Epcam/Spn/Gstp1/Serpine2/Lgals7/Lamb1/Nrarp	22	down
GO:00321033	BP	GO:0032103	positive regulation of response to external stimulus	26/456	427/29008	5.42e-09	3.51e-07	2.6e-07	Ighg1/Ccl5/Pycard/Xcl1/Hspb1/Fcer1g/Cd74/Klrc1/Ifng/Il4/Cd160/Klre1/Cd24a/Lbp/Klrd1/Klrc2/Cxcr3/Tnfrsf1a/Klrk1/Scimp/Mif/Zbp1/Cd81/Il12a/Sh2d1a/Cyba	26	down
GO:00080372	BP	GO:0008037	cell recognition	21/456	290/29008	8.32e-09	5.3e-07	3.92e-07	Ighg2c/Ighg1/Ighv8-8/Ighv5-4/Ighv5-9/Ighv6-3/Ighv1-19/Ighv1-53/Ighv1-66/Iglc2/Trdv4/Trdc/Iglc3/Prf1/Izumo1r/Ly6k/Trbc2/Cd6/Cd81/Aldoa/Ighd	21	down
GO:00506712	BP	GO:0050671	positive regulation of lymphocyte proliferation	15/456	143/29008	8.58e-09	5.38e-07	3.98e-07	Ccl5/Pycard/Xcl1/Cd74/Ifng/Il4/Cd24a/Cd40lg/Cd3e/Mif/Spn/Cd6/Cd81/Il12a/Ighd	15	down
GO:19021053	BP	GO:1902105	regulation of leukocyte differentiation	22/456	320/29008	9.46e-09	5.84e-07	4.32e-07	Ccl5/Pglyrp1/Hspb1/Gata2/Cd74/Ctla2a/Ifng/Fstl3/Il4/Il4i1/Cd24a/Lilrb4a/Cd40lg/Lef1/Il7r/Cdkn2a/Il12a/Fos/Jun/Nme2/Lck/Nrarp	22	down
GO:00329462	BP	GO:0032946	positive regulation of mononuclear cell proliferation	15/456	145/29008	1.04e-08	6.21e-07	4.59e-07	Ccl5/Pycard/Xcl1/Cd74/Ifng/Il4/Cd24a/Cd40lg/Cd3e/Mif/Spn/Cd6/Cd81/Il12a/Ighd	15	down
GO:19030381	BP	GO:1903038	negative regulation of leukocyte cell-cell adhesion	15/456	145/29008	1.04e-08	6.21e-07	4.59e-07	Hspb1/Cd74/Il4/Il4i1/Ass1/Cd24a/Tigit/Slfn1/Lilrb4a/Lax1/Cdkn2a/Spn/Gstp1/Lgals7/Nrarp	15	down
GO:00019091	BP	GO:0001909	leukocyte mediated cytotoxicity	16/456	168/29008	1.11e-08	6.44e-07	4.76e-07	Ighg1/Gzmc/Gzmb/Serpinb9b/Gzmm/Prf1/Klrc1/Cd160/Klre1/Klrd1/Klrc2/Klrk1/Il7r/Il12a/Sh2d1a/Hspa8	16	down
GO:00028341	BP	GO:0002834	regulation of response to tumor cell	8/456	29/29008	1.13e-08	6.44e-07	4.76e-07	Xcl1/Il4i1/Cd160/Klre1/Cd24a/Cd40lg/Klrk1/Il12a	8	down
GO:00028371	BP	GO:0002837	regulation of immune response to tumor cell	8/456	29/29008	1.13e-08	6.44e-07	4.76e-07	Xcl1/Il4i1/Cd160/Klre1/Cd24a/Cd40lg/Klrk1/Il12a	8	down
GO:00069562	BP	GO:0006956	complement activation	17/456	192/29008	1.16e-08	6.55e-07	4.84e-07	Ighg2c/Ighg1/Ighv8-8/Ighv5-4/C4b/Ighv5-9/Ighv6-3/Ighv1-19/Ighv1-53/Ighv1-66/Iglc2/Trdv4/Trdc/Iglc3/Trbc2/Rgcc/Ighd	17	down
GO:00023663	BP	GO:0002366	leukocyte activation involved in immune response	22/456	324/29008	1.19e-08	6.58e-07	4.87e-07	Pycard/Pglyrp1/Lgals1/Fcer1g/Cd177/Gata2/Cd74/Tnfsf13/Klrc1/Ifng/Il4/Cd160/Pou2af1/Eomes/Lilrb4a/Cd40lg/Lef1/Lbp/Klrc2/Spn/Cd81/Lat	22	down
GO:00023471	BP	GO:0002347	response to tumor cell	9/456	41/29008	1.22e-08	6.65e-07	4.92e-07	Xcl1/Prf1/Il4i1/Cd160/Klre1/Cd24a/Cd40lg/Klrk1/Il12a	9	down
GO:00302173	BP	GO:0030217	T cell differentiation	21/456	299/29008	1.42e-08	7.66e-07	5.67e-07	Hspb1/Fcer1g/Cd74/Ctla2a/Cd8a/Ifng/Il4/Il4i1/Eomes/Lilrb4a/Lef1/Cd3g/Il7r/Cd3e/Cdkn2a/Spn/Il12a/Cd3d/Lck/Itk/Nrarp	21	down
GO:00022633	BP	GO:0002263	cell activation involved in immune response	22/456	328/29008	1.48e-08	7.87e-07	5.82e-07	Pycard/Pglyrp1/Lgals1/Fcer1g/Cd177/Gata2/Cd74/Tnfsf13/Klrc1/Ifng/Il4/Cd160/Pou2af1/Eomes/Lilrb4a/Cd40lg/Lef1/Lbp/Klrc2/Spn/Cd81/Lat	22	down
GO:00312951	BP	GO:0031295	T cell costimulation	8/456	32/29008	2.65e-08	1.39e-06	1.03e-06	Lgals1/Cd160/Cd24a/Lilrb4a/Cd5/Cd3e/Spn/Cd81	8	down
GO:00706652	BP	GO:0070665	positive regulation of leukocyte proliferation	15/456	157/29008	3.06e-08	1.58e-06	1.17e-06	Ccl5/Pycard/Xcl1/Cd74/Ifng/Il4/Cd24a/Cd40lg/Cd3e/Mif/Spn/Cd6/Cd81/Il12a/Ighd	15	down
GO:00326091	BP	GO:0032609	interferon-gamma production	14/456	135/29008	3.12e-08	1.58e-06	1.17e-06	Pycard/Pglyrp1/Isg15/Cd160/Eomes/Klre1/Lilrb4a/Cd40lg/Klrk1/Cd3e/Spn/Il12a/Lgals7/Itk	14	down
GO:00507273	BP	GO:0050727	regulation of inflammatory response	22/456	342/29008	3.12e-08	1.58e-06	1.17e-06	Ighg1/Ccl5/Pycard/Alox15/Pglyrp1/Xcl1/Fcer1g/Cma1/Ctla2a/Ifng/Il4/Cd200r3/Cd24a/Lbp/Tnfrsf1a/Spn/Zbp1/Cd81/Gstp1/Cd200r2/Cd200r4/Serpinf1	22	down
GO:00326803	BP	GO:0032680	regulation of tumor necrosis factor production	16/456	183/29008	3.74e-08	1.86e-06	1.38e-06	Ltf/Pycard/Ccl4/Hspb1/Fcer1g/Ifng/Il4/Cd24a/Angpt1/Lbp/Tnfrsf1a/Mif/Spn/Gstp1/Cyba/Tspo	16	down
GO:00069102	BP	GO:0006910	phagocytosis, recognition	15/456	160/29008	3.94e-08	1.94e-06	1.43e-06	Ighg2c/Ighg1/Ighv8-8/Ighv5-4/Ighv5-9/Ighv6-3/Ighv1-19/Ighv1-53/Ighv1-66/Iglc2/Trdv4/Trdc/Iglc3/Trbc2/Ighd	15	down
GO:00024552	BP	GO:0002455	humoral immune response mediated by circulating immunoglobulin	16/456	185/29008	4.36e-08	2.12e-06	1.57e-06	Ighg2c/Ighg1/Ighv8-8/Ighv5-4/Ighv5-9/Ighv6-3/Ighv1-19/Ighv1-53/Ighv1-66/Iglc2/Trdv4/Trdc/Iglc3/Trbc2/Cd81/Ighd	16	down
GO:00459541	BP	GO:0045954	positive regulation of natural killer cell mediated cytotoxicity	8/456	34/29008	4.45e-08	2.13e-06	1.58e-06	Klrc1/Cd160/Klre1/Klrd1/Klrc2/Klrk1/Il12a/Sh2d1a	8	down
GO:00313411	BP	GO:0031341	regulation of cell killing	14/456	139/29008	4.53e-08	2.14e-06	1.59e-06	Serpinb9b/Prf1/Klrc1/Ifng/Il4/Cd160/Klre1/Klrd1/Klrc2/Klrk1/Il7r/Il12a/Sh2d1a/Hspa8	14	down
GO:19035553	BP	GO:1903555	regulation of tumor necrosis factor superfamily cytokine production	16/456	186/29008	4.7e-08	2.2e-06	1.63e-06	Ltf/Pycard/Ccl4/Hspb1/Fcer1g/Ifng/Il4/Cd24a/Angpt1/Lbp/Tnfrsf1a/Mif/Spn/Gstp1/Cyba/Tspo	16	down
GO:00326403	BP	GO:0032640	tumor necrosis factor production	16/456	188/29008	5.46e-08	2.53e-06	1.87e-06	Ltf/Pycard/Ccl4/Hspb1/Fcer1g/Ifng/Il4/Cd24a/Angpt1/Lbp/Tnfrsf1a/Mif/Spn/Gstp1/Cyba/Tspo	16	down
GO:00422671	BP	GO:0042267	natural killer cell mediated cytotoxicity	11/456	81/29008	5.79e-08	2.65e-06	1.96e-06	Gzmc/Gzmb/Serpinb9b/Klrc1/Cd160/Klre1/Klrd1/Klrc2/Klrk1/Il12a/Sh2d1a	11	down
GO:00717063	BP	GO:0071706	tumor necrosis factor superfamily cytokine production	16/456	191/29008	6.82e-08	3.08e-06	2.28e-06	Ltf/Pycard/Ccl4/Hspb1/Fcer1g/Ifng/Il4/Cd24a/Angpt1/Lbp/Tnfrsf1a/Mif/Spn/Gstp1/Cyba/Tspo	16	down
GO:00027171	BP	GO:0002717	positive regulation of natural killer cell mediated immunity	8/456	36/29008	7.22e-08	3.22e-06	2.38e-06	Klrc1/Cd160/Klre1/Klrd1/Klrc2/Klrk1/Il12a/Sh2d1a	8	down
GO:00069582	BP	GO:0006958	complement activation, classical pathway	15/456	169/29008	8.18e-08	3.61e-06	2.67e-06	Ighg2c/Ighg1/Ighv8-8/Ighv5-4/Ighv5-9/Ighv6-3/Ighv1-19/Ighv1-53/Ighv1-66/Iglc2/Trdv4/Trdc/Iglc3/Trbc2/Ighd	15	down
GO:00022281	BP	GO:0002228	natural killer cell mediated immunity	11/456	84/29008	8.51e-08	3.71e-06	2.75e-06	Gzmc/Gzmb/Serpinb9b/Klrc1/Cd160/Klre1/Klrd1/Klrc2/Klrk1/Il12a/Sh2d1a	11	down
GO:00421022	BP	GO:0042102	positive regulation of T cell proliferation	12/456	104/29008	9.23e-08	3.99e-06	2.95e-06	Ccl5/Pycard/Xcl1/Ifng/Il4/Cd24a/Cd40lg/Cd3e/Spn/Cd6/Cd81/Il12a	12	down
GO:19037063	BP	GO:1903706	regulation of hemopoiesis	23/456	398/29008	1.07e-07	4.58e-06	3.39e-06	Ccl5/Pglyrp1/Isg15/Hspb1/Gata2/Cd74/Ctla2a/Ifng/Fstl3/Il4/Il4i1/Cd24a/Lilrb4a/Cd40lg/Lef1/Il7r/Cdkn2a/Il12a/Fos/Jun/Nme2/Lck/Nrarp	23	down
GO:00096152	BP	GO:0009615	response to virus	20/456	312/29008	1.4e-07	5.92e-06	4.38e-06	Lcn2/Ccl5/Pycard/Isg15/Klra8/Ifi27l2a/Prf1/Ncr1/Cd8a/Ifng/Il4/Pou2af1/Ifit3b/Isg20/Rtp4/Ddit4/Spn/Zbp1/Il12a/Ifit1bl1	20	down
GO:00509003	BP	GO:0050900	leukocyte migration	22/456	373/29008	1.43e-07	5.97e-06	4.42e-06	Ccl5/Pycard/Ccl4/Xcl1/Fcer1g/Cd177/Cd74/Prtn3/Ifng/Il4/Cd24a/Ppib/Lbp/Cxcr3/Ppia/Thy1/Itga1/Mif/Spn/Cd81/Il12a/Tnfrsf18	22	down
GO:00027003	BP	GO:0002700	regulation of production of molecular mediator of immune response	15/456	177/29008	1.5e-07	6.22e-06	4.6e-06	Mzb1/Xcl1/Fcer1g/Cd74/Tnfsf13/Ifng/Il4/Cd160/Lilrb4a/Cd40lg/Angpt1/Scimp/Mif/Cd81/Vpreb3	15	down
GO:00450892	BP	GO:0045089	positive regulation of innate immune response	13/456	131/29008	1.63e-07	6.61e-06	4.89e-06	Pycard/Xcl1/Cd74/Klrc1/Cd160/Klre1/Lbp/Klrd1/Klrc2/Klrk1/Zbp1/Il12a/Sh2d1a	13	down
GO:00508681	BP	GO:0050868	negative regulation of T cell activation	13/456	131/29008	1.63e-07	6.61e-06	4.89e-06	Hspb1/Cd74/Il4/Il4i1/Cd24a/Tigit/Slfn1/Lilrb4a/Lax1/Cdkn2a/Spn/Lgals7/Nrarp	13	down
GO:00422691	BP	GO:0042269	regulation of natural killer cell mediated cytotoxicity	9/456	56/29008	2.13e-07	8.55e-06	6.32e-06	Serpinb9b/Klrc1/Cd160/Klre1/Klrd1/Klrc2/Klrk1/Il12a/Sh2d1a	9	down
GO:00022231	BP	GO:0002223	stimulatory C-type lectin receptor signaling pathway	5/456	10/29008	2.22e-07	8.62e-06	6.37e-06	Klrc1/Klre1/Klrd1/Klrc2/Klrk1	5	down
GO:19908401	BP	GO:1990840	response to lectin	5/456	10/29008	2.22e-07	8.62e-06	6.37e-06	Klrc1/Klre1/Klrd1/Klrc2/Klrk1	5	down
GO:19908581	BP	GO:1990858	cellular response to lectin	5/456	10/29008	2.22e-07	8.62e-06	6.37e-06	Klrc1/Klre1/Klrd1/Klrc2/Klrk1	5	down
GO:00507643	BP	GO:0050764	regulation of phagocytosis	12/456	115/29008	2.82e-07	1.08e-05	8.02e-06	Ighg1/Pycard/Gm9733/Alox15/Fcer1g/Gata2/Prtn3/Ifng/Lbp/Cyba/Hspa8/Itgav	12	down
GO:00525483	BP	GO:0052548	regulation of endopeptidase activity	21/456	357/29008	2.87e-07	1.09e-05	8.09e-06	Ltf/Birc5/Pycard/Serpinb2/Serpinb9b/Serpinb6b/Gapdh/Anxa8/Serpina3g/Serpina3f/Cdkn2a/Fcmr/Cdkn2d/Mt3/Dap/Serpine2/Cycs/Serpinb1a/Psmb9/Serpinf1/Lck	21	down
GO:00109513	BP	GO:0010951	negative regulation of endopeptidase activity	15/456	187/29008	3.07e-07	1.16e-05	8.58e-06	Ltf/Birc5/Serpinb2/Serpinb9b/Serpinb6b/Gapdh/Anxa8/Serpina3g/Serpina3f/Fcmr/Cdkn2d/Mt3/Serpine2/Serpinb1a/Serpinf1	15	down
GO:00027151	BP	GO:0002715	regulation of natural killer cell mediated immunity	9/456	59/29008	3.39e-07	1.26e-05	9.32e-06	Serpinb9b/Klrc1/Cd160/Klre1/Klrd1/Klrc2/Klrk1/Il12a/Sh2d1a	9	down
GO:00421001	BP	GO:0042100	B cell proliferation	12/456	117/29008	3.41e-07	1.26e-05	9.32e-06	Mzb1/Cd74/Il4/Cd24a/Cd40lg/Lef1/Il7r/Cdkn2a/Mif/Cd81/Cd79a/Ighd	12	down
GO:00450883	BP	GO:0045088	regulation of innate immune response	16/456	217/29008	3.92e-07	1.44e-05	1.06e-05	Pycard/Xcl1/Isg15/Cd74/Serpinb9b/Klrc1/Cd160/Klre1/Lbp/Klrd1/Klrc2/Klrk1/Zbp1/Il12a/Sh2d1a/Serpinb1a	16	down
GO:00022852	BP	GO:0002285	lymphocyte activation involved in immune response	16/456	219/29008	4.43e-07	1.61e-05	1.19e-05	Pglyrp1/Lgals1/Fcer1g/Cd74/Tnfsf13/Klrc1/Ifng/Il4/Cd160/Pou2af1/Eomes/Cd40lg/Lef1/Klrc2/Spn/Cd81	16	down
GO:00512503	BP	GO:0051250	negative regulation of lymphocyte activation	14/456	168/29008	4.79e-07	1.72e-05	1.28e-05	Pglyrp1/Hspb1/Cd74/Il4/Il4i1/Cd24a/Tigit/Slfn1/Lilrb4a/Lax1/Cdkn2a/Spn/Lgals7/Nrarp	14	down
GO:00313431	BP	GO:0031343	positive regulation of cell killing	11/456	100/29008	5.18e-07	1.85e-05	1.37e-05	Prf1/Klrc1/Ifng/Cd160/Klre1/Klrd1/Klrc2/Klrk1/Il12a/Sh2d1a/Hspa8	11	down
GO:00603263	BP	GO:0060326	cell chemotaxis	19/456	312/29008	6.28e-07	2.22e-05	1.64e-05	Ccl5/Ccl4/Xcl1/Hspb1/Fcer1g/Cd74/Ccr10/Ifng/Il4/Cxcr6/Lef1/Ppib/Lbp/Cxcr3/Ppia/Itga1/Mif/Il12a/Gstp1	19	down
GO:00028361	BP	GO:0002836	positive regulation of response to tumor cell	6/456	21/29008	6.49e-07	2.24e-05	1.66e-05	Xcl1/Cd160/Cd24a/Cd40lg/Klrk1/Il12a	6	down
GO:00028391	BP	GO:0002839	positive regulation of immune response to tumor cell	6/456	21/29008	6.49e-07	2.24e-05	1.66e-05	Xcl1/Cd160/Cd24a/Cd40lg/Klrk1/Il12a	6	down
GO:00525473	BP	GO:0052547	regulation of peptidase activity	23/456	441/29008	6.51e-07	2.24e-05	1.66e-05	Ngp/Ltf/Slpi/Birc5/Pycard/Serpinb2/Serpinb9b/Serpinb6b/Gapdh/Anxa8/Serpina3g/Serpina3f/Cdkn2a/Fcmr/Cdkn2d/Mt3/Dap/Serpine2/Cycs/Serpinb1a/Psmb9/Serpinf1/Lck	23	down
GO:00022201	BP	GO:0002220	innate immune response activating cell surface receptor signaling pathway	5/456	12/29008	6.79e-07	2.31e-05	1.71e-05	Klrc1/Klre1/Klrd1/Klrc2/Klrk1	5	down
GO:00456193	BP	GO:0045619	regulation of lymphocyte differentiation	15/456	199/29008	6.82e-07	2.31e-05	1.71e-05	Pglyrp1/Hspb1/Cd74/Ctla2a/Ifng/Il4/Il4i1/Cd24a/Lilrb4a/Lef1/Il7r/Cdkn2a/Il12a/Lck/Nrarp	15	down
GO:19902663	BP	GO:1990266	neutrophil migration	12/456	128/29008	9.03e-07	3.02e-05	2.24e-05	Ccl5/Ccl4/Xcl1/Fcer1g/Cd177/Cd74/Prtn3/Ifng/Ppib/Lbp/Ppia/Itga1	12	down
GO:00104663	BP	GO:0010466	negative regulation of peptidase activity	17/456	261/29008	9.73e-07	3.23e-05	2.39e-05	Ngp/Ltf/Slpi/Birc5/Serpinb2/Serpinb9b/Serpinb6b/Gapdh/Anxa8/Serpina3g/Serpina3f/Fcmr/Cdkn2d/Mt3/Serpine2/Serpinb1a/Serpinf1	17	down
GO:00018183	BP	GO:0001818	negative regulation of cytokine production	18/456	292/29008	1.04e-06	3.42e-05	2.53e-05	Pycard/Pglyrp1/Prg4/Ifng/Il4/Cd24a/Rgcc/Tigit/Lilrb4a/Lef1/Angpt1/Lbp/Tnfrsf1a/Il12a/Gstp1/Serpinb1a/Tspo/Lgals7	18	down
GO:00027581	BP	GO:0002758	innate immune response-activating signal transduction	5/456	13/29008	1.09e-06	3.56e-05	2.63e-05	Klrc1/Klre1/Klrd1/Klrc2/Klrk1	5	down
GO:00466312	BP	GO:0046631	alpha-beta T cell activation	14/456	180/29008	1.1e-06	3.57e-05	2.64e-05	Xcl1/Ifng/Il4/Cd160/Eomes/Cd24a/Lilrb4a/Lef1/Cd3e/Spn/Cd81/Il12a/Lgals7/Itk	14	down
GO:19021062	BP	GO:1902106	negative regulation of leukocyte differentiation	11/456	109/29008	1.24e-06	3.97e-05	2.94e-05	Pglyrp1/Hspb1/Gata2/Cd74/Ifng/Fstl3/Il4/Lilrb4a/Cdkn2a/Nme2/Nrarp	11	down
GO:00975303	BP	GO:0097530	granulocyte migration	13/456	157/29008	1.32e-06	4.2e-05	3.11e-05	Ccl5/Ccl4/Xcl1/Fcer1g/Cd177/Cd74/Prtn3/Ifng/Il4/Ppib/Lbp/Ppia/Itga1	13	down
GO:00023673	BP	GO:0002367	cytokine production involved in immune response	11/456	111/29008	1.48e-06	4.61e-05	3.41e-05	Xcl1/Fcer1g/Cd74/Il4/Cd160/Lilrb4a/Angpt1/Scimp/Mif/Cd81/Il12a	11	down
GO:00027092	BP	GO:0002709	regulation of T cell mediated immunity	11/456	111/29008	1.48e-06	4.61e-05	3.41e-05	Xcl1/Il4/Il4i1/Cd24a/Lilrb4a/Klrd1/Il7r/Spn/Cd81/Il12a/Hspa8	11	down
GO:19037072	BP	GO:1903707	negative regulation of hemopoiesis	11/456	111/29008	1.48e-06	4.61e-05	3.41e-05	Pglyrp1/Hspb1/Gata2/Cd74/Ifng/Fstl3/Il4/Lilrb4a/Cdkn2a/Nme2/Nrarp	11	down
GO:00028212	BP	GO:0002821	positive regulation of adaptive immune response	13/456	159/29008	1.52e-06	4.69e-05	3.47e-05	Ighg1/Pycard/Xcl1/Fcer1g/Cd74/Tnfsf13/Ifng/Il4/Cd24a/Mif/Cd81/Il12a/Hspa8	13	down
GO:00308881	BP	GO:0030888	regulation of B cell proliferation	9/456	71/29008	1.7e-06	5.21e-05	3.85e-05	Mzb1/Cd74/Il4/Cd24a/Cd40lg/Cdkn2a/Mif/Cd81/Ighd	9	down
GO:00425312	BP	GO:0042531	positive regulation of tyrosine phosphorylation of STAT protein	8/456	55/29008	2.24e-06	6.79e-05	5.02e-05	Ccl5/Csf2/Ifng/Il4/Tnfrsf1a/Il12a/Tnfrsf18/Lck	8	down
GO:00455802	BP	GO:0045580	regulation of T cell differentiation	13/456	165/29008	2.3e-06	6.94e-05	5.13e-05	Hspb1/Cd74/Ctla2a/Ifng/Il4/Il4i1/Lilrb4a/Lef1/Il7r/Cdkn2a/Il12a/Lck/Nrarp	13	down
GO:00507313	BP	GO:0050731	positive regulation of peptidyl-tyrosine phosphorylation	14/456	192/29008	2.37e-06	7.09e-05	5.24e-05	Ccl5/Cd74/Csf2/Ifng/Il4/Cd24a/Angpt1/Tnfrsf1a/Cd3e/Mif/Cd81/Il12a/Tnfrsf18/Lck	14	down
GO:00028222	BP	GO:0002822	regulation of adaptive immune response based on somatic recombination of immune receptors built from immunoglobulin superfamily domains	15/456	220/29008	2.4e-06	7.12e-05	5.27e-05	Ighg1/Xcl1/Fcer1g/Tnfsf13/Ifng/Il4/Il4i1/Cd24a/Lilrb4a/Klrd1/Il7r/Spn/Cd81/Il12a/Hspa8	15	down
GO:0000280	BP	GO:0000280	nuclear division	22/456	442/29008	2.45e-06	7.2e-05	5.32e-05	Hspa1a/Ube2c/Birc5/Ccnb2/Cdca8/Cdc20/Aurkb/Cdc25b/Rgcc/Ran/Pttg1/Zcwpw1/Nuf2/Chtf18/Cdca2/Cdkn1c/Kifc1/Ranbp1/Anapc11/Rad54b/Ywhah/Rad51	22	down
GO:00433021	BP	GO:0043302	positive regulation of leukocyte degranulation	7/456	40/29008	2.7e-06	7.88e-05	5.83e-05	Fcer1g/Cd177/Gata2/Klrc1/Il4/Cd160/Klrc2	7	down
GO:00508663	BP	GO:0050866	negative regulation of cell activation	15/456	223/29008	2.84e-06	8.23e-05	6.09e-05	Pglyrp1/Hspb1/Cd74/Il4/Il4i1/Cd24a/Tigit/Slfn1/Lilrb4a/Lax1/Cdkn2a/Spn/Serpine2/Lgals7/Nrarp	15	down
GO:00027183	BP	GO:0002718	regulation of cytokine production involved in immune response	10/456	97/29008	3.1e-06	8.93e-05	6.6e-05	Xcl1/Fcer1g/Cd74/Il4/Cd160/Lilrb4a/Angpt1/Scimp/Mif/Cd81	10	down
GO:00019101	BP	GO:0001910	regulation of leukocyte mediated cytotoxicity	11/456	120/29008	3.2e-06	9.15e-05	6.77e-05	Serpinb9b/Klrc1/Cd160/Klre1/Klrd1/Klrc2/Klrk1/Il7r/Il12a/Sh2d1a/Hspa8	11	down
GO:00975293	BP	GO:0097529	myeloid leukocyte migration	15/456	226/29008	3.34e-06	9.48e-05	7.02e-05	Ccl5/Ccl4/Xcl1/Fcer1g/Cd177/Cd74/Prtn3/Ifng/Il4/Ppib/Lbp/Ppia/Itga1/Mif/Cd81	15	down
GO:00026953	BP	GO:0002695	negative regulation of leukocyte activation	14/456	200/29008	3.82e-06	0.000107669	7.96e-05	Pglyrp1/Hspb1/Cd74/Il4/Il4i1/Cd24a/Tigit/Slfn1/Lilrb4a/Lax1/Cdkn2a/Spn/Lgals7/Nrarp	14	down
GO:00028201	BP	GO:0002820	negative regulation of adaptive immune response	8/456	59/29008	3.85e-06	0.000107725	7.97e-05	Alox15/Il4/Il4i1/Cd160/Lilrb4a/Klrd1/Il7r/Spn	8	down
GO:00460341	BP	GO:0046034	ATP metabolic process	16/456	259/29008	4e-06	0.000111111	8.22e-05	Ifng/Il4/Gapdh/Chchd10/Tpi1/Ddit4/Cycs/Atp5g1/Tspo/Atp5j/Cox5b/Hspa8/Eno1/Atp5j2/Ldha/Aldoa	16	down
GO:00326491	BP	GO:0032649	regulation of interferon-gamma production	11/456	123/29008	4.08e-06	0.000112398	8.31e-05	Pycard/Pglyrp1/Isg15/Cd160/Klre1/Lilrb4a/Cd40lg/Klrk1/Cd3e/Il12a/Lgals7	11	down
GO:00181083	BP	GO:0018108	peptidyl-tyrosine phosphorylation	18/456	322/29008	4.13e-06	0.000113104	8.37e-05	Ccl5/Cd74/Csf2/Ifng/Il4/Cd24a/Lilrb4a/Srms/Angpt1/Tnfrsf1a/Cd3e/Thy1/Mif/Cd81/Il12a/Tnfrsf18/Lck/Itk	18	down
GO:00182123	BP	GO:0018212	peptidyl-tyrosine modification	18/456	325/29008	4.7e-06	0.000127709	9.45e-05	Ccl5/Cd74/Csf2/Ifng/Il4/Cd24a/Lilrb4a/Srms/Angpt1/Tnfrsf1a/Cd3e/Thy1/Mif/Cd81/Il12a/Tnfrsf18/Lck/Itk	18	down
GO:00458612	BP	GO:0045861	negative regulation of proteolysis	19/456	358/29008	4.76e-06	0.000127868	9.46e-05	Ngp/Ltf/Slpi/Birc5/Serpinb2/Serpinb9b/Ctla2a/Serpinb6b/Gapdh/Anxa8/Serpina3g/Serpina3f/Cdkn2a/Fcmr/Cdkn2d/Mt3/Serpine2/Serpinb1a/Serpinf1	19	down
GO:00027023	BP	GO:0002702	positive regulation of production of molecular mediator of immune response	11/456	125/29008	4.77e-06	0.000127868	9.46e-05	Mzb1/Xcl1/Fcer1g/Cd74/Tnfsf13/Ifng/Il4/Cd160/Scimp/Mif/Cd81	11	down
GO:00305933	BP	GO:0030593	neutrophil chemotaxis	10/456	102/29008	4.9e-06	0.000130394	9.65e-05	Ccl5/Ccl4/Xcl1/Fcer1g/Cd74/Ifng/Ppib/Lbp/Ppia/Itga1	10	down
GO:00198351	BP	GO:0019835	cytolysis	6/456	29/29008	5.1e-06	0.000134893	9.98e-05	Camp/Gzma/Gzmc/Gzmb/Prf1/Lbp	6	down
GO:00716213	BP	GO:0071621	granulocyte chemotaxis	11/456	127/29008	5.57e-06	0.000146116	0.00010808	Ccl5/Ccl4/Xcl1/Fcer1g/Cd74/Ifng/Il4/Ppib/Lbp/Ppia/Itga1	11	down
GO:00507303	BP	GO:0050730	regulation of peptidyl-tyrosine phosphorylation	16/456	266/29008	5.62e-06	0.00014659	0.000108431	Ccl5/Cd74/Csf2/Ifng/Il4/Cd24a/Lilrb4a/Angpt1/Tnfrsf1a/Cd3e/Thy1/Mif/Cd81/Il12a/Tnfrsf18/Lck	16	down
GO:00025733	BP	GO:0002573	myeloid leukocyte differentiation	15/456	238/29008	6.28e-06	0.000162572	0.000120253	Ccl5/Fcer1g/Gata2/Cd74/Prtn3/Csf2/Ifng/Fstl3/Il4/Lilrb4a/Lef1/Cd81/Fos/Jun/Nme2	15	down
GO:00026981	BP	GO:0002698	negative regulation of immune effector process	11/456	130/29008	6.97e-06	0.000179402	0.000132701	Pglyrp1/Serpinb9b/Il4/Il4i1/Klre1/Lilrb4a/Angpt1/Klrd1/Il7r/Spn/Vpreb3	11	down
GO:00507663	BP	GO:0050766	positive regulation of phagocytosis	9/456	84/29008	7.03e-06	0.000179722	0.000132938	Ighg1/Pycard/Gm9733/Fcer1g/Gata2/Ifng/Lbp/Cyba/Hspa8	9	down
GO:00027203	BP	GO:0002720	positive regulation of cytokine production involved in immune response	8/456	65/29008	8.08e-06	0.000202525	0.000149805	Xcl1/Fcer1g/Cd74/Il4/Cd160/Scimp/Mif/Cd81	8	down
GO:00326132	BP	GO:0032613	interleukin-10 production	8/456	65/29008	8.08e-06	0.000202525	0.000149805	Pycard/Isg15/Fcer1g/Il4/Tigit/Lilrb4a/Cd40lg/G6pdx	8	down
GO:00508541	BP	GO:0050854	regulation of antigen receptor-mediated signaling pathway	8/456	65/29008	8.08e-06	0.000202525	0.000149805	Cd160/Lilrb4a/Thy1/Trat1/Cd81/Sh2d1a/Fcrl5/Lck	8	down
GO:19033071	BP	GO:1903307	positive regulation of regulated secretory pathway	8/456	66/29008	9.07e-06	0.000225866	0.00016707	Fcer1g/Cd177/Gata2/Klrc1/Il4/Cd160/Klrc2/Cacna1h	8	down
GO:19040621	BP	GO:1904062	regulation of cation transmembrane transport	19/456	376/29008	9.56e-06	0.000231417	0.000171176	Lcn2/Ifng/Il4/Actn2/Glrx/Cxcr3/Ndufa4/Thy1/Pdzk1/Rrad/Gem/Fxyd4/S100a1/G6pdx/Cyba/Calm1/Fcrl5/Kcne3/Ywhah	19	down
GO:00508561	BP	GO:0050856	regulation of T cell receptor signaling pathway	7/456	48/29008	9.56e-06	0.000231417	0.000171176	Cd160/Lilrb4a/Thy1/Trat1/Cd81/Sh2d1a/Lck	7	down
GO:19021073	BP	GO:1902107	positive regulation of leukocyte differentiation	13/456	188/29008	9.64e-06	0.000231417	0.000171176	Ccl5/Cd74/Ifng/Il4/Il4i1/Lilrb4a/Cd40lg/Lef1/Il7r/Il12a/Fos/Jun/Lck	13	down
GO:19037083	BP	GO:1903708	positive regulation of hemopoiesis	13/456	188/29008	9.64e-06	0.000231417	0.000171176	Ccl5/Cd74/Ifng/Il4/Il4i1/Lilrb4a/Cd40lg/Lef1/Il7r/Il12a/Fos/Jun/Lck	13	down
GO:00326423	BP	GO:0032642	regulation of chemokine production	10/456	110/29008	9.65e-06	0.000231417	0.000171176	Ccl5/Pycard/Cd74/Ifng/Il4/Cd24a/Lilrb4a/Lbp/Mif/Gstp1	10	down
GO:00327603	BP	GO:0032760	positive regulation of tumor necrosis factor production	10/456	110/29008	9.65e-06	0.000231417	0.000171176	Pycard/Ccl4/Hspb1/Fcer1g/Ifng/Lbp/Tnfrsf1a/Mif/Spn/Cyba	10	down
GO:0140014	BP	GO:0140014	mitotic nuclear division	16/456	278/29008	9.79e-06	0.000233402	0.000172645	Hspa1a/Ube2c/Birc5/Cdca8/Cdc20/Aurkb/Rgcc/Ran/Pttg1/Nuf2/Cdca2/Cdkn1c/Kifc1/Ranbp1/Anapc11/Ywhah	16	down
GO:00466342	BP	GO:0046634	regulation of alpha-beta T cell activation	10/456	111/29008	1.05e-05	0.00024775	0.000183258	Xcl1/Ifng/Il4/Cd160/Cd24a/Lilrb4a/Cd3e/Cd81/Il12a/Lgals7	10	down
GO:00160322	BP	GO:0016032	viral process	18/456	346/29008	1.11e-05	0.000260439	0.000192644	Ltf/Slpi/Ccl5/Isg15/Lgals1/Cd74/Ifng/Isg20/Lef1/Ppib/Ppia/Zbp1/Jun/Pfn1/Ly6e/Hspa8/Srpk1/Itgav	18	down
GO:0006457	BP	GO:0006457	protein folding	12/456	163/29008	1.13e-05	0.000260439	0.000192644	Hspa1a/Pdia4/Sdf2l1/Hspb1/Cd74/Prdx4/Dnajb11/Dnajc3/Ppib/Ppia/Pdia3/Hspa8	12	down
GO:19035573	BP	GO:1903557	positive regulation of tumor necrosis factor superfamily cytokine production	10/456	112/29008	1.13e-05	0.000260439	0.000192644	Pycard/Ccl4/Hspb1/Fcer1g/Ifng/Lbp/Tnfrsf1a/Mif/Spn/Cyba	10	down
GO:20001063	BP	GO:2000106	regulation of leukocyte apoptotic process	10/456	112/29008	1.13e-05	0.000260439	0.000192644	Ccl5/Fcer1g/Cd74/Aurkb/Cd24a/Cd3g/Il7r/Cdkn2a/Mif/Fcmr	10	down
GO:00019121	BP	GO:0001912	positive regulation of leukocyte mediated cytotoxicity	9/456	89/29008	1.13e-05	0.000260439	0.000192644	Klrc1/Cd160/Klre1/Klrd1/Klrc2/Klrk1/Il12a/Sh2d1a/Hspa8	9	down
GO:00516512	BP	GO:0051651	maintenance of location in cell	14/456	220/29008	1.14e-05	0.000260865	0.000192958	Lcn2/Xcl1/Tmsb10/Chchd10/Cxcr3/Thy1/Kdelr2/Cyba/Pfn1/Calm1/Tspo/Fcrl5/Lck/Itgav	14	down
GO:00027613	BP	GO:0002761	regulation of myeloid leukocyte differentiation	11/456	137/29008	1.15e-05	0.000261595	0.000193498	Ccl5/Gata2/Cd74/Ifng/Fstl3/Il4/Lilrb4a/Lef1/Fos/Jun/Nme2	11	down
GO:00326023	BP	GO:0032602	chemokine production	10/456	114/29008	1.32e-05	0.00029916	0.000221285	Ccl5/Pycard/Cd74/Ifng/Il4/Cd24a/Lilrb4a/Lbp/Mif/Gstp1	10	down
GO:00326753	BP	GO:0032675	regulation of interleukin-6 production	12/456	166/29008	1.35e-05	0.000304056	0.000224906	Pycard/Prg4/Fcer1g/Cd74/Ifng/Pou2af1/Cd24a/Lilrb4a/Lbp/Tnfrsf1a/Scimp/Cyba	12	down
GO:00425091	BP	GO:0042509	regulation of tyrosine phosphorylation of STAT protein	8/456	70/29008	1.41e-05	0.000312227	0.00023095	Ccl5/Csf2/Ifng/Il4/Tnfrsf1a/Il12a/Tnfrsf18/Lck	8	down
GO:00718873	BP	GO:0071887	leukocyte apoptotic process	11/456	140/29008	1.41e-05	0.000312227	0.00023095	Ccl5/Fcer1g/Cd74/Ifng/Aurkb/Cd24a/Cd3g/Il7r/Cdkn2a/Mif/Fcmr	11	down
GO:00516072	BP	GO:0051607	defense response to virus	15/456	255/29008	1.43e-05	0.000312227	0.00023095	Ccl5/Pycard/Isg15/Prf1/Ncr1/Cd8a/Ifng/Il4/Ifit3b/Isg20/Rtp4/Ddit4/Spn/Zbp1/Ifit1bl1	15	down
GO:01405462	BP	GO:0140546	defense response to symbiont	15/456	255/29008	1.43e-05	0.000312227	0.00023095	Ccl5/Pycard/Isg15/Prf1/Ncr1/Cd8a/Ifng/Il4/Ifit3b/Isg20/Rtp4/Ddit4/Spn/Zbp1/Ifit1bl1	15	down
GO:00357102	BP	GO:0035710	CD4-positive, alpha-beta T cell activation	10/456	115/29008	1.43e-05	0.000312227	0.00023095	Xcl1/Ifng/Il4/Cd160/Lilrb4a/Lef1/Spn/Cd81/Il12a/Lgals7	10	down
GO:00022181	BP	GO:0002218	activation of innate immune response	7/456	51/29008	1.44e-05	0.000313303	0.000231746	Pycard/Klrc1/Klre1/Klrd1/Klrc2/Klrk1/Zbp1	7	down
GO:0048285	BP	GO:0048285	organelle fission	22/456	495/29008	1.46e-05	0.000314943	0.000232959	Hspa1a/Ube2c/Birc5/Ccnb2/Cdca8/Cdc20/Aurkb/Cdc25b/Rgcc/Ran/Pttg1/Zcwpw1/Nuf2/Chtf18/Cdca2/Cdkn1c/Kifc1/Ranbp1/Anapc11/Rad54b/Ywhah/Rad51	22	down
GO:00091411	BP	GO:0009141	nucleoside triphosphate metabolic process	10/456	116/29008	1.54e-05	0.000329899	0.000244022	Dut/Il4/Ran/Dctpp1/Nme2/Atp5g1/Atp5j/Eno1/Atp5j2/Aldoa	10	down
GO:00305953	BP	GO:0030595	leukocyte chemotaxis	14/456	226/29008	1.55e-05	0.000329899	0.000244022	Ccl5/Ccl4/Xcl1/Fcer1g/Cd74/Ifng/Il4/Ppib/Lbp/Cxcr3/Ppia/Itga1/Mif/Il12a	14	down
GO:0001913	BP	GO:0001913	T cell mediated cytotoxicity	8/456	71/29008	1.57e-05	0.000333047	0.000246351	Gzmb/Serpinb9b/Gzmm/Prf1/Klrd1/Il7r/Il12a/Hspa8	8	down
GO:00024231	BP	GO:0002423	natural killer cell mediated immune response to tumor cell	4/456	11/29008	1.82e-05	0.000382649	0.00028304	Cd160/Klre1/Klrk1/Il12a	4	down
GO:00028551	BP	GO:0002855	regulation of natural killer cell mediated immune response to tumor cell	4/456	11/29008	1.82e-05	0.000382649	0.00028304	Cd160/Klre1/Klrk1/Il12a	4	down
GO:20003513	BP	GO:2000351	regulation of endothelial cell apoptotic process	7/456	53/29008	1.87e-05	0.000390726	0.000289015	Gata2/Il4/Cd160/Rgcc/Cd40lg/Angpt1/Ramp2	7	down
GO:00455891	BP	GO:0045589	regulation of regulatory T cell differentiation	6/456	36/29008	1.91e-05	0.00039616	0.000293035	Hspb1/Ctla2a/Ifng/Il4i1/Lilrb4a/Lck	6	down
GO:00513413	BP	GO:0051341	regulation of oxidoreductase activity	9/456	95/29008	1.93e-05	0.000396431	0.000293235	Gzma/Prdx5/Ifng/Ndufa4/S100a1/Gstp1/Mt3/Cyba/Calm1	9	down
GO:00466351	BP	GO:0046635	positive regulation of alpha-beta T cell activation	8/456	73/29008	1.93e-05	0.000396431	0.000293235	Xcl1/Ifng/Cd160/Cd24a/Lilrb4a/Cd3e/Cd81/Il12a	8	down
GO:00017762	BP	GO:0001776	leukocyte homeostasis	10/456	120/29008	2.08e-05	0.00042483	0.000314241	Tnfrsf17/Fcer1g/Ccnb2/Cd74/Ifng/Cd24a/Lilrb4a/Lmo1/Mif/Lat	10	down
GO:00072601	BP	GO:0007260	tyrosine phosphorylation of STAT protein	8/456	74/29008	2.13e-05	0.000433851	0.000320914	Ccl5/Csf2/Ifng/Il4/Tnfrsf1a/Il12a/Tnfrsf18/Lck	8	down
GO:00326353	BP	GO:0032635	interleukin-6 production	12/456	174/29008	2.17e-05	0.000438916	0.000324661	Pycard/Prg4/Fcer1g/Cd74/Ifng/Pou2af1/Cd24a/Lilrb4a/Lbp/Tnfrsf1a/Scimp/Cyba	12	down
GO:00064691	BP	GO:0006469	negative regulation of protein kinase activity	13/456	203/29008	2.18e-05	0.000439816	0.000325326	Pycard/Hspb1/Ifng/Lilrb4a/Dnajc3/Lax1/Ppia/Thy1/Cdkn2a/Pcp4/Gstp1/Cdkn1c/Prkar2b	13	down
GO:00109401	BP	GO:0010940	positive regulation of necrotic cell death	4/456	12/29008	2.7e-05	0.000538466	0.000398296	Slc6a13/Zbp1/Mt3/Tspo	4	down
GO:00725773	BP	GO:0072577	endothelial cell apoptotic process	7/456	56/29008	2.7e-05	0.000538466	0.000398296	Gata2/Il4/Cd160/Rgcc/Cd40lg/Angpt1/Ramp2	7	down
GO:00513462	BP	GO:0051346	negative regulation of hydrolase activity	18/456	374/29008	3.11e-05	0.000615036	0.000454934	Ngp/Ltf/Slpi/Birc5/Gzma/Serpinb2/Serpinb9b/Serpinb6b/Gapdh/Anxa8/Serpina3g/Serpina3f/Fcmr/Cdkn2d/Mt3/Serpine2/Serpinb1a/Serpinf1	18	down
GO:0002710	BP	GO:0002710	negative regulation of T cell mediated immunity	5/456	24/29008	3.12e-05	0.000615036	0.000454934	Il4i1/Lilrb4a/Klrd1/Il7r/Spn	5	down
GO:00485252	BP	GO:0048525	negative regulation of viral process	9/456	102/29008	3.41e-05	0.000669305	0.000495076	Ltf/Slpi/Ccl5/Isg15/Cd74/Isg20/Ppia/Ly6e/Srpk1	9	down
GO:0045066	BP	GO:0045066	regulatory T cell differentiation	6/456	40/29008	3.56e-05	0.000695664	0.000514574	Hspb1/Ctla2a/Ifng/Il4i1/Lilrb4a/Lck	6	down
GO:00091171	BP	GO:0009117	nucleotide metabolic process	20/456	451/29008	3.66e-05	0.000711604	0.000526364	Rrm2/Tyms/Dut/Ifng/Il4/Gapdh/Ran/Tpi1/Dctpp1/Ddit4/G6pdx/Nudt17/Nme2/Atp5g1/Atp5j/Eno1/Npr2/Atp5j2/Aldoa/Hint1	20	down
GO:00702283	BP	GO:0070228	regulation of lymphocyte apoptotic process	8/456	80/29008	3.78e-05	0.000730459	0.000540311	Ccl5/Cd74/Aurkb/Cd24a/Cd3g/Il7r/Mif/Fcmr	8	down
GO:00455822	BP	GO:0045582	positive regulation of T cell differentiation	9/456	104/29008	3.98e-05	0.000765539	0.000566259	Cd74/Ifng/Il4/Il4i1/Lilrb4a/Lef1/Il7r/Il12a/Lck	9	down
GO:00327332	BP	GO:0032733	positive regulation of interleukin-10 production	6/456	41/29008	4.12e-05	0.000784469	0.000580262	Pycard/Isg15/Fcer1g/Il4/Tigit/Cd40lg	6	down
GO:00433681	BP	GO:0043368	positive T cell selection	6/456	41/29008	4.12e-05	0.000784469	0.000580262	Cd74/Il4/Cd3g/Cd3e/Spn/Cd3d	6	down
GO:00459211	BP	GO:0045921	positive regulation of exocytosis	9/456	105/29008	4.29e-05	0.000813748	0.000601918	Fcer1g/Cd177/Gata2/Klrc1/Il4/Cd160/Glrx/Klrc2/Cacna1h	9	down
GO:0001933	BP	GO:0001933	negative regulation of protein phosphorylation	17/456	349/29008	4.42e-05	0.000831451	0.000615014	Pycard/Hspb1/Ifng/Slfn1/Lilrb4a/Dnajc3/Angpt1/Lax1/Ppia/Thy1/Cdkn2a/Ddit4/Pcp4/Gstp1/Jun/Cdkn1c/Prkar2b	17	down
GO:0035821	BP	GO:0035821	modulation of process of other organism	10/456	131/29008	4.43e-05	0.000831451	0.000615014	Camp/Ltf/Slpi/Ccl5/Prf1/Ifng/Lef1/Ppib/Jun/Hspa8	10	down
GO:00343902	BP	GO:0034390	smooth muscle cell apoptotic process	5/456	26/29008	4.7e-05	0.000866812	0.00064117	Ifng/Gapdh/Cdkn2a/Il12a/Dnmt1	5	down
GO:00343912	BP	GO:0034391	regulation of smooth muscle cell apoptotic process	5/456	26/29008	4.7e-05	0.000866812	0.00064117	Ifng/Gapdh/Cdkn2a/Il12a/Dnmt1	5	down
GO:00347651	BP	GO:0034765	regulation of ion transmembrane transport	21/456	497/29008	4.73e-05	0.000866812	0.00064117	Lcn2/Ifng/Il4/Cacna1s/Actn2/Glrx/Cxcr3/Ndufa4/Thy1/Pdzk1/Cacna1h/Rrad/Gem/Fxyd4/S100a1/G6pdx/Cyba/Calm1/Fcrl5/Kcne3/Ywhah	21	down
GO:00433001	BP	GO:0043300	regulation of leukocyte degranulation	7/456	61/29008	4.75e-05	0.000866812	0.00064117	Fcer1g/Cd177/Gata2/Klrc1/Il4/Cd160/Klrc2	7	down
GO:00456201	BP	GO:0045620	negative regulation of lymphocyte differentiation	7/456	61/29008	4.75e-05	0.000866812	0.00064117	Pglyrp1/Hspb1/Cd74/Il4/Lilrb4a/Cdkn2a/Nrarp	7	down
GO:00518511	BP	GO:0051851	modulation by host of symbiont process	7/456	61/29008	4.75e-05	0.000866812	0.00064117	Ltf/Ccl5/Ifng/Lef1/Ppib/Jun/Hspa8	7	down
GO:00067531	BP	GO:0006753	nucleoside phosphate metabolic process	20/456	460/29008	4.82e-05	0.000875161	0.000647345	Rrm2/Tyms/Dut/Ifng/Il4/Gapdh/Ran/Tpi1/Dctpp1/Ddit4/G6pdx/Nudt17/Nme2/Atp5g1/Atp5j/Eno1/Npr2/Atp5j2/Aldoa/Hint1	20	down
GO:00508521	BP	GO:0050852	T cell receptor signaling pathway	10/456	134/29008	5.37e-05	0.000967894	0.000715939	Ifng/Cd160/Lilrb4a/Cd3e/Thy1/Trat1/Cd81/Sh2d1a/Lck/Itk	10	down
GO:00327291	BP	GO:0032729	positive regulation of interferon-gamma production	8/456	84/29008	5.38e-05	0.000967894	0.000715939	Pycard/Isg15/Cd160/Klre1/Cd40lg/Klrk1/Cd3e/Il12a	8	down
GO:00466331	BP	GO:0046633	alpha-beta T cell proliferation	6/456	43/29008	5.44e-05	0.000973734	0.000720258	Xcl1/Cd24a/Lilrb4a/Cd3e/Cd81/Lgals7	6	down
GO:00026853	BP	GO:0002685	regulation of leukocyte migration	13/456	223/29008	5.79e-05	0.00103224	0.000763537	Ccl5/Pycard/Xcl1/Cd74/Il4/Lbp/Cxcr3/Thy1/Mif/Spn/Cd81/Il12a/Tnfrsf18	13	down
GO:00027071	BP	GO:0002707	negative regulation of lymphocyte mediated immunity	7/456	63/29008	5.87e-05	0.00103597	0.000766295	Serpinb9b/Il4i1/Klre1/Lilrb4a/Klrd1/Il7r/Spn	7	down
GO:00326532	BP	GO:0032653	regulation of interleukin-10 production	7/456	63/29008	5.87e-05	0.00103597	0.000766295	Pycard/Isg15/Fcer1g/Il4/Tigit/Lilrb4a/Cd40lg	7	down
GO:00347672	BP	GO:0034767	positive regulation of ion transmembrane transport	12/456	193/29008	5.99e-05	0.00105258	0.000778576	Lcn2/Ifng/Actn2/Glrx/Cxcr3/Ndufa4/Thy1/Pdzk1/S100a1/G6pdx/Calm1/Kcne3	12	down
GO:0042326	BP	GO:0042326	negative regulation of phosphorylation	18/456	396/29008	6.5e-05	0.00113834	0.000842012	Pycard/Hspb1/Ifng/Slfn1/Lilrb4a/Dnajc3/Angpt1/Lax1/Ppia/Thy1/Cdkn2a/Ddit4/Pcp4/Gstp1/Cdkn2d/Jun/Cdkn1c/Prkar2b	18	down
GO:00336731	BP	GO:0033673	negative regulation of kinase activity	13/456	226/29008	6.64e-05	0.00115635	0.000855335	Pycard/Hspb1/Ifng/Lilrb4a/Dnajc3/Lax1/Ppia/Thy1/Cdkn2a/Pcp4/Gstp1/Cdkn1c/Prkar2b	13	down
GO:00450611	BP	GO:0045061	thymic T cell selection	5/456	28/29008	6.85e-05	0.00118758	0.000878436	Cd74/Cd3g/Cd3e/Spn/Cd3d	5	down
GO:0051348	BP	GO:0051348	negative regulation of transferase activity	14/456	259/29008	6.88e-05	0.00118834	0.000879002	Pycard/Hspb1/Ifng/Lilrb4a/Dnajc3/Lax1/Ppia/Thy1/Cdkn2a/Pcp4/Gstp1/Pif1/Cdkn1c/Prkar2b	14	down
GO:00092051	BP	GO:0009205	purine ribonucleoside triphosphate metabolic process	8/456	87/29008	6.92e-05	0.00119016	0.000880347	Il4/Ran/Nme2/Atp5g1/Atp5j/Eno1/Atp5j2/Aldoa	8	down
GO:00357391	BP	GO:0035739	CD4-positive, alpha-beta T cell proliferation	4/456	15/29008	7.17e-05	0.00122369	0.000905151	Xcl1/Lilrb4a/Cd81/Lgals7	4	down
GO:00488722	BP	GO:0048872	homeostasis of number of cells	17/456	363/29008	7.18e-05	0.00122369	0.000905151	Tnfrsf17/Isg15/Fcer1g/Ccnb2/Gata2/Cd74/Cd7/Prdx5/Ifng/Cd24a/Lilrb4a/Lmo1/Il7r/Mif/G6pdx/Gprasp2/Lat	17	down
GO:00432702	BP	GO:0043270	positive regulation of ion transport	16/456	329/29008	7.51e-05	0.00127421	0.000942518	Lcn2/Ccl5/Ifng/Actn2/Glrx/Cxcr3/Ndufa4/Thy1/Pdzk1/Mif/S100a1/Pcp4/G6pdx/Calm1/Tspo/Kcne3	16	down
GO:00308901	BP	GO:0030890	positive regulation of B cell proliferation	6/456	46/29008	8.03e-05	0.0013565	0.00100339	Cd74/Il4/Cd40lg/Mif/Cd81/Ighd	6	down
GO:00517021	BP	GO:0051702	biological process involved in interaction with symbiont	9/456	114/29008	8.18e-05	0.00137586	0.0010177	Camp/Ltf/Ccl5/Ifng/Gapdh/Lef1/Ppib/Jun/Hspa8	9	down
GO:19040642	BP	GO:1904064	positive regulation of cation transmembrane transport	11/456	170/29008	8.46e-05	0.00141591	0.00104733	Lcn2/Ifng/Actn2/Glrx/Cxcr3/Thy1/Pdzk1/S100a1/G6pdx/Calm1/Kcne3	11	down
GO:00518171	BP	GO:0051817	modulation of process of other organism involved in symbiotic interaction	7/456	67/29008	8.74e-05	0.00145682	0.00107759	Ltf/Ccl5/Ifng/Lef1/Ppib/Jun/Hspa8	7	down
GO:00444031	BP	GO:0044403	biological process involved in symbiotic interaction	14/456	265/29008	8.78e-05	0.00145829	0.00107868	Camp/Ltf/Ccl5/Pglyrp1/Lgals1/Cd74/Ifng/Gapdh/Lef1/Ppib/Jun/Ly6e/Hspa8/Itgav	14	down
GO:00109593	BP	GO:0010959	regulation of metal ion transport	19/456	443/29008	8.86e-05	0.00146444	0.00108323	Lcn2/Ccl5/Ifng/Actn2/Glrx/Cxcr3/Thy1/Rrad/Gem/Fxyd4/S100a1/G6pdx/Cyba/Serpine2/Calm1/Tspo/Fcrl5/Kcne3/Ywhah	19	down
GO:00091991	BP	GO:0009199	ribonucleoside triphosphate metabolic process	8/456	91/29008	9.53e-05	0.00156958	0.001161	Il4/Ran/Nme2/Atp5g1/Atp5j/Eno1/Atp5j2/Aldoa	8	down
GO:00022373	BP	GO:0002237	response to molecule of bacterial origin	18/456	409/29008	9.78e-05	0.00160389	0.00118638	Ltf/Slpi/Ccl5/Pycard/Mgst1/Igkj1/Ifng/Palm3/Cd24a/Lilrb4a/Lbp/Klrk1/Scimp/Mif/Cd6/Il12a/Gstp1/Itgav	18	down
GO:0007059	BP	GO:0007059	chromosome segregation	16/456	338/29008	0.000102788	0.00167786	0.00124109	Ube2c/Birc5/Cdca8/Spc24/Cdc20/Aurkb/Ran/Pttg1/Zcwpw1/Nuf2/Cenpw/Chtf18/Gem/Cdca2/Srpk1/Anapc11	16	down
GO:00507922	BP	GO:0050792	regulation of viral process	11/456	174/29008	0.000104072	0.00169172	0.00125134	Ltf/Slpi/Ccl5/Isg15/Lgals1/Cd74/Isg20/Ppia/Pfn1/Ly6e/Srpk1	11	down
GO:00092061	BP	GO:0009206	purine ribonucleoside triphosphate biosynthetic process	7/456	69/29008	0.000105513	0.001708	0.00126338	Il4/Nme2/Atp5g1/Atp5j/Eno1/Atp5j2/Aldoa	7	down
GO:00022751	BP	GO:0002275	myeloid cell activation involved in immune response	9/456	118/29008	0.000106794	0.00172155	0.00127341	Pycard/Fcer1g/Cd177/Gata2/Ifng/Il4/Lilrb4a/Lbp/Lat	9	down
GO:00507772	BP	GO:0050777	negative regulation of immune response	12/456	206/29008	0.000111539	0.00178738	0.0013221	Alox15/Pglyrp1/Isg15/Serpinb9b/Il4/Il4i1/Cd160/Klre1/Lilrb4a/Klrd1/Il7r/Spn	12	down
GO:00971913	BP	GO:0097191	extrinsic apoptotic signaling pathway	13/456	238/29008	0.000111798	0.00178738	0.0013221	Lcn2/Pycard/Csf2/Ifng/Il4/Gclm/Krt18/Pdia3/Il12a/Gstp1/Fcmr/Itm2b/Itgav	13	down
GO:00508581	BP	GO:0050858	negative regulation of antigen receptor-mediated signaling pathway	5/456	31/29008	0.000113875	0.00181313	0.00134115	Cd160/Lilrb4a/Thy1/Sh2d1a/Fcrl5	5	down
GO:00328141	BP	GO:0032814	regulation of natural killer cell activation	6/456	49/29008	0.000115223	0.00182672	0.0013512	Pglyrp1/Klrc1/Cd160/Slamf7/Klrc2/Il12a	6	down
GO:00091451	BP	GO:0009145	purine nucleoside triphosphate biosynthetic process	7/456	70/29008	0.000115669	0.00182672	0.0013512	Il4/Nme2/Atp5g1/Atp5j/Eno1/Atp5j2/Aldoa	7	down
GO:00456213	BP	GO:0045621	positive regulation of lymphocyte differentiation	9/456	120/29008	0.000121506	0.0019024	0.00140718	Cd74/Ifng/Il4/Il4i1/Lilrb4a/Lef1/Il7r/Il12a/Lck	9	down
GO:0007096	BP	GO:0007096	regulation of exit from mitosis	4/456	17/29008	0.00012193	0.0019024	0.00140718	Ube2c/Birc5/Rgcc/Cdkn1c	4	down
GO:00450591	BP	GO:0045059	positive thymic T cell selection	4/456	17/29008	0.00012193	0.0019024	0.00140718	Cd74/Cd3g/Cd3e/Cd3d	4	down
GO:00091441	BP	GO:0009144	purine nucleoside triphosphate metabolic process	8/456	95/29008	0.000129129	0.00200666	0.0014843	Il4/Ran/Nme2/Atp5g1/Atp5j/Eno1/Atp5j2/Aldoa	8	down
GO:00092011	BP	GO:0009201	ribonucleoside triphosphate biosynthetic process	7/456	72/29008	0.000138364	0.00214161	0.00158412	Il4/Nme2/Atp5g1/Atp5j/Eno1/Atp5j2/Aldoa	7	down
GO:00072293	BP	GO:0007229	integrin-mediated signaling pathway	8/456	96/29008	0.00013896	0.00214231	0.00158464	Isg15/Fcer1g/Cd177/Cd40lg/Thy1/Itga1/Lat/Itgav	8	down
GO:00725933	BP	GO:0072593	reactive oxygen species metabolic process	13/456	244/29008	0.000143187	0.00219873	0.00162638	Lcn2/Cd177/Prdx5/Prdx4/Il4/Ddit4/G6pdx/Gstp1/Mt3/Cyba/Cycs/Atp5g1/Tspo	13	down
GO:20001073	BP	GO:2000107	negative regulation of leukocyte apoptotic process	7/456	73/29008	0.000150993	0.00230949	0.0017083	Ccl5/Fcer1g/Cd74/Aurkb/Il7r/Mif/Fcmr	7	down
GO:00028242	BP	GO:0002824	positive regulation of adaptive immune response based on somatic recombination of immune receptors built from immunoglobulin superfamily domains	10/456	152/29008	0.000153845	0.00234046	0.0017312	Ighg1/Xcl1/Fcer1g/Tnfsf13/Ifng/Il4/Cd24a/Cd81/Il12a/Hspa8	10	down
GO:00028302	BP	GO:0002830	positive regulation of type 2 immune response	4/456	18/29008	0.000154826	0.00234046	0.0017312	Xcl1/Cd74/Il4/Cd81	4	down
GO:00092631	BP	GO:0009263	deoxyribonucleotide biosynthetic process	4/456	18/29008	0.000154826	0.00234046	0.0017312	Rrm2/Tyms/Dut/Nme2	4	down
GO:00432991	BP	GO:0043299	leukocyte degranulation	8/456	98/29008	0.00016048	0.00238893	0.00176706	Fcer1g/Cd177/Gata2/Klrc1/Il4/Cd160/Klrc2/Lat	8	down
GO:00706642	BP	GO:0070664	negative regulation of leukocyte proliferation	8/456	98/29008	0.00016048	0.00238893	0.00176706	Il4i1/Cd24a/Slfn1/Lilrb4a/Cdkn2a/Spn/Gstp1/Lgals7	8	down
GO:0045581	BP	GO:0045581	negative regulation of T cell differentiation	6/456	52/29008	0.000161221	0.00238893	0.00176706	Hspb1/Cd74/Il4/Lilrb4a/Cdkn2a/Nrarp	6	down
GO:00702292	BP	GO:0070229	negative regulation of lymphocyte apoptotic process	6/456	52/29008	0.000161221	0.00238893	0.00176706	Ccl5/Cd74/Aurkb/Il7r/Mif/Fcmr	6	down
GO:00300992	BP	GO:0030099	myeloid cell differentiation	18/456	426/29008	0.000162217	0.00238893	0.00176706	Ccl5/Isg15/Fcer1g/Gata2/Cd74/Prtn3/Csf2/Ifng/Fstl3/Il4/Lilrb4a/Lef1/G6pdx/Cd81/Fos/Jun/Nme2/Cdkn1c	18	down
GO:00026873	BP	GO:0002687	positive regulation of leukocyte migration	10/456	153/29008	0.000162337	0.00238893	0.00176706	Ccl5/Pycard/Xcl1/Cd74/Il4/Lbp/Thy1/Spn/Il12a/Tnfrsf18	10	down
GO:19039002	BP	GO:1903900	regulation of viral life cycle	10/456	153/29008	0.000162337	0.00238893	0.00176706	Ltf/Slpi/Ccl5/Isg15/Lgals1/Cd74/Isg20/Ppia/Ly6e/Srpk1	10	down
GO:00024372	BP	GO:0002437	inflammatory response to antigenic stimulus	7/456	74/29008	0.00016454	0.00241223	0.00178429	Ighg1/Fcer1g/Cd24a/Lilrb4a/Spn/Cd6/Cd81	7	down
GO:00091651	BP	GO:0009165	nucleotide biosynthetic process	12/456	215/29008	0.000166527	0.00243217	0.00179905	Rrm2/Tyms/Dut/Il4/G6pdx/Nme2/Atp5g1/Atp5j/Eno1/Npr2/Atp5j2/Aldoa	12	down
GO:00060912	BP	GO:0006091	generation of precursor metabolites and energy	18/456	428/29008	0.000171814	0.00249999	0.00184921	Ifng/Il4/a/Gapdh/Chchd10/Tpi1/Ndufa4/Gyg/Ddit4/G6pdx/Mt3/Cycs/Atp5j/Cox5b/Eno1/Atp5j2/Ldha/Aldoa	18	down
GO:00190792	BP	GO:0019079	viral genome replication	9/456	126/29008	0.000176177	0.0025539	0.00188909	Ltf/Slpi/Ccl5/Isg15/Isg20/Ppib/Ppia/Hspa8/Srpk1	9	down
GO:00421302	BP	GO:0042130	negative regulation of T cell proliferation	7/456	75/29008	0.000179054	0.00257204	0.00190251	Il4i1/Cd24a/Slfn1/Lilrb4a/Cdkn2a/Spn/Lgals7	7	down
GO:00026733	BP	GO:0002673	regulation of acute inflammatory response	6/456	53/29008	0.000179414	0.00257204	0.00190251	Ighg1/Ccl5/Fcer1g/Il4/Spn/Gstp1	6	down
GO:00027621	BP	GO:0002762	negative regulation of myeloid leukocyte differentiation	6/456	53/29008	0.000179414	0.00257204	0.00190251	Gata2/Ifng/Fstl3/Il4/Lilrb4a/Nme2	6	down
GO:0002704	BP	GO:0002704	negative regulation of leukocyte mediated immunity	7/456	76/29008	0.000194585	0.00277053	0.00204932	Serpinb9b/Il4i1/Klre1/Lilrb4a/Klrd1/Il7r/Spn	7	down
GO:00506732	BP	GO:0050673	epithelial cell proliferation	19/456	471/29008	0.000194686	0.00277053	0.00204932	Birc5/Ccl5/Eaf2/Igfbp4/Gata2/Ifng/Uhrf1/Rgcc/Cxcr3/Cdkn2a/Tcf19/Il12a/Jun/Cyba/Egfl7/Serpinb1a/Cdkn1c/Serpinf1/Nrarp	19	down
GO:00456372	BP	GO:0045637	regulation of myeloid cell differentiation	12/456	219/29008	0.000197569	0.0027937	0.00206646	Ccl5/Isg15/Gata2/Cd74/Ifng/Fstl3/Il4/Lilrb4a/Lef1/Fos/Jun/Nme2	12	down
GO:00027142	BP	GO:0002714	positive regulation of B cell mediated immunity	6/456	54/29008	0.00019919	0.0027937	0.00206646	Ighg1/Xcl1/Fcer1g/Tnfsf13/Ifng/Il4	6	down
GO:0002823	BP	GO:0002823	negative regulation of adaptive immune response based on somatic recombination of immune receptors built from immunoglobulin superfamily domains	6/456	54/29008	0.00019919	0.0027937	0.00206646	Il4/Il4i1/Lilrb4a/Klrd1/Il7r/Spn	6	down
GO:00028912	BP	GO:0002891	positive regulation of immunoglobulin mediated immune response	6/456	54/29008	0.00019919	0.0027937	0.00206646	Ighg1/Xcl1/Fcer1g/Tnfsf13/Ifng/Il4	6	down
GO:00068162	BP	GO:0006816	calcium ion transport	18/456	434/29008	0.000203653	0.00284602	0.00210516	Ccl5/Xcl1/Cacna1s/Cxcr3/Thy1/Cacna1h/Rrad/Gem/S100a1/G6pdx/Cyba/Calm1/Tspo/Fcrl5/Kcne3/Lck/Ramp2/Itgav	18	down
GO:19012931	BP	GO:1901293	nucleoside phosphate biosynthetic process	12/456	220/29008	0.000206059	0.00286681	0.00212054	Rrm2/Tyms/Dut/Il4/G6pdx/Nme2/Atp5g1/Atp5j/Eno1/Npr2/Atp5j2/Aldoa	12	down
GO:00313421	BP	GO:0031342	negative regulation of cell killing	5/456	35/29008	0.000206617	0.00286681	0.00212054	Serpinb9b/Il4/Klre1/Klrd1/Il7r	5	down
GO:00510982	BP	GO:0051098	regulation of binding	17/456	397/29008	0.00020945	0.00289577	0.00214197	Slpi/Stmn1/Gzma/H1f0/S100a10/Ifng/Bambi/Aurkb/Ran/Lef1/Angpt1/Cdkn2a/Jun/Cycs/Calm1/Eno1/Ramp2	17	down
GO:20003773	BP	GO:2000377	regulation of reactive oxygen species metabolic process	10/456	160/29008	0.000233558	0.00321764	0.00238004	Lcn2/Cd177/Il4/G6pdx/Gstp1/Mt3/Cyba/Cycs/Atp5g1/Tspo	10	down
GO:00190582	BP	GO:0019058	viral life cycle	13/456	257/29008	0.000238082	0.00326837	0.00241757	Ltf/Slpi/Ccl5/Isg15/Lgals1/Cd74/Isg20/Ppib/Ppia/Ly6e/Hspa8/Srpk1/Itgav	13	down
GO:00028632	BP	GO:0002863	positive regulation of inflammatory response to antigenic stimulus	4/456	20/29008	0.000239111	0.00327093	0.00241947	Ighg1/Fcer1g/Cd24a/Cd81	4	down
GO:00702273	BP	GO:0070227	lymphocyte apoptotic process	8/456	104/29008	0.000242065	0.00329972	0.00244076	Ccl5/Cd74/Aurkb/Cd24a/Cd3g/Il7r/Mif/Fcmr	8	down
GO:01500763	BP	GO:0150076	neuroinflammatory response	5/456	37/29008	0.000270368	0.00367265	0.00271661	Ifng/Il4/Cd200r3/Cd200r2/Cd200r4	5	down
GO:00703743	BP	GO:0070374	positive regulation of ERK1 and ERK2 cascade	12/456	227/29008	0.000274657	0.00370773	0.00274256	Ccl5/Pycard/Ccl4/Alox15/Xcl1/Cd74/Angpt1/Atp6v0c/Scimp/Mif/Mt3/Jun	12	down
GO:00301011	BP	GO:0030101	natural killer cell activation	8/456	106/29008	0.000275811	0.00370773	0.00274256	Pglyrp1/Klrc1/Cd160/Klre1/Slamf7/Klrc2/Klrk1/Il12a	8	down
GO:00022743	BP	GO:0002274	myeloid leukocyte activation	13/456	261/29008	0.000276418	0.00370773	0.00274256	Ccl5/Pycard/Fcer1g/Cd177/Gata2/Csf2/Ifng/Il4/Lilrb4a/Lbp/Klrk1/Jun/Lat	13	down
GO:00705881	BP	GO:0070588	calcium ion transmembrane transport	14/456	296/29008	0.000276768	0.00370773	0.00274256	Xcl1/Cxcr3/Thy1/Cacna1h/Rrad/Gem/S100a1/G6pdx/Cyba/Calm1/Fcrl5/Kcne3/Lck/Itgav	14	down
GO:00507293	BP	GO:0050729	positive regulation of inflammatory response	9/456	134/29008	0.000279605	0.00373287	0.00276115	Ighg1/Ccl5/Fcer1g/Ifng/Cd24a/Lbp/Tnfrsf1a/Zbp1/Cd81	9	down
GO:00067541	BP	GO:0006754	ATP biosynthetic process	6/456	58/29008	0.000296098	0.00389946	0.00288438	Il4/Atp5g1/Atp5j/Eno1/Atp5j2/Aldoa	6	down
GO:00450581	BP	GO:0045058	T cell selection	6/456	58/29008	0.000296098	0.00389946	0.00288438	Cd74/Il4/Cd3g/Cd3e/Spn/Cd3d	6	down
GO:00450712	BP	GO:0045071	negative regulation of viral genome replication	6/456	58/29008	0.000296098	0.00389946	0.00288438	Ltf/Slpi/Ccl5/Isg15/Isg20/Srpk1	6	down
GO:00610771	BP	GO:0061077	chaperone-mediated protein folding	6/456	58/29008	0.000296098	0.00389946	0.00288438	Hspa1a/Pdia4/Sdf2l1/Hspb1/Cd74/Hspa8	6	down
GO:00330282	BP	GO:0033028	myeloid cell apoptotic process	5/456	38/29008	0.000307345	0.0040339	0.00298382	Ccl5/Fcer1g/Ifng/Cdkn2a/Mif	5	down
GO:00022601	BP	GO:0002260	lymphocyte homeostasis	7/456	82/29008	0.000312173	0.00406977	0.00301036	Tnfrsf17/Ccnb2/Cd74/Cd24a/Lmo1/Mif/Lat	7	down
GO:00091421	BP	GO:0009142	nucleoside triphosphate biosynthetic process	7/456	82/29008	0.000312173	0.00406977	0.00301036	Il4/Nme2/Atp5g1/Atp5j/Eno1/Atp5j2/Aldoa	7	down
GO:00327553	BP	GO:0032755	positive regulation of interleukin-6 production	8/456	109/29008	0.000333557	0.00433401	0.00320581	Pycard/Fcer1g/Cd74/Ifng/Pou2af1/Lbp/Scimp/Cyba	8	down
GO:00327223	BP	GO:0032722	positive regulation of chemokine production	7/456	83/29008	0.00033638	0.00435612	0.00322216	Ccl5/Pycard/Cd74/Ifng/Il4/Lbp/Mif	7	down
GO:00105631	BP	GO:0010563	negative regulation of phosphorus metabolic process	18/456	453/29008	0.000340965	0.00438626	0.00324446	Pycard/Hspb1/Ifng/Slfn1/Lilrb4a/Dnajc3/Angpt1/Lax1/Ppia/Thy1/Cdkn2a/Ddit4/Pcp4/Gstp1/Cdkn2d/Jun/Cdkn1c/Prkar2b	18	down
GO:00459361	BP	GO:0045936	negative regulation of phosphate metabolic process	18/456	453/29008	0.000340965	0.00438626	0.00324446	Pycard/Hspb1/Ifng/Slfn1/Lilrb4a/Dnajc3/Angpt1/Lax1/Ppia/Thy1/Cdkn2a/Ddit4/Pcp4/Gstp1/Cdkn2d/Jun/Cdkn1c/Prkar2b	18	down
GO:00359661	BP	GO:0035966	response to topologically incorrect protein	9/456	138/29008	0.000347685	0.0044186	0.00326838	Hspa1a/Derl3/Manf/Sdf2l1/Hspb1/Edem2/Ifng/Dnajc3/Hspa8	9	down
GO:00028611	BP	GO:0002861	regulation of inflammatory response to antigenic stimulus	5/456	39/29008	0.000348029	0.0044186	0.00326838	Ighg1/Fcer1g/Cd24a/Spn/Cd81	5	down
GO:00326331	BP	GO:0032633	interleukin-4 production	5/456	39/29008	0.000348029	0.0044186	0.00326838	Fcer1g/Cd40lg/Lef1/Cd3e/Itk	5	down
GO:00466401	BP	GO:0046640	regulation of alpha-beta T cell proliferation	5/456	39/29008	0.000348029	0.0044186	0.00326838	Xcl1/Cd24a/Cd3e/Cd81/Lgals7	5	down
GO:00092191	BP	GO:0009219	pyrimidine deoxyribonucleotide metabolic process	4/456	22/29008	0.000352139	0.00445623	0.00329621	Tyms/Dut/Dctpp1/Nme2	4	down
GO:00025263	BP	GO:0002526	acute inflammatory response	8/456	110/29008	0.000354861	0.00447609	0.0033109	Ighg1/Ccl5/Fcer1g/Il4/Lbp/Spn/Cd6/Gstp1	8	down
GO:00316633	BP	GO:0031663	lipopolysaccharide-mediated signaling pathway	6/456	61/29008	0.000390431	0.00488933	0.00361658	Ltf/Ccl5/Lbp/Scimp/Mif/Cd6	6	down
GO:00313482	BP	GO:0031348	negative regulation of defense response	12/456	236/29008	0.000390552	0.00488933	0.00361658	Pglyrp1/Isg15/Serpinb9b/Ctla2a/Il4/Klre1/Cd24a/Klrd1/Tnfrsf1a/Spn/Gstp1/Serpinf1	12	down
GO:00508503	BP	GO:0050850	positive regulation of calcium-mediated signaling	5/456	40/29008	0.000392657	0.00488933	0.00361658	Cd8a/Cd24a/Cd3e/Trat1/Hint1	5	down
GO:1901385	BP	GO:1901385	regulation of voltage-gated calcium channel activity	5/456	40/29008	0.000392657	0.00488933	0.00361658	Rrad/Gem/S100a1/Calm1/Kcne3	5	down
GO:00456392	BP	GO:0045639	positive regulation of myeloid cell differentiation	8/456	112/29008	0.000400797	0.00497475	0.00367976	Ccl5/Isg15/Gata2/Cd74/Ifng/Lef1/Fos/Jun	8	down
GO:0051983	BP	GO:0051983	regulation of chromosome segregation	7/456	86/29008	0.00041815	0.00517361	0.00382685	Ube2c/Birc5/Aurkb/Pttg1/Chtf18/Cdca2/Anapc11	7	down
GO:00466411	BP	GO:0046641	positive regulation of alpha-beta T cell proliferation	4/456	23/29008	0.000421008	0.00519243	0.00384078	Xcl1/Cd24a/Cd3e/Cd81	4	down
GO:00024201	BP	GO:0002420	natural killer cell mediated cytotoxicity directed against tumor cell target	3/456	10/29008	0.000426548	0.00521113	0.0038546	Klre1/Klrk1/Il12a	3	down
GO:00028581	BP	GO:0002858	regulation of natural killer cell mediated cytotoxicity directed against tumor cell target	3/456	10/29008	0.000426548	0.00521113	0.0038546	Klre1/Klrk1/Il12a	3	down
GO:00091571	BP	GO:0009157	deoxyribonucleoside monophosphate biosynthetic process	3/456	10/29008	0.000426548	0.00521113	0.0038546	Tyms/Dut/Nme2	3	down
GO:19012142	BP	GO:1901214	regulation of neuron death	16/456	384/29008	0.000430229	0.00523962	0.00387568	Lcn2/Birc5/Ccl5/Ifng/Gclm/Angpt1/Tnfrsf1a/Itga1/Ddit4/Pcp4/G6pdx/Mt3/Fos/Jun/Atp5g1/Serpinf1	16	down
GO:00420923	BP	GO:0042092	type 2 immune response	5/456	41/29008	0.000441471	0.00535974	0.00396453	Xcl1/Cd74/Il4/Lilrb4a/Cd81	5	down
GO:00026371	BP	GO:0002637	regulation of immunoglobulin production	7/456	87/29008	0.00044868	0.00543029	0.00401671	Mzb1/Xcl1/Tnfsf13/Ifng/Il4/Cd40lg/Vpreb3	7	down
GO:00512091	BP	GO:0051209	release of sequestered calcium ion into cytosol	8/456	114/29008	0.000451453	0.00544688	0.00402899	Xcl1/Cxcr3/Thy1/Cyba/Calm1/Fcrl5/Lck/Itgav	8	down
GO:1903169	BP	GO:1903169	regulation of calcium ion transmembrane transport	10/456	174/29008	0.000455786	0.00548213	0.00405506	Cxcr3/Thy1/Rrad/Gem/S100a1/G6pdx/Cyba/Calm1/Fcrl5/Kcne3	10	down
GO:00719002	BP	GO:0071900	regulation of protein serine/threonine kinase activity	15/456	349/29008	0.000467804	0.00560932	0.00414914	Ltf/Pycard/Ccna2/Ccnb2/Ifng/Cd24a/Rgcc/Lax1/Thy1/Cdkn2a/Mif/Gstp1/Cdkn2d/Cdkn1c/Prkar2b	15	down
GO:00512831	BP	GO:0051283	negative regulation of sequestering of calcium ion	8/456	115/29008	0.000478662	0.00571926	0.00423046	Xcl1/Cxcr3/Thy1/Cyba/Calm1/Fcrl5/Lck/Itgav	8	down
GO:00324963	BP	GO:0032496	response to lipopolysaccharide	16/456	388/29008	0.000481389	0.00571926	0.00423046	Ltf/Slpi/Ccl5/Pycard/Mgst1/Igkj1/Ifng/Palm3/Lilrb4a/Lbp/Klrk1/Scimp/Mif/Cd6/Il12a/Gstp1	16	down
GO:0051052	BP	GO:0051052	regulation of DNA metabolic process	16/456	388/29008	0.000481389	0.00571926	0.00423046	Gzma/H1f0/Tnfsf13/Ifng/Il4/Aurkb/Parm1/Rgcc/Zcwpw1/Chtf18/Parpbp/Cdkn2a/Dnmt1/Pif1/Pfn1/Rad51	16	down
GO:20012343	BP	GO:2001234	negative regulation of apoptotic signaling pathway	12/456	242/29008	0.000488848	0.00579017	0.00428291	Hspb1/Cd74/Csf2/Il4/Gclm/Ppia/Mif/Gstp1/Fcmr/Cdkn2d/Eno1/Itgav	12	down
GO:00709972	BP	GO:0070997	neuron death	17/456	428/29008	0.00049618	0.00585652	0.00433199	Lcn2/Birc5/Ccl5/Ifng/Gclm/Gapdh/Angpt1/Tnfrsf1a/Itga1/Ddit4/Pcp4/G6pdx/Mt3/Fos/Jun/Atp5g1/Serpinf1	17	down
GO:00024951	BP	GO:0002495	antigen processing and presentation of peptide antigen via MHC class II	4/456	24/29008	0.000498972	0.00585652	0.00433199	Pycard/Fcer1g/Cd74/H2-Eb1	4	down
GO:00357433	BP	GO:0035743	CD4-positive, alpha-beta T cell cytokine production	4/456	24/29008	0.000498972	0.00585652	0.00433199	Xcl1/Il4/Cd81/Il12a	4	down
GO:0006986	BP	GO:0006986	response to unfolded protein	8/456	116/29008	0.000507185	0.00591716	0.00437684	Hspa1a/Derl3/Manf/Hspb1/Edem2/Ifng/Dnajc3/Hspa8	8	down
GO:00303163	BP	GO:0030316	osteoclast differentiation	8/456	116/29008	0.000507185	0.00591716	0.00437684	Ccl5/Fcer1g/Ifng/Fstl3/Il4/Lilrb4a/Cd81/Fos	8	down
GO:00512821	BP	GO:0051282	regulation of sequestering of calcium ion	8/456	117/29008	0.000537069	0.00624704	0.00462086	Xcl1/Cxcr3/Thy1/Cyba/Calm1/Fcrl5/Lck/Itgav	8	down
GO:00450692	BP	GO:0045069	regulation of viral genome replication	7/456	90/29008	0.000551074	0.00639081	0.0047272	Ltf/Slpi/Ccl5/Isg15/Isg20/Ppia/Srpk1	7	down
GO:00092211	BP	GO:0009221	pyrimidine deoxyribonucleotide biosynthetic process	3/456	11/29008	0.00057967	0.00670244	0.00495771	Tyms/Dut/Nme2	3	down
GO:00508601	BP	GO:0050860	negative regulation of T cell receptor signaling pathway	4/456	25/29008	0.000586685	0.00676341	0.00500281	Cd160/Lilrb4a/Thy1/Sh2d1a	4	down
GO:00512081	BP	GO:0051208	sequestering of calcium ion	8/456	119/29008	0.000601112	0.00690923	0.00511067	Xcl1/Cxcr3/Thy1/Cyba/Calm1/Fcrl5/Lck/Itgav	8	down
GO:00192213	BP	GO:0019221	cytokine-mediated signaling pathway	16/456	397/29008	0.000615923	0.00705859	0.00522115	Ccl5/Tnfrsf17/Pycard/Ccl4/Xcl1/Isg15/Fcer1g/Cd74/Ifng/Krt18/Palm3/Cd24a/Angpt1/Tnfrsf1a/Zbp1/Mt3	16	down
GO:00506722	BP	GO:0050672	negative regulation of lymphocyte proliferation	7/456	92/29008	0.000629078	0.00716706	0.00530138	Il4i1/Cd24a/Slfn1/Lilrb4a/Cdkn2a/Spn/Lgals7	7	down
GO:19040353	BP	GO:1904035	regulation of epithelial cell apoptotic process	7/456	92/29008	0.000629078	0.00716706	0.00530138	Gata2/Il4/Cd160/Rgcc/Cd40lg/Angpt1/Ramp2	7	down
GO:19040192	BP	GO:1904019	epithelial cell apoptotic process	8/456	120/29008	0.000635369	0.00721757	0.00533874	Gata2/Il4/Cd160/Krt18/Rgcc/Cd40lg/Angpt1/Ramp2	8	down
GO:00329452	BP	GO:0032945	negative regulation of mononuclear cell proliferation	7/456	93/29008	0.000671232	0.00760273	0.00562364	Il4i1/Cd24a/Slfn1/Lilrb4a/Cdkn2a/Spn/Lgals7	7	down
GO:00025041	BP	GO:0002504	antigen processing and presentation of peptide or polysaccharide antigen via MHC class II	4/456	26/29008	0.000684804	0.0076892	0.0056876	Pycard/Fcer1g/Cd74/H2-Eb1	4	down
GO:00457301	BP	GO:0045730	respiratory burst	4/456	26/29008	0.000684804	0.0076892	0.0056876	Jchain/Cd24a/Lbp/Cyba	4	down
GO:00513541	BP	GO:0051354	negative regulation of oxidoreductase activity	4/456	26/29008	0.000684804	0.0076892	0.0056876	Gzma/Prdx5/Gstp1/Mt3	4	down
GO:0009410	BP	GO:0009410	response to xenobiotic stimulus	14/456	325/29008	0.000699882	0.00783585	0.00579608	Lcn2/Ccl4/Mgst1/Igkj1/Gclm/Ugt1a7c/Cdkn2a/Myo6/Dnmt1/Gstp1/Fos/Jun/Lck/Rad54b	14	down
GO:00019592	BP	GO:0001959	regulation of cytokine-mediated signaling pathway	8/456	122/29008	0.00070861	0.00791078	0.0058515	Pycard/Isg15/Cd74/Palm3/Cd24a/Angpt1/Tnfrsf1a/Zbp1	8	down
GO:00506782	BP	GO:0050678	regulation of epithelial cell proliferation	16/456	403/29008	0.000722479	0.00802966	0.00593944	Birc5/Ccl5/Eaf2/Gata2/Ifng/Uhrf1/Rgcc/Cxcr3/Cdkn2a/Il12a/Jun/Cyba/Egfl7/Cdkn1c/Serpinf1/Nrarp	16	down
GO:00347642	BP	GO:0034764	positive regulation of transmembrane transport	12/456	253/29008	0.000723393	0.00802966	0.00593944	Lcn2/Ifng/Actn2/Glrx/Cxcr3/Ndufa4/Thy1/Pdzk1/S100a1/G6pdx/Calm1/Kcne3	12	down
GO:00023692	BP	GO:0002369	T cell cytokine production	5/456	46/29008	0.000757221	0.00830663	0.00614431	Xcl1/Il4/Lilrb4a/Cd81/Il12a	5	down
GO:00716772	BP	GO:0071677	positive regulation of mononuclear cell migration	6/456	69/29008	0.000758614	0.00830663	0.00614431	Ccl5/Pycard/Xcl1/Il4/Spn/Il12a	6	down
GO:00330772	BP	GO:0033077	T cell differentiation in thymus	7/456	95/29008	0.000762245	0.00830663	0.00614431	Cd74/Cd3g/Il7r/Cd3e/Cdkn2a/Spn/Cd3d	7	down
GO:00336321	BP	GO:0033632	regulation of cell-cell adhesion mediated by integrin	3/456	12/29008	0.000763896	0.00830663	0.00614431	Ccl5/Cd24a/Cd3e	3	down
GO:00433201	BP	GO:0043320	natural killer cell degranulation	3/456	12/29008	0.000763896	0.00830663	0.00614431	Klrc1/Cd160/Klrc2	3	down
GO:00453483	BP	GO:0045348	positive regulation of MHC class II biosynthetic process	3/456	12/29008	0.000763896	0.00830663	0.00614431	Ifng/Il4/Cd40lg	3	down
GO:20005513	BP	GO:2000551	regulation of T-helper 2 cell cytokine production	3/456	12/29008	0.000763896	0.00830663	0.00614431	Xcl1/Il4/Cd81	3	down
GO:19033051	BP	GO:1903305	regulation of regulated secretory pathway	10/456	186/29008	0.00076545	0.00830663	0.00614431	Fcer1g/Cd177/Gata2/Klrc1/Il4/Cd160/Klrc2/Cacna1h/Myo6/Calm1	10	down
GO:0044772	BP	GO:0044772	mitotic cell cycle phase transition	16/456	406/29008	0.000781407	0.00845617	0.00625492	Ube2c/Birc5/Ccna2/Cks1b/Ccnb2/Aurkb/Cdc25b/Rgcc/Slfn1/Cdkn2a/Tcf19/Eif4ebp1/Cdkn2d/Cdkn1c/Calm1/Anapc11	16	down
GO:00022862	BP	GO:0002286	T cell activation involved in immune response	8/456	124/29008	0.000788501	0.00850924	0.00629417	Fcer1g/Cd74/Ifng/Il4/Eomes/Lef1/Spn/Cd81	8	down
GO:00069793	BP	GO:0006979	response to oxidative stress	16/456	407/29008	0.000801938	0.00863027	0.0063837	Lcn2/Mgst1/Hspb1/Prdx5/Prdx4/Gclm/Glrx/Ppia/Cdkn2a/G6pdx/Gstp1/Mt3/Fos/Jun/Pycr1/Lck	16	down
GO:00316402	BP	GO:0031640	killing of cells of other organism	7/456	96/29008	0.000811267	0.00870655	0.00644012	Camp/Ltf/Pglyrp1/Hmgn2/Prf1/Ifng/Gapdh	7	down
GO:20005142	BP	GO:2000514	regulation of CD4-positive, alpha-beta T cell activation	6/456	70/29008	0.00081889	0.00876415	0.00648273	Xcl1/Ifng/Il4/Cd160/Cd81/Lgals7	6	down
GO:00003023	BP	GO:0000302	response to reactive oxygen species	10/456	189/29008	0.000865273	0.00923513	0.0068311	Lcn2/Prdx5/Glrx/Cdkn2a/Gstp1/Mt3/Fos/Jun/Pycr1/Lck	10	down
GO:0032414	BP	GO:0032414	positive regulation of ion transmembrane transporter activity	8/456	126/29008	0.000875474	0.00931841	0.0068927	Ifng/Actn2/Glrx/Ndufa4/Pdzk1/S100a1/Calm1/Kcne3	8	down
GO:00447701	BP	GO:0044770	cell cycle phase transition	18/456	492/29008	0.000889053	0.00943708	0.00698049	Ube2c/Birc5/Ccna2/Cks1b/Ccnb2/Aurkb/Cdc25b/Rgcc/Slfn1/Cdkn2a/Tcf19/Tipin/Eif4ebp1/Cdkn2d/Atf5/Cdkn1c/Calm1/Anapc11	18	down
GO:0010458	BP	GO:0010458	exit from mitosis	4/456	28/29008	0.00091491	0.00965877	0.00714446	Ube2c/Birc5/Rgcc/Cdkn1c	4	down
GO:0044342	BP	GO:0044342	type B pancreatic cell proliferation	4/456	28/29008	0.00091491	0.00965877	0.00714446	Birc5/Igfbp4/Tcf19/Serpinb1a	4	down
GO:00512353	BP	GO:0051235	maintenance of location	14/456	335/29008	0.000937256	0.00986786	0.00729913	Lcn2/Xcl1/Tmsb10/Chchd10/Cxcr3/Thy1/Kdelr2/Cyba/Pfn1/Calm1/Tspo/Fcrl5/Lck/Itgav	14	down
GO:0000079	BP	GO:0000079	regulation of cyclin-dependent protein serine/threonine kinase activity	6/456	72/29008	0.000950469	0.00995302	0.00736212	Ccna2/Ccnb2/Rgcc/Cdkn2a/Cdkn2d/Cdkn1c	6	down
GO:00027633	BP	GO:0002763	positive regulation of myeloid leukocyte differentiation	6/456	72/29008	0.000950469	0.00995302	0.00736212	Ccl5/Cd74/Ifng/Lef1/Fos/Jun	6	down
GO:0000070	BP	GO:0000070	mitotic sister chromatid segregation	9/456	159/29008	0.000966985	0.0100988	0.00746992	Ube2c/Birc5/Cdca8/Cdc20/Aurkb/Ran/Pttg1/Nuf2/Anapc11	9	down
GO:0002674	BP	GO:0002674	negative regulation of acute inflammatory response	3/456	13/29008	0.000981514	0.0101414	0.00750149	Il4/Spn/Gstp1	3	down
GO:0140507	BP	GO:0140507	granzyme-mediated programmed cell death signaling pathway	3/456	13/29008	0.000981514	0.0101414	0.00750149	Gzma/Gzmc/Gzmb	3	down
GO:1903332	BP	GO:1903332	regulation of protein folding	3/456	13/29008	0.000981514	0.0101414	0.00750149	Pdia4/Pdia3/Hspa8	3	down
GO:20003433	BP	GO:2000343	positive regulation of chemokine (C-X-C motif) ligand 2 production	3/456	13/29008	0.000981514	0.0101414	0.00750149	Ccl5/Cd74/Mif	3	down
GO:00092621	BP	GO:0009262	deoxyribonucleotide metabolic process	5/456	49/29008	0.00101358	0.010445	0.00772601	Rrm2/Tyms/Dut/Dctpp1/Nme2	5	down
GO:19012162	BP	GO:1901216	positive regulation of neuron death	8/456	129/29008	0.0010202	0.0104854	0.00775591	Lcn2/Ifng/Tnfrsf1a/Itga1/Ddit4/Fos/Jun/Atp5g1	8	down
GO:00457652	BP	GO:0045765	regulation of angiogenesis	13/456	302/29008	0.00108006	0.01105	0.00817354	Ngp/Camp/Ccl5/Hspb1/Gata2/Cma1/Cd160/Rgcc/Cxcr3/Tnfrsf1a/S100a1/Serpinf1/Ramp2	13	down
GO:00196931	BP	GO:0019693	ribose phosphate metabolic process	15/456	379/29008	0.00108082	0.01105	0.00817354	Ifng/Il4/Gapdh/Ran/Tpi1/Ddit4/G6pdx/Nme2/Atp5g1/Atp5j/Eno1/Npr2/Atp5j2/Aldoa/Hint1	15	down
GO:00420881	BP	GO:0042088	T-helper 1 type immune response	5/456	50/29008	0.00111184	0.0113076	0.00836409	Xcl1/Il4/Lef1/Spn/Il12a	5	down
GO:19034261	BP	GO:1903426	regulation of reactive oxygen species biosynthetic process	5/456	50/29008	0.00111184	0.0113076	0.00836409	Lcn2/Il4/Cyba/Cycs/Atp5g1	5	down
GO:00607592	BP	GO:0060759	regulation of response to cytokine stimulus	8/456	132/29008	0.00118345	0.0119866	0.00886631	Pycard/Isg15/Cd74/Palm3/Cd24a/Angpt1/Tnfrsf1a/Zbp1	8	down
GO:0097696	BP	GO:0097696	receptor signaling pathway via STAT	10/456	197/29008	0.00118477	0.0119866	0.00886631	Ccl5/Csf2/Ifng/Il4/Socs2/Tnfrsf1a/Il7r/Il12a/Tnfrsf18/Lck	10	down
GO:00019111	BP	GO:0001911	negative regulation of leukocyte mediated cytotoxicity	4/456	30/29008	0.00119461	0.0119924	0.00887062	Serpinb9b/Klre1/Klrd1/Il7r	4	down
GO:00341231	BP	GO:0034123	positive regulation of toll-like receptor signaling pathway	4/456	30/29008	0.00119461	0.0119924	0.00887062	Ltf/Cd300ld3/Lbp/Cyba	4	down
GO:00716241	BP	GO:0071624	positive regulation of granulocyte chemotaxis	4/456	30/29008	0.00119461	0.0119924	0.00887062	Xcl1/Cd74/Il4/Lbp	4	down
GO:00072043	BP	GO:0007204	positive regulation of cytosolic calcium ion concentration	14/456	344/29008	0.00120565	0.0120721	0.00892954	Xcl1/Gata2/Ccr10/Cxcr6/Gng3/Cd24a/Cxcr3/Cd52/Thy1/Cyba/Calm1/Fcrl5/Lck/Itgav	14	down
[truncated: 383 more rows]

## Sheet: CCl4-4W vs Control Majortype
gene	p_val	avg_log2FC	pct.1	pct.2	p_val_adj	cluster
Xist	0	-1.93186	0.001	0.32	0	B cell
Gm8797	0	-1.70435	0.021	0.479	0	B cell
Rplp0	0	-0.553141	0.967	0.992	0	B cell
Eef2	0	-0.877409	0.808	0.964	0	B cell
Jund	0	-0.806863	0.908	0.982	0	B cell
Hspa8	0	-1.07747	0.633	0.872	0	B cell
Eef1a1	0	-0.683237	0.984	0.995	0	B cell
Rpl29	0	1.5999	0.954	0.737	0	B cell
Rpl14	0	-0.6219	0.936	0.979	0	B cell
Gm10260	0	-1.40212	0.045	0.452	0	B cell
Ly6e	0	0.685738	0.986	0.97	0	B cell
Iglc3	0	1.15334	0.833	0.592	0	B cell
Rpl35a	0	0.706862	0.971	0.976	0	B cell
mt-Nd3	0	1.97871	0.679	0.18	0	B cell
Sh3bgrl3	2.99e-293	0.788655	0.903	0.802	5.05e-293	B cell
Fth1	9.22e-292	-0.548273	0.973	0.994	1.56e-287	B cell
H2-D1	5.01e-291	-0.563708	0.959	0.99	8.48e-287	B cell
Cd52	2.18e-260	0.619077	0.971	0.941	3.68e-256	B cell
Cebpb	1.21e-252	-1.1187	0.328	0.638	2.04e-248	B cell
Ly6d	2.46e-252	0.824266	0.928	0.836	4.17e-248	B cell
Junb	6.87e-243	-0.75455	0.884	0.965	1.16e-238	B cell
Rpsa	2.68e-221	-0.343922	0.984	0.994	4.53e-217	B cell
Rps4x	3.67e-208	-0.318802	0.978	0.993	6.21e-204	B cell
Rpl3	6.25e-198	-0.437545	0.933	0.984	1.06e-193	B cell
Ccl5	3.45e-185	1.02391	0.41	0.148	5.83e-181	B cell
Irs2	2.68e-182	-0.880667	0.262	0.539	4.54e-178	B cell
Cd79b	3.41e-177	0.569301	0.93	0.854	5.77e-173	B cell
Cd55	2.42e-173	0.86116	0.701	0.508	4.09e-169	B cell
Rpl6	1.17e-169	-0.316326	0.973	0.991	1.99e-165	B cell
Rpl21	2.8e-169	0.313257	0.972	0.991	4.74e-165	B cell
mt-Co3	2.35e-164	-0.314388	0.999	0.998	3.97e-160	B cell
Siah2	1.34e-163	-0.734265	0.083	0.295	2.26e-159	B cell
Rps2	1.32e-161	-0.347936	0.973	0.99	2.23e-157	B cell
Rpl17	2.42e-160	0.387332	0.955	0.96	4.08e-156	B cell
Rps3	5.35e-160	-0.291689	0.974	0.99	9.05e-156	B cell
Actb	7.48e-159	0.408762	0.982	0.981	1.26e-154	B cell
H3f3b	5.21e-158	-0.455337	0.989	0.995	8.82e-154	B cell
Rps13	1.82e-154	0.278541	0.976	0.99	3.09e-150	B cell
Cd83	3.3e-154	-0.703393	0.543	0.773	5.58e-150	B cell
Eif1	4.01e-152	-0.338226	0.976	0.99	6.79e-148	B cell
Rps3a1	1.72e-151	-0.257601	0.981	0.994	2.91e-147	B cell
Rpl41	3.43e-150	0.411937	0.945	0.948	5.8e-146	B cell
Rpl13	6.82e-149	-0.239793	0.985	0.996	1.15e-144	B cell
Rpl8	8.59e-143	-0.273402	0.978	0.992	1.45e-138	B cell
Btg1	2.95e-138	-0.479405	0.911	0.968	4.98e-134	B cell
Plaur	1.12e-137	-0.750624	0.307	0.549	1.9e-133	B cell
Rpl10	1.4e-124	0.487007	0.855	0.809	2.37e-120	B cell
Tmsb4x	1.44e-119	0.287766	0.988	0.991	2.44e-115	B cell
H2-Q4	3.03e-118	-0.594316	0.315	0.55	5.12e-114	B cell
Zfp36	4.69e-118	-0.58677	0.653	0.828	7.93e-114	B cell
Rpl27a	5.85e-118	0.23638	0.978	0.991	9.89e-114	B cell
Ube2s	3.34e-116	-0.601564	0.176	0.384	5.64e-112	B cell
Ifi27l2a	1.85e-106	-0.723088	0.561	0.739	3.13e-102	B cell
Vps37b	5.98e-106	-0.635054	0.306	0.516	1.01e-101	B cell
Rpl19	7.25e-104	-0.20861	0.981	0.993	1.23e-99	B cell
Fam107b	2.25e-103	-0.532051	0.533	0.732	3.8e-99	B cell
Irf1	3.41e-103	-0.663458	0.099	0.263	5.77e-99	B cell
Serinc3	4.17e-103	0.674231	0.63	0.488	7.04e-99	B cell
Pfn1	2.2e-102	0.37877	0.941	0.928	3.72e-98	B cell
Gnas	2.36e-100	-0.48614	0.604	0.778	3.99e-96	B cell
Cxcr4	1.03e-98	0.740771	0.524	0.355	1.74e-94	B cell
Rpl4	1.85e-97	-0.360878	0.851	0.928	3.13e-93	B cell
Rps27rt	5.52e-96	0.685096	0.518	0.366	9.33e-92	B cell
Tnfaip3	1.37e-95	-0.625293	0.283	0.482	2.32e-91	B cell
Inpp5d	2.54e-95	-0.529708	0.459	0.665	4.3e-91	B cell
H2-Ob	5.23e-94	0.556153	0.774	0.687	8.85e-90	B cell
Per1	3.19e-92	-0.548219	0.273	0.478	5.4e-88	B cell
Tmsb10	6.07e-92	0.252713	0.987	0.994	1.03e-87	B cell
H2-T22	1.88e-90	-0.579898	0.235	0.425	3.17e-86	B cell
Rps5	1.25e-88	-0.198751	0.98	0.993	2.12e-84	B cell
Rps26	1.69e-88	0.210634	0.978	0.991	2.85e-84	B cell
Pnrc1	2.28e-88	-0.451213	0.679	0.833	3.86e-84	B cell
Zfp36l2	5.54e-86	-0.528449	0.519	0.706	9.38e-82	B cell
Lars2	3.63e-85	-0.527844	0.697	0.85	6.13e-81	B cell
Cfap43	6.17e-84	-0.525897	0.186	0.365	1.04e-79	B cell
Foxo1	6.78e-84	-0.576247	0.251	0.437	1.15e-79	B cell
Eif3f	3.37e-82	-0.328505	0.833	0.924	5.7e-78	B cell
H2-DMb1	1.12e-81	-0.523859	0.35	0.543	1.89e-77	B cell
Ier5	1.06e-78	-0.45029	0.559	0.731	1.79e-74	B cell
Gm26532	1.66e-78	-0.613571	0.143	0.298	2.81e-74	B cell
Ftl1	2.02e-76	-0.316851	0.911	0.962	3.41e-72	B cell
Cbx4	6e-76	-0.501768	0.118	0.262	1.02e-71	B cell
Gch1	2.05e-75	-0.494435	0.138	0.29	3.47e-71	B cell
Oaz1	2.18e-74	-0.310635	0.854	0.929	3.68e-70	B cell
Sertad1	4.45e-74	-0.492401	0.116	0.258	7.52e-70	B cell
Rpl9	8.29e-74	0.33884	0.903	0.901	1.4e-69	B cell
Rgs2	1.21e-73	-0.500708	0.325	0.511	2.04e-69	B cell
Rbm39	7.78e-73	-0.309174	0.832	0.928	1.32e-68	B cell
mt-Nd5	9.45e-73	0.425342	0.904	0.875	1.6e-68	B cell
Rnf187	2.89e-72	-0.459234	0.25	0.429	4.9e-68	B cell
Stk10	5.61e-72	-0.460583	0.176	0.337	9.49e-68	B cell
Tgfb1	7.27e-72	-0.429224	0.304	0.492	1.23e-67	B cell
Ctbp1	4.27e-69	-0.435244	0.142	0.289	7.21e-65	B cell
Gm26917	6.81e-69	-0.584008	0.267	0.438	1.15e-64	B cell
Rpl18	2.95e-66	-0.180397	0.981	0.995	4.99e-62	B cell
Rpl9-ps6	3.76e-66	-0.178829	0.977	0.99	6.36e-62	B cell
H2-K1	6.69e-66	0.356063	0.944	0.932	1.13e-61	B cell
Rps28	1.11e-65	-0.186952	0.977	0.991	1.88e-61	B cell
Ptprcap	3.02e-65	0.465684	0.724	0.648	5.12e-61	B cell
Gna13	5.93e-63	-0.455204	0.316	0.486	1e-58	B cell
Vpreb3	1.3e-62	0.620485	0.456	0.321	2.2e-58	B cell
Rpl7	2.45e-62	-0.219183	0.954	0.984	4.14e-58	B cell
B2m	9.36e-62	-0.242826	0.935	0.975	1.58e-57	B cell
Rps15a	1.48e-61	0.131501	0.985	0.993	2.5e-57	B cell
Rps14	1.14e-60	-0.199031	0.965	0.989	1.93e-56	B cell
Tpt1	1.5e-60	-0.174118	0.981	0.992	2.53e-56	B cell
Iglc2	1.76e-60	0.354582	0.929	0.926	2.97e-56	B cell
Ms4a4c	2.2e-60	0.610108	0.272	0.147	3.72e-56	B cell
S100a11	4.14e-60	0.539363	0.535	0.427	7e-56	B cell
Nfkbia	1.35e-59	-0.528872	0.354	0.514	2.28e-55	B cell
Gm8369	1.92e-59	0.540616	0.607	0.508	3.25e-55	B cell
Pik3ip1	1.04e-58	-0.455989	0.138	0.269	1.76e-54	B cell
Gpi1	1.74e-58	-0.397622	0.333	0.501	2.95e-54	B cell
Pabpc1	2.8e-58	-0.356042	0.662	0.795	4.74e-54	B cell
Rps9	2.68e-56	-0.170251	0.976	0.991	4.53e-52	B cell
Arhgdib	3.07e-55	0.30769	0.879	0.872	5.19e-51	B cell
Tra2b	2.41e-54	-0.341029	0.563	0.722	4.07e-50	B cell
Scd1	4e-54	-0.364183	0.397	0.567	6.76e-50	B cell
Adipor1	4.35e-54	-0.372052	0.199	0.345	7.35e-50	B cell
Ppia	1.53e-53	0.221813	0.962	0.969	2.58e-49	B cell
Lrmp	1.87e-53	-0.407492	0.18	0.319	3.16e-49	B cell
Ebf1	1.12e-52	-0.278502	0.895	0.957	1.89e-48	B cell
Sell	1.88e-52	0.54505	0.545	0.443	3.19e-48	B cell
Dazap2	3.36e-52	-0.353591	0.528	0.697	5.69e-48	B cell
Rps18	6.61e-52	0.202213	0.963	0.976	1.12e-47	B cell
Tsc22d3	3.62e-51	-0.327762	0.916	0.946	6.13e-47	B cell
Rab10os	1.16e-50	-0.369516	0.168	0.301	1.96e-46	B cell
Eef1b2	2.94e-50	-0.271366	0.861	0.927	4.98e-46	B cell
Myl12b	3.27e-50	0.372479	0.752	0.697	5.54e-46	B cell
Bri3	5.61e-50	-0.428411	0.332	0.484	9.48e-46	B cell
Egln2	4.55e-49	-0.368453	0.175	0.306	7.69e-45	B cell
Rgs1	8.13e-48	-0.603031	0.186	0.31	1.37e-43	B cell
Smad7	1.19e-47	-0.410766	0.311	0.457	2e-43	B cell
Serp1	2.3e-47	-0.312401	0.698	0.831	3.89e-43	B cell
Zdhhc18	5.6e-47	-0.352038	0.14	0.258	9.47e-43	B cell
Csrnp1	9.56e-47	-0.377512	0.156	0.277	1.62e-42	B cell
Slfn2	3.91e-46	0.545991	0.269	0.162	6.61e-42	B cell
Elmsan1	4.02e-46	-0.367649	0.146	0.265	6.79e-42	B cell
Ddx5	1.13e-45	0.281884	0.896	0.9	1.91e-41	B cell
Rps15	2.57e-45	-0.24704	0.875	0.938	4.35e-41	B cell
Atf4	5.43e-45	-0.356756	0.38	0.538	9.18e-41	B cell
Fcer2a	1.09e-44	0.463021	0.526	0.414	1.85e-40	B cell
Cnbp	1.55e-44	-0.307624	0.624	0.76	2.62e-40	B cell
Ptp4a1	3.29e-44	-0.353509	0.185	0.313	5.56e-40	B cell
Cytip	8.42e-44	-0.33137	0.544	0.69	1.42e-39	B cell
Fam32a	8.53e-44	-0.343309	0.179	0.303	1.44e-39	B cell
Ndufa3	2.01e-43	0.40374	0.6	0.535	3.4e-39	B cell
Cd79a	3.65e-43	0.191311	0.995	0.994	6.17e-39	B cell
Sqstm1	3.9e-43	-0.314781	0.376	0.521	6.59e-39	B cell
Ppp1cc	4.46e-43	-0.348131	0.227	0.361	7.53e-39	B cell
Ubc	5.77e-43	-0.315308	0.675	0.789	9.75e-39	B cell
Klf4	1.64e-42	-0.436753	0.207	0.329	2.77e-38	B cell
Fos	3.37e-42	-0.364464	0.701	0.801	5.71e-38	B cell
Eif4b	8.2e-42	-0.322599	0.186	0.31	1.39e-37	B cell
Rps16	1.16e-41	-0.132517	0.984	0.994	1.96e-37	B cell
Vim	2.08e-41	-0.588031	0.482	0.602	3.52e-37	B cell
Brd4	3.38e-41	-0.319718	0.259	0.397	5.71e-37	B cell
Ms4a1	4.69e-41	0.409774	0.697	0.645	7.92e-37	B cell
Bank1	6.43e-41	0.443653	0.617	0.546	1.09e-36	B cell
Trp53i11	6.45e-41	-0.333968	0.238	0.368	1.09e-36	B cell
Rbx1	1.17e-40	0.470877	0.426	0.332	1.99e-36	B cell
Atf3	1.37e-40	-0.594355	0.161	0.269	2.32e-36	B cell
Fcmr	3.27e-40	0.375086	0.736	0.663	5.52e-36	B cell
Malat1	6.3e-40	0.373201	0.992	0.99	1.06e-35	B cell
Cyba	1.78e-39	0.320171	0.818	0.794	3.01e-35	B cell
Stk24	2.93e-39	-0.309374	0.281	0.416	4.95e-35	B cell
Rpl35	3.01e-39	0.12631	0.975	0.991	5.09e-35	B cell
Hist1h2ap	3.24e-39	0.548293	0.387	0.285	5.48e-35	B cell
Rnase6	3.4e-39	0.511441	0.284	0.187	5.75e-35	B cell
mt-Cytb	5.49e-39	0.232221	0.995	0.991	9.28e-35	B cell
Calm1	6.19e-39	0.312335	0.774	0.729	1.05e-34	B cell
Hsp90ab1	6.9e-39	-0.263683	0.828	0.894	1.17e-34	B cell
Arpc1b	3.44e-38	-0.314671	0.578	0.696	5.82e-34	B cell
Laptm5	1.4e-36	-0.259185	0.66	0.787	2.37e-32	B cell
Sik1	2.18e-36	-0.281026	0.201	0.32	3.68e-32	B cell
Pdcd4	4.22e-36	-0.31139	0.148	0.251	7.14e-32	B cell
Gnai2	2e-35	-0.286764	0.488	0.631	3.39e-31	B cell
Btla	2.18e-35	0.471601	0.297	0.199	3.69e-31	B cell
Eif5a	2.36e-35	-0.294017	0.468	0.604	3.99e-31	B cell
Kras	2.59e-35	-0.28564	0.196	0.311	4.37e-31	B cell
Slc3a2	2.6e-35	-0.319005	0.189	0.299	4.39e-31	B cell
Ubb	4.18e-35	0.164275	0.955	0.955	7.07e-31	B cell
mt-Atp8	1.12e-34	-0.0879829	0.999	0.998	1.9e-30	B cell
Nr4a1	2.93e-34	-0.357379	0.428	0.555	4.95e-30	B cell
Gnb2	7.32e-34	-0.290453	0.406	0.545	1.24e-29	B cell
Srgn	1.39e-33	0.225455	0.94	0.939	2.34e-29	B cell
Selenok	1.46e-33	-0.261969	0.536	0.684	2.47e-29	B cell
Hnrnpab	2.39e-33	-0.299126	0.25	0.371	4.04e-29	B cell
Rps23	7.95e-33	0.139771	0.968	0.979	1.34e-28	B cell
Eef1g	1.37e-32	-0.280508	0.541	0.668	2.32e-28	B cell
Ndufa4	2.15e-32	0.354345	0.579	0.523	3.64e-28	B cell
Akna	3.42e-32	-0.263404	0.157	0.257	5.78e-28	B cell
Dusp1	7.29e-32	-0.383703	0.544	0.647	1.23e-27	B cell
Ltb	8.76e-32	0.295535	0.778	0.73	1.48e-27	B cell
Rpl18a	1.02e-31	-0.115934	0.985	0.994	1.73e-27	B cell
H2-Q6	2.51e-31	-0.246082	0.432	0.574	4.24e-27	B cell
Ankrd11	2.97e-31	-0.290982	0.299	0.425	5.02e-27	B cell
Ctsz	5.78e-31	-0.256742	0.312	0.439	9.78e-27	B cell
Gdi2	7.78e-31	-0.277219	0.431	0.559	1.32e-26	B cell
Snhg12	1.29e-30	-0.262106	0.164	0.264	2.18e-26	B cell
Zc3hav1	1.53e-30	-0.27369	0.167	0.267	2.58e-26	B cell
Wbp2	1.81e-30	-0.263615	0.241	0.357	3.06e-26	B cell
Iglc1	2.1e-30	0.495049	0.351	0.26	3.54e-26	B cell
Tax1bp1	2.25e-30	0.401003	0.443	0.364	3.81e-26	B cell
Tnfrsf13c	3.28e-30	-0.273244	0.228	0.341	5.55e-26	B cell
Epn1	4.6e-30	-0.249813	0.196	0.305	7.78e-26	B cell
Snx9	6.26e-30	-0.283963	0.225	0.334	1.06e-25	B cell
Rpl26	8.78e-30	-0.135996	0.963	0.987	1.48e-25	B cell
Cox5b	1.15e-29	0.316314	0.623	0.589	1.94e-25	B cell
Sem1	1.64e-29	0.312605	0.67	0.637	2.78e-25	B cell
Tmed2	3.14e-29	-0.258125	0.253	0.368	5.32e-25	B cell
Uvrag	5.01e-29	-0.293766	0.195	0.296	8.47e-25	B cell
Rab2a	5.39e-29	-0.239438	0.2	0.305	9.12e-25	B cell
Tmem234	5.54e-29	-0.243079	0.298	0.419	9.38e-25	B cell
Snx5	1.03e-28	-0.261054	0.463	0.598	1.74e-24	B cell
Sh3bp5	1.7e-28	-0.284259	0.289	0.405	2.87e-24	B cell
Filip1l	1.75e-28	0.446921	0.26	0.179	2.95e-24	B cell
Ndufa13	3.05e-28	0.355701	0.525	0.469	5.16e-24	B cell
Vasp	3.54e-28	-0.2534	0.215	0.32	5.99e-24	B cell
Swap70	3.78e-28	0.445566	0.383	0.308	6.39e-24	B cell
Rpl39	3.91e-28	0.0981224	0.981	0.99	6.61e-24	B cell
Prdx1	4.33e-28	0.424869	0.356	0.282	7.32e-24	B cell
Foxn3	4.57e-28	0.409047	0.371	0.287	7.73e-24	B cell
Ptprc	4.59e-28	0.385884	0.643	0.602	7.76e-24	B cell
Sorl1	7.66e-28	-0.251592	0.264	0.375	1.3e-23	B cell
Psap	9.12e-28	-0.240881	0.374	0.497	1.54e-23	B cell
Acp5	9.59e-28	-0.244902	0.294	0.412	1.62e-23	B cell
mt-Nd4	1.53e-27	0.216997	0.914	0.901	2.59e-23	B cell
Fam43a	1.61e-27	-0.316661	0.25	0.355	2.72e-23	B cell
Cd53	1.65e-27	0.396312	0.491	0.43	2.78e-23	B cell
Snn	1.72e-27	-0.272776	0.32	0.438	2.9e-23	B cell
Itm2b	1.96e-27	0.285528	0.675	0.627	3.31e-23	B cell
Gns	2.67e-27	-0.216411	0.169	0.266	4.52e-23	B cell
Snrpf	3.98e-27	0.35734	0.487	0.43	6.73e-23	B cell
Arf6	6.5e-27	-0.246922	0.481	0.61	1.1e-22	B cell
Cox6c	1.08e-26	0.297285	0.655	0.627	1.82e-22	B cell
mt-Nd1	4.09e-26	-0.10376	0.974	0.987	6.92e-22	B cell
Arl6ip1	4.99e-26	0.374816	0.467	0.406	8.44e-22	B cell
Cd2	9.03e-26	0.382572	0.462	0.396	1.53e-21	B cell
Itgb7	9.08e-26	-0.204532	0.239	0.346	1.54e-21	B cell
Hspa5	9.49e-26	-0.213083	0.381	0.501	1.6e-21	B cell
Gimap6	1.01e-25	0.321432	0.678	0.645	1.71e-21	B cell
Rpl23a	1.11e-25	-0.202725	0.77	0.856	1.88e-21	B cell
Serpinb1a	1.18e-25	0.412276	0.345	0.266	1.99e-21	B cell
Psmb3	1.27e-25	0.378554	0.397	0.326	2.14e-21	B cell
Kdm6b	1.54e-25	-0.249401	0.194	0.292	2.61e-21	B cell
Gpx1	1.62e-25	0.275099	0.622	0.564	2.75e-21	B cell
Map2k2	3.8e-25	-0.201746	0.228	0.334	6.43e-21	B cell
Cox7c	4.84e-25	0.247894	0.762	0.746	8.19e-21	B cell
Snx3	6.15e-25	-0.217614	0.285	0.398	1.04e-20	B cell
D8Ertd738e	9.52e-25	-0.223	0.524	0.646	1.61e-20	B cell
Cotl1	1.09e-24	-0.222619	0.275	0.387	1.85e-20	B cell
Arpc3	2.14e-24	0.279724	0.664	0.63	3.61e-20	B cell
Uqcrfs1	2.55e-24	-0.245967	0.345	0.459	4.32e-20	B cell
Ubl3	2.83e-24	-0.216237	0.279	0.391	4.79e-20	B cell
Tapbp	2.9e-24	-0.195921	0.28	0.389	4.91e-20	B cell
H3f3a	3.3e-24	0.155047	0.963	0.982	5.58e-20	B cell
Rpl5	3.73e-24	-0.176572	0.875	0.929	6.31e-20	B cell
Ppp1r18	4.08e-24	-0.238838	0.299	0.408	6.89e-20	B cell
Trim25	5.27e-24	-0.21356	0.179	0.271	8.91e-20	B cell
Mettl23	6.91e-24	0.423803	0.274	0.205	1.17e-19	B cell
Sf3b3	8.34e-24	-0.198637	0.239	0.342	1.41e-19	B cell
Apoe	1.24e-23	0.454824	0.295	0.217	2.09e-19	B cell
Fgfr1op	1.39e-23	0.456919	0.26	0.187	2.35e-19	B cell
Cox6b1	1.85e-23	0.297712	0.575	0.536	3.13e-19	B cell
Pim1	2.54e-23	-0.309233	0.209	0.295	4.29e-19	B cell
Abhd17b	4.89e-23	-0.206498	0.225	0.324	8.27e-19	B cell
Anxa6	5.02e-23	-0.226268	0.188	0.278	8.49e-19	B cell
Satb1	6.15e-23	-0.2578	0.327	0.429	1.04e-18	B cell
Phb2	9.64e-23	-0.203842	0.225	0.324	1.63e-18	B cell
Rps29	1.31e-22	-0.100927	0.985	0.994	2.22e-18	B cell
Pebp1	1.52e-22	-0.198875	0.233	0.332	2.58e-18	B cell
Ctss	2.24e-22	0.300749	0.643	0.611	3.79e-18	B cell
Cdc42se2	2.57e-22	-0.209137	0.231	0.328	4.34e-18	B cell
Tgfbr2	3.26e-22	-0.185465	0.25	0.353	5.51e-18	B cell
Bloc1s1	6.84e-22	0.370636	0.346	0.281	1.16e-17	B cell
Snrpg	8.13e-22	0.248407	0.669	0.65	1.38e-17	B cell
Rap1b	9.65e-22	-0.215213	0.488	0.606	1.63e-17	B cell
Tacc1	1.01e-21	-0.230106	0.247	0.345	1.71e-17	B cell
Odc1	1.29e-21	-0.249468	0.199	0.285	2.17e-17	B cell
Lcp1	2.36e-21	0.371143	0.531	0.49	4e-17	B cell
Rpl38	2.83e-21	-0.102409	0.977	0.993	4.78e-17	B cell
Eif3h	4.05e-21	-0.209109	0.56	0.674	6.86e-17	B cell
Ahnak	4.17e-21	-0.317636	0.177	0.255	7.05e-17	B cell
Rbm38	4.61e-21	-0.212177	0.221	0.312	7.8e-17	B cell
Hmgn1	4.72e-21	-0.226595	0.508	0.62	7.99e-17	B cell
Hsp90aa1	5e-21	-0.235952	0.395	0.504	8.46e-17	B cell
Clic1	5.26e-21	0.261368	0.649	0.617	8.9e-17	B cell
Rack1	6.38e-21	-0.148739	0.888	0.936	1.08e-16	B cell
Cybb	6.73e-21	0.410579	0.298	0.23	1.14e-16	B cell
Nop53	8.92e-21	-0.2092	0.334	0.445	1.51e-16	B cell
Rps6	9.15e-21	-0.145054	0.899	0.948	1.55e-16	B cell
Ccnl1	1.04e-20	-0.185919	0.375	0.491	1.75e-16	B cell
Eif2ak3	1.2e-20	-0.178222	0.185	0.273	2.03e-16	B cell
Snx2	1.6e-20	0.363715	0.412	0.354	2.7e-16	B cell
Cops8	2.89e-20	-0.17488	0.198	0.286	4.89e-16	B cell
Csnk1g3	3.65e-20	-0.18818	0.187	0.272	6.16e-16	B cell
Anp32a	3.72e-20	0.330347	0.454	0.405	6.3e-16	B cell
Apobec3	4.71e-20	0.345436	0.404	0.344	7.96e-16	B cell
Ybx1	5.28e-20	-0.191272	0.582	0.69	8.93e-16	B cell
Kpna4	5.4e-20	-0.189825	0.186	0.27	9.13e-16	B cell
Rps7	5.6e-20	-0.0989454	0.979	0.994	9.47e-16	B cell
Ccnd3	1.03e-19	-0.199834	0.188	0.27	1.74e-15	B cell
Stap1	1.04e-19	0.412924	0.347	0.284	1.77e-15	B cell
Ywhaq	1.15e-19	-0.177332	0.246	0.343	1.95e-15	B cell
Pkig	1.25e-19	-0.211708	0.409	0.517	2.11e-15	B cell
Ucp2	1.26e-19	-0.216932	0.536	0.635	2.13e-15	B cell
Hspa4	1.66e-19	-0.215499	0.287	0.382	2.8e-15	B cell
Spib	1.84e-19	-0.211246	0.192	0.277	3.11e-15	B cell
Lmo2	3.69e-19	-0.219627	0.241	0.329	6.24e-15	B cell
Ifi209	6.1e-19	0.356558	0.258	0.192	1.03e-14	B cell
Naca	7.08e-19	-0.150641	0.871	0.924	1.2e-14	B cell
Zfp622	7.42e-19	-0.175614	0.183	0.264	1.25e-14	B cell
Uqcrq	9.27e-19	-0.190412	0.39	0.499	1.57e-14	B cell
Ctsh	9.28e-19	0.325488	0.468	0.416	1.57e-14	B cell
Tmem258	1.42e-18	0.307715	0.481	0.44	2.4e-14	B cell
Mknk2	1.42e-18	-0.18038	0.205	0.291	2.41e-14	B cell
Dennd4a	1.44e-18	0.370101	0.456	0.407	2.43e-14	B cell
Arhgdia	1.85e-18	-0.196322	0.418	0.53	3.13e-14	B cell
Epc1	2.09e-18	-0.168109	0.242	0.331	3.54e-14	B cell
AB124611	2.23e-18	-0.160361	0.255	0.35	3.78e-14	B cell
Rps27a	2.26e-18	0.0843678	0.98	0.993	3.83e-14	B cell
Dad1	2.45e-18	0.263244	0.566	0.526	4.14e-14	B cell
Pglyrp1	2.6e-18	0.363138	0.26	0.199	4.4e-14	B cell
Cyth1	3.36e-18	-0.163006	0.208	0.291	5.68e-14	B cell
Rpl32	3.71e-18	0.0755382	0.979	0.991	6.27e-14	B cell
Ubald2	4.57e-18	-0.185404	0.271	0.366	7.72e-14	B cell
Prkcb	5.3e-18	-0.161711	0.384	0.496	8.96e-14	B cell
Atp5g1	5.44e-18	0.333344	0.331	0.276	9.2e-14	B cell
Atp5l	5.99e-18	0.218639	0.688	0.678	1.01e-13	B cell
Srsf2	1e-17	-0.183362	0.286	0.38	1.7e-13	B cell
Prelid1	1.05e-17	-0.159374	0.299	0.399	1.78e-13	B cell
Arf1	1.13e-17	-0.152894	0.325	0.427	1.91e-13	B cell
Plk2	1.33e-17	0.370354	0.261	0.196	2.24e-13	B cell
Snrpd1	1.39e-17	-0.162035	0.275	0.371	2.35e-13	B cell
Sipa1	1.58e-17	-0.167208	0.248	0.338	2.67e-13	B cell
Ptges3	1.64e-17	-0.149305	0.21	0.297	2.77e-13	B cell
Uqcrb	1.88e-17	0.3328	0.385	0.339	3.17e-13	B cell
Psenen	1.99e-17	0.32802	0.443	0.402	3.36e-13	B cell
Npc2	2.03e-17	-0.185203	0.287	0.377	3.44e-13	B cell
Rpl15	2.45e-17	-0.114253	0.957	0.98	4.14e-13	B cell
Raly	2.66e-17	-0.171832	0.243	0.331	4.49e-13	B cell
Sec61g	2.83e-17	0.213411	0.68	0.663	4.78e-13	B cell
Dnaja1	2.99e-17	-0.184062	0.181	0.256	5.05e-13	B cell
Rpl10-ps3	3.09e-17	0.115856	0.952	0.97	5.23e-13	B cell
Tcf4	3.24e-17	0.366554	0.256	0.198	5.49e-13	B cell
Dcun1d5	3.77e-17	-0.131279	0.215	0.299	6.37e-13	B cell
Emp3	4.41e-17	0.381619	0.422	0.375	7.45e-13	B cell
Smap2	6.04e-17	-0.176714	0.361	0.465	1.02e-12	B cell
Ap2m1	6.09e-17	-0.138893	0.188	0.268	1.03e-12	B cell
Coro1a	7.06e-17	0.148775	0.896	0.895	1.19e-12	B cell
Actg1	7.4e-17	-0.236311	0.695	0.772	1.25e-12	B cell
Fkbp8	7.68e-17	-0.154344	0.191	0.27	1.3e-12	B cell
Rps11	8.85e-17	0.0919031	0.975	0.99	1.5e-12	B cell
Mef2d	9.6e-17	-0.17043	0.218	0.3	1.62e-12	B cell
Fam168b	1.04e-16	-0.15084	0.189	0.267	1.76e-12	B cell
Sf1	1.1e-16	-0.141443	0.343	0.445	1.86e-12	B cell
5031425E22Rik	1.15e-16	-0.204039	0.25	0.335	1.94e-12	B cell
Bag1	1.28e-16	-0.136171	0.184	0.261	2.17e-12	B cell
Morf4l1	1.69e-16	0.272988	0.584	0.56	2.86e-12	B cell
Park7	2.23e-16	0.310101	0.375	0.326	3.77e-12	B cell
Tmem123	2.63e-16	-0.147147	0.297	0.389	4.44e-12	B cell
Fkbp1a	3.09e-16	-0.143948	0.207	0.288	5.22e-12	B cell
Rpl36	3.33e-16	0.0758536	0.979	0.991	5.62e-12	B cell
Mrfap1	3.33e-16	-0.176886	0.227	0.307	5.63e-12	B cell
Klf13	3.98e-16	-0.185089	0.23	0.311	6.73e-12	B cell
Slc25a3	5.12e-16	-0.162019	0.554	0.651	8.66e-12	B cell
Hnrnpa1	6.68e-16	-0.167043	0.419	0.528	1.13e-11	B cell
Ndufa11	7.15e-16	0.31077	0.337	0.285	1.21e-11	B cell
Tcf3	8.2e-16	-0.15026	0.204	0.282	1.39e-11	B cell
Ifi203	9.47e-16	0.322349	0.415	0.371	1.6e-11	B cell
mt-Co1	1.44e-15	0.139026	1	0.999	2.44e-11	B cell
Dnajb9	1.71e-15	-0.146585	0.235	0.316	2.88e-11	B cell
H2-Ab1	1.75e-15	0.131536	0.992	0.991	2.96e-11	B cell
Tmed9	1.86e-15	-0.129266	0.216	0.295	3.15e-11	B cell
Gem	2.12e-15	-0.185296	0.202	0.277	3.58e-11	B cell
Ptpn1	2.3e-15	-0.163112	0.223	0.304	3.89e-11	B cell
Elob	2.72e-15	0.233647	0.598	0.589	4.61e-11	B cell
Cox7a2l	2.74e-15	-0.171382	0.476	0.575	4.63e-11	B cell
Tomm20	3.81e-15	-0.152493	0.326	0.419	6.45e-11	B cell
Rasgrp2	5.21e-15	-0.178026	0.448	0.548	8.81e-11	B cell
Birc3	5.56e-15	-0.138774	0.342	0.434	9.4e-11	B cell
Rps8	5.62e-15	-0.084432	0.987	0.995	9.51e-11	B cell
Pag1	6.04e-15	-0.155619	0.196	0.27	1.02e-10	B cell
Tagln2	6.41e-15	-0.236517	0.363	0.445	1.08e-10	B cell
Dph3	7.76e-15	-0.150496	0.206	0.282	1.31e-10	B cell
Rpl31	1.03e-14	0.172355	0.815	0.819	1.74e-10	B cell
Ppdpf	1.11e-14	0.226457	0.63	0.616	1.87e-10	B cell
Plekha2	1.22e-14	-0.126992	0.236	0.318	2.07e-10	B cell
Snrpe	1.54e-14	0.234304	0.583	0.565	2.61e-10	B cell
Malt1	1.55e-14	-0.167182	0.278	0.359	2.62e-10	B cell
Rps25	2.02e-14	0.143073	0.884	0.9	3.41e-10	B cell
Pkn1	2.51e-14	-0.118201	0.22	0.299	4.24e-10	B cell
H2-Oa	2.95e-14	0.246978	0.575	0.539	4.99e-10	B cell
Ndufb4	3.28e-14	0.340292	0.361	0.318	5.55e-10	B cell
Uqcrh	3.32e-14	0.177661	0.788	0.795	5.62e-10	B cell
Emd	5.13e-14	-0.138043	0.194	0.266	8.67e-10	B cell
Pcbp1	5.5e-14	-0.153756	0.336	0.429	9.31e-10	B cell
Taf1d	5.59e-14	-0.143261	0.205	0.278	9.45e-10	B cell
Ndufb7	5.73e-14	0.284218	0.383	0.341	9.69e-10	B cell
Gimap5	6.74e-14	0.326983	0.425	0.389	1.14e-09	B cell
Maf1	7.77e-14	-0.123265	0.227	0.306	1.31e-09	B cell
Cd74	8.21e-14	0.0864165	1	0.999	1.39e-09	B cell
Supt4a	9.9e-14	0.28898	0.417	0.378	1.67e-09	B cell
Syk	1.12e-13	-0.137769	0.571	0.666	1.89e-09	B cell
Lrp10	1.19e-13	-0.0945043	0.264	0.35	2.01e-09	B cell
Rpl12	1.3e-13	-0.115108	0.937	0.972	2.19e-09	B cell
Cox5a	1.31e-13	0.279543	0.435	0.404	2.22e-09	B cell
Snrpd3	1.33e-13	0.286055	0.309	0.259	2.25e-09	B cell
Churc1	1.51e-13	0.311349	0.284	0.235	2.56e-09	B cell
Rps19	1.54e-13	-0.0850243	0.98	0.992	2.61e-09	B cell
Sumo2	2.44e-13	0.243466	0.547	0.534	4.12e-09	B cell
Fchsd2	2.6e-13	0.347355	0.356	0.304	4.4e-09	B cell
Fkbp3	2.82e-13	0.313278	0.281	0.235	4.76e-09	B cell
Cct7	3.56e-13	-0.132305	0.19	0.259	6.02e-09	B cell
Pten	4.19e-13	-0.115831	0.233	0.309	7.09e-09	B cell
Gng5	4.26e-13	0.205453	0.672	0.667	7.2e-09	B cell
Gmfg	5.66e-13	0.22873	0.634	0.619	9.57e-09	B cell
Cd22	6.01e-13	0.296713	0.407	0.362	1.02e-08	B cell
Rpl13a	6.16e-13	-0.0839855	0.972	0.989	1.04e-08	B cell
Srrm2	6.35e-13	-0.1339	0.643	0.744	1.07e-08	B cell
Cox4i1	8.68e-13	0.17663	0.787	0.803	1.47e-08	B cell
Sarnp	8.95e-13	0.308105	0.266	0.221	1.51e-08	B cell
Sri	1e-12	0.279796	0.37	0.331	1.69e-08	B cell
Tcf25	1.09e-12	-0.127	0.35	0.44	1.84e-08	B cell
Irf4	1.1e-12	-0.126295	0.187	0.254	1.85e-08	B cell
Cd69	1.15e-12	0.247406	0.678	0.665	1.94e-08	B cell
Napsa	1.21e-12	-0.151972	0.578	0.669	2.04e-08	B cell
Fmnl1	1.69e-12	-0.0999919	0.277	0.359	2.86e-08	B cell
Vti1b	1.91e-12	-0.0877775	0.213	0.288	3.23e-08	B cell
Psmb2	2.97e-12	0.274504	0.3	0.256	5.03e-08	B cell
Ppp1r15a	3.14e-12	-0.167094	0.661	0.739	5.3e-08	B cell
Prrc2a	3.27e-12	-0.140501	0.231	0.302	5.53e-08	B cell
Ubl5	3.87e-12	0.215726	0.593	0.589	6.55e-08	B cell
Ndufa7	4.05e-12	0.21575	0.562	0.545	6.84e-08	B cell
B4galnt1	4.91e-12	-0.164037	0.417	0.504	8.3e-08	B cell
Ccdc88c	5.24e-12	-0.11338	0.186	0.251	8.86e-08	B cell
Rpl7a	5.58e-12	-0.103516	0.9	0.943	9.44e-08	B cell
Mrpl23	6.66e-12	0.25868	0.338	0.294	1.13e-07	B cell
Macf1	7.08e-12	0.318861	0.509	0.487	1.2e-07	B cell
Gapdh	7.1e-12	-0.151875	0.758	0.816	1.2e-07	B cell
Nop10	8.07e-12	0.266238	0.487	0.463	1.36e-07	B cell
Calr	8.62e-12	-0.118342	0.309	0.392	1.46e-07	B cell
Ly86	8.98e-12	0.246932	0.549	0.532	1.52e-07	B cell
Pole4	1.23e-11	-0.149474	0.28	0.355	2.08e-07	B cell
Scand1	1.33e-11	0.219725	0.574	0.568	2.25e-07	B cell
Rsbn1l	1.73e-11	-0.104051	0.219	0.287	2.92e-07	B cell
Ndufc2	1.99e-11	0.30118	0.279	0.239	3.37e-07	B cell
Klf6	2.24e-11	0.208488	0.669	0.659	3.79e-07	B cell
Rbm3	2.38e-11	-0.139501	0.702	0.778	4.03e-07	B cell
Arhgap45	2.41e-11	0.230253	0.609	0.598	4.08e-07	B cell
H2-Q7	2.87e-11	-0.147176	0.465	0.557	4.86e-07	B cell
Gps2	2.96e-11	-0.0973328	0.207	0.273	5.01e-07	B cell
Srsf10	3.35e-11	-0.0972134	0.218	0.288	5.66e-07	B cell
Banf1	3.58e-11	0.302419	0.332	0.299	6.05e-07	B cell
Rcsd1	4.08e-11	-0.0930831	0.224	0.295	6.91e-07	B cell
Mzb1	4.54e-11	-0.169437	0.496	0.575	7.68e-07	B cell
Grcc10	4.91e-11	0.181107	0.678	0.678	8.31e-07	B cell
Birc6	5.28e-11	-0.0908169	0.239	0.311	8.93e-07	B cell
Ptp4a3	5.66e-11	-0.141091	0.499	0.589	9.57e-07	B cell
Zfp318	6.29e-11	-0.163574	0.221	0.282	1.06e-06	B cell
Ptma	6.54e-11	-0.101086	0.96	0.983	1.11e-06	B cell
Tcp1	7.79e-11	-0.117511	0.206	0.271	1.32e-06	B cell
Wdr83os	9.23e-11	0.257112	0.285	0.243	1.56e-06	B cell
Stt3b	9.93e-11	-0.10856	0.328	0.405	1.68e-06	B cell
Ythdc1	1.21e-10	-0.127545	0.336	0.419	2.04e-06	B cell
Atp5j2	1.32e-10	0.209923	0.562	0.554	2.24e-06	B cell
Ezr	1.48e-10	-0.107873	0.502	0.596	2.5e-06	B cell
Mndal	1.65e-10	0.292486	0.332	0.293	2.8e-06	B cell
Cerk	2.15e-10	-0.149269	0.252	0.319	3.64e-06	B cell
Aes	2.4e-10	-0.104589	0.271	0.345	4.06e-06	B cell
Rps27	2.46e-10	-0.0656476	0.989	0.994	4.16e-06	B cell
Mdh1	2.77e-10	0.265322	0.269	0.23	4.69e-06	B cell
Bach2	3.17e-10	-0.124704	0.35	0.429	5.36e-06	B cell
Tsc22d4	3.3e-10	-0.0944962	0.28	0.355	5.58e-06	B cell
Ndufs7	4.01e-10	0.270639	0.304	0.27	6.78e-06	B cell
Alkbh1	4.77e-10	-0.083885	0.192	0.253	8.06e-06	B cell
Lat2	5.46e-10	-0.0977856	0.199	0.259	9.24e-06	B cell
Aup1	5.63e-10	-0.0940357	0.279	0.352	9.51e-06	B cell
Stk17b	6.02e-10	0.12085	0.876	0.884	1.02e-05	B cell
Arpc5l	7.3e-10	0.279636	0.388	0.362	1.23e-05	B cell
Pde7a	7.68e-10	-0.107074	0.237	0.299	1.3e-05	B cell
Taf6l	7.7e-10	0.270375	0.334	0.302	1.3e-05	B cell
Chd4	8.11e-10	-0.0987532	0.276	0.348	1.37e-05	B cell
Atp5j	8.21e-10	0.220808	0.505	0.497	1.39e-05	B cell
Hnrnpl	8.31e-10	-0.099811	0.332	0.413	1.41e-05	B cell
Cox7a2	1.07e-09	0.196644	0.541	0.526	1.81e-05	B cell
Cd19	1.19e-09	0.232889	0.611	0.61	2.02e-05	B cell
Ncor1	1.39e-09	-0.0658432	0.262	0.335	2.36e-05	B cell
Polr1d	1.44e-09	-0.124853	0.473	0.56	2.44e-05	B cell
Cdc42	1.53e-09	0.186038	0.644	0.647	2.59e-05	B cell
Myl6	1.61e-09	0.173106	0.713	0.712	2.72e-05	B cell
Rabgap1l	1.93e-09	0.281597	0.369	0.334	3.26e-05	B cell
Bin2	2e-09	-0.090524	0.206	0.268	3.38e-05	B cell
Smdt1	2.06e-09	-0.107503	0.291	0.361	3.48e-05	B cell
Calm2	2.12e-09	0.228824	0.505	0.488	3.59e-05	B cell
Fbl	2.32e-09	-0.0876133	0.211	0.273	3.93e-05	B cell
Emg1	2.41e-09	-0.102842	0.285	0.357	4.08e-05	B cell
Tubb5	2.42e-09	-0.121738	0.377	0.455	4.08e-05	B cell
Ssu72	2.49e-09	0.275152	0.266	0.229	4.2e-05	B cell
Eef1d	2.63e-09	-0.121248	0.558	0.65	4.45e-05	B cell
Add3	2.72e-09	0.26595	0.339	0.304	4.6e-05	B cell
Dgkd	3.04e-09	-0.0926291	0.31	0.384	5.13e-05	B cell
Wbp11	3.56e-09	-0.0974583	0.199	0.257	6.02e-05	B cell
Atp6v0e	4.39e-09	0.241946	0.437	0.415	7.43e-05	B cell
Sec11c	4.52e-09	0.233284	0.447	0.428	7.65e-05	B cell
Tmem131l	4.93e-09	-0.0530569	0.205	0.264	8.34e-05	B cell
Arid1a	5.63e-09	-0.084369	0.26	0.326	9.51e-05	B cell
2010107E04Rik	6.04e-09	0.193749	0.563	0.559	0.000102195	B cell
Emc10	6.93e-09	-0.0866797	0.205	0.264	0.000117263	B cell
Atp5h	7.08e-09	0.198501	0.625	0.628	0.000119669	B cell
Snrpb	8.1e-09	-0.0934044	0.367	0.451	0.000136924	B cell
Tprgl	8.64e-09	-0.0983004	0.217	0.278	0.000146128	B cell
Ldha	9.2e-09	-0.0994863	0.272	0.336	0.000155503	B cell
Prkar1a	9.34e-09	-0.104376	0.3	0.369	0.000158013	B cell
Rlim	9.57e-09	-0.0590987	0.278	0.344	0.000161858	B cell
Manf	1e-08	-0.0982194	0.217	0.277	0.000169876	B cell
Cd37	1.01e-08	0.133974	0.883	0.897	0.000170398	B cell
Lsm4	1.09e-08	0.236061	0.407	0.383	0.000183669	B cell
Yeats4	1.18e-08	-0.0901576	0.259	0.326	0.000199692	B cell
Ywhaz	1.23e-08	-0.133999	0.643	0.718	0.000208515	B cell
Cyp4f18	1.71e-08	0.260216	0.258	0.217	0.000288955	B cell
Atp5f1	1.76e-08	0.225962	0.364	0.335	0.00029793	B cell
Cct5	1.85e-08	-0.0597122	0.195	0.253	0.000312574	B cell
Lamtor2	1.96e-08	0.257589	0.385	0.367	0.000330628	B cell
1810022K09Rik	2.01e-08	0.269001	0.308	0.28	0.000339537	B cell
Rpl30	2.49e-08	0.0420188	0.984	0.992	0.000420578	B cell
Camk2d	2.5e-08	-0.0396178	0.292	0.361	0.000423114	B cell
Polr2k	2.57e-08	0.266983	0.25	0.216	0.000434903	B cell
Cox17	2.91e-08	0.239822	0.442	0.431	0.000492741	B cell
Hmgb1	2.97e-08	0.179724	0.672	0.681	0.00050189	B cell
Ier2	3.34e-08	-0.135693	0.543	0.617	0.000565135	B cell
Calm3	3.51e-08	-0.0735017	0.215	0.273	0.00059289	B cell
Irf2	3.51e-08	0.277376	0.355	0.327	0.000592907	B cell
Flna	3.83e-08	-0.0472917	0.278	0.345	0.000648322	B cell
Atp5g2	4.04e-08	0.153112	0.722	0.746	0.000683895	B cell
Anp32b	4.84e-08	-0.10739	0.33	0.401	0.000818298	B cell
Ptpn18	4.97e-08	0.162893	0.687	0.695	0.000840875	B cell
Slc38a2	5.04e-08	-0.0625255	0.223	0.282	0.000852736	B cell
Cst3	5.29e-08	0.210143	0.499	0.483	0.000893842	B cell
Pml	5.35e-08	-0.0879474	0.208	0.262	0.000904196	B cell
Ddx24	5.49e-08	-0.0656482	0.335	0.409	0.000929193	B cell
Map1lc3b	6.77e-08	-0.118758	0.404	0.479	0.00114434	B cell
Lsm5	6.84e-08	0.230486	0.291	0.258	0.00115692	B cell
Tmem55b	8e-08	-0.0520489	0.2	0.255	0.00135328	B cell
Ndufb9	8.3e-08	0.265159	0.314	0.29	0.0014029	B cell
Lyn	9.22e-08	-0.0523874	0.328	0.404	0.0015599	B cell
Bmyc	9.35e-08	0.24228	0.264	0.231	0.001582	B cell
Cox16	9.5e-08	0.284312	0.284	0.255	0.00160651	B cell
Gabarap	9.61e-08	-0.087053	0.578	0.669	0.00162545	B cell
Hcls1	1e-07	-0.0696433	0.253	0.315	0.00169277	B cell
Ptk2b	1.08e-07	-0.0706111	0.252	0.312	0.00181989	B cell
Sap18	1.17e-07	0.22121	0.427	0.413	0.0019746	B cell
Csnk1a1	1.24e-07	-0.0535458	0.262	0.324	0.00209377	B cell
Minos1	1.34e-07	-0.051618	0.256	0.32	0.0022635	B cell
Rel	1.35e-07	-0.0973696	0.438	0.508	0.00228396	B cell
Psma2	1.41e-07	0.229249	0.355	0.331	0.00238895	B cell
Slc38a1	1.57e-07	0.27522	0.272	0.242	0.00264674	B cell
Wasf2	1.7e-07	-0.0654182	0.31	0.377	0.00287767	B cell
Grb2	1.77e-07	-0.0646772	0.282	0.347	0.00298863	B cell
Dock10	1.8e-07	0.288463	0.264	0.231	0.00304543	B cell
Atp5a1	1.83e-07	-0.0858207	0.424	0.505	0.00309507	B cell
Trmt112	2.31e-07	0.182985	0.5	0.49	0.00390168	B cell
Rac2	2.36e-07	-0.105312	0.762	0.816	0.00399272	B cell
Pkm	2.76e-07	-0.076238	0.251	0.311	0.00466083	B cell
Dbnl	2.82e-07	-0.0553279	0.224	0.281	0.00477414	B cell
Dmxl1	3.1e-07	-0.0657184	0.298	0.359	0.0052423	B cell
Rps21	3.27e-07	-0.0608531	0.981	0.994	0.00553123	B cell
Gstp1	3.55e-07	0.214814	0.42	0.402	0.00600472	B cell
Man1a	3.56e-07	0.27036	0.333	0.307	0.006014	B cell
Nipbl	3.96e-07	-0.0474229	0.244	0.3	0.0066884	B cell
Hnrnpa2b1	3.98e-07	0.152817	0.662	0.673	0.00673199	B cell
H2-T23	4.27e-07	0.20417	0.573	0.581	0.00722346	B cell
Cox8a	4.29e-07	0.113736	0.832	0.858	0.00725167	B cell
Mbnl1	4.73e-07	0.264078	0.444	0.43	0.00800433	B cell
Spcs1	5.38e-07	0.243886	0.284	0.258	0.00909369	B cell
Csk	5.7e-07	-0.0850671	0.369	0.436	0.00963664	B cell
Eif4g2	6e-07	-0.0766856	0.373	0.447	0.0101486	B cell
Lamp1	6.19e-07	-0.0358166	0.226	0.282	0.0104747	B cell
Nfkb1	6.21e-07	-0.0618046	0.201	0.253	0.0104988	B cell
mt-Nd4l	6.62e-07	0.107477	0.993	0.989	0.0111999	B cell
Vps28	6.73e-07	0.226506	0.335	0.312	0.0113859	B cell
Herpud1	7.2e-07	-0.0735961	0.245	0.299	0.0121681	B cell
Wnk1	7.21e-07	-0.0221199	0.221	0.274	0.0121972	B cell
Ndufc1	7.95e-07	0.256295	0.253	0.226	0.0134527	B cell
BC031181	8.01e-07	-0.0493433	0.23	0.286	0.01355	B cell
Foxp1	8.45e-07	0.118561	0.753	0.766	0.0142827	B cell
Prdx6	9.19e-07	-0.0565366	0.233	0.288	0.0155339	B cell
Nrros	9.87e-07	-0.0664853	0.235	0.288	0.0166859	B cell
Hnrnpa0	1.2e-06	-0.0651393	0.205	0.257	0.0202174	B cell
Ripor2	1.29e-06	0.197842	0.422	0.402	0.0217344	B cell
Ssh2	1.32e-06	-0.0428753	0.213	0.263	0.0222837	B cell
Rpl10a	1.47e-06	0.0631704	0.966	0.981	0.024915	B cell
Wdfy4	1.52e-06	-0.055154	0.227	0.278	0.0256665	B cell
Klf2	1.58e-06	0.0611538	0.966	0.969	0.026689	B cell
Tmed10	1.63e-06	-0.0260009	0.276	0.336	0.027558	B cell
Ndufb10	1.7e-06	0.210371	0.342	0.324	0.0288262	B cell
Ghitm	1.72e-06	-0.0456292	0.218	0.27	0.0291697	B cell
Bcap31	1.74e-06	0.25739	0.282	0.257	0.029393	B cell
Crlf3	1.74e-06	0.256095	0.283	0.257	0.0294378	B cell
Tomm7	1.75e-06	0.154269	0.59	0.592	0.0295184	B cell
Grk2	1.86e-06	-0.0374357	0.382	0.456	0.0313718	B cell
Atf7ip	1.88e-06	-0.0273854	0.211	0.261	0.031832	B cell
Mycbp2	2.04e-06	0.240393	0.373	0.355	0.0345049	B cell
Gpcpd1	2.06e-06	0.233081	0.271	0.242	0.0349055	B cell
Slc25a5	2.1e-06	-0.0566911	0.385	0.456	0.035469	B cell
Ero1lb	2.17e-06	0.0178244	0.27	0.328	0.0366852	B cell
Dock2	2.17e-06	0.235181	0.373	0.352	0.0367584	B cell
Atxn2l	2.23e-06	-0.00771655	0.228	0.284	0.0376627	B cell
Dok3	2.26e-06	0.224696	0.272	0.246	0.038219	B cell
Rplp1	2.26e-06	-0.0654843	0.98	0.992	0.0382792	B cell
Cmtm7	2.32e-06	0.216038	0.357	0.337	0.0391501	B cell
Psma7	2.44e-06	0.239709	0.31	0.291	0.0412805	B cell
Grk6	2.83e-06	-0.0555267	0.301	0.364	0.0477927	B cell
B3gnt5	4.32e-06	0.217874	0.372	0.351	0.0730061	B cell
Tra2a	4.51e-06	-0.0310438	0.309	0.37	0.076284	B cell
Emc6	5.11e-06	-0.045465	0.208	0.257	0.086473	B cell
Krtcap2	5.28e-06	0.177113	0.511	0.516	0.0892488	B cell
Rhoh	5.36e-06	-0.085832	0.345	0.402	0.0906844	B cell
Erp29	5.48e-06	-0.0512949	0.421	0.496	0.0926278	B cell
mt-Co2	5.49e-06	-0.00561545	1	1	0.092873	B cell
Eif5	5.7e-06	-0.0786465	0.349	0.412	0.0963224	B cell
Hmgn2	5.77e-06	-0.103326	0.392	0.457	0.0975424	B cell
Rpl37a	5.84e-06	0.0376698	0.986	0.993	0.0988277	B cell
Nol7	6.51e-06	0.193485	0.467	0.466	0.110146	B cell
Sdf4	6.6e-06	-0.031555	0.218	0.268	0.111592	B cell
Akr1a1	7.13e-06	-0.020584	0.208	0.257	0.120595	B cell
Rpp21	7.42e-06	-0.051281	0.238	0.289	0.125447	B cell
Lsm6	7.48e-06	0.232024	0.283	0.262	0.126575	B cell
Sp140	7.84e-06	0.197685	0.306	0.282	0.13262	B cell
Ost4	8.02e-06	0.120563	0.653	0.669	0.135629	B cell
Sh3glb1	9.55e-06	-0.0573965	0.353	0.42	0.161536	B cell
Tspo	1e-05	0.211889	0.409	0.397	0.16939	B cell
Puf60	1.11e-05	-0.0258306	0.289	0.349	0.187842	B cell
Ube2d3	1.19e-05	-0.0683074	0.522	0.595	0.200957	B cell
Runx1	1.29e-05	-0.0797505	0.216	0.261	0.218	B cell
Eif4a2	1.3e-05	-0.0545947	0.46	0.535	0.21938	B cell
Rpl37	1.38e-05	0.0315164	0.98	0.992	0.233189	B cell
Ndufa2	1.58e-05	0.166004	0.506	0.516	0.267628	B cell
Rps17	2.01e-05	0.100585	0.738	0.744	0.339783	B cell
Brd2	2.04e-05	-0.041596	0.3	0.358	0.344341	B cell
Rpl27	2.07e-05	0.0517685	0.968	0.985	0.349288	B cell
Arpc5	2.21e-05	-0.0447777	0.408	0.475	0.373932	B cell
Tuba1b	2.22e-05	-0.0645639	0.308	0.366	0.376067	B cell
Psmb1	2.42e-05	0.181214	0.449	0.445	0.408511	B cell
Atpif1	2.85e-05	0.249068	0.281	0.262	0.482286	B cell
Dpm3	3.04e-05	0.193196	0.398	0.388	0.514387	B cell
Ablim1	3.12e-05	0.231313	0.441	0.438	0.528258	B cell
Smim14	3.48e-05	0.166881	0.541	0.544	0.588167	B cell
Ppp1r11	3.56e-05	0.222289	0.344	0.331	0.602577	B cell
Eif3i	3.96e-05	-0.0497576	0.383	0.449	0.670157	B cell
Tcea1	4.31e-05	0.210983	0.337	0.323	0.728428	B cell
Mrps16	4.33e-05	0.22056	0.299	0.281	0.732663	B cell
Rpl28	4.46e-05	-0.05109	0.974	0.989	0.755071	B cell
Arpc4	4.48e-05	-0.0458146	0.326	0.386	0.757316	B cell
Jak1	4.55e-05	0.169123	0.46	0.46	0.768647	B cell
Prrc2c	4.65e-05	0.245687	0.314	0.295	0.787103	B cell
Dnaja2	4.67e-05	-0.0376402	0.227	0.272	0.790575	B cell
Hnrnpf	4.97e-05	-0.0510884	0.514	0.587	0.840184	B cell
Erh	5.28e-05	0.196106	0.351	0.338	0.892367	B cell
Ighd	5.48e-05	0.0939337	0.771	0.743	0.927038	B cell
Zc3h15	5.86e-05	-0.0154853	0.223	0.271	0.990547	B cell
H2-DMb2	5.87e-05	-0.0879007	0.854	0.889	0.993084	B cell
Reep5	6.3e-05	0.183812	0.436	0.433	1	B cell
Sfpq	6.35e-05	-0.00635699	0.27	0.324	1	B cell
Lsm7	6.55e-05	0.210723	0.261	0.242	1	B cell
Ralgps2	6.63e-05	-0.0537326	0.572	0.645	1	B cell
Kmt2e	7.17e-05	-0.060343	0.409	0.475	1	B cell
Add1	7.45e-05	-0.0406629	0.238	0.285	1	B cell
Ddx3x	7.87e-05	-0.00521886	0.275	0.327	1	B cell
Taldo1	8.8e-05	0.178529	0.352	0.337	1	B cell
Cnn2	9.04e-05	-0.0591113	0.408	0.47	1	B cell
Rhob	9.07e-05	-0.093712	0.526	0.586	1	B cell
Plac8	9.95e-05	-0.107568	0.506	0.555	1	B cell
Rplp2	0.000101424	0.0384473	0.973	0.989	1	B cell
Gm42418	0.000102195	-0.339678	1	0.999	1	B cell
Smap1	0.00010257	0.00252429	0.224	0.27	1	B cell
Clk1	0.000102646	-0.00330607	0.409	0.476	1	B cell
Rps12	0.000126614	0.0391289	0.967	0.982	1	B cell
Sf3b2	0.000128318	-0.0394319	0.36	0.42	1	B cell
Tnrc6b	0.000137624	0.223778	0.293	0.275	1	B cell
Pofut2	0.000144147	-0.0148858	0.214	0.257	1	B cell
Gpsm3	0.000148385	-0.00818867	0.336	0.392	1	B cell
Atp5g3	0.000150096	0.132182	0.575	0.585	1	B cell
Rps10	0.000164339	0.0249314	0.979	0.993	1	B cell
Gm15987	0.000174233	0.192418	0.284	0.267	1	B cell
Serf2	0.000188985	-0.048416	0.883	0.931	1	B cell
Rpl36al	0.000191579	0.0777792	0.851	0.879	1	B cell
Ly6a	0.000211767	0.15065	0.487	0.475	1	B cell
U2af2	0.000212298	-0.00319189	0.21	0.251	1	B cell
Rnaset2a	0.0002273	-0.0303425	0.244	0.288	1	B cell
Sat1	0.000247578	-0.0396266	0.319	0.368	1	B cell
Srp9	0.000254925	-0.0242244	0.379	0.446	1	B cell
Ndufb2	0.000256932	0.204454	0.257	0.239	1	B cell
Hnrnpdl	0.000266963	-0.0676744	0.425	0.489	1	B cell
Arpp19	0.000292513	0.14339	0.474	0.48	1	B cell
Zfp36l1	0.000292882	0.101545	0.754	0.773	1	B cell
Selenof	0.000304762	0.0109419	0.325	0.388	1	B cell
Pak2	0.000328567	0.212105	0.252	0.234	1	B cell
Ywhah	0.000333948	-0.0236564	0.224	0.267	1	B cell
Sec61b	0.000335681	0.119097	0.564	0.569	1	B cell
Canx	0.000347029	0.0143138	0.209	0.251	1	B cell
Gm8186	0.000357323	-0.0441725	0.651	0.718	1	B cell
Pcif1	0.000358537	-0.0412751	0.267	0.313	1	B cell
Limd2	0.000369119	0.0960174	0.74	0.763	1	B cell
Ptp4a2	0.000372634	-0.0173539	0.388	0.45	1	B cell
Eif3a	0.000410129	0.0104773	0.236	0.282	1	B cell
Klhl24	0.000447092	-0.0140262	0.248	0.293	1	B cell
Atp6v0b	0.000478764	-0.0137236	0.369	0.426	1	B cell
Psma3	0.000481077	0.17843	0.38	0.373	1	B cell
Eif3c	0.000540163	0.201624	0.278	0.263	1	B cell
Plekho1	0.00054226	-0.0307935	0.231	0.271	1	B cell
Dusp2	0.000550417	-0.0602231	0.476	0.533	1	B cell
Sptbn1	0.000551469	0.0221864	0.232	0.274	1	B cell
Ubxn1	0.000570883	-0.00163409	0.338	0.398	1	B cell
Sesn1	0.000583064	-0.0300534	0.439	0.493	1	B cell
Rpl34	0.000608926	-0.0409863	0.981	0.993	1	B cell
Rtraf	0.000646435	0.161439	0.343	0.333	1	B cell
Pdia3	0.000661296	0.0308135	0.273	0.322	1	B cell
Usmg5	0.000670841	-0.0687465	0.522	0.587	1	B cell
H2-DMa	0.00067797	-0.0396521	0.727	0.798	1	B cell
Csnk2b	0.0007053	0.181899	0.272	0.259	1	B cell
Cct2	0.000729296	-0.0280783	0.279	0.326	1	B cell
Nedd9	0.000737091	-0.0304444	0.217	0.254	1	B cell
Cwc15	0.000738283	-0.012231	0.286	0.335	1	B cell
Eif2s2	0.000751532	-0.0196412	0.326	0.376	1	B cell
Igkc	0.000806734	-0.0504756	0.919	0.944	1	B cell
Srsf7	0.000813358	-0.013348	0.288	0.336	1	B cell
Mef2c	0.00083063	0.149557	0.704	0.718	1	B cell
Ndufs5	0.000832627	0.175776	0.254	0.237	1	B cell
Pfdn2	0.000845166	0.189218	0.251	0.238	1	B cell
Bptf	0.000879476	-0.00987139	0.248	0.291	1	B cell
Ypel3	0.000883686	0.104272	0.691	0.719	1	B cell
Eif3e	0.000910934	-0.0339594	0.407	0.464	1	B cell
Srsf11	0.000990964	-0.00316091	0.339	0.39	1	B cell
Sf3b6	0.00101149	0.178933	0.402	0.406	1	B cell
Ddx39b	0.00102248	0.187584	0.307	0.293	1	B cell
Atp5o.1	0.00104836	0.165542	0.354	0.35	1	B cell
Rhog	0.00109914	-0.0210109	0.29	0.337	1	B cell
H2-Aa	0.00109956	0.0503315	0.996	0.995	1	B cell
Tmem160	0.00117121	0.209788	0.266	0.255	1	B cell
Bsg	0.00117333	0.0357721	0.23	0.271	1	B cell
Ddx6	0.00120649	0.204036	0.326	0.315	1	B cell
Hnrnpc	0.00121015	-0.00735139	0.254	0.297	1	B cell
Atxn7l3b	0.00126037	-0.00848335	0.23	0.27	1	B cell
Cdc42se1	0.0012831	-0.00313583	0.307	0.356	1	B cell
Ccm2	0.00142096	0.0118696	0.272	0.318	1	B cell
Ndfip1	0.00145613	-0.0197645	0.313	0.362	1	B cell
Rps20	0.00157991	0.0182738	0.987	0.993	1	B cell
Pmf1	0.00161713	-0.0230321	0.265	0.307	1	B cell
Cdc37	0.00169468	-0.0107465	0.224	0.261	1	B cell
Gabarapl2	0.00171528	-0.0319538	0.343	0.394	1	B cell
Eif3m	0.00186806	-0.0144924	0.301	0.347	1	B cell
Arhgap17	0.00195764	0.181747	0.265	0.249	1	B cell
Capza1	0.0020399	0.0193046	0.238	0.278	1	B cell
Siglecg	0.00220654	-0.0041165	0.356	0.407	1	B cell
Mrps33	0.00225961	0.177202	0.25	0.238	1	B cell
Hnrnph1	0.0023236	0.187927	0.345	0.338	1	B cell
Iqgap1	0.00248397	0.168315	0.506	0.52	1	B cell
Uqcr10	0.00248547	0.14335	0.382	0.38	1	B cell
Fis1	0.00249409	0.126166	0.503	0.519	1	B cell
Samhd1	0.00249721	0.159843	0.427	0.427	1	B cell
Hnrnpm	0.00291841	0.00632812	0.215	0.251	1	B cell
Rpl23	0.00298322	0.0144437	0.985	0.994	1	B cell
Set	0.00317579	0.000577404	0.307	0.357	1	B cell
Selenow	0.00339818	-0.0576545	0.63	0.691	1	B cell
Ppp3ca	0.00345026	0.0174267	0.337	0.386	1	B cell
2023-09-01	0.00373514	0.166289	0.357	0.355	1	B cell
H2afy	0.00403695	-0.02617	0.267	0.305	1	B cell
Son	0.00407242	0.122802	0.637	0.664	1	B cell
Rap1a	0.00409267	0.163643	0.264	0.253	1	B cell
Btg2	0.00409296	0.146704	0.561	0.574	1	B cell
St6gal1	0.00413017	0.0228978	0.237	0.274	1	B cell
Crip1	0.0041351	-0.380464	0.78	0.774	1	B cell
Rbm25	0.00419431	0.191616	0.337	0.335	1	B cell
Mif	0.00424251	0.145952	0.452	0.458	1	B cell
Llph	0.00433588	-0.00547785	0.314	0.36	1	B cell
Prr13	0.00439918	-0.0313605	0.353	0.401	1	B cell
Tpm3	0.00455916	-0.0185349	0.488	0.551	1	B cell
Bcl11a	0.00466041	0.175313	0.271	0.258	1	B cell
Btf3	0.00466306	0.0687486	0.809	0.846	1	B cell
Pomp	0.00488236	3.2e-05	0.23	0.267	1	B cell
Gng10	0.00500397	-0.0109016	0.258	0.297	1	B cell
Ndufa6	0.00507153	-0.0264504	0.593	0.668	1	B cell
Atp5e	0.00528919	0.0653987	0.872	0.911	1	B cell
Arpc2	0.0056418	0.101857	0.646	0.662	1	B cell
Brk1	0.0056631	-0.000572649	0.302	0.349	1	B cell
Rab4b	0.00602706	0.0231661	0.22	0.255	1	B cell
Med28	0.00607772	0.16933	0.255	0.246	1	B cell
Ier3ip1	0.0062179	0.0219493	0.227	0.261	1	B cell
Bnip3l	0.00624533	0.00810667	0.245	0.282	1	B cell
Jpt1	0.00647209	-0.0103627	0.379	0.434	1	B cell
Fli1	0.00669743	0.176842	0.287	0.28	1	B cell
Stk4	0.00716919	0.184452	0.259	0.248	1	B cell
Pgls	0.00727018	-0.023926	0.424	0.481	1	B cell
Pcbp2	0.00735432	0.112025	0.521	0.541	1	B cell
Srrm1	0.00743338	0.0085222	0.32	0.367	1	B cell
Top1	0.00771458	0.0378977	0.237	0.273	1	B cell
Jmjd1c	0.00788253	0.0135667	0.246	0.282	1	B cell
Mrps24	0.00835721	0.0166858	0.298	0.346	1	B cell
Uqcr11	0.00890314	0.157867	0.355	0.358	1	B cell
Atp2a3	0.00896622	0.0311349	0.266	0.305	1	B cell
Rab8a	0.00901038	0.0273797	0.258	0.297	1	B cell
Myl12a	0.00907585	0.144665	0.437	0.451	1	B cell
Dnajb6	0.0101802	0.0191827	0.222	0.256	1	B cell
Romo1	0.0103665	0.154494	0.335	0.335	1	B cell
AY036118	0.0106785	0.44224	0.715	0.75	1	B cell
Scaf11	0.0109542	0.171162	0.374	0.375	1	B cell
Psmb6	0.0111954	0.161485	0.282	0.278	1	B cell
Cfl1	0.0121178	-0.0374478	0.79	0.838	1	B cell
Hvcn1	0.0123885	-0.0100725	0.442	0.484	1	B cell
Atp5d	0.0124548	-0.0302324	0.577	0.63	1	B cell
Clta	0.0127804	-0.02863	0.534	0.593	1	B cell
Txnip	0.0132005	0.122175	0.559	0.569	1	B cell
Rpl11	0.0138291	0.0200048	0.979	0.992	1	B cell
Fcrla	0.0142121	0.144504	0.435	0.439	1	B cell
Srsf3	0.0148609	0.144907	0.414	0.422	1	B cell
Rpl22	0.0150185	0.0226063	0.967	0.987	1	B cell
Ewsr1	0.0159798	0.0333205	0.257	0.297	1	B cell
Dusp11	0.0170623	0.202781	0.275	0.272	1	B cell
Dnajc7	0.0174391	-0.0734572	0.331	0.367	1	B cell
Retreg1	0.0174701	0.0135575	0.225	0.254	1	B cell
Znrd1	0.0181773	0.0144589	0.226	0.258	1	B cell
Aldoa	0.018686	-0.0237763	0.435	0.478	1	B cell
Tbca	0.0189176	0.116534	0.449	0.464	1	B cell
Arhgap30	0.0197791	0.0223132	0.233	0.263	1	B cell
Ppp4c	0.0198489	0.0385788	0.315	0.362	1	B cell
Srsf5	0.0198686	-0.0248538	0.67	0.739	1	B cell
Rrp1	0.0201718	0.0440672	0.22	0.253	1	B cell
Rab11b	0.0208306	0.0264509	0.292	0.331	1	B cell
Hnrnpk	0.0209489	0.108618	0.471	0.485	1	B cell
Unc93b1	0.0213467	0.139131	0.543	0.566	1	B cell
Hmgb2	0.0215205	0.107699	0.577	0.593	1	B cell
Irf8	0.022918	-0.0188498	0.458	0.502	1	B cell
Arf4	0.024123	0.0473182	0.248	0.283	1	B cell
Atp2b1	0.0256166	0.0491577	0.235	0.266	1	B cell
Cd24a	0.0256189	0.106101	0.513	0.516	1	B cell
Itsn2	0.0264315	0.163759	0.292	0.288	1	B cell
Swi5	0.0264383	0.143458	0.301	0.303	1	B cell
Rhoa	0.0270299	-0.0214892	0.625	0.692	1	B cell
Evl	0.0271152	0.153548	0.275	0.27	1	B cell
Smndc1	0.0276448	0.150998	0.28	0.276	1	B cell
Sp110	0.0288564	0.0193345	0.252	0.285	1	B cell
Elf1	0.0291755	-0.00389419	0.448	0.5	1	B cell
Hspe1	0.029256	0.091383	0.504	0.515	1	B cell
Ets1	0.0298646	-0.0247164	0.71	0.773	1	B cell
Map4k1	0.0300692	0.181711	0.268	0.266	1	B cell
Cox7b	0.0309412	0.144908	0.389	0.402	1	B cell
Cops9	0.0313279	0.170302	0.261	0.26	1	B cell
Ndufb11	0.031858	0.111098	0.472	0.488	1	B cell
Gm10076	0.0325208	-0.0248965	0.984	0.993	1	B cell
Myh9	0.0327652	0.0492258	0.461	0.521	1	B cell
Nfatc3	0.0355378	0.0262649	0.242	0.271	1	B cell
Atp5b	0.0377036	0.0174138	0.387	0.437	1	B cell
Mrpl54	0.0391754	0.0404958	0.25	0.281	1	B cell
Grap	0.0394398	0.0390644	0.235	0.264	1	B cell
Jun	0.039454	-0.0992361	0.553	0.586	1	B cell
Tspan32	0.0395581	0.052662	0.225	0.254	1	B cell
1810058I24Rik	0.0399161	0.139896	0.296	0.295	1	B cell
1810037I17Rik	0.0405294	0.163633	0.304	0.305	1	B cell
Sec62	0.0406387	0.181113	0.261	0.259	1	B cell
Atp6v1g1	0.0444568	0.0207773	0.362	0.409	1	B cell
Tmbim6	0.044508	0.00867388	0.428	0.475	1	B cell
Gimap4	0.0448615	0.137039	0.323	0.325	1	B cell
Phf20l1	0.0452261	0.0432338	0.253	0.284	1	B cell
Ube2d2a	0.049004	0.0169209	0.39	0.44	1	B cell
Edf1	0.0499319	0.00238529	0.48	0.536	1	B cell
Pou2f2	0.0503877	0.113007	0.473	0.484	1	B cell
Ndufv3	0.0506197	0.151073	0.307	0.311	1	B cell
Psmb4	0.0509849	0.0233309	0.238	0.268	1	B cell
Arf5	0.0535225	0.0121016	0.398	0.444	1	B cell
U2af1	0.0539295	0.0352134	0.256	0.288	1	B cell
Serbp1	0.0539524	0.00292345	0.467	0.521	1	B cell
Vars	0.0573723	0.140589	0.297	0.298	1	B cell
Ndufb8	0.0579582	0.141514	0.297	0.3	1	B cell
Baz2b	0.0582211	0.0469639	0.233	0.26	1	B cell
Cdk11b	0.0590256	0.0655093	0.276	0.31	1	B cell
Ndufb5	0.0591011	0.132314	0.327	0.331	1	B cell
Abracl	0.0598815	0.149944	0.286	0.286	1	B cell
mt-Nd2	0.0599699	0.0212608	0.96	0.975	1	B cell
Tspan13	0.0603178	0.0136223	0.324	0.361	1	B cell
Rps12-ps3	0.0605331	0.121746	0.321	0.323	1	B cell
Tmod3	0.0645209	0.0324767	0.347	0.386	1	B cell
Rapgef6	0.0674434	0.0434335	0.385	0.428	1	B cell
Fau	0.0689438	-0.00172049	0.991	0.996	1	B cell
Sdhb	0.0697701	0.155874	0.26	0.262	1	B cell
Klf3	0.0698346	0.146787	0.252	0.249	1	B cell
Ube2b	0.0704955	0.0283682	0.344	0.383	1	B cell
Gpr183	0.0773495	0.193689	0.352	0.358	1	B cell
Aldh2	0.0777167	0.154771	0.261	0.262	1	B cell
Eif3k	0.0780816	-0.00486331	0.583	0.639	1	B cell
Rsrc2	0.078353	0.0692329	0.23	0.258	1	B cell
Fosb	0.080465	0.15391	0.37	0.373	1	B cell
Cd81	0.0805903	0.123253	0.367	0.375	1	B cell
Ptpn6	0.0807967	0.140729	0.393	0.404	1	B cell
Snrpd2	0.0809512	0.0199034	0.379	0.422	1	B cell
Syf2	0.0811609	0.0386369	0.292	0.328	1	B cell
Rac1	0.0848128	0.035735	0.352	0.395	1	B cell
Rpl24	0.0867899	0.0253178	0.96	0.982	1	B cell
Parp1	0.0894341	0.155349	0.25	0.248	1	B cell
Il2rg	0.0916682	-0.000167973	0.585	0.642	1	B cell
Npm1	0.0921926	-0.0157464	0.7	0.749	1	B cell
Mtss1	0.092449	0.0419127	0.233	0.26	1	B cell
Paip2	0.0941238	0.151779	0.311	0.317	1	B cell
Vamp8	0.0942198	0.132708	0.314	0.32	1	B cell
Polr2a	0.0986785	0.0415354	0.383	0.427	1	B cell
Nedd8	0.100592	0.108517	0.414	0.43	1	B cell
Ube2i	0.101241	0.0495505	0.342	0.383	1	B cell
Tcp11l2	0.107411	0.0323191	0.236	0.262	1	B cell
Rpl36a	0.109613	-0.022045	0.957	0.981	1	B cell
Cd47	0.111073	0.109397	0.494	0.513	1	B cell
Ikbkb	0.111506	0.0708177	0.238	0.266	1	B cell
Smchd1	0.112619	0.152891	0.259	0.26	1	B cell
Psme2	0.116139	0.122131	0.342	0.35	1	B cell
Psme1	0.118934	0.0739336	0.521	0.544	1	B cell
Psmd8	0.127553	0.0304308	0.238	0.259	1	B cell
Mrps21	0.128482	0.141119	0.325	0.338	1	B cell
Plekhj1	0.130856	0.0427606	0.29	0.321	1	B cell
H2afj	0.130938	0.0871398	0.55	0.577	1	B cell
Psmb10	0.131222	0.0656139	0.24	0.27	1	B cell
Hnrnpa3	0.134184	0.0736682	0.584	0.615	1	B cell
Vapa	0.134494	0.051921	0.245	0.273	1	B cell
2410015M20Rik	0.13558	0.159604	0.3	0.31	1	B cell
Prdx5	0.135972	0.031714	0.252	0.279	1	B cell
Blnk	0.1402	0.00816356	0.362	0.394	1	B cell
Tma7	0.144406	0.0819495	0.547	0.583	1	B cell
Blvrb	0.149388	0.00496073	0.252	0.274	1	B cell
Mrpl30	0.150964	0.0510796	0.344	0.387	1	B cell
Samd9l	0.152257	0.142072	0.28	0.283	1	B cell
Ndufa1	0.15241	0.118328	0.375	0.393	1	B cell
Dek	0.15461	0.134558	0.275	0.277	1	B cell
Pnisr	0.156308	0.0429019	0.26	0.285	1	B cell
Ppp1ca	0.159962	0.00266682	0.51	0.565	1	B cell
Pax5	0.16104	0.0350674	0.354	0.389	1	B cell
Pxk	0.162447	0.103827	0.374	0.38	1	B cell
Matr3	0.163056	0.125386	0.276	0.276	1	B cell
Arhgap4	0.174326	0.0639587	0.25	0.276	1	B cell
Gimap1	0.174888	0.0555257	0.304	0.335	1	B cell
Ankrd44	0.176563	0.0698017	0.275	0.304	1	B cell
Uba52	0.177366	0.00313879	0.985	0.994	1	B cell
Ighm	0.182639	-0.0538826	0.95	0.928	1	B cell
Ptbp3	0.189072	0.113241	0.403	0.423	1	B cell
Pdcd5	0.19318	0.13689	0.286	0.293	1	B cell
Hnrnpu	0.199018	0.064097	0.382	0.428	1	B cell
S1pr1	0.200664	0.145919	0.363	0.372	1	B cell
Arhgef1	0.201517	0.0848068	0.563	0.594	1	B cell
Tmbim4	0.207607	0.0657133	0.255	0.28	1	B cell
Atp6v1f	0.207812	0.0859901	0.51	0.539	1	B cell
Rp9	0.208253	0.118839	0.398	0.416	1	B cell
Nsa2	0.218365	0.0695807	0.637	0.677	1	B cell
Atp6v0c	0.222807	0.0456697	0.346	0.381	1	B cell
Tmem50a	0.233935	0.0618207	0.412	0.457	1	B cell
Blk	0.238832	0.106526	0.428	0.448	1	B cell
Shisa5	0.240643	0.0265197	0.89	0.913	1	B cell
Itga4	0.248494	0.0739938	0.326	0.353	1	B cell
Nap1l1	0.25203	0.0303669	0.449	0.494	1	B cell
Pou2af1	0.252663	0.129298	0.262	0.266	1	B cell
Sf3b5	0.254375	0.0590581	0.327	0.365	1	B cell
Eif4a1	0.255491	0.145814	0.31	0.319	1	B cell
Cirbp	0.272164	0.0632951	0.474	0.495	1	B cell
Zcchc11	0.274998	0.1331	0.275	0.278	1	B cell
Il10ra	0.275992	0.116352	0.27	0.273	1	B cell
Eno1	0.276139	0.0109082	0.43	0.466	1	B cell
Vdac2	0.294392	0.116242	0.248	0.253	1	B cell
Akap13	0.305574	0.0833073	0.546	0.567	1	B cell
Cd72	0.309818	0.150432	0.279	0.286	1	B cell
S100a10	0.316053	-0.0449738	0.597	0.619	1	B cell
Rchy1	0.316244	0.0691517	0.236	0.255	1	B cell
Atox1	0.319118	0.119895	0.294	0.306	1	B cell
Pde4b	0.325315	0.10057	0.453	0.47	1	B cell
Polr2l	0.329349	0.128456	0.271	0.282	1	B cell
Slc50a1	0.329724	0.127119	0.336	0.352	1	B cell
Timm13	0.333065	0.114314	0.322	0.339	1	B cell
Mrpl52	0.33632	0.0917081	0.399	0.415	1	B cell
4930523C07Rik	0.336826	0.103371	0.434	0.459	1	B cell
Myc	0.337351	0.0367864	0.294	0.316	1	B cell
Luc7l2	0.348669	0.138466	0.423	0.445	1	B cell
Mcl1	0.350542	0.0735108	0.352	0.386	1	B cell
Atp5k	0.351849	0.0886949	0.351	0.367	1	B cell
Actr3	0.369324	0.0137227	0.526	0.571	1	B cell
Bola2	0.374087	0.0991186	0.327	0.34	1	B cell
Bclaf1	0.378338	0.0784871	0.247	0.268	1	B cell
Mdh2	0.379474	0.124358	0.267	0.276	1	B cell
Psmb8	0.387182	0.058616	0.558	0.597	1	B cell
Nrm	0.398657	0.131637	0.245	0.25	1	B cell
Mpc1	0.405314	0.113444	0.299	0.309	1	B cell
Gpx4	0.405727	0.081898	0.422	0.442	1	B cell
Actr2	0.41582	0.124109	0.286	0.298	1	B cell
Sp100	0.421426	0.106067	0.401	0.421	1	B cell
Ccdc12	0.422411	0.0539161	0.266	0.288	1	B cell
Rasa3	0.436759	0.123108	0.249	0.254	1	B cell
Ncf4	0.440517	0.0732376	0.235	0.254	1	B cell
Psmb9	0.44481	0.0594608	0.326	0.352	1	B cell
Ppib	0.453366	0.0128961	0.566	0.611	1	B cell
Chchd2	0.45966	-0.000276709	0.728	0.776	1	B cell
Bax	0.463735	0.104921	0.29	0.3	1	B cell
BC005624	0.479931	0.131585	0.268	0.277	1	B cell
Pfdn5	0.494044	0.018834	0.823	0.859	1	B cell
Dynll1	0.494613	0.104076	0.341	0.355	1	B cell
Ncl	0.497978	0.0440863	0.412	0.443	1	B cell
Aff4	0.499806	0.168819	0.361	0.38	1	B cell
Fam49b	0.502759	0.052487	0.395	0.429	1	B cell
Cdk2ap2	0.507031	0.0724252	0.329	0.359	1	B cell
Rpl22l1	0.512935	0.00325236	0.8	0.841	1	B cell
Chd2	0.5142	0.135491	0.257	0.264	1	B cell
Pafah1b1	0.519434	0.0827759	0.301	0.325	1	B cell
Chchd10	0.525572	0.0626622	0.363	0.374	1	B cell
Cebpz	0.528344	0.0870322	0.253	0.274	1	B cell
Gimap3	0.532401	0.0488953	0.326	0.351	1	B cell
Capzb	0.533714	0.0401408	0.468	0.509	1	B cell
Hint1	0.544782	0.0140612	0.59	0.622	1	B cell
Trir	0.545243	0.0850849	0.311	0.325	1	B cell
Sumo1	0.561748	0.0861378	0.25	0.272	1	B cell
Adgre5	0.571732	0.120354	0.449	0.471	1	B cell
Sub1	0.585028	-0.00766048	0.823	0.858	1	B cell
Celf2	0.588629	0.0583839	0.338	0.363	1	B cell
Tomm22	0.590721	0.0739817	0.316	0.344	1	B cell
Prpf8	0.604275	0.10324	0.236	0.252	1	B cell
Nme2	0.608521	0.0159383	0.661	0.697	1	B cell
Mrpl33	0.610182	0.124618	0.248	0.261	1	B cell
Mif4gd	0.616359	0.0583853	0.319	0.344	1	B cell
H2afz	0.623095	0.055739	0.397	0.428	1	B cell
Rps24	0.638336	-0.0140837	0.99	0.994	1	B cell
Capg	0.676656	0.0880202	0.397	0.418	1	B cell
Cnp	0.680851	0.0684756	0.278	0.288	1	B cell
Snrnp70	0.69018	0.126187	0.301	0.317	1	B cell
Cox6a1	0.691667	0.0571047	0.513	0.557	1	B cell
Msn	0.708319	0.0618913	0.568	0.617	1	B cell
Pold4	0.708886	0.0322953	0.5	0.541	1	B cell
Ssr4	0.719954	0.0702114	0.343	0.369	1	B cell
Map4k2	0.725167	0.116147	0.243	0.253	1	B cell
Ikzf3	0.752029	0.0734696	0.399	0.426	1	B cell
H2afv	0.771156	0.06706	0.4	0.425	1	B cell
Lsp1	0.774005	-0.018172	0.679	0.706	1	B cell
Rabac1	0.77925	0.07235	0.479	0.52	1	B cell
Lbh	0.780118	0.0473232	0.409	0.439	1	B cell
Tln1	0.787412	0.115849	0.327	0.345	1	B cell
Hsp90b1	0.788421	0.115699	0.409	0.436	1	B cell
Atp5c1	0.79016	0.04245	0.438	0.472	1	B cell
mt-Atp6	0.802087	0.0448904	0.976	0.983	1	B cell
Ran	0.810337	0.0670888	0.327	0.352	1	B cell
Ostf1	0.820404	0.066903	0.356	0.382	1	B cell
Acin1	0.835815	0.0966592	0.293	0.313	1	B cell
Sfr1	0.851606	0.102381	0.279	0.294	1	B cell
Fxyd5	0.85677	0.0705389	0.355	0.376	1	B cell
Nxf1	0.861153	0.101636	0.245	0.26	1	B cell
Fus	0.871199	0.0988528	0.387	0.415	1	B cell
Cmah	0.871289	0.0793485	0.246	0.255	1	B cell
Ccr7	0.872888	0.0458541	0.755	0.788	1	B cell
Apbb1ip	0.873846	0.0847107	0.265	0.28	1	B cell
Cycs	0.877494	0.0709821	0.31	0.331	1	B cell
H2-Eb1	0.879924	0.0277404	0.993	0.992	1	B cell
Srp14	0.894349	0.0826252	0.356	0.381	1	B cell
Smg1	0.90233	0.0964952	0.278	0.292	1	B cell
Tecr	0.916608	0.093695	0.267	0.285	1	B cell
Snu13	0.921558	0.0649367	0.432	0.463	1	B cell
Gm30211	0.926532	0.0705429	0.372	0.388	1	B cell
Tpr	0.934573	0.0848878	0.413	0.442	1	B cell
Zfp706	0.936922	0.0210898	0.547	0.579	1	B cell
Csde1	0.948845	0.110489	0.264	0.278	1	B cell
Cox14	0.955938	0.0742172	0.273	0.288	1	B cell
Arid4b	0.957518	0.117839	0.243	0.255	1	B cell
Sf3b1	0.963516	0.0561985	0.492	0.528	1	B cell
Mtdh	0.97832	0.0858237	0.373	0.396	1	B cell
Hist1h1c	0.998588	0.020904	0.263	0.271	1	B cell
Xist	0	-1.86659	0	0.415	0	T cell
Gm8797	0	-2.06276	0.025	0.685	0	T cell
Eef2	0	-0.742648	0.908	0.978	0	T cell
Hspa8	0	-0.980471	0.881	0.985	0	T cell
Eef1a1	0	-0.611623	0.997	0.999	0	T cell
Rpl29	0	1.73156	0.982	0.846	0	T cell
Gm10260	0	-1.63337	0.067	0.624	0	T cell
mt-Nd3	0	1.66715	0.633	0.167	0	T cell
Rpl14	2.5e-272	-0.617539	0.969	0.99	4.23e-268	T cell
Ly6a	1.1e-262	-1.28624	0.38	0.79	1.86e-258	T cell
Ms4a4b	4.15e-245	1.1306	0.845	0.643	7.02e-241	T cell
Junb	1.78e-237	-0.920727	0.93	0.982	3.01e-233	T cell
Rpl35a	1.43e-227	0.66325	0.983	0.984	2.42e-223	T cell
Cd52	1.46e-217	0.832736	0.986	0.959	2.48e-213	T cell
H2-D1	1.39e-205	-0.605936	0.99	0.998	2.35e-201	T cell
Jund	2.64e-205	-0.75217	0.887	0.981	4.46e-201	T cell
Fth1	2.36e-199	-0.578964	0.976	0.996	3.98e-195	T cell
H2-K1	6.77e-173	0.638565	0.997	0.99	1.15e-168	T cell
Rpl17	8.26e-169	0.493207	0.981	0.979	1.4e-164	T cell
Klrd1	1.87e-166	1.45307	0.467	0.196	3.16e-162	T cell
Rps13	2.1e-165	0.341506	0.993	0.996	3.55e-161	T cell
Cebpb	6.74e-164	-1.00566	0.325	0.653	1.14e-159	T cell
Ube2s	6.57e-163	-0.804777	0.267	0.606	1.11e-158	T cell
Ccl5	8.45e-161	2.01376	0.741	0.485	1.43e-156	T cell
Rpsa	1.1e-160	-0.398111	0.996	0.999	1.85e-156	T cell
Fos	2.42e-160	-0.806251	0.667	0.89	4.09e-156	T cell
Rpl3	6.56e-136	-0.421331	0.968	0.99	1.11e-131	T cell
Pnrc1	2.34e-133	-0.575603	0.857	0.962	3.96e-129	T cell
Thy1	8.42e-132	0.797102	0.756	0.544	1.42e-127	T cell
Rplp0	1.28e-127	-0.472481	0.991	0.996	2.17e-123	T cell
Ppp1r15a	2.48e-126	-0.708439	0.592	0.829	4.19e-122	T cell
Rcbtb2	3.26e-126	-1.07557	0.093	0.332	5.52e-122	T cell
Siah2	5.35e-122	-0.672762	0.065	0.291	9.05e-118	T cell
mt-Co3	2.27e-118	-0.359271	0.996	0.997	3.84e-114	T cell
Eif1	5.49e-118	-0.349327	0.993	0.998	9.28e-114	T cell
Actb	8.02e-118	0.54903	0.994	0.99	1.36e-113	T cell
Dusp1	3.64e-117	-0.857946	0.667	0.872	6.16e-113	T cell
Rps2	1.11e-112	-0.385292	0.988	0.997	1.87e-108	T cell
Maff	9.02e-108	-0.654577	0.068	0.28	1.53e-103	T cell
Hsp90ab1	1.28e-97	-0.448629	0.92	0.978	2.16e-93	T cell
Frat2	2.15e-95	-0.650672	0.167	0.404	3.64e-91	T cell
Rps4x	9.97e-94	-0.325983	0.994	0.998	1.69e-89	T cell
Pabpc1	1.83e-90	-0.415808	0.864	0.949	3.09e-86	T cell
Gm26917	9.64e-89	-0.809478	0.36	0.6	1.63e-84	T cell
Cd8b1	1.61e-88	0.968206	0.585	0.413	2.72e-84	T cell
Tra2b	2.8e-88	-0.521219	0.68	0.864	4.74e-84	T cell
Ier5	2.33e-86	-0.616062	0.4	0.65	3.94e-82	T cell
Rps27rt	3.21e-86	0.666238	0.603	0.456	5.42e-82	T cell
Gnas	3.46e-84	-0.493189	0.629	0.831	5.85e-80	T cell
Emp3	7.13e-84	0.746526	0.643	0.486	1.21e-79	T cell
Rpl41	2.34e-83	0.331982	0.976	0.981	3.95e-79	T cell
Rps15a	9.11e-82	0.257299	0.996	0.999	1.54e-77	T cell
Oaz1	1.79e-80	-0.338536	0.945	0.985	3.02e-76	T cell
Lars2	2.96e-79	-0.59815	0.807	0.93	5.01e-75	T cell
Rpl6	1.67e-78	-0.272113	0.991	0.997	2.82e-74	T cell
Rpl4	1.36e-76	-0.358857	0.91	0.962	2.3e-72	T cell
Tmsb4x	2.36e-75	0.312627	0.999	0.999	3.98e-71	T cell
Rpl13	3.33e-74	-0.261365	0.996	0.999	5.64e-70	T cell
Socs1	4.34e-74	-0.580101	0.152	0.353	7.34e-70	T cell
Rps3	7.34e-74	-0.240914	0.994	0.997	1.24e-69	T cell
Rpl8	1.01e-72	-0.289395	0.989	0.995	1.72e-68	T cell
Dusp10	1.05e-72	-0.638494	0.263	0.482	1.78e-68	T cell
Zfp36	5.16e-72	-0.620586	0.575	0.778	8.72e-68	T cell
Gna13	1.06e-71	-0.558308	0.326	0.555	1.8e-67	T cell
H3f3b	2.08e-71	-0.369713	0.995	0.997	3.51e-67	T cell
Btg1	4.1e-70	-0.37384	0.924	0.978	6.94e-66	T cell
Sertad1	8.62e-70	-0.545682	0.216	0.43	1.46e-65	T cell
Rps29	3.79e-69	-0.287121	0.996	0.999	6.41e-65	T cell
Ly6c2	9.47e-67	1.5361	0.393	0.243	1.6e-62	T cell
Nkg7	2.47e-66	1.01242	0.704	0.596	4.18e-62	T cell
Rps5	5.06e-66	-0.253533	0.995	0.997	8.56e-62	T cell
Itga4	5.7e-65	0.756	0.462	0.298	9.64e-61	T cell
Rpl21	5.74e-65	0.289763	0.994	0.995	9.7e-61	T cell
Pfn1	3.62e-64	0.394319	0.987	0.979	6.13e-60	T cell
Rps16	2.69e-63	-0.2375	0.998	0.999	4.55e-59	T cell
Irf1	2.96e-63	-0.510937	0.236	0.447	5e-59	T cell
Nfkbia	3.32e-62	-0.524162	0.509	0.711	5.61e-58	T cell
Atf4	2.57e-61	-0.470852	0.354	0.573	4.34e-57	T cell
Rps3a1	9.04e-61	-0.244296	0.995	0.999	1.53e-56	T cell
Ctbp1	1.94e-59	-0.422965	0.171	0.359	3.28e-55	T cell
Ubc	2.59e-59	-0.447405	0.753	0.879	4.37e-55	T cell
Csrnp1	3.8e-59	-0.511055	0.144	0.317	6.42e-55	T cell
Cd3d	4.19e-59	0.356204	0.933	0.917	7.09e-55	T cell
S100a11	1.12e-57	0.693123	0.657	0.552	1.9e-53	T cell
Cbx4	1.23e-57	-0.489042	0.211	0.403	2.09e-53	T cell
S100a6	1.25e-57	0.830293	0.543	0.388	2.12e-53	T cell
Sh3bgrl3	1.33e-57	0.410765	0.925	0.885	2.25e-53	T cell
Snrpf	2.64e-57	0.48317	0.671	0.605	4.46e-53	T cell
Rnf187	4.24e-56	-0.433022	0.335	0.547	7.18e-52	T cell
Jun	8.27e-56	-0.704477	0.581	0.743	1.4e-51	T cell
Ifrd1	2.87e-55	-0.460239	0.194	0.376	4.86e-51	T cell
Rps28	5.63e-55	-0.25827	0.989	0.997	9.51e-51	T cell
Cox7c	6.34e-55	0.369276	0.885	0.878	1.07e-50	T cell
Gpi1	6.72e-55	-0.403501	0.45	0.654	1.14e-50	T cell
Arhgdib	1.52e-54	0.368783	0.915	0.895	2.57e-50	T cell
Rps15	1.59e-54	-0.299541	0.906	0.966	2.68e-50	T cell
Rgcc	1.93e-54	-0.594918	0.258	0.444	3.26e-50	T cell
Cox8a	5.24e-54	0.339218	0.927	0.918	8.87e-50	T cell
Hspa5	9.96e-54	-0.432473	0.528	0.719	1.68e-49	T cell
Rpl9	4.37e-53	0.303643	0.956	0.954	7.39e-49	T cell
H3f3a	7.11e-53	0.378116	0.86	0.83	1.2e-48	T cell
Cyba	6.73e-52	0.480525	0.81	0.748	1.14e-47	T cell
Gm8369	5.2e-51	0.563454	0.584	0.466	8.8e-47	T cell
Eif5a	6.14e-51	-0.396778	0.629	0.801	1.04e-46	T cell
Hcst	1.37e-50	0.452121	0.901	0.882	2.31e-46	T cell
Snhg12	4.54e-50	-0.430975	0.232	0.408	7.68e-46	T cell
S100a4	2.39e-49	0.723228	0.313	0.168	4.03e-45	T cell
Nr4a1	2.79e-49	-0.450613	0.229	0.406	4.73e-45	T cell
Cited2	2.86e-49	-0.563402	0.239	0.417	4.84e-45	T cell
Il4ra	3.23e-49	-0.381324	0.151	0.313	5.47e-45	T cell
Zc3h12a	4.88e-49	-0.361141	0.148	0.311	8.26e-45	T cell
Ppp1cc	9.82e-49	-0.360843	0.33	0.538	1.66e-44	T cell
Rpl27a	1.79e-48	0.204094	0.997	0.997	3.04e-44	T cell
H2-T22	3.95e-48	-0.400816	0.448	0.64	6.68e-44	T cell
Dad1	3.86e-46	0.452243	0.664	0.592	6.54e-42	T cell
Dnajb1	6.26e-46	-0.489836	0.232	0.409	1.06e-41	T cell
Ramp1	1.25e-45	-0.351069	0.132	0.28	2.11e-41	T cell
Cblb	2.52e-45	-0.380367	0.231	0.404	4.27e-41	T cell
Rpl10	3.76e-45	0.368295	0.855	0.867	6.35e-41	T cell
Pde4b	3.91e-45	-0.485367	0.334	0.506	6.61e-41	T cell
Lgals1	1.11e-44	0.868246	0.589	0.507	1.88e-40	T cell
Fam107b	1.63e-44	-0.416825	0.534	0.703	2.75e-40	T cell
Myl12b	2.88e-44	0.311264	0.901	0.89	4.88e-40	T cell
Rbm38	6.18e-44	-0.360975	0.221	0.395	1.04e-39	T cell
Rpl38	2.04e-43	-0.155216	0.995	1	3.45e-39	T cell
Tsc22d3	3.31e-43	-0.405884	0.736	0.858	5.6e-39	T cell
Slc3a2	3.69e-43	-0.397388	0.363	0.552	6.24e-39	T cell
Rbx1	3.97e-43	0.510092	0.481	0.364	6.72e-39	T cell
Eef1b2	8.29e-43	-0.280929	0.936	0.969	1.4e-38	T cell
Ccnd3	1.75e-42	-0.393016	0.392	0.577	2.95e-38	T cell
Ptp4a1	2.11e-42	-0.352686	0.236	0.408	3.57e-38	T cell
Arf6	6.47e-42	-0.382175	0.451	0.637	1.09e-37	T cell
Rbm39	7.84e-42	-0.299447	0.873	0.945	1.33e-37	T cell
Ifi27l2a	1.58e-41	-0.498926	0.673	0.818	2.67e-37	T cell
Cox5b	4.34e-41	0.38887	0.764	0.718	7.35e-37	T cell
Kras	5.24e-41	-0.344443	0.159	0.306	8.86e-37	T cell
Cd48	1.19e-40	0.625137	0.397	0.279	2.02e-36	T cell
Hmgn1	2.11e-40	-0.363835	0.305	0.479	3.57e-36	T cell
Fosb	3.97e-40	-0.373294	0.373	0.551	6.71e-36	T cell
Psmb3	9.28e-40	0.47019	0.564	0.476	1.57e-35	T cell
Gpr132	1.15e-39	-0.323734	0.297	0.476	1.94e-35	T cell
Brd2	1.16e-39	-0.363034	0.281	0.453	1.97e-35	T cell
Rpl9-ps6	1.48e-39	-0.172697	0.994	0.997	2.5e-35	T cell
Ier2	1.72e-39	-0.430388	0.67	0.807	2.91e-35	T cell
Hnrnpab	2.35e-39	-0.356182	0.365	0.544	3.98e-35	T cell
Srsf2	8.29e-39	-0.363393	0.415	0.593	1.4e-34	T cell
Zc3hav1	1.01e-38	-0.341104	0.38	0.559	1.7e-34	T cell
Hdgf	1.16e-38	-0.306953	0.182	0.334	1.96e-34	T cell
Ptprc	6.34e-38	0.390031	0.845	0.822	1.07e-33	T cell
Rpl12	9.53e-38	-0.230322	0.964	0.987	1.61e-33	T cell
Tgfb1	1.18e-37	-0.322744	0.205	0.36	2e-33	T cell
Fkbp4	2.16e-37	-0.304492	0.16	0.303	3.66e-33	T cell
Rpl19	5.05e-37	-0.143057	0.997	0.999	8.55e-33	T cell
Arl2bp	6.2e-37	-0.279631	0.217	0.375	1.05e-32	T cell
Yrdc	7.75e-37	-0.304354	0.155	0.297	1.31e-32	T cell
Foxo1	2.29e-36	-0.359986	0.229	0.38	3.88e-32	T cell
Ubn1	2.59e-36	-0.324283	0.161	0.301	4.38e-32	T cell
Cd6	2.67e-36	-0.330271	0.253	0.419	4.52e-32	T cell
Chd7	4e-36	-0.307718	0.18	0.324	6.76e-32	T cell
Stt3b	4.01e-36	-0.340309	0.147	0.28	6.78e-32	T cell
St13	7.76e-36	-0.298142	0.187	0.337	1.31e-31	T cell
Arl6ip1	1.74e-35	0.525891	0.604	0.538	2.95e-31	T cell
Stat1	1.8e-35	-0.372844	0.254	0.406	3.05e-31	T cell
H2-Q7	2.39e-35	0.359044	0.877	0.865	4.04e-31	T cell
Hsp90aa1	2.66e-35	-0.346268	0.463	0.643	4.5e-31	T cell
Rps23	3.37e-35	0.184616	0.994	0.994	5.7e-31	T cell
Pgam1	6.28e-35	-0.350639	0.187	0.326	1.06e-30	T cell
Ms4a6b	1.63e-34	0.398251	0.69	0.642	2.76e-30	T cell
Sec61g	1.7e-34	0.31666	0.815	0.79	2.88e-30	T cell
Ndufa3	1.85e-34	0.35359	0.751	0.725	3.13e-30	T cell
Egr1	2.25e-34	-0.658757	0.246	0.394	3.8e-30	T cell
H2-Q4	2.44e-34	-0.310202	0.569	0.742	4.13e-30	T cell
Ptpn18	3.54e-34	0.273228	0.927	0.932	5.98e-30	T cell
Dnaja1	4.14e-34	-0.326563	0.356	0.525	7e-30	T cell
Tob1	8.77e-34	-0.322196	0.161	0.294	1.48e-29	T cell
Cox6b1	1.14e-33	0.364867	0.723	0.688	1.92e-29	T cell
Atp5l	1.52e-33	0.314947	0.835	0.822	2.57e-29	T cell
Gpx1	1.74e-33	-0.395366	0.469	0.629	2.94e-29	T cell
Rnf114	1.93e-33	-0.274886	0.164	0.301	3.26e-29	T cell
Ldha	2.59e-33	-0.321602	0.557	0.718	4.38e-29	T cell
Chic2	2.63e-33	-0.270744	0.223	0.38	4.45e-29	T cell
Gimap5	9.48e-33	0.47867	0.622	0.561	1.6e-28	T cell
Hmgb1	1.08e-32	0.353071	0.747	0.704	1.83e-28	T cell
Rab2a	1.58e-32	-0.282859	0.306	0.474	2.68e-28	T cell
Prdx6	1.62e-32	-0.341868	0.501	0.659	2.74e-28	T cell
Vgll4	2.08e-32	-0.279633	0.223	0.374	3.51e-28	T cell
Ndufa13	2.98e-32	0.348543	0.748	0.718	5.05e-28	T cell
AW112010	3.19e-32	0.536396	0.825	0.802	5.39e-28	T cell
Rpl7	3.24e-32	-0.191494	0.971	0.987	5.48e-28	T cell
Mettl23	4.33e-32	0.46443	0.39	0.295	7.31e-28	T cell
Atp5h	5.55e-32	0.303713	0.867	0.862	9.39e-28	T cell
Rab10os	8.87e-32	-0.311021	0.169	0.297	1.5e-27	T cell
Pim2	1.02e-31	-0.313432	0.151	0.274	1.73e-27	T cell
Rps21	1.04e-31	-0.151793	0.996	0.999	1.77e-27	T cell
Stk10	1.44e-31	-0.276533	0.26	0.42	2.44e-27	T cell
Znrf1	1.71e-31	-0.288919	0.138	0.259	2.9e-27	T cell
Slfn2	2.41e-31	0.482346	0.448	0.351	4.08e-27	T cell
Tpt1	2.73e-31	-0.145261	0.997	0.999	4.62e-27	T cell
Brd4	2.75e-31	-0.291928	0.299	0.461	4.66e-27	T cell
Rpl5	3.42e-31	-0.20728	0.942	0.969	5.79e-27	T cell
Rps14	3.93e-31	-0.14717	0.993	0.997	6.65e-27	T cell
Rpl28	8.67e-31	-0.199084	0.982	0.995	1.47e-26	T cell
Ccl4	9.8e-31	0.72022	0.346	0.232	1.66e-26	T cell
Sp100	1.07e-30	0.510556	0.476	0.395	1.8e-26	T cell
BC031181	1.13e-30	-0.315693	0.323	0.483	1.91e-26	T cell
Rps19	2.14e-30	-0.218668	0.991	0.996	3.61e-26	T cell
Smad7	3.17e-30	-0.312686	0.336	0.495	5.36e-26	T cell
Pim1	4.4e-30	-0.37292	0.383	0.531	7.45e-26	T cell
Cox6c	4.64e-30	0.287364	0.851	0.837	7.84e-26	T cell
Tapbp	4.95e-30	-0.288606	0.344	0.506	8.37e-26	T cell
Abhd8	7.2e-30	-0.276992	0.138	0.257	1.22e-25	T cell
Rpl27	7.93e-30	0.135012	0.989	0.996	1.34e-25	T cell
Cnbp	9.37e-30	-0.266153	0.694	0.819	1.58e-25	T cell
Gm16286	2e-29	-0.242897	0.216	0.359	3.38e-25	T cell
Id2	2.91e-29	0.53736	0.549	0.462	4.93e-25	T cell
Rplp1	3.48e-29	-0.17178	0.995	0.998	5.89e-25	T cell
Per1	5.77e-29	-0.281893	0.231	0.372	9.75e-25	T cell
Rgs10	5.98e-29	-0.301988	0.328	0.473	1.01e-24	T cell
Rhob	8.22e-29	-0.473951	0.191	0.312	1.39e-24	T cell
Atp6v1d	1.42e-28	0.429038	0.253	0.158	2.39e-24	T cell
Ass1	1.73e-28	-0.337889	0.177	0.299	2.92e-24	T cell
Ptbp1	3.06e-28	-0.275285	0.257	0.399	5.17e-24	T cell
Sem1	3.51e-28	0.284494	0.822	0.828	5.93e-24	T cell
Dnajc15	5.08e-28	0.490402	0.495	0.428	8.59e-24	T cell
Oser1	5.12e-28	-0.23089	0.182	0.312	8.66e-24	T cell
Ube2v1	5.32e-28	-0.251024	0.184	0.311	8.99e-24	T cell
Ly6e	5.55e-28	0.402658	0.777	0.751	9.39e-24	T cell
Cd69	5.7e-28	-0.31534	0.616	0.752	9.64e-24	T cell
Hexim1	1.08e-27	-0.243033	0.187	0.315	1.83e-23	T cell
Plac8	1.46e-27	-0.373542	0.288	0.416	2.48e-23	T cell
Ftl1	1.66e-27	-0.243041	0.911	0.961	2.81e-23	T cell
Serinc3	3.42e-27	0.537871	0.31	0.217	5.78e-23	T cell
Rpl26	3.59e-27	-0.158151	0.979	0.99	6.07e-23	T cell
Ighm	3.78e-27	0.435042	0.271	0.175	6.4e-23	T cell
Pebp1	4.64e-27	-0.256288	0.327	0.483	7.84e-23	T cell
Rps8	6.72e-27	-0.17458	0.997	1	1.14e-22	T cell
Tnip1	8.1e-27	-0.254764	0.149	0.262	1.37e-22	T cell
Eif4b	8.85e-27	-0.237635	0.266	0.41	1.5e-22	T cell
Ltb	9.95e-27	-0.313114	0.716	0.832	1.68e-22	T cell
Ankrd11	1.44e-26	-0.252842	0.341	0.494	2.44e-22	T cell
Gnb2	1.45e-26	-0.251128	0.463	0.622	2.45e-22	T cell
Cd3g	1.84e-26	0.316789	0.914	0.917	3.11e-22	T cell
Taf1d	2.04e-26	-0.242684	0.27	0.416	3.44e-22	T cell
Rgs2	2.49e-26	-0.443445	0.332	0.468	4.21e-22	T cell
Kdm6b	5.55e-26	-0.237713	0.153	0.267	9.39e-22	T cell
Ccni	5.87e-26	-0.22066	0.161	0.28	9.92e-22	T cell
Retreg1	6.09e-26	-0.248679	0.145	0.255	1.03e-21	T cell
Cxcr4	6.19e-26	0.470205	0.276	0.185	1.05e-21	T cell
2023-03-02	9.75e-26	-0.231359	0.163	0.281	1.65e-21	T cell
Nudc	1.27e-25	-0.225806	0.223	0.356	2.15e-21	T cell
Zfp622	1.35e-25	-0.252104	0.173	0.292	2.28e-21	T cell
Eif3h	2.07e-25	-0.240482	0.73	0.838	3.5e-21	T cell
Frmd8	2.11e-25	-0.215172	0.169	0.288	3.56e-21	T cell
Hspa4	2.81e-25	-0.273741	0.342	0.491	4.75e-21	T cell
Chmp4b	3.97e-25	-0.235507	0.301	0.449	6.72e-21	T cell
Uqcrh	4.96e-25	0.228521	0.919	0.924	8.38e-21	T cell
Itpkb	6.64e-25	-0.237557	0.292	0.436	1.12e-20	T cell
Saraf	9.19e-25	-0.25673	0.579	0.725	1.55e-20	T cell
Atp1a1	1.2e-24	-0.225402	0.24	0.369	2.02e-20	T cell
Dusp5	1.54e-24	-0.262218	0.446	0.596	2.6e-20	T cell
Kbtbd11	1.68e-24	-0.252414	0.169	0.283	2.83e-20	T cell
Cox17	2.07e-24	0.395045	0.613	0.583	3.49e-20	T cell
Cd8a	2.19e-24	0.232751	0.47	0.354	3.7e-20	T cell
Rpl15	2.51e-24	-0.172393	0.973	0.989	4.25e-20	T cell
H2afz	7.22e-24	0.398565	0.753	0.725	1.22e-19	T cell
Pycard	7.3e-24	0.454875	0.363	0.279	1.24e-19	T cell
Xcl1	7.82e-24	-0.578765	0.151	0.251	1.32e-19	T cell
Polr2m	9.61e-24	-0.219676	0.167	0.281	1.63e-19	T cell
Pdcd4	1.34e-23	-0.252454	0.376	0.522	2.27e-19	T cell
Fau	1.47e-23	0.0906446	0.999	1	2.49e-19	T cell
Morf4l1	1.59e-23	0.341418	0.617	0.577	2.7e-19	T cell
Calr	1.79e-23	-0.250362	0.349	0.49	3.03e-19	T cell
Adipor1	1.98e-23	-0.21181	0.224	0.353	3.35e-19	T cell
Snrpd3	2.02e-23	0.364843	0.499	0.431	3.41e-19	T cell
Arid5a	2.53e-23	-0.218844	0.22	0.342	4.28e-19	T cell
S100a10	3.16e-23	0.3149	0.823	0.828	5.34e-19	T cell
Uqcrb	4.15e-23	0.379593	0.532	0.474	7.03e-19	T cell
Zdhhc18	4.94e-23	-0.213571	0.2	0.322	8.35e-19	T cell
Prdx1	4.94e-23	0.348459	0.498	0.422	8.35e-19	T cell
Sqstm1	5.42e-23	-0.256491	0.42	0.563	9.17e-19	T cell
Ubald2	5.89e-23	-0.299047	0.455	0.594	9.96e-19	T cell
Rps27	8.73e-23	-0.125019	0.998	0.998	1.48e-18	T cell
Rps12	9.54e-23	-0.183135	0.991	0.994	1.61e-18	T cell
Selenok	1.01e-22	-0.235659	0.648	0.792	1.7e-18	T cell
Rpl23a	1.05e-22	-0.200178	0.882	0.936	1.77e-18	T cell
Snrpg	1.43e-22	0.258345	0.79	0.794	2.42e-18	T cell
Cd2	2.44e-22	0.415722	0.567	0.518	4.12e-18	T cell
Rps20	2.86e-22	-0.179169	0.993	0.998	4.84e-18	T cell
Eef1g	3.07e-22	-0.225576	0.6	0.748	5.19e-18	T cell
Wac	3.59e-22	-0.251545	0.226	0.347	6.08e-18	T cell
mt-Atp8	5.38e-22	-0.133976	0.993	0.998	9.1e-18	T cell
Sec61b	6.2e-22	0.249107	0.807	0.812	1.05e-17	T cell
Rps18	6.32e-22	0.193597	0.986	0.99	1.07e-17	T cell
Elob	6.62e-22	0.275232	0.784	0.772	1.12e-17	T cell
Atp5j	7.24e-22	0.281484	0.729	0.719	1.22e-17	T cell
Srsf7	8.75e-22	-0.23383	0.318	0.456	1.48e-17	T cell
Gm42418	1.06e-21	-0.450198	1	1	1.8e-17	T cell
Scp2	1.07e-21	0.361135	0.451	0.386	1.81e-17	T cell
Gltp	1.12e-21	-0.211619	0.261	0.39	1.89e-17	T cell
Fam168b	1.67e-21	-0.17273	0.155	0.262	2.83e-17	T cell
P4hb	1.83e-21	-0.207396	0.192	0.304	3.09e-17	T cell
Dcun1d5	2.37e-21	-0.208402	0.279	0.416	4e-17	T cell
Emc10	2.57e-21	-0.227604	0.269	0.396	4.35e-17	T cell
Ptprcap	3.54e-21	0.340432	0.776	0.748	5.98e-17	T cell
Gramd1a	3.66e-21	-0.232533	0.337	0.471	6.18e-17	T cell
Pcbp1	3.8e-21	-0.227208	0.405	0.553	6.42e-17	T cell
Stk24	5.59e-21	-0.208389	0.299	0.435	9.46e-17	T cell
Ube2d2a	7.66e-21	-0.224722	0.43	0.574	1.3e-16	T cell
Srsf5	7.72e-21	-0.215286	0.75	0.851	1.31e-16	T cell
Dbi	8.24e-21	0.402172	0.328	0.254	1.39e-16	T cell
Tubb5	8.61e-21	-0.224207	0.494	0.638	1.46e-16	T cell
Atp5g2	9.44e-21	0.226491	0.843	0.857	1.6e-16	T cell
Atpif1	1.3e-20	0.388838	0.28	0.2	2.21e-16	T cell
Plcxd2	1.79e-20	-0.195157	0.215	0.333	3.02e-16	T cell
Ubl3	2.16e-20	-0.199343	0.201	0.314	3.65e-16	T cell
Dgkd	2.32e-20	-0.204436	0.169	0.275	3.92e-16	T cell
Rpl18a	2.91e-20	-0.117545	0.997	0.999	4.92e-16	T cell
Tgoln1	3.3e-20	-0.209739	0.238	0.36	5.57e-16	T cell
Cd28	4.81e-20	-0.212312	0.482	0.628	8.13e-16	T cell
Sun2	8.78e-20	-0.168439	0.211	0.328	1.48e-15	T cell
Atp5j2	1.03e-19	0.24949	0.802	0.801	1.74e-15	T cell
Tpst2	1.13e-19	-0.202663	0.357	0.5	1.9e-15	T cell
Arhgdia	1.18e-19	-0.22514	0.482	0.626	1.99e-15	T cell
Snx3	1.38e-19	-0.185176	0.348	0.49	2.34e-15	T cell
Ndufb4	1.43e-19	0.341957	0.481	0.428	2.41e-15	T cell
Arhgap45	1.77e-19	0.284341	0.735	0.714	2.99e-15	T cell
Zfp36l1	2.52e-19	-0.155536	0.387	0.518	4.26e-15	T cell
Map2k2	2.54e-19	-0.203813	0.282	0.41	4.3e-15	T cell
Rpl36a	3.38e-19	-0.15113	0.97	0.988	5.71e-15	T cell
Pttg1	3.7e-19	0.374642	0.282	0.205	6.26e-15	T cell
Tuba1b	3.95e-19	-0.225755	0.362	0.494	6.67e-15	T cell
Vti1b	4.13e-19	-0.162491	0.25	0.375	6.99e-15	T cell
S100a13	4.2e-19	0.38257	0.554	0.519	7.1e-15	T cell
mt-Co1	4.31e-19	0.136612	1	1	7.29e-15	T cell
Cdc42se2	4.37e-19	-0.178451	0.243	0.363	7.4e-15	T cell
Rflnb	4.86e-19	-0.251019	0.246	0.354	8.22e-15	T cell
Ndufa4	4.9e-19	0.258505	0.76	0.747	8.29e-15	T cell
Sh2d1a	5.9e-19	0.408426	0.321	0.252	9.97e-15	T cell
Nsmce4a	5.92e-19	-0.162157	0.184	0.291	1e-14	T cell
Ccr7	6.52e-19	-0.324812	0.403	0.512	1.1e-14	T cell
Anapc5	1.05e-18	-0.145974	0.183	0.289	1.78e-14	T cell
Rnf138	1.05e-18	-0.194052	0.351	0.486	1.78e-14	T cell
Vasp	1.39e-18	-0.198104	0.395	0.534	2.34e-14	T cell
Senp6	1.44e-18	-0.171262	0.161	0.258	2.44e-14	T cell
Aph1a	1.84e-18	-0.180668	0.169	0.267	3.11e-14	T cell
Csk	1.97e-18	-0.213803	0.273	0.394	3.33e-14	T cell
Tomm7	2.32e-18	0.234282	0.797	0.795	3.93e-14	T cell
Raly	2.79e-18	-0.190064	0.397	0.542	4.72e-14	T cell
Ppp1r18	3.45e-18	-0.199091	0.571	0.718	5.84e-14	T cell
Mrps14	4.11e-18	0.363864	0.313	0.245	6.95e-14	T cell
Cotl1	4.92e-18	-0.214168	0.494	0.625	8.33e-14	T cell
Prelid1	5.87e-18	-0.188731	0.441	0.584	9.93e-14	T cell
Serp1	5.89e-18	-0.17038	0.238	0.353	9.96e-14	T cell
Ndufa7	6.1e-18	0.271253	0.665	0.645	1.03e-13	T cell
Ptpn6	6.63e-18	-0.205072	0.156	0.251	1.12e-13	T cell
Smim4	7.14e-18	0.341489	0.271	0.2	1.21e-13	T cell
Abracl	1.02e-17	0.350105	0.611	0.585	1.72e-13	T cell
Satb1	1.15e-17	-0.192758	0.393	0.521	1.94e-13	T cell
Dazap2	1.84e-17	-0.194269	0.476	0.617	3.12e-13	T cell
Btf3	1.93e-17	0.173636	0.916	0.927	3.27e-13	T cell
Gmfg	2.05e-17	0.290205	0.716	0.703	3.47e-13	T cell
Btg2	3.06e-17	-0.267834	0.622	0.738	5.17e-13	T cell
Cox4i1	3.08e-17	0.179681	0.905	0.921	5.22e-13	T cell
Nop53	7.16e-17	-0.202852	0.407	0.538	1.21e-12	T cell
H2-T23	9.93e-17	0.335383	0.657	0.638	1.68e-12	T cell
Sf1	1.34e-16	-0.171685	0.372	0.502	2.27e-12	T cell
Mark2	1.38e-16	-0.150209	0.215	0.32	2.33e-12	T cell
Ndufc2	1.77e-16	0.338256	0.398	0.345	2.99e-12	T cell
Supt4a	1.89e-16	0.335661	0.53	0.5	3.2e-12	T cell
Myl12a	2.11e-16	0.28443	0.727	0.721	3.57e-12	T cell
Il2rb	2.5e-16	-0.316856	0.377	0.483	4.23e-12	T cell
Arl4c	4.09e-16	-0.177717	0.336	0.461	6.92e-12	T cell
Fam102a	4.44e-16	-0.185935	0.205	0.305	7.5e-12	T cell
Gimap7	4.5e-16	0.397837	0.373	0.307	7.61e-12	T cell
Gnai2	4.54e-16	-0.179588	0.559	0.706	7.68e-12	T cell
Tra2a	4.82e-16	-0.177969	0.302	0.419	8.15e-12	T cell
Srrm2	4.87e-16	-0.1789	0.697	0.809	8.23e-12	T cell
Eif4a2	4.92e-16	-0.175179	0.495	0.638	8.32e-12	T cell
Gimap3	4.99e-16	0.268548	0.698	0.679	8.43e-12	T cell
Tmem234	5.87e-16	-0.14852	0.395	0.534	9.93e-12	T cell
Rpl30	6.5e-16	0.109797	0.996	0.999	1.1e-11	T cell
Lck	6.64e-16	-0.153465	0.736	0.841	1.12e-11	T cell
Impdh2	7e-16	-0.170174	0.2	0.297	1.18e-11	T cell
Gng5	9.24e-16	0.236157	0.768	0.772	1.56e-11	T cell
Arpc1b	9.31e-16	-0.180303	0.744	0.843	1.57e-11	T cell
Hspd1	1.08e-15	-0.141673	0.186	0.283	1.82e-11	T cell
Chmp1a	1.6e-15	-0.13356	0.167	0.259	2.71e-11	T cell
Eif3f	1.66e-15	-0.145345	0.874	0.934	2.81e-11	T cell
Arpc3	1.81e-15	0.259787	0.702	0.7	3.06e-11	T cell
Rpl7a	1.97e-15	-0.129469	0.951	0.982	3.33e-11	T cell
Rwdd1	1.99e-15	0.352634	0.356	0.299	3.37e-11	T cell
Tgfbr2	2.27e-15	-0.155315	0.254	0.36	3.84e-11	T cell
Atp5g1	2.38e-15	0.320837	0.485	0.448	4.02e-11	T cell
Nfkbiz	2.66e-15	-0.176542	0.183	0.271	4.5e-11	T cell
Slc9a3r1	3.11e-15	-0.189513	0.331	0.448	5.26e-11	T cell
Cxcr6	3.25e-15	0.470505	0.287	0.219	5.5e-11	T cell
Gapdh	3.43e-15	-0.198676	0.911	0.956	5.8e-11	T cell
Gimap4	3.7e-15	0.271723	0.658	0.616	6.26e-11	T cell
Snrpe	3.93e-15	0.245867	0.714	0.72	6.64e-11	T cell
R3hdm4	4.34e-15	-0.128305	0.188	0.285	7.34e-11	T cell
Ccm2	4.35e-15	-0.156459	0.224	0.325	7.36e-11	T cell
Rsrp1	5.18e-15	-0.203677	0.351	0.463	8.76e-11	T cell
Sumo2	6.33e-15	0.260244	0.696	0.698	1.07e-10	T cell
Spop	6.54e-15	-0.160171	0.164	0.252	1.11e-10	T cell
Cct7	8.94e-15	-0.165767	0.292	0.402	1.51e-10	T cell
Bloc1s1	1.26e-14	0.34298	0.44	0.397	2.12e-10	T cell
Runx3	1.39e-14	-0.177805	0.231	0.328	2.35e-10	T cell
Krtcap2	1.6e-14	0.305132	0.669	0.662	2.71e-10	T cell
Rab10	1.71e-14	-0.136321	0.212	0.31	2.89e-10	T cell
Borcs8	1.92e-14	-0.12792	0.197	0.293	3.25e-10	T cell
Gdi2	2.07e-14	-0.158727	0.348	0.468	3.5e-10	T cell
Cytip	2.31e-14	-0.193014	0.567	0.684	3.9e-10	T cell
Ndufb7	2.34e-14	0.301241	0.519	0.487	3.96e-10	T cell
Dnajc3	2.79e-14	-0.146874	0.314	0.429	4.72e-10	T cell
Tspo	2.83e-14	0.281813	0.68	0.672	4.78e-10	T cell
5031425E22Rik	3.18e-14	-0.163304	0.203	0.296	5.38e-10	T cell
Atp6v1f	3.24e-14	0.272496	0.611	0.598	5.48e-10	T cell
Maf1	3.44e-14	-0.135928	0.25	0.358	5.82e-10	T cell
Arrb2	3.45e-14	-0.142132	0.239	0.343	5.83e-10	T cell
Ndufb3	3.49e-14	0.326132	0.364	0.311	5.9e-10	T cell
Uba52	3.99e-14	-0.0811926	0.997	1	6.75e-10	T cell
Ptges3	5.23e-14	-0.15717	0.263	0.366	8.85e-10	T cell
2023-09-01	5.29e-14	0.224977	0.703	0.687	8.95e-10	T cell
Slbp	6.47e-14	-0.116703	0.173	0.261	1.09e-09	T cell
Bst2	6.98e-14	-0.190979	0.326	0.435	1.18e-09	T cell
Rbms1	7.48e-14	-0.13535	0.295	0.411	1.27e-09	T cell
Ndufa5	7.66e-14	0.312889	0.336	0.279	1.29e-09	T cell
Ythdc1	8.25e-14	-0.15072	0.374	0.5	1.4e-09	T cell
Zap70	9.71e-14	-0.159791	0.29	0.394	1.64e-09	T cell
Lsm5	1.02e-13	0.330249	0.392	0.349	1.73e-09	T cell
Arf4	1.03e-13	-0.131076	0.341	0.456	1.74e-09	T cell
Coro1a	1.06e-13	0.16694	0.938	0.945	1.79e-09	T cell
Coq10b	1.14e-13	-0.129318	0.207	0.301	1.93e-09	T cell
Tubb4b	1.2e-13	-0.172799	0.221	0.316	2.03e-09	T cell
Mbnl1	1.35e-13	0.266941	0.706	0.71	2.27e-09	T cell
Pgk1	1.55e-13	-0.149573	0.254	0.354	2.62e-09	T cell
Aldoa	1.63e-13	-0.189703	0.53	0.649	2.75e-09	T cell
Smap2	1.86e-13	-0.140312	0.234	0.331	3.15e-09	T cell
Top2b	2.13e-13	0.332342	0.316	0.26	3.61e-09	T cell
Ccnd2	2.13e-13	-0.178426	0.406	0.521	3.61e-09	T cell
Bcl10	2.21e-13	-0.134041	0.2	0.29	3.73e-09	T cell
Cdipt	2.63e-13	-0.150994	0.199	0.289	4.45e-09	T cell
mt-Nd2	2.7e-13	-0.135451	0.917	0.961	4.57e-09	T cell
Tax1bp1	2.79e-13	0.343909	0.408	0.363	4.72e-09	T cell
Psenen	2.84e-13	0.295784	0.528	0.501	4.8e-09	T cell
Fbl	3.36e-13	-0.145924	0.282	0.386	5.69e-09	T cell
mt-Nd5	3.56e-13	0.21791	0.821	0.85	6.02e-09	T cell
Rpp21	3.86e-13	-0.149125	0.321	0.431	6.53e-09	T cell
Ptma	4.08e-13	-0.158963	0.952	0.975	6.91e-09	T cell
Tiprl	4.37e-13	-0.121059	0.189	0.276	7.38e-09	T cell
Rsbn1l	4.48e-13	-0.127016	0.255	0.358	7.57e-09	T cell
Ubac2	4.85e-13	-0.141739	0.237	0.331	8.19e-09	T cell
Epc1	5.62e-13	-0.105987	0.31	0.422	9.5e-09	T cell
Itk	5.75e-13	-0.140652	0.519	0.646	9.73e-09	T cell
Calm1	5.9e-13	0.199774	0.855	0.864	9.98e-09	T cell
Ypel3	5.93e-13	0.279271	0.662	0.669	1e-08	T cell
Skp1a	6.12e-13	0.315312	0.362	0.313	1.04e-08	T cell
Ndufv3	6.47e-13	0.284984	0.567	0.554	1.09e-08	T cell
Emb	6.65e-13	-0.168563	0.506	0.628	1.12e-08	T cell
Mef2d	6.98e-13	-0.126088	0.178	0.261	1.18e-08	T cell
Tmem258	7.16e-13	0.255161	0.599	0.584	1.21e-08	T cell
Snx5	7.5e-13	-0.134213	0.245	0.341	1.27e-08	T cell
H2afj	7.91e-13	0.217351	0.768	0.778	1.34e-08	T cell
Rps7	8.03e-13	-0.108688	0.995	0.998	1.36e-08	T cell
Clic1	9.23e-13	0.229657	0.72	0.7	1.56e-08	T cell
Pcna	9.39e-13	-0.132225	0.202	0.291	1.59e-08	T cell
Itm2c	9.45e-13	-0.136253	0.193	0.281	1.6e-08	T cell
Bri3	1.04e-12	-0.129097	0.204	0.294	1.76e-08	T cell
Vsir	1.29e-12	-0.137566	0.256	0.355	2.19e-08	T cell
Mrps16	1.43e-12	0.329439	0.392	0.352	2.43e-08	T cell
Pitpna	1.56e-12	-0.0929599	0.202	0.293	2.64e-08	T cell
Anp32a	1.95e-12	0.255518	0.588	0.566	3.29e-08	T cell
Klhl6	2.18e-12	-0.158798	0.213	0.296	3.69e-08	T cell
Vps28	2.54e-12	0.261529	0.519	0.488	4.29e-08	T cell
Vps37b	2.62e-12	-0.155907	0.626	0.745	4.43e-08	T cell
Zfp36l2	2.69e-12	-0.218399	0.78	0.859	4.55e-08	T cell
Fxyd5	2.83e-12	0.161752	0.926	0.928	4.79e-08	T cell
Cdk11b	2.93e-12	-0.167874	0.302	0.402	4.95e-08	T cell
Pkm	3.95e-12	-0.147697	0.427	0.547	6.68e-08	T cell
Phb2	4.09e-12	-0.121159	0.283	0.391	6.92e-08	T cell
Cox7a2l	4.64e-12	-0.156372	0.63	0.746	7.84e-08	T cell
Dnajb9	5.44e-12	-0.160535	0.235	0.325	9.19e-08	T cell
Psma2	5.99e-12	0.257156	0.5	0.465	1.01e-07	T cell
Pik3r1	6.37e-12	-0.1823	0.22	0.305	1.08e-07	T cell
Hnrnpa1	6.57e-12	-0.134607	0.519	0.653	1.11e-07	T cell
Cct5	6.69e-12	-0.117098	0.275	0.378	1.13e-07	T cell
Selplg	6.93e-12	0.247528	0.752	0.758	1.17e-07	T cell
Hmgn2	7.26e-12	-0.177895	0.422	0.531	1.23e-07	T cell
Rpn2	9.38e-12	-0.107992	0.203	0.288	1.59e-07	T cell
2023-09-07	1.01e-11	0.318126	0.317	0.262	1.71e-07	T cell
Capzb	1.01e-11	0.264193	0.632	0.622	1.71e-07	T cell
Leprotl1	1.26e-11	0.27809	0.555	0.541	2.14e-07	T cell
[truncated: 23,546 more rows]

## Sheet: CCl4-8W vs Control Majortype
gene	p_val	avg_log2FC	pct.1	pct.2	p_val_adj	cluster
[truncated: 24,940 more rows]

[truncated: 2 more sheets: CCl4-4W vs Control T cell, CCl4-8W vs Control T cell]
