# Supplementary material for: Ccl2‐Induced Regulatory T Cells Balance Inflammation Through Macrophage Polarization During Liver Reconstitution
Source: Adv Sci (Weinh). 2024 Oct 1;11(45):2403849. doi: 10.1002/advs.202403849 (PMC11615773; doi:10.1002/advs.202403849)
Supplement: Supplementary file 3 — Supplemental Table 2 [file ADVS-11-2403849-s005.xlsx]

## Sheet: ILC marker genes
gene	ILC1	ILC2	ILC3
Ncr1	1.48245	0.958479	0.0917507
Gzma	12.5585	29.955	0.82797
Plek	2.01614	1.15417	0.217701
Gata3	0.476184	0.718727	1.50411
Rora	0.917866	1.93384	10.0826
Nr4a2	2.58132	6.05829	1.30196
Il17a	0.0190514	0	21.2463
Il17f	0.0060238	0	3.84824
Rorc	0.000847108	0	0.885637

## Sheet: T cell marker genes
gene	CD4	CD8	Naive T	Memory T	Treg
Cd4	1.50637	0.0979633	0.851539	0.285985	1.94112
Icos	2.53868	0.603037	0.614958	0.982295	5.3917
Gzmk	0.18877	2.24227	0.0226023	2.83265	0.151015
Cd8a	0.969729	7.19974	1.16337	3.86207	0.593337
Lef1	0.810232	0.835934	4.11615	0.463448	0.640685
Tcf7	2.24762	1.47801	4.70285	1.26948	0.605598
Il7r	2.88339	1.63515	4.03282	0.7158	2.33898
Ms4a6b	3.30654	3.20321	3.24933	7.14005	3.28255
Cd5	1.77983	0.975897	0.704951	1.84552	3.02117
Foxp3	0.0934429	0.000999974	0.00467571	0.0533227	3.16415
Ikzf2	0.693011	0.3814	0.0666975	0.486994	7.31469

## Sheet: Macrophage marker genes
gene	M1 Macrophage	M2 Macrophage
Tnf	2.02334	0.0886542
Cd86	0.810452	0.290734
Il1b	9.80916	0.196983
Bst2	1.42178	30.2271
Il4ra	1.03422	1.0884
