# Supplementary material for: Ccl2‐Induced Regulatory T Cells Balance Inflammation Through Macrophage Polarization During Liver Reconstitution
Source: Adv Sci (Weinh). 2024 Oct 1;11(45):2403849. doi: 10.1002/advs.202403849 (PMC11615773; doi:10.1002/advs.202403849)
Supplement: Supplementary file 4 — Supplemental Table 3 [file ADVS-11-2403849-s007.xlsx]

## Sheet: PHx-0h vs. PHx-6h
Gene	0h-1	0h-2	0h-3	0h-4	6h-1	6h-2	6h-3	6h-4	baseMean	log2FoldChange	lfcSE	stat	pvalue	padj
Saa3	367.196	157.92	189.783	250.557	32476	30267.7	25241.1	23343.4	14036.7	6.8988	0.191198	36.082	4.34e-285	5.59e-281
Slc39a14	365.413	312.504	323.662	249.477	3871.18	3675.45	2960.32	2559.9	1789.74	3.37785	0.114448	29.5142	1.89e-191	1.22e-187
Uck2	663.091	504.9	666.449	350.996	6407.18	6392.55	6003.63	4090.09	3134.86	3.4092	0.118081	28.8716	2.72e-183	1.17e-179
Sema6b	250.145	241.329	406.048	184.678	4889.21	4807.69	4407.83	3437.43	2328.04	4.06622	0.163926	24.8053	7.87e-136	2.53e-132
Rnh1	2625.63	2148.61	2577.52	2094.1	10268.3	10389.2	8794.3	8447.32	5918.12	2.00572	0.0836849	23.9675	6.07e-127	1.56e-123
Asb2	1015.43	1512.48	1481.49	1494.7	63.1646	66.3678	77.5017	59.1786	721.289	-4.33473	0.181462	-23.8878	4.1e-126	8.79e-123
Il4ra	3946.46	3826.79	4507.72	3207.56	23026.9	21637.2	19008.7	17948	12138.7	2.40138	0.101163	23.7377	1.47e-124	2.71e-121
Thbs1	4067.67	6808.37	8527.01	3097.4	181272	173836	154726	115858	81024	4.88929	0.207262	23.5899	4.9e-123	7.88e-120
Cdk20	73.6768	58.9421	92.6849	63.7192	1632.87	1531.77	1193.04	941.785	698.561	4.19756	0.179888	23.3343	1.99e-120	2.85e-117
C1rl	90.3135	67.839	120.637	105.839	1614.73	1580.88	1265.05	1433.81	784.887	3.96432	0.170127	23.3021	4.22e-120	5.43e-117
Il1r2	563.271	235.768	153.004	155.518	20913.5	21077.1	17619.7	13888.4	9325.79	6.24666	0.268432	23.2709	8.74e-120	1.02e-116
Hsph1	4122.93	5637.31	5889.17	6073.85	412.586	379.624	442.431	644.201	2950.26	-3.54373	0.157413	-22.5123	3.14e-112	3.37e-109
Dpep2	573.372	601.654	773.845	481.674	7951.35	7909.72	4975.97	5006.51	3534.26	3.39504	0.151768	22.37	7.71e-111	7.64e-108
Ecm1	777.171	514.909	623.784	706.312	4697.7	4709.46	3004.26	5143.47	2522.13	2.72873	0.12275	22.2301	1.76e-109	1.62e-106
Gcnt2	1890.05	1783.83	2062.61	1271.15	9895.34	9268.93	8040.03	6714.24	5115.77	2.28246	0.103097	22.1389	1.33e-108	1.14e-105
Gm43181	29.1142	8.89692	25.0102	16.1998	1479.66	1445.49	992.265	838.645	604.411	5.9309	0.269576	22.0008	2.83e-107	2.27e-104
Tgfbi	9756.24	9316.19	14544.2	11564.5	85627	83858.4	67391	87422	46185	2.85881	0.130312	21.9383	1.12e-106	8.49e-104
F10	1570.98	1058.73	1455.01	1160.99	8956.61	8550.83	8204.8	7131.87	4761.23	2.65884	0.121486	21.886	3.53e-106	2.52e-103
Dtx1	1069.5	1303.4	954.802	1247.39	38.9739	59.731	66.5172	50.7245	598.879	-4.41955	0.203197	-21.7501	6.89e-105	4.67e-102
Adamtsl4	81.401	114.548	208.909	134.998	3894.03	4162.59	2973.74	3163.52	1841.72	4.78494	0.221075	21.6439	6.93e-104	4.46e-101
Tarm1	152.701	78.9602	216.265	112.319	3415.59	3382.1	2613.09	1885.26	1482.04	4.3827	0.204991	21.3799	2.05e-101	1.26e-98
Arhgap24	98.6319	73.3996	113.282	61.5593	1452.11	1250.37	1293.73	1087.2	678.785	3.90172	0.185029	21.0871	1.04e-98	6.11e-96
Lrg1	163.99	73.3996	42.6645	113.399	4221.28	3978.09	4323.62	5383.56	2287.5	5.62841	0.270922	20.775	7.28e-96	4.08e-93
Cd79a	1788.45	1410.16	676.747	465.475	28.8945	18.583	28.6817	16.9082	554.237	-5.49037	0.271567	-20.2174	6.88e-91	3.69e-88
Thy1	1260.23	1372.35	2200.9	1553.02	118.938	134.063	129.373	98.0674	858.368	-3.69097	0.183389	-20.1265	4.33e-90	2.23e-87
Cndp2	2875.77	2449.99	3261.63	2425.65	11371.6	11001.1	9507.68	8991.77	6485.66	1.89645	0.0952903	19.9018	3.93e-88	1.94e-85
Pim2	1180.61	1169.95	1580.06	1110.23	193.526	203.086	163.547	162.318	720.415	-2.79226	0.140807	-19.8305	1.62e-87	7.75e-85
Ltb	2246.55	2295.41	1986.11	2216.13	229.14	249.543	225.792	155.555	1200.53	-3.35521	0.169785	-19.7615	6.39e-87	2.94e-84
Flot2	986.319	970.877	1247.57	1073.51	8054.83	8241.56	6972.71	5589.84	4142.15	2.74603	0.141118	19.4591	2.44e-84	1.08e-81
Hif1a	2490.75	1984.01	3135.1	2232.33	14353.2	13309.4	11389.1	10645.4	7442.4	2.34733	0.123367	19.0272	1.02e-80	4.36e-78
Gpld1	95.661	87.8571	100.041	93.9589	1330.49	1454.78	1102.11	799.757	633.082	3.60447	0.191144	18.8574	2.56e-79	1.06e-76
Slc7a5	439.09	261.347	250.102	227.877	3324.88	3367.5	2578.91	1886.95	1542.08	3.2486	0.172823	18.7973	7.95e-79	3.2e-76
Lbp	67.7351	50.0452	89.7425	44.2795	916.559	942.423	905.61	672.945	461.167	3.80497	0.202816	18.7607	1.58e-78	6.18e-76
Dgat2	284.012	311.392	317.777	361.796	1915.77	1971.12	1758.13	1787.19	1088.4	2.54866	0.136329	18.695	5.44e-78	2.06e-75
Gem	3259.6	3916.87	1937.56	1628.62	297.68	289.364	335.637	148.792	1476.77	-3.30122	0.177208	-18.6291	1.87e-77	6.87e-75
Rab3il1	305.996	213.526	423.702	215.997	2795.37	2748.96	1447.51	2157.48	1288.57	2.99363	0.161628	18.5217	1.38e-76	4.94e-74
Flot1	1077.82	1181.07	1406.46	1098.35	6287.57	5923.99	5617.34	4955.79	3443.55	2.26198	0.123665	18.2912	9.72e-75	3.38e-72
Igfbp6	17.2309	18.906	17.6543	16.1998	739.832	751.284	423.513	656.037	330.082	5.17521	0.283868	18.231	2.93e-74	9.92e-72
Ltb4r1	589.414	519.358	678.218	655.552	4909.37	4609.91	2985.34	3518.59	2308.22	2.69464	0.148081	18.197	5.45e-74	1.8e-71
Slc46a3	980.377	1054.29	1118.1	1112.39	145.816	128.754	169.649	160.628	608.75	-2.81445	0.155641	-18.0829	4.35e-73	1.4e-70
Gm29233	13.0717	24.4665	44.1357	14.0398	387.051	826.943	561.429	412.559	285.462	4.6067	0.255666	18.0185	1.4e-72	4.32e-70
Piwil2	55.8518	22.2423	45.6069	25.9197	842.643	929.15	656.628	481.883	382.491	4.30359	0.23885	18.0179	1.41e-72	4.32e-70
Mafb	3248.91	2999.37	3357.25	2246.37	14458.7	13898.8	12040.8	12381.9	8079	2.16722	0.120297	18.0156	1.47e-72	4.4e-70
Fcgr2b	4991.01	3468.69	4946.14	4664.47	22159.4	21841.7	18388.6	17385	12230.6	2.14934	0.119873	17.9302	6.86e-72	2.01e-69
Crispld2	36.8384	8.89692	66.2035	35.6396	2230.92	2167.57	1390.15	1340.82	909.63	5.761	0.321761	17.9046	1.09e-71	3.11e-69
Ctsl	1215.67	679.502	798.856	616.673	8170.41	7410.63	6267.87	8518.34	4209.74	3.23585	0.181005	17.8771	1.78e-71	4.97e-69
Dnajb1	6768.76	6866.2	6660.07	5892.41	1301.59	1440.18	1343.16	1564.01	3979.55	-2.21568	0.125074	-17.7149	3.22e-70	8.81e-68
Ly9	1950.65	2153.05	1999.35	1932.1	293.648	412.808	429.615	329.709	1187.62	-2.47049	0.13962	-17.6943	4.64e-70	1.24e-67
Nxpe5	35.6501	46.7088	133.878	66.9592	2896.84	2723.74	1804.51	2106.76	1226.88	5.22373	0.295735	17.6636	8e-70	2.1e-67
Tnfrsf9	620.311	774.032	366.326	466.555	50.3973	27.8745	61.6352	27.0531	299.273	-3.73928	0.213848	-17.4857	1.84e-68	4.74e-66
Rasgrp2	3235.84	4610.83	4423.87	5012.22	821.14	898.62	1087.46	1352.65	2680.33	-2.06191	0.118051	-17.4662	2.59e-68	6.54e-66
Mt1	690.423	591.645	1112.22	374.756	5677.42	6476.17	6690.16	3435.74	3131.07	3.0681	0.175949	17.4374	4.29e-68	1.06e-65
Ms4a4a	1621.48	1546.95	2683.45	2010.94	21175.6	19021	14170.6	13754.8	9498.11	3.12476	0.179542	17.404	7.69e-68	1.87e-65
Ccnd2	5958.91	7672.48	5697.91	7382.79	987.787	959.679	1187.55	743.96	3823.88	-2.78695	0.160278	-17.3882	1.01e-67	2.42e-65
Itpr3	3563.82	4963.37	3192.48	3809.12	850.707	836.235	1049.02	732.124	2374.61	-2.1544	0.123942	-17.3822	1.12e-67	2.63e-65
Adam8	1551.37	1340.1	1721.29	1778.74	9996.81	10616.2	8898.04	7566.41	5433.62	2.53404	0.146483	17.2992	4.77e-67	1.1e-64
Cd300lf	919.772	479.322	1004.82	730.071	10426.9	10087.9	10573.8	7006.75	5153.66	3.63279	0.212513	17.0944	1.63e-65	3.69e-63
Kif21b	6727.76	9249.46	5650.84	6125.69	1824.38	1696.36	2189.57	1427.05	4361.39	-1.94984	0.114156	-17.0804	2.08e-65	4.61e-63
Atp2a3	6570.31	9395.15	6704.21	6727.24	2172.46	2260.49	3371.02	2460.14	4957.63	-1.52392	0.0899318	-16.9453	2.08e-64	4.55e-62
Sh3pxd2b	952.451	445.958	788.557	585.353	4959.09	4809.01	4041.07	4445.16	2628.33	2.76971	0.164269	16.8608	8.74e-64	1.88e-61
Lcn2	84.3718	129.005	36.7797	63.7192	1751.14	1632.65	2100.48	3160.14	1119.78	4.84005	0.287099	16.8585	9.09e-64	1.92e-61
Msr1	2058.2	1333.43	2111.16	2136.21	9623.87	9231.76	7254.64	7850.47	5199.97	2.16865	0.129345	16.7664	4.3e-63	8.93e-61
Adam9	1381.44	983.11	1791.91	1253.87	9263.7	8939.75	8072.38	6528.25	4776.8	2.62021	0.156368	16.7567	5.06e-63	1.03e-60
Nup210	3839.51	5746.3	4759.3	5040.3	1018.7	1034.01	1335.84	1459.18	3029.14	-2.00235	0.119598	-16.7424	6.44e-63	1.3e-60
Gpcpd1	2770.01	2485.58	2055.25	2197.77	8303.46	7159.76	7312.01	6719.31	4875.39	1.63741	0.0981655	16.6801	1.83e-62	3.62e-60
Tspo	2702.87	2163.06	2668.74	2152.41	8927.04	7705.3	6171.45	6815.68	4913.32	1.60774	0.0966657	16.632	4.09e-62	7.98e-60
Gzmc	1111.69	1262.25	651.737	719.272	71.2282	80.9687	93.3681	49.0337	504.943	-3.65649	0.219927	-16.626	4.52e-62	8.69e-60
Hp	4297.02	4002.5	6748.34	4214.11	34698.2	30612.8	26174.2	24258.2	16875.7	2.60765	0.156953	16.6142	5.5e-62	1.04e-59
Mindy1	545.446	516.021	629.669	495.714	2241	2119.79	1950.36	1969.8	1308.47	1.92639	0.116195	16.5789	9.9e-62	1.85e-59
Ifi203	5453.27	6046.57	6426.15	7055.56	912.527	939.768	1254.67	820.046	3613.57	-2.67807	0.161612	-16.571	1.13e-61	2.08e-59
Ap2a2	2850.82	2673.52	4401.8	3450.56	20056.1	19380.7	15283.7	16199.7	10537.1	2.42491	0.146388	16.5649	1.25e-61	2.27e-59
Card11	1619.11	1908.39	1310.83	1483.9	202.261	177.866	225.182	104.831	879.046	-3.1759	0.191858	-16.5534	1.51e-61	2.7e-59
Hspa1b	52122.8	46919	64658.8	53367.6	1578.44	1635.3	2984.73	4301.44	28446	-4.48924	0.271884	-16.5116	3.03e-61	5.34e-59
Pkm	14720.5	11282.4	15482.8	13453.4	42351.9	45316	37094.6	47292.2	28374.2	1.65108	0.100528	16.4241	1.29e-60	2.24e-58
Fkbp5	1808.05	1730.45	3311.65	2078.98	15525.7	16390.2	15901.3	13876.5	8827.86	2.83778	0.172868	16.4159	1.47e-60	2.53e-58
Ccr1	669.033	509.349	1462.36	638.272	12886.3	11655.5	10161.3	7492.01	5684.26	3.78493	0.231463	16.3522	4.19e-60	7.1e-58
Trgc4	204.394	390.352	606.13	488.154	11.4234	29.2018	27.4612	30.4347	223.444	-4.07895	0.249655	-16.3383	5.27e-60	8.81e-58
Gpc1	1178.83	1341.21	1487.37	1286.26	320.527	375.642	368.591	334.782	836.652	-1.91533	0.117342	-16.3226	6.82e-60	1.13e-57
Tgtp2	1453.93	980.886	1455.01	1474.18	130.361	128.754	133.645	91.3041	731.008	-3.44739	0.211315	-16.314	7.84e-60	1.28e-57
Cish	1163.97	1311.18	1107.81	1302.46	158.584	153.973	250.812	155.555	700.544	-2.782	0.170824	-16.2857	1.25e-59	2.01e-57
Nsf	1447.99	1367.9	1624.19	1463.38	5033.68	4802.38	4278.46	4355.55	3046.69	1.64624	0.101296	16.2517	2.17e-59	3.45e-57
Plaat3	980.971	958.643	897.425	882.35	210.997	201.758	201.382	167.391	562.615	-2.2511	0.138531	-16.2498	2.24e-59	3.52e-57
Dram2	1306.57	1158.82	1256.4	1123.19	3941.74	3618.37	3330.13	3097.58	2354.1	1.52724	0.0943198	16.1922	5.73e-59	8.88e-57
Tmem268	809.851	730.66	953.33	793.791	4323.42	4292.67	3993.47	2962.31	2357.44	2.2362	0.139589	16.0199	9.28e-58	1.42e-55
Ccl6	8661.78	6726.07	9350.88	8814.86	29304.4	28110.8	21945.2	23940.3	17106.8	1.62366	0.101826	15.9455	3.06e-57	4.64e-55
Tmem198b	131.905	140.127	166.244	143.638	794.933	878.71	676.766	777.776	463.763	2.42924	0.152478	15.9318	3.82e-57	5.71e-55
Casp6	310.156	415.931	478.136	389.875	2941.86	2908.24	2699.13	2057.72	1525.13	2.73941	0.172333	15.896	6.75e-57	9.99e-55
Atf6	3834.16	3183.99	3385.21	3012.08	9396.75	8670.29	7959.48	7880.9	5915.36	1.33953	0.0843356	15.8833	8.27e-57	1.21e-54
Cd160	1425.41	1887.26	1619.78	1598.38	178.07	164.592	162.326	82.8501	889.833	-3.5	0.221468	-15.8037	2.94e-56	4.25e-54
Ugt1a7c	742.116	749.566	951.859	751.671	4443.03	3982.07	3620	3002.89	2280.4	2.23126	0.14229	15.6811	2.04e-55	2.92e-53
Galnt6	1228.14	1554.74	1557.99	1384.54	6192.15	6083.28	5406.81	5481.63	3611.16	2.02123	0.129114	15.6546	3.09e-55	4.37e-53
Ifi47	2598.89	2375.48	2879.12	3686	473.735	503.068	512.609	454.83	1685.47	-2.54545	0.163569	-15.562	1.32e-54	1.85e-52
Sfxn5	191.916	183.499	135.349	182.518	1855.29	1923.34	1332.17	1288.4	886.561	3.1872	0.205264	15.5273	2.27e-54	3.14e-52
Ifit3	1231.71	708.417	742.95	1141.55	58.4609	53.0943	81.7734	77.7776	511.966	-3.79306	0.245233	-15.4672	5.78e-54	7.92e-52
Ifitm6	1620.3	1748.25	1837.51	1385.62	7878.11	7725.22	6338.05	4725.83	4157.36	1.9965	0.129196	15.4532	7.17e-54	9.72e-52
Ms4a8a	303.62	366.998	534.042	442.795	10685.6	10455.6	6040.25	4122.21	4118.88	4.17306	0.270844	15.4076	1.45e-53	1.95e-51
Hspa1a	28073.8	26310.4	33238.6	27407.9	2376.06	2192.79	3236.15	4436.7	15909.1	-3.28347	0.214409	-15.3141	6.16e-53	8.17e-51
Bmp2k	1533.55	1214.43	1535.92	1345.66	4946.33	4490.45	3781.71	3620.04	2808.51	1.57712	0.103316	15.265	1.31e-52	1.72e-50
Fchsd2	915.018	884.132	592.889	666.352	180.758	131.408	162.937	114.976	456.059	-2.37108	0.155589	-15.2394	1.94e-52	2.52e-50
Rhof	811.039	1086.54	795.913	787.311	147.832	168.574	163.547	152.174	514.116	-2.45792	0.161382	-15.2305	2.22e-52	2.86e-50
Celsr3	286.389	325.85	242.746	212.757	1386.93	1361.87	1643.4	818.356	784.788	2.26272	0.149052	15.1808	4.74e-52	6.05e-50
Glul	4025.49	3429.76	4282.63	4352.35	12981.7	13630.6	12497.9	11947.3	8393.47	1.67056	0.11006	15.1787	4.9e-52	6.18e-50
Ccdc88c	6258.96	8582.19	5668.49	7067.44	2287.37	2101.21	2710.73	2240.33	4614.59	-1.55114	0.102237	-15.1721	5.42e-52	6.77e-50
Adora2a	1428.38	1556.96	1104.86	1216.07	278.865	282.727	268.51	245.169	797.692	-2.29775	0.152373	-15.0798	2.2e-51	2.72e-49
Arsg	58.2284	92.3056	50.0204	52.9194	562.434	505.723	604.757	505.554	303.993	3.13248	0.209092	14.9813	9.72e-51	1.19e-48
Cd14	3051.05	2328.77	3517.61	1557.34	14923	14169.5	14191.3	11230.4	8121.13	2.4387	0.162827	14.9772	1.03e-50	1.26e-48
Itgam	1592.96	1657.05	2218.55	2189.13	8316.9	8345.09	6803.06	7559.64	4835.3	2.03077	0.135898	14.9433	1.72e-50	2.07e-48
Atp6v0c	7371.84	5539.45	6514.42	5104.02	16975.2	15838	14265.8	12358.2	10495.9	1.28122	0.0857678	14.9382	1.86e-50	2.22e-48
Cd33	876.397	600.542	1084.27	954.709	15689.7	14504	11871.8	6308.44	6486.23	3.74053	0.250505	14.9319	2.04e-50	2.41e-48
Sema4d	10859.6	10523.9	9927.58	10160.5	2140.21	2125.1	2990.22	2842.26	6446.18	-2.05496	0.13777	-14.9158	2.6e-50	3.04e-48
Acot7	1298.26	1489.12	1303.47	1422.34	302.384	354.404	377.134	280.676	853.474	-2.07167	0.139201	-14.8825	4.28e-50	4.96e-48
Pdgfb	1415.9	1328.98	1282.88	1218.23	182.102	250.87	249.592	245.169	771.714	-2.51373	0.169124	-14.8632	5.71e-50	6.56e-48
Nbeal2	5687.37	8429.83	6861.63	8469.26	1751.81	1691.05	1952.19	1684.05	4565.9	-2.03903	0.137269	-14.8543	6.53e-50	7.44e-48
Cited4	482.464	582.748	700.286	646.912	52.4132	58.4037	30.5125	37.198	323.867	-3.76898	0.253891	-14.8449	7.51e-50	8.48e-48
Eps8	532.969	583.86	1006.29	623.153	4143.33	4183.83	4086.23	3841.54	2375.15	2.613	0.176029	14.8441	7.6e-50	8.51e-48
Cxcl3	12.4775	8.89692	19.1255	7.55991	542.947	443.337	908.661	537.68	310.086	5.65869	0.382078	14.8103	1.26e-49	1.39e-47
Dpep3	34.4617	21.1302	42.6645	11.8799	462.311	512.36	372.862	263.768	215.18	3.93513	0.267171	14.7289	4.21e-49	4.63e-47
Sun2	6666.56	7315.49	5571.39	5750.93	1828.41	1866.26	2323.22	2061.11	4172.92	-1.64611	0.112146	-14.6783	8.88e-49	9.69e-47
Rnf149	2717.13	2287.62	2290.64	2282.01	7079.14	7261.97	7231.45	7606.99	4844.62	1.61003	0.109787	14.665	1.08e-48	1.17e-46
Gab1	82.5893	90.0813	245.689	179.278	3188.47	3013.1	2235.95	2101.69	1392.11	4.26019	0.290778	14.651	1.33e-48	1.42e-46
Cd19	1136.64	1198.86	422.231	455.755	2.68786	6.63678	9.76399	8.45409	405.129	-6.89772	0.471182	-14.6392	1.58e-48	1.68e-46
Cmpk2	964.928	879.683	976.869	1087.55	73.916	95.5697	134.255	77.7776	536.318	-3.37822	0.230877	-14.6321	1.75e-48	1.85e-46
Cux1	1859.75	1995.13	2030.24	1948.3	11839.3	10199.4	8613.06	7280.66	5720.73	2.25329	0.154115	14.6208	2.07e-48	2.16e-46
Mndal	3829.41	4816.57	3785.37	4817.82	935.374	840.217	1057.56	706.762	2598.64	-2.28593	0.156444	-14.6117	2.36e-48	2.45e-46
Spib	595.356	496.003	436.943	338.036	20.1589	18.583	30.5125	27.0531	245.331	-4.28967	0.29396	-14.5927	3.13e-48	3.22e-46
Plekha2	2759.91	2869.26	2695.22	2763.69	896.4	957.024	1027.05	848.79	1852.17	-1.57428	0.108047	-14.5704	4.33e-48	4.43e-46
Lck	2850.22	4684.23	3458.77	4083.43	335.982	414.135	367.98	179.227	2046.75	-3.56532	0.245185	-14.5413	6.63e-48	6.72e-46
Ubash3a	531.186	831.862	604.659	727.911	69.8843	82.2961	93.9784	52.4153	374.274	-3.16062	0.218172	-14.4868	1.47e-47	1.48e-45
Xcl1	3335.66	4099.26	2940.91	2580.09	258.706	282.727	237.997	64.2511	1724.95	-4.0808	0.281823	-14.48	1.62e-47	1.62e-45
Man2a1	2901.32	2082.99	3747.12	3045.56	17370.3	15508.8	13189.9	11943.9	8723.75	2.31649	0.16009	14.4699	1.88e-47	1.86e-45
Mboat7	1421.25	1162.16	1653.62	1387.78	4515.6	4380.28	3590.71	3802.65	2739.25	1.53975	0.106457	14.4635	2.06e-47	2.02e-45
Atp2b4	1821.72	2897.06	2190.6	2657.85	594.688	562.799	713.381	632.366	1508.81	-1.91531	0.132691	-14.4344	3.15e-47	3.07e-45
Ap1s2	1697.54	1669.28	2150.88	1916.98	8374.02	7072.16	6964.16	6788.63	4579.21	1.97705	0.136977	14.4334	3.19e-47	3.09e-45
Atg101	653.585	612.775	698.815	517.314	2044.11	2049.44	1744.7	1455.79	1222.07	1.55159	0.107646	14.4137	4.24e-47	4.07e-45
App	6638.04	4427.33	7501.59	6784.48	23575.9	23028.3	19670.2	22065.2	14211.4	1.82457	0.126696	14.4012	5.09e-47	4.85e-45
Ptprcap	1952.44	2441.09	1930.2	1931.02	287.601	261.489	238.607	118.357	1145.1	-3.23693	0.2248	-14.3991	5.24e-47	4.96e-45
Sh2b2	822.328	766.247	910.666	650.152	2507.77	2814	2267.69	1714.49	1556.67	1.55185	0.108097	14.3562	9.75e-47	9.16e-45
Gm18853	1432.54	1371.24	1162.24	1047.59	346.061	327.857	412.528	282.367	797.802	-1.87537	0.13067	-14.3519	1.04e-46	9.67e-45
Traf1	1677.34	1592.55	1475.6	1373.74	246.611	313.256	371.642	221.497	909.03	-2.42971	0.169654	-14.3216	1.6e-46	1.49e-44
Lsr	436.119	306.944	588.476	494.634	1899.64	1933.96	1343.16	1788.88	1098.98	1.95668	0.136792	14.3041	2.06e-46	1.9e-44
Rasgrp1	2182.97	2269.83	1759.54	1865.14	397.131	416.79	487.589	529.226	1238.53	-2.14748	0.150381	-14.2803	2.9e-46	2.65e-44
Rgs3	2806.25	4317.23	3426.4	3355.52	936.046	949.06	1076.48	1070.29	2242.16	-1.77269	0.124224	-14.2701	3.36e-46	3.05e-44
Pax5	1485.42	1320.08	414.875	367.196	6.71964	7.96414	34.174	3.38163	454.976	-6.28336	0.440364	-14.2686	3.44e-46	3.09e-44
Sell	5310.08	4931.12	7154.39	5085.66	31843	29162	25311.3	17992	15848.7	2.19882	0.154657	14.2174	7.15e-46	6.39e-44
Zdhhc18	2431.33	3247.38	2530.44	2774.49	807.029	837.562	911.712	716.907	1782.11	-1.74127	0.122789	-14.181	1.2e-45	1.07e-43
Gm42462	84.966	115.66	122.109	93.9589	1066.41	917.203	709.72	808.211	489.779	3.07563	0.217684	14.1289	2.52e-45	2.22e-43
Aox3	25.5492	28.915	17.6543	22.6797	373.612	467.23	447.923	267.149	206.339	3.99653	0.28292	14.126	2.63e-45	2.3e-43
Nucb2	416.512	270.244	307.478	280.797	1392.98	1219.84	898.287	1021.25	725.924	1.82788	0.129729	14.09	4.37e-45	3.8e-43
Gbp4	2334.49	2568.99	1740.42	2462.37	280.209	317.238	266.679	172.463	1267.86	-3.14681	0.224005	-14.0479	7.93e-45	6.85e-43
Hlx	570.995	469.313	664.977	408.235	2112.66	1948.56	1757.52	1582.61	1189.36	1.82483	0.129992	14.0381	9.12e-45	7.83e-43
Sesn2	536.534	404.81	435.472	369.356	1557.61	1385.76	1283.35	1230.92	900.477	1.64928	0.11754	14.0316	9.98e-45	8.51e-43
Sipa1l2	602.486	520.47	638.496	604.793	2054.87	1829.1	1852.11	1839.61	1242.74	1.6831	0.120171	14.0059	1.44e-44	1.22e-42
H2-K1	63618.1	63124.8	61926.8	63506.5	28774.2	27071.4	28636.6	25703.8	45295.3	-1.19583	0.0854404	-13.9961	1.65e-44	1.39e-42
Il18r1	679.728	975.325	1065.14	807.83	120.282	127.426	90.3169	72.7051	492.344	-3.10262	0.22176	-13.9909	1.77e-44	1.48e-42
Tpd52	5761.65	4381.73	6420.27	6065.21	19921.7	19452.4	16432.8	16362	11849.7	1.68211	0.120427	13.9678	2.45e-44	2.03e-42
Ddx58	1863.31	2077.43	2011.12	2270.13	637.022	578.727	736.571	727.051	1362.67	-1.6179	0.115895	-13.96	2.73e-44	2.26e-42
Carmil2	815.198	1073.19	688.516	963.349	139.097	142.027	146.46	111.594	509.929	-2.69833	0.193379	-13.9536	2.99e-44	2.45e-42
Hdac7	1768.84	2358.8	1758.07	1790.62	481.126	499.086	475.384	486.955	1202.36	-1.97396	0.141614	-13.9391	3.67e-44	2.99e-42
S1pr4	633.383	788.49	642.91	618.833	158.584	152.646	191.008	157.246	417.887	-2.0239	0.14521	-13.9378	3.73e-44	3.02e-42
Il2rg	2884.68	3301.87	2905.6	2959.17	592	793.759	687.751	885.988	1876.35	-2.04276	0.146755	-13.9195	4.82e-44	3.88e-42
Prag1	546.634	670.605	448.713	438.475	79.2918	70.3499	68.3479	67.6327	298.756	-2.87702	0.208098	-13.8253	1.79e-43	1.43e-41
Ifit2	2832.99	1536.94	1569.76	1787.38	172.023	160.61	235.556	103.14	1049.8	-3.52812	0.256059	-13.7786	3.43e-43	2.73e-41
Fbxl5	1897.18	1707.1	2982.1	2270.13	13071.7	11314.4	9516.84	9740.8	6562.53	2.32233	0.168607	13.7736	3.67e-43	2.9e-41
Slc12a4	495.536	424.828	545.811	598.313	2095.18	2196.78	1731.28	1799.03	1235.84	1.92714	0.139936	13.7716	3.78e-43	2.97e-41
Sesn3	2021.36	3138.39	1852.23	2273.37	441.48	387.588	418.631	285.748	1352.35	-2.5839	0.18802	-13.7427	5.63e-43	4.4e-41
Mmp19	189.54	159.032	619.371	436.315	24111.4	22432.3	14198.1	16431.4	9822.18	5.96633	0.434185	13.7415	5.73e-43	4.45e-41
C2cd2l	509.796	475.985	528.157	494.634	1616.75	1741.49	1334.62	1443.96	1018.17	1.6051	0.117176	13.6982	1.04e-42	8.03e-41
Cd82	4414.67	4202.68	3469.06	3116.84	1115.46	1022.06	1291.29	1117.63	2468.71	-1.73452	0.126769	-13.6825	1.29e-42	9.91e-41
Pml	1731.4	1632.59	1615.37	1413.7	417.29	399.534	439.99	470.047	1014.99	-1.89022	0.138579	-13.6399	2.32e-42	1.77e-40
Ldlrad3	1636.34	1734.9	1437.35	1492.54	378.988	362.368	499.184	478.501	1002.52	-1.88574	0.138683	-13.5975	4.14e-42	3.14e-40
Mllt6	7320.74	7570.17	5612.59	6601.96	2158.35	2225.98	2320.17	2012.07	4477.75	-1.63011	0.12023	-13.5583	7.07e-42	5.33e-40
Prune2	29.1142	17.7938	35.3085	12.9598	426.025	379.624	330.755	326.328	194.739	4.004	0.295561	13.5471	8.24e-42	6.17e-40
Mtss1	856.79	851.88	504.618	523.794	117.594	95.5697	113.506	106.521	396.284	-2.63848	0.194945	-13.5345	9.79e-42	7.28e-40
Cd2	762.317	1004.24	557.581	602.633	79.9637	78.314	59.8044	67.6327	401.561	-3.34017	0.247782	-13.4802	2.04e-41	1.51e-39
Ttc39c	242.42	293.598	258.929	253.797	1102.02	1178.69	985.553	978.983	661.749	2.01634	0.150488	13.3987	6.15e-41	4.53e-39
Enpp4	632.789	665.045	944.503	748.431	94.075	103.534	130.593	82.8501	425.228	-2.84667	0.212748	-13.3805	7.86e-41	5.75e-39
Snx18	2566.8	2267.6	2551.04	1919.14	7122.82	6258.49	5823	4421.49	4116.3	1.33414	0.0998129	13.3664	9.5e-41	6.91e-39
Tmem147	426.018	377.007	364.855	357.476	1411.12	1258.33	1088.07	1100.72	797.951	1.66621	0.124894	13.341	1.34e-40	9.67e-39
Bin1	1553.15	1722.67	1547.69	1527.1	531.524	512.36	473.553	502.173	1046.28	-1.65368	0.124031	-13.3328	1.49e-40	1.07e-38
Prex1	11047.4	13516.6	12104.9	12851.8	5293.06	5488.62	6302.04	6174.87	9097.42	-1.09017	0.0818571	-13.318	1.82e-40	1.3e-38
Pla2g7	4346.93	1890.6	2548.1	2591.97	15294.6	14469.5	13237.5	17317.4	8962.07	2.46822	0.18557	13.3008	2.29e-40	1.63e-38
S100a11	2465.8	2145.27	3164.53	2480.73	8458.68	8130.06	7245.49	7067.62	5144.77	1.60212	0.12052	13.2934	2.53e-40	1.79e-38
Ttc3	544.258	663.933	450.184	551.874	119.61	104.861	137.306	99.7582	333.973	-2.25312	0.169572	-13.2871	2.75e-40	1.94e-38
Tgm1	106.356	52.2694	185.37	89.6389	1263.96	1284.88	1183.88	995.891	645.282	3.56606	0.268803	13.2665	3.62e-40	2.54e-38
Plcb1	322.633	389.24	445.77	452.515	4367.77	3563.95	2463.58	2487.19	1811.58	2.96876	0.223826	13.2637	3.76e-40	2.62e-38
Pam	254.898	268.02	198.611	214.917	880.945	820.306	934.902	877.534	556.267	1.91068	0.144115	13.258	4.05e-40	2.81e-38
Clec4a2	604.269	511.573	915.079	803.511	3187.8	3112.65	2721.71	3058.69	1864.41	2.12702	0.160618	13.2427	4.97e-40	3.42e-38
Nrg1	51.0984	25.5786	75.0306	48.5994	703.546	651.732	554.717	437.922	318.528	3.60865	0.273244	13.2067	8.03e-40	5.5e-38
Sulf2	5009.43	5290.33	5762.65	6680.8	1133.6	1291.52	1717.24	1241.06	3515.83	-2.08689	0.158256	-13.1867	1.05e-39	7.13e-38
Ucp2	17713.9	14046	18117.7	17045.4	38948.4	38295.6	32990.7	35672.9	26603.8	1.12848	0.0856824	13.1705	1.3e-39	8.79e-38
Nipa2	1153.87	1017.59	1341.72	1123.19	3879.92	3367.5	3187.33	3576.08	2330.9	1.60012	0.121516	13.1679	1.34e-39	9.05e-38
Scamp1	262.622	176.826	373.682	275.397	2132.14	1993.69	1882.62	1401.69	1062.33	2.79725	0.212943	13.1361	2.04e-39	1.37e-37
Prnp	54.0693	18.906	50.0204	28.0797	489.19	580.055	409.477	578.26	276.007	3.832	0.292234	13.1128	2.78e-39	1.86e-37
Fnip2	572.778	407.034	589.947	544.314	2558.84	2403.84	2503.85	1935.99	1439.57	2.15882	0.164907	13.0911	3.7e-39	2.46e-37
Tnks1bp1	1086.73	1196.64	1132.82	1008.71	300.368	335.821	399.713	273.912	716.838	-1.76437	0.134784	-13.0904	3.74e-39	2.47e-37
Gsr	6302.34	4739.83	7272.09	6765.04	21338.9	22470.8	23879.1	28585	15169.1	1.94948	0.148997	13.084	4.06e-39	2.67e-37
Ets1	8578	11933	7631.06	7670.07	1663.78	1833.08	1764.23	820.046	5236.66	-2.59851	0.199041	-13.0551	5.94e-39	3.88e-37
Gda	4933.97	4035.87	10307.1	6195.89	53270	45572.1	43794.5	41903.5	26251.6	2.94628	0.226095	13.0311	8.14e-39	5.29e-37
Crtc3	986.319	1124.35	1104.86	839.15	2991.58	2993.19	2735.75	2355.31	1891.31	1.45302	0.111522	13.029	8.37e-39	5.42e-37
Paox	178.25	180.163	201.553	183.598	823.156	775.176	632.828	757.486	466.526	2.00594	0.154408	12.9912	1.37e-38	8.83e-37
H2-T24	1382.03	1257.8	1909.6	1729.06	202.933	189.812	284.986	218.115	896.793	-2.79879	0.215555	-12.9841	1.51e-38	9.65e-37
Ext1	863.326	591.645	785.615	731.151	2599.16	2620.2	2610.65	2424.63	1653.3	1.79797	0.138487	12.983	1.53e-38	9.73e-37
Ifi208	691.017	798.499	637.025	781.911	135.065	135.39	134.865	94.6858	426.057	-2.53648	0.195374	-12.9827	1.53e-38	9.73e-37
Lrrc59	2187.13	1740.46	1943.44	1778.74	5145.9	5134.22	4287.61	5163.76	3422.66	1.36753	0.105365	12.979	1.61e-38	1.02e-36
Slc35f6	725.479	689.511	834.164	696.592	1819.01	2024.22	1712.36	1775.36	1284.59	1.31688	0.101786	12.9378	2.75e-38	1.73e-36
Ap3s1	675.569	509.349	776.788	577.793	2172.46	2171.56	1776.44	1582.61	1280.32	1.60747	0.124348	12.9272	3.16e-38	1.98e-36
Gm20559	905.512	1387.92	938.619	1298.14	239.219	176.538	230.064	194.444	671.308	-2.40947	0.18651	-12.9187	3.53e-38	2.2e-36
Clec4d	559.706	142.351	351.614	344.516	5101.55	5204.57	3842.13	2509.17	2256.95	3.65953	0.283796	12.8949	4.81e-38	2.98e-36
Gm20481	1154.47	1250.02	1738.95	1424.5	66.5244	95.5697	176.972	177.536	760.567	-3.52011	0.273196	-12.8849	5.47e-38	3.37e-36
Itgal	33957.9	33756	37427	37558.7	10407.4	10515.3	13594.5	13066.6	23785.4	-1.59322	0.123992	-12.8494	8.67e-38	5.32e-36
0610040J01Rik	89.1252	124.557	222.15	147.958	1176.61	1328.68	1106.38	885.988	635.182	3.00925	0.234497	12.8328	1.07e-37	6.55e-36
Swap70	1852.62	1773.82	1691.87	1818.7	653.821	582.71	698.735	579.95	1206.53	-1.50526	0.117385	-12.8233	1.21e-37	7.37e-36
H2-T23	9722.96	8487.66	9902.57	10364.6	3465.99	3497.58	3781.1	3667.38	6611.24	-1.41344	0.110284	-12.8164	1.33e-37	8.03e-36
Mrpl52	625.065	550.497	620.842	474.114	1755.84	1880.86	1691.61	1205.55	1100.55	1.515	0.118278	12.8088	1.46e-37	8.81e-36
Ighd	1054.65	971.989	198.611	238.677	13.4393	6.63678	15.8665	15.2174	314.386	-5.41574	0.423611	-12.7847	2e-37	1.2e-35
Prkcd	16242.8	14197.3	18201.5	18855.5	5219.82	5420.92	5935.89	6565.44	11329.9	-1.54122	0.120699	-12.7691	2.44e-37	1.45e-35
Ifng	1125.95	1741.57	963.629	780.831	75.26	111.498	55.5327	72.7051	615.872	-3.85594	0.302253	-12.7573	2.84e-37	1.68e-35
P2ry12	147.354	95.6419	144.177	110.159	661.885	649.077	637.1	591.786	379.647	2.36863	0.186501	12.7004	5.88e-37	3.48e-35
Septin6	1955.41	2296.52	1731.59	1936.42	499.941	536.252	668.833	382.125	1250.89	-1.93978	0.153094	-12.6704	8.62e-37	5.07e-35
Rsad2	1645.25	984.222	865.059	1153.43	92.731	87.6055	164.767	84.5409	634.7	-3.44394	0.27184	-12.669	8.78e-37	5.14e-35
Zfpm1	916.801	1214.43	697.344	836.99	180.758	169.902	173.311	116.666	538.275	-2.50528	0.19794	-12.6568	1.03e-36	5.98e-35
Chil3	7118.72	8387.57	10277.7	6108.41	61396	54748.1	34573.1	57959.5	30071.1	2.7036	0.213631	12.6555	1.04e-36	6.05e-35
Dnaja4	323.227	437.061	459.011	323.996	46.3655	39.8207	63.4659	40.5796	216.691	-3.00459	0.237493	-12.6513	1.1e-36	6.35e-35
Irf2bp2	4449.72	3492.04	4338.54	3612.56	9762.29	9469.36	7894.79	7299.26	6289.82	1.11306	0.0881032	12.6336	1.38e-36	7.93e-35
H2-Ob	1531.17	1384.58	712.055	705.232	96.0909	108.843	175.142	99.7582	601.609	-3.13507	0.248448	-12.6186	1.67e-36	9.54e-35
Arid5a	2285.17	2589	2250.92	1514.14	6537.54	6019.56	5803.47	4005.55	3875.67	1.37589	0.109171	12.6031	2.03e-36	1.16e-34
Dnmt3a	2811.01	2297.63	1890.48	2316.57	667.932	609.257	789.052	694.926	1509.61	-1.74776	0.13919	-12.5567	3.65e-36	2.07e-34
Pycard	1295.29	1174.39	1360.85	1119.95	3208.63	3159.11	2920.04	2478.74	2089.62	1.24718	0.0993672	12.5513	3.91e-36	2.21e-34
Gdpd5	625.659	787.378	669.391	662.032	152.536	142.027	163.547	98.0674	412.58	-2.30564	0.184125	-12.5222	5.65e-36	3.18e-34
Dyrk2	2266.16	2303.19	2144.99	2148.09	977.036	897.293	994.096	940.094	1583.87	-1.21872	0.0974063	-12.5118	6.44e-36	3.6e-34
Hdac4	657.15	737.332	576.706	603.713	2527.26	2264.47	2398.28	1648.55	1426.68	1.76807	0.141362	12.5074	6.8e-36	3.79e-34
Htr7	65.3585	22.2423	48.5492	31.3196	564.45	528.288	447.923	771.013	309.893	3.84068	0.307289	12.4986	7.6e-36	4.22e-34
Tecpr1	2893.6	4336.14	3199.84	3042.32	996.523	984.899	1129.57	664.491	2155.92	-1.83999	0.147864	-12.4438	1.51e-35	8.35e-34
Arl4d	781.331	917.495	536.984	535.674	156.568	127.426	130.593	108.212	411.785	-2.38901	0.192041	-12.4401	1.58e-35	8.71e-34
Gimap7	909.671	1580.32	1151.94	1474.18	129.689	135.39	103.742	64.2511	693.648	-3.56241	0.286388	-12.4391	1.6e-35	8.78e-34
Tmc8	1270.92	1585.88	1422.64	1303.54	239.219	305.292	368.591	414.25	863.792	-2.09988	0.168839	-12.4372	1.64e-35	8.96e-34
Ggt5	193.699	179.051	223.621	190.078	825.844	837.562	864.723	642.511	494.636	2.01034	0.161692	12.4331	1.73e-35	9.38e-34
Cers2	2371.92	2411.07	2768.78	2503.41	6547.62	6569.09	5732.07	5606.75	4313.84	1.28175	0.103221	12.4176	2.1e-35	1.13e-33
Gbp8	1202	1780.5	1309.36	1814.38	188.822	180.52	161.716	94.6858	841.497	-3.29032	0.265024	-12.4152	2.16e-35	1.16e-33
Tfec	294.113	113.436	283.939	212.757	1729.64	1614.07	1473.75	1325.6	880.912	2.83604	0.22879	12.3958	2.75e-35	1.48e-33
Sema6d	1090.89	1037.6	979.812	1054.07	88.6993	136.718	194.059	172.463	594.289	-2.86839	0.231591	-12.3856	3.13e-35	1.67e-33
Itgax	9041.45	10697.4	7038.17	9790.08	2333.73	2515.34	3609.62	3650.47	6084.54	-1.60756	0.129914	-12.3741	3.61e-35	1.92e-33
Igtp	1167.54	1037.6	1073.97	1464.46	249.971	261.489	239.218	199.516	711.721	-2.3044	0.186404	-12.3624	4.18e-35	2.21e-33
Ms4a6d	1385.01	722.875	2211.2	1591.9	10932.9	10467.5	7232.06	7059.16	5200.32	2.67204	0.216165	12.3611	4.24e-35	2.24e-33
Srgn	15151.9	11301.3	10595.5	8334.26	33656.7	29411.6	25897.1	22085.5	19554.2	1.30632	0.105788	12.3485	4.97e-35	2.61e-33
Inpp4b	1037.42	1700.42	1126.93	1231.19	167.991	195.121	176.362	82.8501	714.785	-3.05731	0.247622	-12.3467	5.08e-35	2.66e-33
Prr12	1804.49	2173.07	1700.69	2048.74	745.208	706.154	833.6	735.506	1343.43	-1.35022	0.10938	-12.3443	5.23e-35	2.72e-33
Arhgef3	3415.28	3469.8	2583.41	2323.05	823.828	723.409	1008.74	872.462	1902.5	-1.77359	0.143724	-12.3403	5.5e-35	2.85e-33
Heatr1	1175.86	1142.14	1521.21	1360.78	5481.21	4867.42	4348.03	3958.2	2981.86	1.8431	0.149447	12.3328	6.03e-35	3.12e-33
Trem1	1389.76	1183.29	1116.63	431.995	6555.68	6304.94	6613.88	4977.77	3571.74	2.67724	0.217159	12.3285	6.36e-35	3.28e-33
Mmp8	243.015	366.998	926.849	488.154	27449.7	24748.6	18876.8	14803.1	10987.9	5.52819	0.44872	12.3199	7.08e-35	3.63e-33
Tmed10	4398.62	3716.69	4737.23	3881.47	9488.13	9501.22	7852.69	8824.38	6550.05	1.09431	0.0889239	12.3062	8.39e-35	4.29e-33
Map4k2	3373.68	4000.28	3177.77	3459.2	1208.86	1124.27	1348.65	880.916	2321.7	-1.62728	0.132371	-12.2933	9.84e-35	5e-33
Lax1	1039.79	1356.78	754.72	1008.71	141.784	159.283	156.834	79.4684	587.171	-2.96057	0.241426	-12.2629	1.43e-34	7.27e-33
Ergic1	671.41	630.569	607.601	554.033	1631.53	1732.2	1649.5	1423.67	1112.56	1.38328	0.112843	12.2585	1.51e-34	7.64e-33
Myo1e	1108.72	1294.5	842.991	1020.59	213.013	246.888	340.519	199.516	658.342	-2.10656	0.172106	-12.2399	1.9e-34	9.57e-33
Bst1	834.212	350.316	1019.53	845.63	5397.89	5217.84	4788.63	5072.45	2940.81	2.8422	0.232264	12.237	1.97e-34	9.88e-33
Cx3cr1	5032.01	5144.64	6421.74	5104.02	452.904	376.969	811.631	902.896	3030.85	-3.17544	0.259785	-12.2233	2.33e-34	1.16e-32
Map3k6	174.685	121.221	310.421	196.558	2433.18	2260.49	1885.67	1075.36	1057.2	3.26938	0.267823	12.2072	2.84e-34	1.41e-32
Tnk2	2897.16	3702.23	2122.93	2762.61	586.625	597.31	641.372	353.381	1707.95	-2.40382	0.197007	-12.2017	3.04e-34	1.51e-32
Rhou	139.629	143.463	254.516	188.998	2359.94	2373.31	1958.29	963.766	1047.74	3.36312	0.275692	12.1989	3.15e-34	1.55e-32
Btbd11	641.107	897.477	536.984	631.793	145.816	135.39	160.496	98.0674	405.891	-2.31689	0.19007	-12.1896	3.53e-34	1.73e-32
Mllt3	496.724	576.076	519.33	636.113	98.7787	80.9687	124.491	81.1592	326.705	-2.52511	0.207273	-12.1825	3.85e-34	1.88e-32
Sh2d3c	2410.54	3347.47	2375.97	2894.37	668.604	654.387	837.872	466.666	1706.98	-2.0791	0.170665	-12.1824	3.86e-34	1.88e-32
Dapk2	411.164	564.955	364.855	527.034	55.1011	58.4037	52.4814	37.198	258.899	-3.17993	0.261246	-12.1722	4.37e-34	2.12e-32
Gm8995	13221.4	15340.5	15916.8	16900.7	5612.92	4840.87	5348.83	5009.89	10274	-1.55648	0.128185	-12.1425	6.29e-34	3.05e-32
Ms4a1	896.599	736.22	307.478	233.277	2.68786	2.65471	15.8665	6.76327	275.193	-6.39054	0.527869	-12.1063	9.78e-34	4.72e-32
Cd27	473.552	931.953	522.272	709.552	56.445	83.6235	68.3479	40.5796	360.79	-3.38256	0.279757	-12.0911	1.18e-33	5.65e-32
C5ar1	1644.06	762.911	1243.15	886.67	6102.78	6393.88	5321.98	7831.87	3773.41	2.54875	0.211044	12.0769	1.4e-33	6.7e-32
Tmem87b	725.479	761.799	840.049	814.31	2964.03	2828.6	2408.65	2176.08	1689.88	1.71718	0.142264	12.0704	1.51e-33	7.22e-32
Gata3	732.609	999.792	629.669	667.432	110.874	126.099	90.9271	64.2511	427.707	-2.96192	0.245423	-12.0686	1.55e-33	7.35e-32
Lrrc8b	462.263	526.03	358.97	344.516	1951.38	1598.14	1673.91	1050	995.651	1.87818	0.155834	12.0524	1.88e-33	8.91e-32
Ahr	1153.87	1291.17	1290.23	1137.23	4225.98	4073.66	3434.48	2997.82	2450.55	1.58644	0.131738	12.0424	2.13e-33	1e-31
H2-Q6	11444.3	14851.2	9102.25	10642.2	2203.37	2297.65	2318.95	1046.62	6738.31	-2.59318	0.215652	-12.0248	2.63e-33	1.24e-31
Socs1	962.552	723.987	620.842	500.034	119.61	144.682	137.916	87.9225	412.193	-2.50847	0.208738	-12.0173	2.88e-33	1.35e-31
Ikzf3	3688.59	5170.22	3060.07	3727.04	532.868	415.463	494.912	150.483	2154.96	-3.39483	0.283084	-11.9923	3.9e-33	1.82e-31
Psma6	1461.65	1188.85	1313.77	1297.06	3877.23	3713.94	3511.37	2914.97	2409.86	1.40979	0.117734	11.9743	4.84e-33	2.25e-31
Nars	2731.98	2412.18	2461.3	2320.89	5794.35	5711.62	5011.37	5542.5	3998.27	1.15175	0.0963911	11.9487	6.59e-33	3.05e-31
H2-Q7	12648	17122.1	13034.7	16308.9	2519.19	2835.23	2787.01	1396.62	8581.48	-2.66661	0.223241	-11.945	6.9e-33	3.18e-31
Il2rb	17799.5	27175.6	16658.3	18633	3454.57	3468.38	3723.13	1438.89	11543.9	-2.7915	0.234201	-11.9193	9.39e-33	4.32e-31
Epsti1	3835.95	3714.46	3448.47	3796.16	1161.83	1113.65	1578.71	1315.46	2495.59	-1.52865	0.128263	-11.9181	9.53e-33	4.37e-31
Pde3b	1494.33	2005.14	1777.2	2116.78	579.233	619.876	604.147	595.168	1223.98	-1.61025	0.135171	-11.9127	1.02e-32	4.64e-31
Gpr18	582.284	566.067	523.743	568.073	129.689	132.736	155.003	109.903	345.937	-2.08751	0.175538	-11.8921	1.3e-32	5.92e-31
Psen2	1065.34	1043.16	1281.41	1083.23	2806.79	3141.85	2724.76	2355.31	1937.73	1.30071	0.109473	11.8816	1.48e-32	6.69e-31
Fam214a	759.346	1043.16	554.638	604.793	196.885	180.52	253.253	174.154	470.844	-1.86149	0.156795	-11.8721	1.65e-32	7.46e-31
Lat	554.953	655.036	398.692	599.393	61.8207	70.3499	73.2299	37.198	306.334	-3.18247	0.268097	-11.8706	1.68e-32	7.58e-31
Grap2	2050.47	2664.63	1660.97	1891.06	304.4	388.915	388.729	155.555	1188.09	-2.79367	0.23548	-11.8637	1.83e-32	8.19e-31
Cyfip2	6465.73	7224.3	5205.07	5070.54	1634.22	1582.21	2365.33	2017.15	3945.57	-1.66166	0.140085	-11.8618	1.87e-32	8.36e-31
Clec12a	2570.37	1847.22	1762.48	2109.22	483.142	472.539	554.717	637.438	1304.64	-1.94451	0.1641	-11.8496	2.16e-32	9.64e-31
Tapbpl	1592.37	1509.14	1515.32	1419.1	639.038	584.037	526.645	471.738	1032.17	-1.44756	0.122182	-11.8475	2.22e-32	9.84e-31
Rcn1	908.483	1244.46	943.032	1095.11	145.816	173.884	156.224	74.396	592.675	-2.96014	0.250155	-11.8332	2.63e-32	1.16e-30
Cmah	947.698	939.737	336.902	328.316	34.2702	34.5113	52.4814	40.5796	339.312	-3.85677	0.325973	-11.8315	2.68e-32	1.18e-30
B4galt6	390.962	276.917	617.899	371.516	2469.47	2305.62	2658.86	2340.09	1428.92	2.61831	0.22156	11.8176	3.17e-32	1.39e-30
Ncr1	3634.52	6202.27	4753.41	4541.35	565.794	542.889	438.769	158.937	2604.74	-3.59698	0.304638	-11.8074	3.58e-32	1.57e-30
F13a1	4885.84	7492.32	15681.4	10793.4	116113	111503	75693.5	68417.2	51322.5	3.33726	0.282837	11.7992	3.94e-32	1.72e-30
Prkch	3273.86	3608.81	2770.25	2996.96	1180.64	1245.06	1407.84	1273.19	2219.58	-1.30662	0.110773	-11.7955	4.12e-32	1.79e-30
Dusp3	1336.88	1410.16	1624.19	1262.51	3171	3452.45	3123.87	2695.16	2259.53	1.14492	0.097141	11.7862	4.6e-32	1.99e-30
Picalm	8933.91	7054.15	10782.3	7674.39	26384	25429.5	25479.1	22041.5	16722.4	1.54378	0.131151	11.771	5.51e-32	2.38e-30
Gpr35	2524.02	2180.86	3174.83	2392.17	8697.9	8285.36	7392.56	5944.91	5074.08	1.56161	0.13269	11.7689	5.65e-32	2.43e-30
Fam102a	3526.98	4381.73	3167.47	3517.52	671.292	759.248	817.734	339.854	2147.73	-2.55114	0.216819	-11.7662	5.83e-32	2.5e-30
Tgtp1	882.933	554.945	859.174	939.589	54.4291	83.6235	53.7019	20.2898	431.086	-3.98071	0.338349	-11.7651	5.91e-32	2.53e-30
Irak2	3181.77	3018.28	2721.7	2440.77	868.178	966.316	1139.34	901.206	1904.69	-1.55393	0.132135	-11.7602	6.26e-32	2.67e-30
Sec24d	401.063	430.389	531.099	447.115	2730.19	2661.35	1816.1	1509.9	1315.9	2.2341	0.190219	11.7449	7.51e-32	3.19e-30
Prkd2	1190.71	1287.83	1225.5	1329.46	413.258	423.427	352.114	341.545	820.481	-1.7199	0.14647	-11.7423	7.73e-32	3.27e-30
H2-T10	696.959	812.956	610.543	596.153	170.007	177.866	159.275	157.246	422.626	-2.03042	0.172952	-11.7398	7.97e-32	3.36e-30
Lilr4b	7796.67	8589.98	7563.38	5536.01	20279.2	20467.8	18067.6	12804.6	12638.2	1.27448	0.108666	11.7283	9.13e-32	3.84e-30
Pitpnc1	2109.3	3011.61	2390.68	2399.73	831.892	866.764	878.149	688.163	1647.04	-1.59502	0.136326	-11.7001	1.27e-31	5.34e-30
Klf13	12325.4	12695.9	15194.4	10694	36913	34981.2	34210.6	24175.3	22648.7	1.34827	0.115265	11.6972	1.32e-31	5.51e-30
Ssr3	4040.34	3510.95	4147.28	3863.11	8210.73	7903.08	7055.7	7579.93	5788.89	0.983423	0.0841758	11.683	1.56e-31	6.49e-30
Fcgr3	4103.92	3178.43	5190.35	4168.75	13462.8	13460.7	11741.2	10601.4	8238.45	1.58024	0.135432	11.6682	1.85e-31	7.7e-30
Serpina3g	1181.21	1471.33	1256.4	1106.99	223.092	298.655	236.166	108.212	735.255	-2.59713	0.222616	-11.6664	1.89e-31	7.83e-30
Ctns	363.037	394.801	464.896	461.155	1218.94	1257.01	1180.22	1241.06	822.64	1.5504	0.133042	11.6534	2.2e-31	9.09e-30
Tacstd2	98.0377	57.83	120.637	80.999	516.068	617.221	506.507	409.178	300.81	2.54453	0.218429	11.6492	2.32e-31	9.53e-30
Aopep	361.254	345.868	319.248	240.837	1346.62	1230.46	937.953	887.679	708.739	1.79019	0.153837	11.637	2.67e-31	1.1e-29
Slc2a1	1617.32	1177.73	1368.21	1058.39	3781.14	3805.53	3758.53	2700.24	2408.39	1.43079	0.123109	11.6222	3.18e-31	1.3e-29
Cd72	1330.34	1372.35	1811.03	1194.47	200.917	232.287	303.294	317.874	845.32	-2.44357	0.210527	-11.6069	3.8e-31	1.55e-29
Zfp683	1651.19	2643.5	1877.24	2407.29	223.764	233.615	235.556	81.1592	1169.16	-3.52727	0.303919	-11.606	3.84e-31	1.56e-29
Abcb1a	841.936	1442.41	937.147	1021.67	221.076	266.799	280.104	167.391	647.317	-2.17237	0.187327	-11.5967	4.28e-31	1.73e-29
Grap	645.266	710.642	528.157	494.634	118.938	152.646	132.424	98.0674	360.097	-2.25271	0.194256	-11.5966	4.29e-31	1.73e-29
Cdh17	376.108	421.492	248.631	392.035	32.2543	39.8207	42.7174	23.6714	197.091	-3.3643	0.290423	-11.5841	4.96e-31	2e-29
Lamp2	5236.4	4014.74	6306.99	5239.02	15845.6	14173.5	13461.5	14975.6	9906.66	1.50694	0.130136	11.5797	5.22e-31	2.09e-29
Il27ra	764.694	1216.65	778.259	939.589	127.673	107.516	118.999	49.0337	512.802	-3.22436	0.27847	-11.5788	5.28e-31	2.11e-29
Phf1	1727.25	2403.28	1631.55	2305.77	635.678	617.221	668.223	657.728	1330.84	-1.62569	0.14049	-11.5716	5.74e-31	2.29e-29
Pea15a	1768.24	1546.95	2097.92	1947.22	486.502	435.373	499.184	639.129	1177.56	-1.83964	0.159171	-11.5576	6.75e-31	2.68e-29
Dab2	538.316	245.777	534.042	463.315	2427.13	2216.69	1597.02	1506.52	1191.1	2.15367	0.186342	11.5576	6.76e-31	2.68e-29
Ifitm1	591.791	600.542	1004.82	731.151	4320.73	4051.09	2713.78	2598.79	2076.59	2.22131	0.192436	11.5431	8e-31	3.16e-29
Gpr146	317.88	387.016	650.265	396.355	2591.09	2472.87	1889.33	1750	1306.85	2.34597	0.203575	11.5238	1e-30	3.94e-29
Tcf7	418.888	514.909	414.875	279.717	41.6618	50.4395	43.3277	54.1062	227.241	-3.10465	0.269897	-11.5031	1.27e-30	4.99e-29
Ciao2a	1193.09	1030.93	1278.46	1236.59	3205.94	2820.63	2746.73	3697.82	2151.27	1.39135	0.120957	11.5029	1.28e-30	4.99e-29
Tle5	3949.43	4277.19	4136.98	4622.35	1725.6	1831.75	2013.21	1758.45	3039.37	-1.2117	0.105346	-11.5022	1.29e-30	5.02e-29
Spred1	1064.75	760.687	968.042	942.829	2398.91	2229.96	1908.25	2054.34	1540.97	1.20634	0.104892	11.5008	1.31e-30	5.08e-29
Fcer2a	590.603	678.39	142.705	207.358	2.68786	1.32736	0	0	202.884	-8.71589	0.759491	-11.476	1.74e-30	6.76e-29
Spryd3	913.83	958.643	1187.25	935.269	2798.06	2671.97	2716.22	2507.48	1836.09	1.42916	0.124553	11.4743	1.78e-30	6.87e-29
Ablim1	3842.48	5728.51	3246.91	4087.75	697.499	753.939	823.836	328.019	2438.62	-2.74129	0.238958	-11.4718	1.83e-30	7.04e-29
Adamts14	1952.44	3925.77	2114.1	2319.81	383.02	383.606	360.047	164.009	1450.35	-3.00951	0.262426	-11.468	1.91e-30	7.34e-29
Gimap1	1117.63	1585.88	1038.66	1619.98	161.943	212.377	170.26	103.14	751.233	-3.05187	0.266357	-11.4578	2.15e-30	8.23e-29
Sec61a1	3734.34	3442	3744.18	3217.28	8006.45	7942.9	6535.77	6861.34	5435.53	1.05074	0.0917363	11.4539	2.25e-30	8.59e-29
Hal	65.3585	51.1573	50.0204	59.3993	494.566	566.781	508.338	290.821	260.805	3.0011	0.262076	11.4512	2.32e-30	8.83e-29
Heg1	1336.88	1444.64	1535.92	1283.02	451.56	432.718	509.558	503.864	937.27	-1.56081	0.136444	-11.4392	2.66e-30	1.01e-28
Eci2	364.225	382.568	364.855	384.475	949.485	1016.76	963.584	1011.11	679.632	1.39577	0.122033	11.4377	2.71e-30	1.03e-28
Gzmb	16713.3	26155.8	11857.8	14899.5	2214.12	2301.64	3015.24	725.361	9735.35	-3.17673	0.278799	-11.3943	4.46e-30	1.68e-28
Myo6	1654.76	2016.26	1331.43	1658.86	224.436	230.96	245.93	81.1592	930.474	-3.16463	0.278074	-11.3805	5.23e-30	1.97e-28
Lmnb1	1557.31	1313.41	1171.07	1189.07	3336.97	3224.15	3618.17	3124.63	2316.85	1.3524	0.118903	11.3739	5.64e-30	2.12e-28
H2-Q4	10970.1	11507.1	8241.6	9533.05	3547.3	3526.79	4033.75	2605.55	6745.65	-1.55894	0.137132	-11.3682	6.02e-30	2.25e-28
Pirb	5988.02	5230.28	8869.8	7907.67	36898.9	35585.1	28989.3	23407.7	19109.6	2.16703	0.190718	11.3624	6.43e-30	2.4e-28
Cept1	1254.88	1084.31	1455.01	1396.42	3689.75	3413.96	2848.03	3163.52	2288.24	1.34126	0.118097	11.3573	6.82e-30	2.54e-28
Prkcq	857.978	1261.14	813.567	764.631	168.663	157.955	134.255	65.9419	528.016	-2.84793	0.250973	-11.3475	7.63e-30	2.83e-28
Fcor	17.825	17.7938	32.3662	14.0398	268.786	298.655	253.253	120.048	127.846	3.5385	0.312071	11.3388	8.43e-30	3.12e-28
P4hb	7220.92	5443.8	6766	6034.97	16221.2	15941.6	13016.6	18264.2	11113.7	1.31445	0.115956	11.3357	8.73e-30	3.22e-28
Atp11a	779.548	906.374	1543.28	1365.1	9144.76	8532.25	7977.18	5468.1	4464.57	2.79036	0.246453	11.3221	1.02e-29	3.75e-28
Rab31	1833.01	1703.76	2320.06	2000.14	5717.74	5662.5	5621.62	4827.28	3710.76	1.48121	0.130834	11.3213	1.03e-29	3.77e-28
Trp53i11	1065.34	1545.84	770.903	968.749	188.15	181.848	149.511	109.903	622.531	-2.77197	0.245035	-11.3126	1.14e-29	4.16e-28
Tbc1d14	1488.39	1405.71	1880.18	1561.66	6982.38	6408.48	5713.76	4093.47	3691.75	1.85472	0.164322	11.2871	1.52e-29	5.54e-28
Mcm6	757.564	960.867	801.798	792.711	213.685	221.669	262.407	295.893	538.324	-1.74759	0.155025	-11.2729	1.79e-29	6.49e-28
Surf4	4396.84	3712.24	4632.77	4008.91	8890.76	8740.64	7305.9	8535.25	6277.91	0.999713	0.0887425	11.2653	1.95e-29	7.06e-28
Gimap5	948.886	1471.33	987.168	1164.23	179.414	205.74	181.244	92.995	653.875	-2.81368	0.249794	-11.264	1.98e-29	7.15e-28
Tbc1d15	1058.21	1111	1081.32	975.229	2841.74	2518	2392.18	2433.09	1801.35	1.26831	0.112762	11.2477	2.38e-29	8.58e-28
Sphk1	32.0851	14.4575	27.9526	4.31995	378.316	394.225	311.227	219.806	172.799	4.20747	0.37465	11.2304	2.89e-29	1.04e-27
Gfod1	1086.73	1772.71	856.232	940.669	305.072	238.924	328.924	153.864	710.391	-2.17154	0.1934	-11.2283	2.96e-29	1.06e-27
Gk	526.433	348.092	516.387	448.195	1608.01	1389.74	1255.28	1178.5	908.83	1.57196	0.140073	11.2225	3.16e-29	1.13e-27
Ifit1bl1	377.297	398.137	298.651	612.353	47.0375	43.8028	59.8044	38.8888	234.496	-3.09241	0.275749	-11.2146	3.46e-29	1.23e-27
Septin11	2980.35	4101.48	4019.29	4127.71	1349.3	1290.19	1387.71	1362.8	2577.35	-1.48507	0.132496	-11.2084	3.71e-29	1.32e-27
Inpp5a	348.776	304.72	342.787	392.035	1280.09	1363.2	1149.71	1019.56	775.11	1.7913	0.160258	11.1776	5.25e-29	1.86e-27
Gclm	251.333	160.145	188.312	205.198	872.209	837.562	981.281	798.066	536.763	2.12465	0.190166	11.1726	5.55e-29	1.96e-27
Hic1	808.662	1028.71	735.594	673.912	220.404	159.283	144.019	116.666	485.906	-2.35748	0.211293	-11.1574	6.59e-29	2.32e-27
Nfatc2	1299.44	1653.72	1303.47	1595.14	410.57	411.481	496.133	319.564	936.19	-1.83831	0.164783	-11.156	6.7e-29	2.36e-27
Dhx9	3453.9	3608.81	3288.11	3391.16	7736.32	7307.1	6973.32	6868.1	5328.35	1.07103	0.0961392	11.1404	7.98e-29	2.8e-27
Gpr174	746.869	1072.08	495.791	613.433	148.504	83.6235	101.301	50.7245	414.041	-2.95373	0.265194	-11.138	8.19e-29	2.87e-27
Grk3	7294.6	5967.61	5350.71	6465.88	1110.76	1011.45	1817.32	1834.54	3856.61	-2.16185	0.194333	-11.1244	9.54e-29	3.33e-27
Art2b	510.39	859.665	523.743	876.95	36.2861	50.4395	61.0249	13.5265	366.503	-4.13046	0.371362	-11.1225	9.75e-29	3.39e-27
Brpf1	2565.02	2512.27	2446.59	2434.29	5297.76	5290.84	5057.14	4644.68	3781.07	1.02517	0.0921828	11.121	9.91e-29	3.44e-27
Prkca	449.785	711.754	391.336	450.355	92.731	82.2961	95.1989	50.7245	290.523	-2.62876	0.236393	-11.1203	9.99e-29	3.46e-27
Septin1	3547.18	4554.11	2848.22	3204.32	588.641	666.333	624.285	229.951	2032.88	-2.82514	0.254272	-11.1107	1.11e-28	3.84e-27
Nkg7	3720.68	5209.15	3183.65	3654.68	757.975	561.472	485.758	229.951	2225.41	-3.04218	0.274207	-11.0945	1.33e-28	4.59e-27
Hmgcl	966.117	860.777	1035.72	922.309	2366.66	2247.21	2150.52	2620.77	1646.26	1.30966	0.118273	11.0732	1.69e-28	5.81e-27
Arf1	6716.47	6041.01	6816.02	5980.97	12744.5	12613.9	10952.8	11551.7	9177.15	0.905035	0.081891	11.0517	2.15e-28	7.36e-27
Prelid1	2570.37	2138.6	3074.78	2451.57	6645.05	6180.17	5426.34	5743.71	4278.82	1.23791	0.112016	11.0513	2.16e-28	7.38e-27
Gm6637	251.927	509.349	257.458	368.276	17.4711	18.583	14.646	5.07245	180.348	-4.5946	0.417186	-11.0133	3.3e-28	1.12e-26
Tmem256	327.981	258.011	388.394	289.437	919.247	1003.48	837.872	831.882	607.038	1.51918	0.138307	10.9842	4.55e-28	1.55e-26
Ibtk	1377.28	1318.97	1624.19	1528.18	3900.08	3427.23	3184.28	3841.54	2525.22	1.29645	0.11807	10.9803	4.75e-28	1.61e-26
Slc39a1	1863.31	1228.89	1615.37	1560.58	4205.82	3838.72	3311.82	3270.04	2611.82	1.22998	0.112144	10.9679	5.45e-28	1.84e-26
Tspan15	285.795	261.347	70.6171	160.918	22.8468	5.30943	24.41	16.9082	106.019	-3.49807	0.319163	-10.9601	5.94e-28	2e-26
Mx1	1585.83	1405.71	1687.45	1913.74	196.214	221.669	421.682	270.531	962.854	-2.62477	0.239645	-10.9528	6.45e-28	2.16e-26
Ptpn1	8818.04	6977.41	11070.7	7605.27	27328.8	24720.7	24994.6	21689.8	16650.7	1.53622	0.140261	10.9526	6.45e-28	2.16e-26
Gm27252	51.6926	17.7938	52.9628	22.6797	370.252	386.261	259.966	182.608	168.027	3.10988	0.284019	10.9495	6.68e-28	2.23e-26
Lamc1	182.41	235.768	273.641	222.477	791.574	816.324	1283.96	1171.74	622.237	2.13756	0.19523	10.949	6.72e-28	2.24e-26
Jdp2	651.802	449.295	528.157	598.313	1562.32	1733.53	1592.14	1817.63	1116.65	1.59764	0.146169	10.9301	8.28e-28	2.75e-26
Ifitm2	606.645	831.862	1141.64	900.709	4169.54	4836.89	2514.84	4462.07	2433.02	2.19304	0.200699	10.927	8.56e-28	2.84e-26
Crim1	1322.62	1665.95	1040.13	1170.71	280.881	278.745	268.51	128.502	769.505	-2.47517	0.22666	-10.9202	9.23e-28	3.06e-26
Pik3r5	3455.09	3311.88	4262.03	4166.59	8267.17	8562.78	8527.62	8991.77	6193.12	1.1852	0.10858	10.9154	9.73e-28	3.21e-26
Zfhx2	779.548	1075.42	760.605	718.192	251.987	234.942	244.71	157.246	527.831	-1.90691	0.174784	-10.9101	1.03e-27	3.4e-26
Abca2	2142.57	2912.63	2137.64	2658.93	817.108	833.58	995.316	701.689	1649.93	-1.55235	0.142404	-10.901	1.14e-27	3.74e-26
Mafg	1287.56	1260.03	1388.8	1167.47	2915.65	2755.59	2657.03	2473.67	1988.22	1.0829	0.0994582	10.888	1.32e-27	4.31e-26
Wfdc17	1881.14	1416.83	1647.73	1374.82	3857.07	3836.06	3773.17	3317.38	2638.03	1.23375	0.113413	10.8783	1.46e-27	4.78e-26
Galnt10	1867.47	1694.86	1931.67	1990.42	809.045	756.593	748.776	938.404	1342.15	-1.20512	0.11088	-10.8687	1.63e-27	5.3e-26
Dynll2	1574.54	1780.5	1890.48	1651.3	667.932	642.441	641.372	483.574	1166.52	-1.50461	0.138471	-10.8659	1.68e-27	5.45e-26
Ccl2	1677.93	1115.45	1246.1	754.911	4397.33	4163.92	5309.78	3173.66	2729.89	1.86187	0.171469	10.8583	1.82e-27	5.9e-26
Fam49b	5935.74	5180.23	5612.59	5902.13	12176.7	10999.8	11028.4	10833.1	8458.58	0.993656	0.0915516	10.8535	1.92e-27	6.21e-26
Gng12	791.431	516.021	747.364	589.673	1866.72	1769.37	1404.18	1312.07	1124.6	1.26997	0.117157	10.8399	2.23e-27	7.18e-26
Dgkd	4791.37	5726.28	4538.62	4674.18	2259.82	2155.63	2322.61	2309.66	3597.27	-1.12015	0.103377	-10.8356	2.33e-27	7.51e-26
Dbi	831.241	709.529	988.639	852.11	2290.05	2236.6	1833.8	1883.57	1453.19	1.29049	0.119128	10.8329	2.41e-27	7.72e-26
Papss2	230.537	175.714	304.536	275.397	805.685	866.764	629.167	764.249	506.506	1.65823	0.15316	10.8268	2.57e-27	8.23e-26
Gimap1os	464.045	637.242	491.377	501.114	65.1805	79.6414	54.9224	25.3623	289.861	-3.27016	0.30209	-10.8251	2.62e-27	8.36e-26
Cenpm	20.7959	13.3454	7.35594	11.8799	258.706	215.032	170.87	160.628	107.327	3.9063	0.361188	10.8151	2.92e-27	9.29e-26
Gm14548	333.328	433.725	603.187	506.514	1808.26	1677.78	2041.28	2000.24	1175.54	2.03559	0.18822	10.815	2.92e-27	9.29e-26
Gimap6	5109.84	7304.37	3864.81	4404.19	1069.77	1016.76	868.995	421.014	3007.47	-2.65642	0.245993	-10.7987	3.49e-27	1.11e-25
Eya2	401.657	615	492.848	529.194	63.8366	65.0405	92.7579	30.4347	286.346	-3.04523	0.282256	-10.7889	3.88e-27	1.23e-25
Rasa4	2791.4	2134.15	2393.62	2837.13	597.376	601.293	836.652	716.907	1613.57	-1.88785	0.174989	-10.7884	3.91e-27	1.23e-25
Por	1484.83	1443.53	1718.35	1662.1	3967.28	4283.38	3707.87	3357.96	2703.16	1.27884	0.118633	10.7798	4.29e-27	1.35e-25
Klhl2	682.699	754.014	948.917	862.91	2319.62	2407.82	2439.17	2083.09	1562.28	1.52018	0.14115	10.7699	4.77e-27	1.5e-25
Igsf9	189.54	190.172	311.892	241.917	21.5029	18.583	23.1895	16.9082	126.713	-3.46998	0.322206	-10.7695	4.8e-27	1.5e-25
Rhoc	348.182	461.528	257.458	311.036	78.6198	58.4037	73.2299	59.1786	205.955	-2.34016	0.217764	-10.7463	6.17e-27	1.93e-25
Peli2	158.049	181.275	322.19	241.917	991.819	1006.14	1000.81	1058.45	620.081	2.22399	0.207	10.7439	6.33e-27	1.97e-25
Hdlbp	3732.56	3687.77	4156.11	4102.87	9980.01	9545.02	7528.64	8863.26	6449.53	1.19016	0.111075	10.715	8.66e-27	2.69e-25
Ctsw	4146.1	6180.02	4039.88	5031.66	652.477	749.956	735.961	236.714	2721.6	-3.12061	0.291421	-10.7082	9.31e-27	2.89e-25
Lpin1	661.903	954.195	704.699	708.472	196.885	216.359	224.572	248.55	489.454	-1.76934	0.165261	-10.7063	9.51e-27	2.94e-25
Arrb1	3267.92	3702.23	4069.31	3862.03	1414.48	1429.56	1742.26	1457.48	2618.16	-1.3008	0.121604	-10.6971	1.05e-26	3.24e-25
Stat4	672.598	974.213	753.249	697.672	213.685	179.193	209.926	118.357	477.361	-2.11044	0.197357	-10.6935	1.09e-26	3.36e-25
Tspan32	746.869	860.777	609.072	652.312	239.891	220.341	241.048	229.951	475.033	-1.61845	0.151354	-10.6931	1.1e-26	3.37e-25
Gm45221	680.322	615	461.953	360.716	1787.42	1534.42	1537.22	1259.66	1029.59	1.55682	0.145609	10.6918	1.11e-26	3.41e-25
Gimap8	3354.08	5287	3220.43	4352.35	559.074	696.862	501.015	251.932	2277.84	-3.06556	0.286938	-10.6837	1.21e-26	3.71e-25
Gm45752	15.4484	15.5696	33.8373	25.9197	121.625	313.256	231.895	213.043	121.324	3.26291	0.30562	10.6763	1.31e-26	4.01e-25
Dusp1	40136	30048.2	30661	22940	80514.7	71575	79537.4	64237.5	52456.3	1.27933	0.12019	10.6442	1.86e-26	5.65e-25
Zbtb4	1811.02	2012.93	1816.92	1639.42	653.149	663.678	659.679	388.888	1205.71	-1.64551	0.154614	-10.6427	1.89e-26	5.73e-25
Lrrk2	1241.22	1414.61	1412.34	1455.82	475.079	468.557	623.675	507.245	949.818	-1.41573	0.133159	-10.6319	2.12e-26	6.42e-25
Emb	3191.87	3450.89	6005.39	4676.34	22467.1	19936.9	16499.9	15592.7	11477.6	2.1337	0.200792	10.6264	2.25e-26	6.79e-25
Il21r	1712.39	2242.02	1310.83	1615.66	480.454	419.445	547.394	650.965	1122.4	-1.71002	0.161478	-10.5898	3.32e-26	1e-24
Cr2	213.9	202.405	113.282	111.239	2.68786	1.32736	3.6615	0	81.0628	-6.28289	0.593452	-10.587	3.42e-26	1.03e-24
Ctnnbip1	182.41	143.463	183.899	146.878	553.698	556.162	507.117	471.738	343.171	1.67455	0.158284	10.5794	3.71e-26	1.11e-24
Mcemp1	921.554	673.942	1528.57	1163.15	6576.51	6339.45	5254.25	3834.77	3286.52	2.39346	0.226249	10.5789	3.73e-26	1.12e-24
Bspry	169.338	207.966	126.522	138.238	12.0954	11.9462	17.6972	8.45409	86.5321	-3.67829	0.347995	-10.5699	4.11e-26	1.23e-24
Milr1	601.298	494.891	594.36	581.033	1613.39	1376.47	1465.82	1362.8	1011.26	1.35995	0.128686	10.568	4.19e-26	1.25e-24
Stat1	1216.26	1005.35	1407.93	1757.14	311.791	314.584	365.539	338.163	839.595	-1.98602	0.188157	-10.5551	4.81e-26	1.43e-24
Samd9l	3309.51	4569.68	3177.77	4614.79	1077.83	923.84	971.517	718.597	2420.44	-2.07605	0.196688	-10.5551	4.81e-26	1.43e-24
H2-T22	3085.51	2779.18	2477.48	2661.09	1290.84	1241.08	1273.59	1271.49	2010.03	-1.11321	0.105488	-10.553	4.92e-26	1.46e-24
Tcn2	1821.72	1541.39	1941.97	1764.7	4082.85	3833.41	3806.73	4494.19	2910.87	1.19982	0.114197	10.5066	8.06e-26	2.38e-24
Irgm1	2997.58	1866.13	2318.59	2333.85	614.847	641.113	723.756	563.042	1507.36	-1.88932	0.179835	-10.5058	8.12e-26	2.39e-24
Ahdc1	824.111	949.746	714.998	803.511	307.76	293.346	313.058	272.222	559.844	-1.46873	0.139908	-10.4978	8.84e-26	2.6e-24
Gbp6	361.254	269.132	229.505	278.637	38.302	29.2018	29.9022	11.8357	155.971	-3.39382	0.323596	-10.4878	9.82e-26	2.88e-24
Cacna1e	292.925	230.208	217.736	172.798	8.73553	7.96414	15.8665	1.69082	118.49	-4.78568	0.456894	-10.4744	1.13e-25	3.32e-24
Siglece	797.967	543.824	1327.01	690.112	5037.71	4509.03	4563.44	2769.56	2529.83	2.37323	0.226581	10.4741	1.14e-25	3.32e-24
Atp6v1a	2578.09	2058.53	2842.34	2284.17	6608.77	6217.34	6752.41	5743.71	4385.67	1.38285	0.132097	10.4685	1.21e-25	3.51e-24
Atp1b1	966.117	1422.4	1018.06	855.35	209.653	274.763	200.772	94.6858	630.225	-2.50702	0.23955	-10.4655	1.24e-25	3.61e-24
Dmkn	13.0717	10.009	20.5966	11.8799	202.261	184.503	115.947	229.951	98.5274	3.74148	0.357602	10.4627	1.28e-25	3.72e-24
Psmc1	1414.71	1305.62	1385.86	1233.35	2980.16	3137.87	3063.45	3449.27	2246.29	1.24084	0.118671	10.4562	1.37e-25	3.97e-24
AB124611	2552.54	2061.86	2576.05	1968.82	5374.37	5504.55	5345.78	5380.18	3845.52	1.24796	0.119393	10.4525	1.43e-25	4.12e-24
Rbm38	1870.44	1912.84	1546.22	1461.22	555.714	629.167	687.141	605.313	1158.51	-1.45299	0.13911	-10.4449	1.55e-25	4.45e-24
Nxpe4	1746.26	1897.27	2156.76	2151.33	579.905	577.4	743.894	858.935	1338.97	-1.53955	0.147538	-10.435	1.72e-25	4.93e-24
Setbp1	557.924	759.575	333.96	414.715	116.922	104.861	136.696	91.3041	314.495	-2.16094	0.207134	-10.4326	1.76e-25	5.05e-24
Pde7a	1893.61	2662.4	1625.66	2453.73	488.518	545.544	514.44	371.98	1319.49	-2.15347	0.206526	-10.4271	1.86e-25	5.34e-24
Trbc2	1439.07	1965.11	1003.35	1379.14	260.05	236.269	197.111	103.14	822.906	-2.89028	0.277375	-10.4201	2.01e-25	5.73e-24
BC147527	468.204	460.416	588.476	624.233	88.0273	71.6773	115.947	76.0868	311.633	-2.59533	0.249231	-10.4134	2.15e-25	6.14e-24
Spint2	365.413	358.101	383.98	331.556	44.3496	74.332	69.5684	35.5072	207.851	-2.72465	0.261868	-10.4047	2.36e-25	6.71e-24
Ccl9	6038.53	5514.98	8890.39	6540.4	21857.6	19388.7	15317.9	20100.4	12956.1	1.519	0.146084	10.3981	2.53e-25	7.17e-24
Gdf11	849.66	1294.5	853.29	888.83	130.361	131.408	100.081	33.8163	535.243	-3.39695	0.32709	-10.3854	2.89e-25	8.18e-24
Rasal3	3833.57	5677.35	4254.68	5404.26	1367.45	1369.83	1280.91	1004.35	3024.05	-1.92269	0.185267	-10.3779	3.13e-25	8.83e-24
Blk	489.594	374.783	141.234	98.2788	1.34393	3.98207	7.32299	1.69082	139.779	-6.28481	0.606021	-10.3706	3.37e-25	9.5e-24
Itgad	834.212	1134.36	684.103	1070.27	122.969	144.682	134.865	60.8694	523.291	-3.02325	0.291585	-10.3683	3.46e-25	9.71e-24
Bcl11b	608.428	894.141	591.418	827.27	82.6516	112.825	70.1787	40.5796	403.436	-3.29104	0.3177	-10.359	3.81e-25	1.07e-23
Bcl2	4046.28	5609.51	3170.41	2919.21	1280.09	1299.48	1335.84	684.781	2543.2	-1.7767	0.171718	-10.3466	4.34e-25	1.21e-23
Rtn4rl1	370.761	570.515	381.038	443.875	83.3235	66.3678	70.7889	42.2704	253.617	-2.74378	0.265345	-10.3404	4.63e-25	1.29e-23
Nt5dc2	96.2552	31.1392	147.119	77.7591	723.033	784.468	678.597	943.476	435.231	3.30746	0.319953	10.3373	4.78e-25	1.33e-23
Gimap4	6969.59	10318.2	7144.09	8638.82	1206.18	1332.67	1316.31	407.487	4666.67	-3.05923	0.296465	-10.319	5.78e-25	1.61e-23
Klra9	915.018	1258.91	766.489	1123.19	156.568	185.83	144.629	84.5409	579.397	-2.84541	0.275921	-10.3124	6.19e-25	1.72e-23
Furin	4197.8	4152.64	5516.96	4546.75	10612.3	10905.6	9923.26	9275.82	7391.39	1.1521	0.111749	10.3096	6.37e-25	1.76e-23
Adamts10	2277.45	3272.95	2505.43	2926.77	836.595	931.804	953.82	650.965	1794.47	-1.70151	0.165072	-10.3076	6.51e-25	1.8e-23
Siglecg	655.961	576.076	279.526	251.637	64.5086	67.6952	67.1274	27.0531	248.698	-2.93148	0.284486	-10.3045	6.73e-25	1.85e-23
Chpf	351.153	429.276	345.729	291.597	73.916	84.9508	73.8402	76.0868	215.819	-2.20265	0.213796	-10.3026	6.86e-25	1.89e-23
Cd38	1040.39	925.28	719.411	723.591	3095.74	2981.24	2800.43	4063.03	2043.64	1.92457	0.187045	10.2893	7.87e-25	2.16e-23
Mical1	2751	3219.57	2517.2	2741.01	1130.24	1222.5	1282.13	1330.67	2024.29	-1.17626	0.114755	-10.2503	1.18e-24	3.23e-23
H2-Q5	2470.55	3231.81	2278.87	2787.45	633.662	631.822	865.944	358.453	1657.32	-2.15724	0.210467	-10.2498	1.19e-24	3.24e-23
Ppp1r3d	240.044	214.638	266.285	147.958	823.156	714.118	773.796	422.704	450.337	1.64823	0.161158	10.2274	1.49e-24	4.08e-23
Cltc	5685.59	5191.35	6526.19	6277.97	13714.1	12228.9	11213.3	12890.8	9216.03	1.08171	0.105823	10.2219	1.58e-24	4.31e-23
Gimap3	4776.51	8295.27	5628.77	7590.15	1048.26	1008.79	1047.8	426.086	3727.71	-2.93586	0.287403	-10.2151	1.7e-24	4.61e-23
Gfi1	305.402	586.085	297.18	399.595	61.8207	67.6952	67.1274	54.1062	229.876	-2.61556	0.2561	-10.2131	1.73e-24	4.7e-23
Ifi206	997.608	957.531	1079.85	1109.15	289.617	205.74	311.837	201.207	644.067	-2.0517	0.201	-10.2075	1.84e-24	4.97e-23
Glrx	1187.15	954.195	841.52	905.029	3548.64	3370.16	2558.78	2214.97	1947.55	1.57271	0.154101	10.2057	1.87e-24	5.04e-23
Preb	2743.27	2742.48	2496.61	2631.93	6133.69	6209.37	5857.78	5014.96	4228.76	1.12506	0.110277	10.2021	1.94e-24	5.22e-23
Cd79b	1033.26	730.66	435.472	299.156	44.3496	46.4575	58.5839	57.4878	338.178	-3.4731	0.34103	-10.1841	2.33e-24	6.27e-23
Sirpb1c	2800.31	2177.52	2845.28	2906.25	6927.95	6723.06	5193.83	5459.65	4379.23	1.17843	0.115869	10.1704	2.69e-24	7.21e-23
Chd3	3910.81	5492.74	6196.65	6853.6	1828.41	1758.75	1748.97	2067.87	3732.23	-1.57322	0.154719	-10.1683	2.75e-24	7.36e-23
Smdt1	1279.84	1118.79	1234.33	1195.55	2473.5	2585.69	2154.79	2394.2	1804.58	0.99043	0.0974251	10.1661	2.81e-24	7.51e-23
Hivep3	1029.69	752.902	823.866	1038.95	167.991	176.538	212.367	116.666	539.871	-2.44069	0.240309	-10.1565	3.1e-24	8.27e-23
Cry1	147.948	225.759	317.777	269.997	1127.56	1118.96	992.875	1073.67	659.318	2.21845	0.218436	10.156	3.12e-24	8.29e-23
Nedd4	1666.05	2366.58	2172.95	2386.77	373.612	347.767	356.386	142.029	1226.52	-2.87474	0.283145	-10.1529	3.22e-24	8.54e-23
Arg2	99.8202	34.4756	41.1933	79.9191	657.181	580.055	590.721	439.613	315.372	3.23802	0.318944	10.1523	3.24e-24	8.57e-23
Usp18	655.367	529.367	641.438	801.351	91.3871	102.206	153.173	94.6858	383.622	-2.5794	0.254424	-10.1382	3.74e-24	9.88e-23
Zbtb16	847.283	799.611	750.306	662.032	2089.14	1818.48	2005.89	1317.15	1286.24	1.2272	0.121181	10.1269	4.2e-24	1.11e-22
F5	844.312	567.179	790.028	710.632	3191.16	2877.71	2682.66	1716.18	1672.48	1.82625	0.180407	10.1229	4.37e-24	1.15e-22
Racgap1	552.576	891.916	709.113	908.269	176.055	144.682	297.802	245.169	490.698	-1.841	0.182096	-10.1101	4.99e-24	1.31e-22
Hsp90aa1	9274.96	9192.74	10067.3	8440.1	4006.92	3451.13	3350.27	4167.86	6493.92	-1.30752	0.129524	-10.0948	5.82e-24	1.53e-22
Prmt2	198.452	312.504	226.563	269.997	29.5664	35.8386	61.6352	28.7439	145.413	-2.71104	0.2686	-10.0932	5.92e-24	1.55e-22
Clec2i	1251.91	1941.75	1256.4	1413.7	482.47	380.951	447.923	483.574	957.335	-1.69092	0.167782	-10.078	6.91e-24	1.8e-22
Skap1	1144.96	1373.46	862.117	875.87	233.843	188.485	160.496	62.5602	612.724	-2.816	0.279537	-10.0738	7.21e-24	1.88e-22
Acap1	3199	5474.94	3616.18	4933.38	649.117	704.826	582.178	262.077	2427.71	-3.01505	0.29942	-10.0696	7.53e-24	1.96e-22
Il1rap	333.922	342.531	444.299	488.154	1402.39	1287.54	1273.59	1252.9	853.165	1.71756	0.170649	10.0649	7.9e-24	2.05e-22
Polr1a	982.754	946.41	844.462	838.07	2103.92	1983.07	1915.57	2116.9	1466.4	1.16908	0.116176	10.063	8.05e-24	2.09e-22
Pacs1	2049.88	2298.74	1916.96	1927.78	809.045	841.544	1070.38	953.621	1483.49	-1.16315	0.11562	-10.0601	8.29e-24	2.14e-22
St8sia6	168.149	131.23	194.197	200.878	17.4711	7.96414	6.10249	13.5265	92.4397	-3.98431	0.396054	-10.06	8.3e-24	2.14e-22
Gse1	2316.66	3197.33	2339.19	2968.89	989.131	906.585	951.989	813.283	1810.38	-1.55141	0.154305	-10.0542	8.81e-24	2.27e-22
Grk6	3568.57	3673.32	3451.41	2915.97	6452.87	7293.82	6967.83	6080.18	5050.5	0.978678	0.097343	10.0539	8.83e-24	2.27e-22
Hnrnpll	1425.41	1173.28	1469.72	1314.34	3123.29	2756.92	2589.29	2673.18	2065.68	1.0525	0.104705	10.0521	8.99e-24	2.31e-22
Pou2af1	481.276	480.434	294.238	158.758	18.815	10.6189	24.41	27.0531	186.95	-4.10195	0.408244	-10.0478	9.39e-24	2.4e-22
Marchf1	2443.81	2263.15	2809.97	2505.57	6339.31	5811.17	6094.56	5192.5	4182.51	1.22679	0.122269	10.0335	1.09e-23	2.77e-22
Dnaja1	9685.53	12475.7	12641.9	13280.6	4750.11	4696.19	4983.91	4188.15	8337.77	-1.36071	0.135698	-10.0275	1.15e-23	2.94e-22
Atrnl1	746.869	745.117	1234.33	1160.99	3818.1	3664.83	3384.44	3187.19	2242.73	1.8917	0.188904	10.0141	1.32e-23	3.36e-22
Rnf103	581.096	432.613	431.058	444.955	1336.54	1238.42	981.281	1181.88	828.481	1.32497	0.132339	10.012	1.35e-23	3.43e-22
Cd180	1901.34	1511.36	1541.81	1413.7	341.358	266.799	430.836	483.574	986.347	-2.09057	0.209046	-10.0005	1.52e-23	3.84e-22
Cfh	1528.2	1382.36	1890.48	1300.3	4580.11	4145.33	4368.77	5001.44	3024.62	1.5803	0.158229	9.98744	1.73e-23	4.38e-22
Pced1b	297.084	334.747	282.468	338.036	59.8048	74.332	87.8759	67.6327	192.748	-2.11829	0.212428	-9.9718	2.03e-23	5.11e-22
Sla2	771.824	1060.96	620.842	753.831	152.536	229.633	245.93	157.246	499.1	-2.03885	0.204515	-9.96923	2.08e-23	5.24e-22
Cxcr6	1129.51	1465.77	1506.5	1669.66	278.865	268.126	242.879	123.43	835.592	-2.69108	0.269945	-9.96902	2.08e-23	5.24e-22
Itk	1479.48	1893.93	1490.31	1732.3	366.22	383.606	345.401	170.773	982.753	-2.42552	0.24334	-9.96761	2.11e-23	5.3e-22
Gm19585	404.628	581.636	381.038	467.634	76.6039	80.9687	78.1119	37.198	263.477	-2.76014	0.276929	-9.96697	2.13e-23	5.33e-22
Arnt	1480.67	1542.5	1583	1580.02	4039.85	3809.51	3628.54	3092.51	2594.57	1.23078	0.1235	9.96588	2.15e-23	5.37e-22
H1f0	1382.03	1490.23	1531.51	1004.39	3757.62	3363.52	3792.09	3491.54	2476.62	1.42993	0.143632	9.95553	2.39e-23	5.95e-22
Unc13d	2121.18	2723.57	2434.82	2692.41	970.988	955.697	1067.94	818.356	1723.12	-1.38316	0.138935	-9.95538	2.39e-23	5.95e-22
Cdca7l	373.732	544.936	286.882	375.836	97.4348	88.9329	112.286	81.1592	245.15	-2.03526	0.204463	-9.95414	2.42e-23	6.01e-22
Dab2ip	464.639	785.153	434.001	630.713	89.3712	104.861	126.322	55.797	336.357	-2.61491	0.262704	-9.95382	2.43e-23	6.02e-22
Lasp1	6350.47	6871.76	6162.81	6303.89	3020.48	3110	3247.14	3555.79	4827.79	-0.992315	0.0997208	-9.95093	2.5e-23	6.19e-22
Ccl4	6963.65	6692.71	4713.69	2358.69	1585.16	1807.86	1803.29	916.423	3355.18	-1.69652	0.170532	-9.94839	2.56e-23	6.33e-22
Gbp5	2420.64	1055.4	1997.87	2633.01	206.293	204.413	307.566	179.227	1125.55	-3.13481	0.315363	-9.94031	2.78e-23	6.86e-22
Car2	612.587	808.508	394.279	289.437	73.2441	88.9329	90.9271	16.9082	296.853	-3.04362	0.306269	-9.93772	2.85e-23	7.02e-22
Msrb1	3383.19	2947.11	4354.72	3532.64	8793.32	10585.7	11459.9	8941.04	6749.69	1.48872	0.14983	9.93608	2.9e-23	7.13e-22
Ufc1	802.721	794.05	757.662	652.312	1760.55	1726.89	1584.21	1601.2	1209.95	1.15171	0.115917	9.93566	2.91e-23	7.14e-22
Rnf43	510.984	936.401	541.398	633.953	100.795	80.9687	97.6399	32.1255	366.783	-3.10864	0.312887	-9.93536	2.92e-23	7.15e-22
Tmem273	360.66	599.43	497.262	662.032	108.858	115.48	104.963	103.14	318.978	-2.25065	0.226558	-9.93412	2.96e-23	7.23e-22
Cnp	1617.92	1663.72	1671.27	1578.94	489.19	512.36	658.459	689.853	1110.21	-1.49102	0.150296	-9.92053	3.39e-23	8.27e-22
Spn	7444.33	9388.48	8783	7779.15	1737.7	1773.35	2762.6	3249.75	5364.79	-1.85852	0.187401	-9.91733	3.5e-23	8.52e-22
Slc7a11	394.527	84.5208	76.5018	87.479	1617.42	1234.44	1936.93	1068.6	812.552	3.54667	0.35799	9.9072	3.87e-23	9.41e-22
Tnfrsf1a	5128.26	4516.3	5693.5	4920.42	9783.8	10163.6	9283.11	8870.03	7294.87	0.914603	0.0923241	9.90644	3.9e-23	9.46e-22
Hpgd	2913.2	1889.48	2474.54	2063.86	681.372	570.763	679.207	789.612	1507.75	-1.76891	0.178808	-9.89276	4.48e-23	1.08e-21
Wipi1	98.0377	96.754	133.878	78.8391	421.993	434.046	414.969	470.047	268.571	2.11601	0.214027	9.88665	4.76e-23	1.15e-21
Ifit3b	303.026	193.508	169.187	305.636	9.4075	22.5651	8.54349	21.9806	129.232	-4.05993	0.410672	-9.88606	4.78e-23	1.15e-21
Rcbtb2	1413.53	1163.27	1237.27	1278.7	477.094	455.283	525.425	537.68	886.032	-1.35198	0.136894	-9.87611	5.28e-23	1.27e-21
Nlrx1	661.903	643.915	1250.51	776.511	3412.91	3261.32	2978.63	2490.57	1934.53	1.91124	0.193714	9.86632	5.83e-23	1.4e-21
Msh2	553.764	718.426	597.303	687.952	209.653	205.74	282.545	214.734	433.765	-1.4841	0.150615	-9.85362	6.61e-23	1.59e-21
Cxcr3	969.088	1480.23	1382.92	1516.3	217.044	215.032	217.249	86.2317	760.511	-2.90345	0.294796	-9.849	6.92e-23	1.66e-21
Osbpl5	358.283	583.86	525.214	521.634	79.2918	65.0405	88.4861	35.5072	282.165	-2.89904	0.294532	-9.84289	7.36e-23	1.76e-21
Chst3	600.109	593.869	272.17	198.718	10.7514	5.30943	8.54349	27.0531	214.565	-5.14986	0.523427	-9.83874	7.67e-23	1.83e-21
Lag3	616.746	989.782	662.035	740.871	130.361	155.301	136.086	60.8694	436.506	-2.67191	0.271703	-9.83396	8.04e-23	1.91e-21
Pvrig	228.755	343.644	292.767	410.395	40.3178	41.1481	39.056	23.6714	177.469	-3.09847	0.31509	-9.83363	8.07e-23	1.92e-21
Eef2k	528.809	791.826	728.239	644.752	151.864	193.794	184.295	91.3041	414.36	-2.13577	0.217214	-9.83254	8.15e-23	1.93e-21
Lbh	4666.59	5397.09	4568.04	4583.47	2461.4	2195.45	2245.11	2269.08	3548.28	-1.06507	0.108334	-9.8313	8.26e-23	1.95e-21
Ly6d	406.411	300.271	247.16	194.398	2.68786	11.9462	17.087	8.45409	148.552	-4.94784	0.503563	-9.82566	8.73e-23	2.06e-21
Abcg3	934.626	880.795	776.788	1140.47	184.79	147.337	297.802	344.927	588.441	-1.99922	0.203585	-9.8201	9.23e-23	2.18e-21
Emilin1	784.301	709.529	978.341	870.47	2129.45	2020.24	2015.04	2739.12	1530.81	1.41283	0.143909	9.81753	9.46e-23	2.23e-21
Mydgf	668.439	567.179	691.459	541.074	1488.4	1519.82	1225.38	1449.03	1018.85	1.20439	0.122815	9.80654	1.06e-22	2.48e-21
Cxxc5	588.82	944.186	563.465	555.113	116.922	135.39	119.609	45.6521	383.645	-2.71053	0.276583	-9.80008	1.12e-22	2.64e-21
Esd	1423.03	1218.88	1591.83	1416.94	3239.54	3132.56	3347.83	3621.73	2374.04	1.24404	0.12707	9.79017	1.24e-22	2.9e-21
Pik3c2a	1126.54	1034.27	907.724	1069.19	3056.09	2454.28	2240.84	2220.04	1763.62	1.26154	0.12902	9.77786	1.4e-22	3.27e-21
Fam189b	814.01	1139.92	840.049	872.63	325.231	358.386	387.508	272.222	626.244	-1.44497	0.148134	-9.75447	1.77e-22	4.12e-21
Fpr2	604.269	207.966	509.031	456.835	1901.66	2085.28	1280.91	1389.85	1054.48	1.97104	0.202314	9.74246	1.99e-22	4.63e-21
Ppp1r15b	6197.76	5871.97	5686.15	5197.98	10474.6	9894.12	10110.6	9025.58	7807.34	0.783927	0.0805556	9.7315	2.21e-22	5.14e-21
Ssh2	9597.59	8921.39	10096.8	8659.34	19272.6	17304.7	17339.6	15722.9	13364.4	0.900856	0.0926145	9.72694	2.31e-22	5.37e-21
Sec61g	781.925	650.587	857.703	650.152	1664.45	2009.62	1519.52	1271.49	1175.68	1.12818	0.116015	9.72439	2.37e-22	5.5e-21
Tmem104	894.223	901.925	1157.83	988.188	2793.35	2669.31	2447.71	2121.98	1746.81	1.34984	0.138831	9.72292	2.41e-22	5.57e-21
A530088E08Rik	428.989	551.609	469.309	395.275	80.6357	147.337	142.188	71.0143	285.795	-2.11672	0.217743	-9.7212	2.45e-22	5.65e-21
Skint3	847.877	690.624	511.974	613.433	217.044	147.337	223.351	240.096	436.467	-1.69014	0.173992	-9.71386	2.63e-22	6.06e-21
Vsir	9140.68	9629.81	13031.8	10955.4	27173.6	26391.8	22639	24058.6	17877.6	1.23946	0.127663	9.7089	2.76e-22	6.35e-21
Sbno2	5611.32	5627.3	8844.79	6364.37	20902.8	20665.6	20735.7	15536.9	13036.1	1.57294	0.162132	9.70161	2.97e-22	6.81e-21
Rnf144a	739.739	811.844	556.109	558.353	167.319	135.39	211.146	216.425	424.541	-1.87882	0.193682	-9.70055	3e-22	6.87e-21
Ppp1r16b	2755.75	3467.58	2096.44	2489.37	534.883	562.799	656.628	197.826	1595.16	-2.55972	0.264014	-9.69537	3.15e-22	7.21e-21
Myd88	3554.31	2431.08	3697.1	3059.6	8529.91	7972.1	8281.08	7760.85	5660.76	1.37011	0.141515	9.68168	3.61e-22	8.23e-21
Pold1	761.129	756.238	795.913	863.99	198.901	268.126	302.073	238.405	523.097	-1.66884	0.172445	-9.67754	3.76e-22	8.56e-21
Baiap3	1525.23	2852.58	1375.56	2333.85	243.251	240.252	274.612	79.4684	1115.6	-3.31095	0.342297	-9.67275	3.94e-22	8.95e-21
Ppp2cb	772.418	762.911	894.483	860.75	1838.49	1898.12	1941.2	2679.95	1456.04	1.33085	0.137645	9.66876	4.09e-22	9.29e-21
Arap3	2020.76	3356.36	3049.77	3394.4	665.916	698.19	686.53	392.27	1783.03	-2.27491	0.235393	-9.66428	4.28e-22	9.69e-21
B2m	43154.4	34895.9	37753.6	38406.5	22281.7	20486.4	20993.2	20742.9	29839.3	-0.864375	0.0894675	-9.66133	4.4e-22	9.96e-21
Mbp	5055.77	5442.69	4772.54	4761.66	1823.04	1852.99	1947.92	2480.43	3517.13	-1.31623	0.136249	-9.66042	4.44e-22	1e-20
Plekha1	1555.53	1523.6	1647.73	1707.46	5442.91	4891.31	4860.02	3518.59	3143.39	1.5252	0.157908	9.65878	4.51e-22	1.02e-20
Fcmr	559.706	454.855	207.438	146.878	1.34393	5.30943	12.205	0	173.467	-6.45312	0.668251	-9.65673	4.6e-22	1.04e-20
Cers4	426.612	467.088	320.719	372.596	98.1068	92.915	112.896	57.4878	243.553	-2.14434	0.222291	-9.64655	5.08e-22	1.14e-20
Cyp4f16	1736.75	1559.19	1706.58	1729.06	3179.06	3044.96	2884.65	3263.28	2387.94	0.877946	0.0910168	9.64598	5.11e-22	1.15e-20
Uxs1	351.747	430.389	414.875	384.475	1033.48	955.697	1011.18	935.022	689.609	1.32142	0.137023	9.64381	5.22e-22	1.17e-20
Ddx28	381.456	314.729	459.011	285.117	1086.57	1067.19	1009.96	999.273	700.414	1.55334	0.161142	9.63958	5.44e-22	1.22e-20
Parp14	5567.95	4885.52	5881.81	6355.73	1797.5	1677.78	2349.46	1795.65	3788.92	-1.57992	0.163938	-9.63735	5.56e-22	1.24e-20
Gm20528	109.921	139.014	133.878	152.278	362.189	659.696	600.485	459.902	327.171	1.92797	0.200059	9.63703	5.58e-22	1.24e-20
Trdc	243.015	275.805	110.339	183.598	12.0954	15.9283	12.205	15.2174	108.525	-3.85841	0.400909	-9.62416	6.32e-22	1.41e-20
Nt5c2	830.052	765.135	645.852	686.872	1659.08	1578.23	1755.08	1432.12	1169.05	1.13441	0.117919	9.62023	6.57e-22	1.46e-20
Serp1	6611.3	6042.12	6214.3	5586.77	15982.7	13557.6	10810.6	12229.7	9629.38	1.09237	0.113603	9.61563	6.87e-22	1.52e-20
Tesc	162.802	214.638	197.139	174.958	14.7832	11.9462	15.8665	3.38163	99.4394	-4.02179	0.418278	-9.61512	6.9e-22	1.53e-20
Traf3ip2	372.543	527.143	344.258	372.596	104.826	106.189	175.142	125.12	265.977	-1.67417	0.174182	-9.61162	7.14e-22	1.58e-20
Arhgef5	181.221	343.644	363.384	322.916	36.2861	31.8566	32.9535	18.599	166.357	-3.2833	0.342058	-9.59865	8.1e-22	1.79e-20
Satb1	1315.49	1691.53	1204.9	1069.19	483.142	471.212	540.071	500.482	909.502	-1.3906	0.144886	-9.5979	8.16e-22	1.8e-20
Usp11	422.453	538.264	331.018	447.115	112.218	119.462	130.593	125.12	278.28	-1.82623	0.190325	-9.59531	8.37e-22	1.84e-20
Nav2	344.023	455.967	220.678	443.875	92.0591	74.332	109.845	104.831	230.701	-1.91323	0.199444	-9.59278	8.57e-22	1.88e-20
Ccr2	11367	11703.9	18890.1	15549.7	57436.1	49832.9	40361.9	41296.5	30804.8	1.73155	0.18062	9.58671	9.09e-22	1.99e-20
Fndc3b	1015.43	990.895	1297.59	1234.43	4113.09	3810.84	3501	2735.74	2337.38	1.63728	0.170941	9.57805	9.89e-22	2.16e-20
Slamf7	2730.8	2935.98	2626.07	3180.56	466.343	526.961	601.706	184.299	1656.59	-2.78635	0.291185	-9.56903	1.08e-21	2.35e-20
Mxd1	3441.42	3671.09	3099.8	2398.65	6686.04	6023.54	7039.22	4073.18	4554.12	0.905773	0.0946706	9.56762	1.09e-21	2.38e-20
Klf9	976.812	955.307	632.611	401.755	3220.05	2828.6	2430.01	2167.63	1701.6	1.91061	0.19979	9.56309	1.14e-21	2.49e-20
Srgap3	1084.95	1542.5	828.279	1108.07	264.082	212.377	281.325	103.14	678.091	-2.44675	0.256093	-9.55415	1.25e-21	2.71e-20
Cd48	2173.47	2286.51	2358.32	2523.93	1128.23	1105.69	1182.05	1352.65	1763.86	-0.971955	0.101793	-9.54838	1.32e-21	2.86e-20
Ccr7	1210.91	750.678	457.54	341.276	43.0057	87.6055	79.9426	21.9806	374.118	-3.57799	0.37481	-9.54613	1.35e-21	2.91e-20
Ctdspl	77.2418	114.548	192.726	161.998	776.118	767.212	767.083	667.873	440.6	2.52599	0.264752	9.54096	1.42e-21	3.06e-20
Sytl2	1648.22	2719.12	1304.94	1772.26	258.034	278.745	320.991	76.0868	1047.3	-3.0905	0.324137	-9.53454	1.51e-21	3.24e-20
Tmed2	3444.39	2872.59	3026.24	2823.09	6599.36	5898.77	4954	5821.48	4429.99	0.932539	0.0978066	9.53452	1.51e-21	3.24e-20
Klre1	1617.92	3108.36	1699.22	2341.41	350.765	314.584	221.52	121.739	1221.94	-3.1653	0.332541	-9.51852	1.76e-21	3.78e-20
Mef2c	1475.32	1343.44	1090.15	1067.03	386.379	319.893	455.856	468.356	825.802	-1.61504	0.169708	-9.51659	1.79e-21	3.84e-20
Cped1	17.825	24.4665	13.2407	7.55991	187.478	184.503	170.87	162.318	96.0326	3.53216	0.371313	9.51263	1.86e-21	3.98e-20
Card19	980.971	781.817	1010.71	846.71	2195.31	2235.27	2152.35	1722.94	1490.76	1.19887	0.126033	9.51236	1.86e-21	3.99e-20
Rnasel	1089.7	1427.96	1549.16	1193.39	3723.35	3650.23	4314.46	2612.31	2445.07	1.4355	0.151023	9.50519	2e-21	4.26e-20
Cd55	837.182	801.835	189.783	171.718	14.7832	10.6189	35.3945	27.0531	261.046	-4.33131	0.455831	-9.50202	2.06e-21	4.39e-20
Zap70	1828.85	2721.35	1652.15	2001.22	376.972	439.355	361.878	145.41	1190.9	-2.70286	0.284478	-9.50113	2.08e-21	4.42e-20
Pcmtd1	1227.55	1384.58	1048.96	1098.35	561.09	504.395	534.578	466.666	853.271	-1.19989	0.126343	-9.49707	2.16e-21	4.59e-20
Ypel3	2486.59	2527.84	2555.46	2445.09	1255.23	1355.23	1357.19	1344.2	1915.85	-0.916129	0.0964664	-9.49687	2.16e-21	4.59e-20
Gm15922	348.182	365.886	594.36	528.114	1794.82	1841.04	1606.18	1383.09	1057.71	1.88182	0.198401	9.48492	2.43e-21	5.14e-20
Ddi2	3408.15	3268.51	5428.69	4014.31	14136.1	13602.7	13193	9849.01	8362.56	1.67167	0.176249	9.48471	2.43e-21	5.14e-20
Smox	970.87	586.085	1246.1	1020.59	4415.48	4717.43	4354.74	2871.01	2522.79	2.12031	0.223584	9.48328	2.46e-21	5.2e-20
Galnt12	191.322	250.226	207.438	204.118	38.9739	38.4933	54.3122	30.4347	126.915	-2.39277	0.252384	-9.48068	2.53e-21	5.32e-20
Cd274	3575.11	2218.67	1685.98	1397.5	453.576	428.736	707.889	338.163	1350.7	-2.16042	0.227932	-9.47836	2.58e-21	5.43e-20
Card10	480.682	491.555	413.404	525.954	75.26	111.498	136.696	82.8501	289.737	-2.26071	0.23857	-9.47609	2.64e-21	5.54e-20
Rfx7	1491.36	1955.1	1484.43	1739.86	736.473	675.624	732.909	691.544	1188.41	-1.22462	0.129286	-9.47219	2.74e-21	5.74e-20
Clip2	1204.97	1075.42	1116.63	1048.67	481.126	493.777	513.83	395.651	791.259	-1.24085	0.131001	-9.47208	2.74e-21	5.74e-20
Rab7b	656.555	465.976	882.713	448.195	1987	1910.07	1712.36	1542.03	1200.61	1.59215	0.168098	9.47155	2.76e-21	5.76e-20
Tent5c	1540.68	1023.15	876.829	457.915	241.907	252.198	268.51	147.101	601.035	-2.02067	0.213756	-9.45315	3.29e-21	6.86e-20
Tap2	5176.39	4416.21	4453.29	4851.3	2109.97	2146.34	2359.83	2387.43	3487.6	-1.06907	0.113155	-9.44784	3.46e-21	7.21e-20
Plcg1	731.421	811.844	797.384	805.671	208.981	281.4	316.719	316.183	533.7	-1.50577	0.159664	-9.43091	4.07e-21	8.46e-20
Eepd1	241.826	181.275	298.651	172.798	723.705	804.378	827.498	617.148	483.41	1.75602	0.186288	9.42637	4.25e-21	8.81e-20
Plpp5	172.309	160.145	182.427	169.558	639.71	582.71	416.19	503.864	353.364	1.63401	0.173347	9.42627	4.25e-21	8.81e-20
Camk2d	1577.52	1407.94	1656.56	1383.46	3672.96	3188.31	3873.86	3778.98	2567.45	1.26896	0.134859	9.4095	4.98e-21	1.03e-19
Ulbp1	282.23	382.568	310.421	287.277	59.1328	43.8028	84.2144	79.4684	191.139	-2.26654	0.240937	-9.40718	5.1e-21	1.05e-19
Prrt1	359.472	549.385	339.845	625.313	86.0114	87.6055	112.286	72.7051	279.078	-2.33796	0.248541	-9.40674	5.12e-21	1.06e-19
Ccdc115	721.914	676.166	581.12	619.913	1640.94	1590.17	1360.25	1503.14	1086.7	1.22813	0.130627	9.40184	5.36e-21	1.1e-19
Stat3	6585.76	6514.77	7729.63	6312.53	16142.6	14802.7	13863.6	11800.2	10469	1.05608	0.112352	9.39974	5.47e-21	1.12e-19
Slc16a1	136.659	130.117	75.0306	46.4395	602.752	581.382	498.574	414.25	310.65	2.51803	0.26795	9.39738	5.59e-21	1.15e-19
Pwwp3a	1039.79	1238.9	1121.05	1300.3	469.031	463.247	508.948	417.632	819.862	-1.33168	0.141864	-9.38701	6.17e-21	1.27e-19
Krba1	262.028	336.971	238.333	301.316	56.445	61.0584	46.3789	55.797	169.791	-2.37511	0.253062	-9.38551	6.26e-21	1.28e-19
Cd226	1396.29	2054.08	1797.79	1878.1	245.939	252.198	253.253	59.1786	992.104	-3.27217	0.348679	-9.38449	6.32e-21	1.29e-19
Tmem65	295.301	260.235	338.373	334.796	905.136	755.266	721.925	852.172	557.901	1.40308	0.149531	9.3832	6.4e-21	1.31e-19
Cd69	4142.54	3944.67	3060.07	1725.82	1171.91	1184	1213.18	813.283	2156.93	-1.49935	0.159851	-9.37969	6.62e-21	1.35e-19
Arhgef1	12893.4	15478.4	12293.3	13782.8	7340.54	7031.01	7617.13	7640.8	10509.7	-0.873354	0.0931416	-9.37663	6.81e-21	1.39e-19
Rab5c	5815.12	4937.79	5496.36	4382.59	9674.94	9541.04	8362.25	7776.07	6998.27	0.779058	0.0830872	9.3764	6.83e-21	1.39e-19
Bcl7a	218.654	232.432	160.36	218.157	43.0057	35.8386	45.1584	33.8163	123.428	-2.38327	0.254378	-9.36901	7.32e-21	1.48e-19
Slc6a6	4698.68	3823.45	4512.14	4156.87	8645.49	8011.92	8113.26	8935.97	6362.22	0.9743	0.104004	9.36792	7.4e-21	1.5e-19
Ctss	24142.2	16022.2	24792.5	23825.6	47122.8	45086.3	38351.1	46994.6	33292.2	1.01658	0.108653	9.35623	8.26e-21	1.67e-19
Arhgap39	1662.48	1568.08	1914.02	1705.3	656.509	699.517	801.867	672.945	1210.09	-1.27341	0.136139	-9.35377	8.46e-21	1.71e-19
Dhx38	3042.14	2683.53	3110.09	2897.61	5594.1	5856.3	6150.09	6381.14	4464.38	1.03158	0.110314	9.35137	8.65e-21	1.74e-19
Zfand5	4758.69	4531.87	4663.67	3812.36	8579.64	8337.13	9383.8	8188.63	6531.97	0.960143	0.102695	9.34949	8.81e-21	1.77e-19
Il12rb1	679.728	1115.45	714.998	1025.99	166.647	176.538	201.382	92.995	521.716	-2.47125	0.264345	-9.34857	8.88e-21	1.78e-19
Mx2	462.263	384.792	386.923	367.196	80.6357	78.314	123.881	79.4684	245.434	-2.16	0.231336	-9.33707	9.9e-21	1.99e-19
St3gal6	803.315	1023.15	682.632	608.033	231.828	236.269	231.284	99.7582	489.533	-2.00227	0.214626	-9.32911	1.07e-20	2.14e-19
Cd302	690.423	552.721	785.615	533.514	1620.11	1620.7	1645.84	1421.98	1108.86	1.31537	0.141026	9.32712	1.09e-20	2.17e-19
Anxa6	5487.14	6327.94	6098.08	5810.33	3134.04	3137.87	3207.47	3337.67	4567.57	-0.886718	0.0950772	-9.3263	1.1e-20	2.19e-19
Sorbs3	128.34	131.23	92.6849	172.798	14.1112	7.96414	9.76399	10.1449	70.8796	-3.60739	0.38682	-9.32576	1.1e-20	2.2e-19
Zfp36l1	7951.75	7740.32	5764.12	4299.43	17574.5	16781.8	14896.2	10422.2	10678.8	1.22638	0.131568	9.32132	1.15e-20	2.29e-19
Cd40	1241.22	517.134	775.317	711.712	148.504	155.301	167.819	120.048	479.631	-2.39341	0.256822	-9.31932	1.17e-20	2.33e-19
Gm44876	30.3026	42.2604	48.5492	32.3996	136.409	311.929	242.879	153.864	124.824	2.40597	0.258582	9.30448	1.35e-20	2.67e-19
Utrn	2301.81	2905.96	2596.65	3052.04	1115.46	861.454	1310.21	1132.85	1909.55	-1.30076	0.139883	-9.29896	1.42e-20	2.81e-19
Styk1	644.672	1257.8	594.36	917.989	123.641	163.265	116.558	84.5409	487.854	-2.77474	0.298505	-9.29546	1.47e-20	2.9e-19
Cep68	382.644	418.155	333.96	329.396	118.266	116.807	135.475	101.449	242.019	-1.63468	0.175893	-9.2936	1.49e-20	2.95e-19
Snn	500.289	363.662	194.197	132.838	15.4552	17.2556	29.9022	20.2898	159.236	-3.74514	0.403438	-9.28306	1.65e-20	3.25e-19
Aff3	262.622	236.881	88.2713	91.7989	12.7673	9.2915	12.205	1.69082	89.4409	-4.22707	0.455435	-9.28141	1.67e-20	3.29e-19
Gm44165	5.34751	15.5696	20.5966	3.23996	319.183	301.31	194.67	57.4878	114.675	4.3856	0.472625	9.27924	1.71e-20	3.36e-19
Ly75	528.809	517.134	354.557	500.034	101.467	122.117	136.696	98.0674	294.86	-2.04863	0.220795	-9.2784	1.72e-20	3.38e-19
Lat2	2178.81	2389.94	2264.16	2419.17	1044.9	1211.88	1027.05	1224.15	1720.01	-1.04222	0.11238	-9.27405	1.79e-20	3.51e-19
Eif4ebp1	762.317	620.56	913.608	761.391	2134.83	2114.48	2110.24	1687.44	1388.11	1.40349	0.151363	9.27235	1.82e-20	3.56e-19
Cd28	387.992	500.452	230.977	98.2788	22.8468	17.2556	14.646	16.9082	161.169	-3.94303	0.425255	-9.27215	1.82e-20	3.56e-19
Trp53	1468.78	1425.73	1271.11	1354.3	538.915	609.257	649.305	607.003	990.551	-1.20238	0.12974	-9.26763	1.9e-20	3.71e-19
Slc31a1	906.7	636.13	1056.31	890.99	2359.94	2247.21	2002.84	1995.16	1511.91	1.32189	0.142713	9.26255	2e-20	3.89e-19
Strbp	478.305	610.551	392.807	422.275	151.864	116.807	137.916	147.101	307.203	-1.77515	0.191704	-9.25983	2.05e-20	3.98e-19
Prrc2b	5056.96	6463.61	5308.05	5862.17	2871.3	2742.32	3027.45	2635.98	4245.98	-1.00363	0.10845	-9.25432	2.16e-20	4.19e-19
Gm20743	137.253	190.172	123.58	103.679	6.71964	14.6009	10.3742	5.07245	73.9313	-3.9736	0.429425	-9.2533	2.18e-20	4.22e-19
Traf3	1572.17	1481.34	1452.06	1545.46	469.031	481.83	659.679	657.728	1039.91	-1.43371	0.155419	-9.22485	2.84e-20	5.5e-19
Rab11fip4	965.523	1257.8	973.927	1159.91	366.892	325.202	490.03	275.603	726.861	-1.59322	0.172722	-9.22418	2.86e-20	5.52e-19
Lrp1	29681.7	28576.9	37793.4	35638.5	71992.9	68219.5	76668.7	79777.8	53543.7	1.1794	0.127865	9.22381	2.87e-20	5.53e-19
Gvin1	10444.9	13551.1	13767.4	15070.1	4940.95	4108.17	4909.46	3750.23	8817.79	-1.57356	0.170602	-9.22354	2.87e-20	5.54e-19
Rabgap1l	1957.19	2273.16	1321.13	1448.26	675.324	594.656	566.311	470.047	1163.26	-1.58157	0.171557	-9.21891	3e-20	5.78e-19
Stt3a	3175.83	2863.7	3296.93	2874.93	6331.92	6066.02	5089.48	4942.26	4330.13	0.872241	0.0946286	9.21752	3.04e-20	5.84e-19
Il12rb2	1062.37	1637.03	1141.64	1230.11	206.965	207.068	203.213	52.4153	717.602	-3.04039	0.330055	-9.21177	3.21e-20	6.16e-19
Hip1r	2366.57	3294.09	2292.11	2604.93	548.323	761.903	679.818	278.985	1603.34	-2.28829	0.248525	-9.20751	3.34e-20	6.39e-19
Ssr2	1152.69	1052.06	1191.66	1122.11	2735.57	2675.95	1909.47	2597.1	1804.57	1.12164	0.121849	9.20521	3.41e-20	6.52e-19
P2ry2	122.993	57.83	104.454	72.3591	426.025	438.028	430.226	434.54	260.807	2.3192	0.251959	9.20469	3.43e-20	6.55e-19
Cdkn1a	4782.46	3232.92	3541.15	2501.25	8955.94	8495.08	7682.43	7197.81	5798.63	1.23433	0.134248	9.19439	3.77e-20	7.19e-19
Kcnk5	338.676	433.725	191.255	274.317	29.5664	45.1301	29.292	28.7439	171.338	-3.20737	0.348861	-9.19384	3.79e-20	7.22e-19
Il13ra1	2199.61	1623.69	2857.05	2366.25	6777.43	6196.1	6317.3	5980.42	4289.73	1.50935	0.16431	9.186	4.08e-20	7.75e-19
Slc25a30	697.553	660.596	717.94	653.392	1513.26	1345.94	1387.1	1342.51	1039.79	1.03515	0.112757	9.18035	4.3e-20	8.16e-19
Pot1b	2428.96	2525.61	2639.31	2893.29	905.808	813.67	1155.81	1330.67	1836.64	-1.34035	0.146026	-9.17884	4.36e-20	8.26e-19
L1cam	1099.8	1476.89	1875.77	1798.18	284.241	252.198	505.897	442.994	966.996	-2.09391	0.228522	-9.16288	5.05e-20	9.57e-19
Mertk	805.097	323.626	831.222	457.915	2546.07	2468.88	2210.93	2593.71	1529.68	2.12178	0.231756	9.15525	5.42e-20	1.03e-18
Gbp9	3550.15	3338.57	2392.15	2960.25	1128.9	1223.82	1253.45	992.51	2104.98	-1.404	0.153381	-9.15367	5.5e-20	1.04e-18
Txndc5	1450.96	1330.09	1953.74	1331.62	3529.83	3530.77	2830.95	2977.53	2366.94	1.09758	0.119955	9.14988	5.7e-20	1.07e-18
Cd93	1970.85	2542.3	5996.57	3671.96	17001.4	15815.5	15501.6	16116.9	9827.11	2.31475	0.253016	9.14863	5.77e-20	1.09e-18
AU020206	3245.34	5422.67	3861.87	5258.46	968.972	995.517	893.405	485.265	2641.44	-2.42535	0.265304	-9.14179	6.14e-20	1.15e-18
Cd3e	562.083	349.204	117.695	250.557	10.7514	3.98207	2.441	27.0531	165.471	-5.19935	0.568892	-9.13943	6.28e-20	1.18e-18
Ckb	1989.27	1678.18	1927.26	1630.78	466.343	461.92	529.696	725.361	1176.1	-1.74809	0.191808	-9.11376	7.96e-20	1.49e-18
Nes	217.465	100.09	150.061	107.999	5.37571	11.9462	7.32299	6.76327	75.878	-4.1998	0.461104	-9.10815	8.38e-20	1.57e-18
Gimap9	621.5	953.083	569.35	718.192	165.975	151.319	119.609	84.5409	422.946	-2.46315	0.27058	-9.10323	8.77e-20	1.64e-18
Calhm6	1188.93	439.285	795.913	771.111	100.795	92.915	139.137	89.6133	452.212	-2.86004	0.314724	-9.08746	1.01e-19	1.89e-18
Gpat3	63.576	56.7179	22.0678	36.7196	293.648	257.507	305.735	236.714	159.086	2.66008	0.292747	9.08661	1.02e-19	1.9e-18
Inppl1	1450.96	1518.04	1765.43	1723.66	664.572	678.279	740.843	855.554	1174.67	-1.13659	0.125094	-9.08591	1.03e-19	1.91e-18
Echs1	692.8	683.951	738.537	640.432	1355.35	1422.93	1533.56	1400	1058.44	1.05159	0.115789	9.08192	1.07e-19	1.98e-18
Mctp2	632.789	1034.27	482.55	747.351	142.456	177.866	209.926	111.594	442.35	-2.15541	0.237376	-9.08014	1.08e-19	2.01e-18
Wdr6	654.773	756.238	503.147	536.754	195.542	216.359	220.91	182.608	408.291	-1.5812	0.174175	-9.07824	1.1e-19	2.04e-18
Abca6	200.829	325.85	383.98	317.516	1874.11	1606.1	1410.9	1055.07	896.794	2.28021	0.251371	9.07112	1.18e-19	2.18e-18
Gm49751	166.961	371.446	186.841	321.836	24.1907	26.5471	20.7485	13.5265	141.512	-3.54166	0.39073	-9.06419	1.26e-19	2.32e-18
Pou2f2	4831.18	4762.08	4825.5	4495.99	1970.87	1847.68	2057.15	2497.34	3410.97	-1.18499	0.130973	-9.04757	1.46e-19	2.69e-18
Strip2	120.616	31.1392	100.041	82.079	668.604	574.745	571.804	461.593	326.328	2.87712	0.318001	9.04752	1.46e-19	2.69e-18
Ist1	2692.77	2663.52	2862.93	2523.93	5209.74	4977.59	4769.71	4313.28	3751.68	0.841691	0.0930729	9.04336	1.52e-19	2.79e-18
Cbx7	1330.94	1767.15	985.697	1193.39	448.2	442.01	527.866	287.439	872.835	-1.62845	0.180155	-9.03921	1.58e-19	2.9e-18
Jarid2	3599.47	3071.66	3570.58	3147.08	8163.69	7184.98	6347.2	5414	5062.33	1.00591	0.111284	9.03905	1.58e-19	2.9e-18
Pgd	4933.38	4852.16	6542.38	5042.46	13102	11634.3	12111	12250	8808.45	1.21067	0.13405	9.03149	1.69e-19	3.1e-18
Hpse	2251.3	1609.23	2017	2302.53	477.094	439.355	647.474	803.138	1318.39	-1.8161	0.201131	-9.0294	1.73e-19	3.16e-18
Fam129b	1783.69	1766.04	3183.65	2678.37	6403.15	6728.37	6984.3	7248.53	4597.01	1.58649	0.175778	9.02554	1.79e-19	3.27e-18
Mgat2	1661.29	1603.67	1655.09	1659.94	3377.29	3133.89	2764.43	3116.18	2371.47	0.9102	0.100852	9.02515	1.79e-19	3.27e-18
Svil	3029.07	3116.15	4263.51	3770.24	12645	12341.8	10931.4	7867.37	7245.56	1.61796	0.179275	9.02501	1.8e-19	3.27e-18
Plgrkt	950.668	1224.44	844.462	1030.31	373.612	398.207	451.584	319.564	699.106	-1.38833	0.153844	-9.02427	1.81e-19	3.29e-18
Prf1	1708.23	3201.78	1984.63	2273.37	400.491	391.57	283.156	111.594	1294.35	-3.04781	0.337815	-9.02213	1.84e-19	3.35e-18
Tlr13	2322.01	2343.23	3605.88	2797.17	8028.63	7247.37	6482.07	6861.34	4960.96	1.39035	0.154108	9.02191	1.85e-19	3.35e-18
Marveld1	478.899	479.322	520.801	599.393	92.731	132.736	176.972	147.101	328.494	-1.94652	0.215772	-9.02122	1.86e-19	3.37e-18
Gnb5	38.0267	53.3815	44.1357	31.3196	186.806	183.175	264.238	219.806	127.611	2.36213	0.261865	9.0204	1.87e-19	3.39e-18
Gm4759	1007.71	1824.98	1001.88	1673.98	224.436	159.283	181.854	65.9419	767.508	-3.16344	0.350848	-9.01655	1.94e-19	3.5e-18
Tap1	6349.28	4960.03	5603.76	5806.01	2075.03	2228.63	2595.39	2411.11	4003.65	-1.2866	0.142694	-9.01647	1.94e-19	3.5e-18
Hnrnph2	3349.32	3073.89	3302.82	2793.93	6477.73	5971.78	5390.94	4686.95	4380.92	0.841389	0.0933906	9.00936	2.07e-19	3.73e-18
Mink1	3548.37	3353.03	3246.91	3289.64	1507.89	1610.08	1857.6	1631.64	2505.65	-1.02782	0.114116	-9.00685	2.12e-19	3.81e-18
Psmd3	1740.32	1490.23	1688.92	1599.46	3070.88	2900.27	2709.51	2950.48	2268.76	0.836305	0.0929532	8.99706	2.32e-19	4.16e-18
I830077J02Rik	966.711	898.589	1123.99	1005.47	2551.45	2540.56	2223.14	1871.73	1647.7	1.19718	0.13312	8.99322	2.4e-19	4.31e-18
Atp6v0d1	1223.39	1121.01	1234.33	1401.82	2349.19	2385.26	1957.68	2889.61	1820.29	0.934807	0.103978	8.99042	2.46e-19	4.41e-18
Ltbr	1500.27	1074.3	1616.84	1168.55	3236.85	3136.54	3040.26	3021.49	2224.39	1.2336	0.137215	8.99029	2.47e-19	4.41e-18
Ptpro	3487.76	2869.26	3120.39	3357.68	1346.62	1372.49	1421.88	1775.36	2343.93	-1.12324	0.125011	-8.98511	2.58e-19	4.61e-18
Clec4e	2668.41	854.104	2067.02	1198.79	8545.37	8084.93	9354.51	7109.89	4985.38	2.40945	0.268163	8.98503	2.59e-19	4.61e-18
Zfp467	458.103	479.322	494.319	644.752	188.822	176.538	174.531	265.458	360.231	-1.37339	0.152902	-8.98215	2.66e-19	4.73e-18
Slc36a4	535.345	487.106	410.462	409.315	1231.04	1190.64	1132.01	1416.9	851.603	1.4321	0.159486	8.97946	2.72e-19	4.84e-18
Gna15	344.617	369.222	581.12	523.794	108.186	134.063	134.255	126.811	290.259	-1.81382	0.202034	-8.97784	2.76e-19	4.9e-18
Stk32c	465.828	936.401	728.239	1045.43	81.3077	116.807	119.609	37.198	441.352	-3.16722	0.352798	-8.97742	2.77e-19	4.92e-18
Tnfsf10	2418.26	3483.14	2171.47	2914.89	622.239	472.539	505.286	182.608	1596.31	-2.71133	0.302208	-8.97173	2.92e-19	5.17e-18
Gfpt1	2114.05	1869.47	1953.74	1975.3	1149.73	1081.8	1021.56	1017.87	1522.94	-0.889428	0.0991422	-8.97124	2.93e-19	5.19e-18
Psmd13	953.639	871.898	973.927	937.429	1816.99	1740.16	1709.31	1881.88	1360.65	0.936343	0.104435	8.96579	3.08e-19	5.44e-18
Phf11b	1439.07	831.862	1004.82	1078.91	179.414	200.431	286.817	255.313	659.58	-2.23475	0.249385	-8.96107	3.22e-19	5.67e-18
Phgdh	336.299	441.51	245.689	228.957	64.5086	67.6952	67.1274	25.3623	184.643	-2.50139	0.279231	-8.95813	3.3e-19	5.82e-18
Pear1	825.893	1579.2	925.378	1017.35	268.114	278.745	228.843	172.463	661.998	-2.17173	0.242483	-8.95622	3.36e-19	5.91e-18
Ift57	217.465	165.705	186.841	206.278	598.048	609.257	687.141	542.752	401.686	1.65034	0.184272	8.95604	3.37e-19	5.91e-18
Trim34a	520.491	606.103	666.449	712.792	204.949	228.305	239.828	196.135	421.881	-1.51339	0.169303	-8.93894	3.93e-19	6.89e-18
Ddx43	231.725	280.253	163.302	267.837	34.2702	27.8745	32.3432	13.5265	131.391	-3.1123	0.348235	-8.93738	3.99e-19	6.98e-18
Ostc	928.09	748.454	988.639	832.67	1820.35	1839.72	1372.45	1565.7	1262.01	0.91417	0.102325	8.93402	4.11e-19	7.19e-18
Smn1	291.736	268.02	319.248	298.076	862.802	795.087	735.35	639.129	526.181	1.36413	0.152697	8.93356	4.13e-19	7.21e-18
Smpdl3a	5437.82	5377.08	6417.33	5247.66	11400.5	10742.3	11852.9	10853.4	8416.12	1.00039	0.112063	8.92708	4.37e-19	7.63e-18
Got2	1871.03	1544.73	2000.82	1588.66	3738.14	3797.57	3633.42	4178.01	2794.05	1.13743	0.127464	8.92359	4.51e-19	7.86e-18
Ptgfrn	155.672	160.145	239.804	197.638	606.112	614.566	892.795	1046.62	489.168	2.05345	0.230298	8.91647	4.81e-19	8.37e-18
Sec61b	1399.86	1236.67	1680.1	1321.9	2795.37	3010.44	2413.54	2316.42	2021.79	0.904474	0.101439	8.91645	4.81e-19	8.37e-18
Bad	272.129	244.665	269.228	280.797	642.398	622.53	583.398	627.293	442.805	1.21631	0.136425	8.91562	4.85e-19	8.42e-18
Ccm2	1745.07	2070.76	1675.68	1862.98	901.776	949.06	1071.6	989.128	1408.26	-0.91035	0.102155	-8.91145	5.04e-19	8.73e-18
Serpina3f	950.668	499.34	603.187	473.034	81.9796	100.879	131.814	33.8163	359.34	-2.92891	0.328954	-8.90371	5.4e-19	9.35e-18
Zcchc18	277.476	443.734	328.075	388.795	57.7889	80.9687	54.9224	35.5072	208.409	-2.66064	0.298852	-8.90287	5.44e-19	9.41e-18
Dmxl2	372.543	369.222	669.391	785.151	3130.68	2788.78	2905.4	2208.21	1653.67	2.40183	0.269892	8.89921	5.62e-19	9.71e-18
Washc2	1832.41	1791.62	2103.8	2113.54	5236.62	4732.03	4491.43	3946.37	3280.98	1.22896	0.138113	8.89826	5.67e-19	9.78e-18
Ipmk	883.528	954.195	887.127	927.709	1781.38	1720.25	1710.53	1788.88	1331.7	0.939314	0.105574	8.89723	5.73e-19	9.86e-18
Gorasp2	1247.75	1246.68	1321.13	1246.31	3058.11	3163.09	2240.22	2722.22	2030.69	1.1318	0.12722	8.8964	5.77e-19	9.92e-18
Mylip	1698.13	1707.1	1307.89	1851.1	411.242	480.503	718.874	694.926	1108.72	-1.53771	0.17285	-8.89622	5.78e-19	9.92e-18
Klrb1f	610.21	965.316	720.883	786.231	175.383	181.848	161.106	79.4684	460.056	-2.39492	0.269273	-8.89402	5.89e-19	1.01e-17
Hmox1	4388.52	2486.69	3466.12	2553.09	9886.61	9522.46	11625.9	9747.56	6709.61	1.69631	0.190737	8.89343	5.93e-19	1.01e-17
Dtnb	249.55	346.98	331.018	277.557	73.916	84.9508	80.5529	91.3041	191.979	-1.86331	0.209611	-8.88936	6.15e-19	1.05e-17
AW112010	3765.24	4508.51	3014.47	3558.56	1365.43	1246.39	1296.17	701.689	2432.06	-1.71539	0.193173	-8.88008	6.68e-19	1.14e-17
Ccl5	11399.1	15944.4	7503.06	7450.83	2264.52	2662.68	2685.1	644.201	6319.24	-2.47693	0.279096	-8.87485	7e-19	1.19e-17
Srp9	1437.29	1353.44	1250.51	1023.83	2953.95	2597.64	2354.34	2242.02	1901.63	1.00488	0.113234	8.87444	7.03e-19	1.2e-17
Ccnd1	803.909	469.313	1396.16	939.589	81.9796	104.861	154.393	87.9225	504.766	-3.02069	0.340645	-8.86756	7.48e-19	1.27e-17
Atp6v0a1	895.411	623.897	1225.5	921.229	3892.02	3663.5	2853.53	2069.56	2018.08	1.76716	0.199362	8.86407	7.71e-19	1.31e-17
9930111J21Rik2	3035.01	3211.79	3421.99	3718.4	1538.13	1383.11	1552.47	1298.55	2394.93	-1.21102	0.136626	-8.86379	7.73e-19	1.31e-17
Ikzf2	375.514	498.228	370.74	370.436	86.6834	96.897	63.4659	38.8888	237.606	-2.54211	0.287011	-8.85718	8.21e-19	1.39e-17
Tmem26	397.498	272.468	186.841	206.278	34.2702	27.8745	52.4814	42.2704	152.498	-2.7459	0.310212	-8.8517	8.62e-19	1.46e-17
Cd53	8151.39	7960.52	7653.12	6828.76	19238.3	17272.9	13833.7	13391.3	11791.3	1.04569	0.118182	8.84816	8.9e-19	1.5e-17
Zfp395	433.148	573.851	484.021	564.833	179.414	176.538	170.87	184.299	345.872	-1.5214	0.17197	-8.84687	9e-19	1.52e-17
Snx1	2003.53	1933.97	2823.21	2521.77	5580.66	5339.96	4821.58	5256.75	3785.18	1.1945	0.135097	8.84185	9.41e-19	1.59e-17
Gm15832	386.803	383.68	313.363	252.717	1084.55	1234.44	892.184	696.617	655.544	1.53269	0.173733	8.8221	1.12e-18	1.89e-17
Kdm7a	5745.01	5692.92	6983.73	6458.32	20138.1	17116.3	17069.3	12718.3	11490.2	1.41674	0.160688	8.81674	1.18e-18	1.98e-17
Ifit1	511.578	378.119	364.855	482.754	33.5982	46.4575	90.3169	79.4684	248.393	-2.87785	0.327078	-8.79867	1.38e-18	2.32e-17
Gm12250	533.563	567.179	744.422	861.83	161.271	135.39	155.003	104.831	407.936	-2.25373	0.256343	-8.79188	1.47e-18	2.47e-17
Samd3	597.733	1163.27	678.218	902.869	139.769	149.991	113.506	57.4878	475.356	-2.87483	0.32703	-8.79073	1.49e-18	2.49e-17
Gm18852	405.817	462.64	358.97	367.196	141.112	75.6593	102.522	109.903	252.977	-1.91261	0.217855	-8.77929	1.65e-18	2.75e-17
Jade2	2382.02	2801.42	2353.9	2283.09	1348.63	1088.43	1253.45	972.22	1810.4	-1.0792	0.123046	-8.77075	1.77e-18	2.96e-17
Chn2	822.922	1108.78	687.045	832.67	192.182	200.431	255.694	82.8501	522.822	-2.3006	0.26278	-8.75483	2.04e-18	3.41e-17
Rbpms	683.887	659.484	662.035	579.953	86.6834	130.081	142.188	202.898	393.401	-2.26608	0.258916	-8.75216	2.09e-18	3.49e-17
Mirt1	1355.89	1707.1	744.422	989.268	348.749	353.077	508.948	263.768	783.902	-1.67657	0.19163	-8.74898	2.15e-18	3.58e-17
Flt1	1857.96	923.056	1616.84	2157.81	288.273	244.234	368.591	251.932	963.587	-2.46457	0.282109	-8.73623	2.41e-18	4e-17
Kmt2a	4261.37	5721.83	4242.91	5397.78	2207.4	1924.67	2205.44	1765.21	3465.83	-1.26824	0.145228	-8.73275	2.49e-18	4.12e-17
Slamf8	2005.91	796.274	1416.75	1650.22	227.796	236.269	275.222	135.265	842.964	-2.71453	0.31085	-8.73258	2.49e-18	4.12e-17
Trerf1	1443.23	1246.68	1138.7	1353.22	524.804	528.288	569.363	429.468	904.22	-1.33622	0.153054	-8.73041	2.54e-18	4.2e-17
Ankrd44	4835.93	5960.94	4929.95	5367.54	2989.57	2737.01	3377.73	2914.97	4139.2	-0.810075	0.0928878	-8.721	2.76e-18	4.56e-17
Fam217b	229.349	266.908	370.74	251.637	950.157	922.513	960.532	645.892	574.716	1.64837	0.18904	8.71967	2.79e-18	4.61e-17
Lrpap1	1395.7	1341.21	1415.28	1166.39	2822.92	2787.45	2826.06	3182.12	2117.14	1.12828	0.129457	8.71548	2.9e-18	4.77e-17
Blnk	300.649	304.72	226.563	136.078	14.7832	17.2556	21.969	30.4347	131.557	-3.53418	0.405549	-8.71455	2.92e-18	4.81e-17
Ebf1	500.289	405.922	82.3866	90.7189	2.68786	2.65471	9.76399	8.45409	137.86	-5.37916	0.617537	-8.71067	3.02e-18	4.97e-17
Atg9a	775.983	868.562	1060.73	727.911	2300.8	2247.21	2187.13	1467.63	1454.5	1.2517	0.143707	8.71008	3.04e-18	4.99e-17
Fam43a	2119.99	1528.05	2140.58	1745.26	4237.41	3897.12	3847.62	3643.71	2894.97	1.06434	0.122231	8.70763	3.1e-18	5.09e-17
Lilra5	888.875	649.475	1013.65	556.193	135.737	164.592	214.808	165.7	473.629	-2.17024	0.249348	-8.70366	3.21e-18	5.26e-17
Pglyrp1	1299.44	1184.4	950.388	789.471	417.962	313.256	580.957	275.603	726.436	-1.44171	0.165706	-8.7004	3.31e-18	5.41e-17
Alas1	813.416	503.788	829.751	789.471	2533.3	2585.69	2394.62	1763.52	1526.7	1.67088	0.192133	8.69646	3.42e-18	5.59e-17
Pgm2l1	815.792	1013.14	834.164	818.63	384.363	289.364	312.448	311.11	597.376	-1.42464	0.163891	-8.69263	3.54e-18	5.78e-17
Napsa	4880.49	4508.51	5471.35	4722.78	9122.58	8984.88	9042.06	9801.67	7066.79	0.918985	0.105725	8.69219	3.56e-18	5.79e-17
St7	150.919	78.9602	67.6747	90.7189	464.327	557.49	604.757	464.975	309.978	2.47246	0.284479	8.69119	3.59e-18	5.84e-17
Emilin2	10740.2	10071.3	17651.3	14086.3	38011.7	36816.9	31661	31175.3	23776.7	1.42064	0.163553	8.6861	3.75e-18	6.09e-17
Lpcat4	1130.11	1417.95	1350.55	1272.23	474.407	484.485	576.686	666.182	921.574	-1.24085	0.142855	-8.68606	3.75e-18	6.09e-17
Lpar5	278.665	374.783	332.489	401.755	88.0273	76.9867	80.5529	59.1786	211.555	-2.16739	0.249883	-8.67364	4.19e-18	6.79e-17
Mt2	114.674	71.1754	133.878	43.1995	383.691	550.853	482.097	343.236	265.351	2.35847	0.272389	8.65847	4.78e-18	7.74e-17
Cfp	2589.38	1330.09	1784.55	1706.38	4930.87	5053.25	4541.47	5562.79	3437.35	1.47663	0.170564	8.65732	4.83e-18	7.81e-17
St3gal2	691.017	909.71	785.615	745.191	190.166	159.283	227.623	319.564	503.521	-1.84451	0.21321	-8.65111	5.1e-18	8.24e-17
Cyb561a3	877.586	859.665	937.147	960.109	381.676	403.516	422.903	348.308	648.864	-1.22101	0.141157	-8.64999	5.15e-18	8.31e-17
Rab1a	2812.2	2354.35	3402.86	3200	6674.62	6659.35	6329.51	6009.17	4680.26	1.13817	0.131639	8.64616	5.33e-18	8.58e-17
Glipr2	1439.67	1604.78	1952.27	1706.38	4821.34	4583.36	3688.35	3510.14	2913.29	1.30465	0.150909	8.64528	5.37e-18	8.64e-17
Cdkn2d	940.568	1243.34	1160.77	905.029	2374.05	2368	2285.38	2071.25	1668.55	1.10957	0.128404	8.64127	5.56e-18	8.94e-17
Flnb	1433.13	1389.03	1600.65	1995.82	485.83	440.682	468.671	302.656	1014.56	-1.91615	0.221752	-8.64097	5.57e-18	8.95e-17
Igkv1-117	116.457	102.315	375.153	61.5593	0	0	0	0	81.9355	-9.48592	1.09856	-8.63484	5.88e-18	9.43e-17
Bcl11a	578.719	586.085	551.696	503.274	237.875	195.121	255.084	206.28	389.267	-1.31291	0.152083	-8.63285	5.98e-18	9.58e-17
Tlr5	30.3026	57.83	108.868	78.8391	645.757	601.293	459.518	405.796	298.525	3.03951	0.352154	8.63121	6.07e-18	9.71e-17
Ms4a6c	7333.81	5766.32	10042.3	8565.38	26560.1	23970.7	19034.3	17276.8	14818.7	1.46211	0.169433	8.62947	6.16e-18	9.85e-17
Mgat4a	932.843	1009.8	872.415	761.391	442.152	376.969	449.754	392.27	654.699	-1.10419	0.128019	-8.62519	6.4e-18	1.02e-16
Cenpb	1989.87	1851.67	1755.13	1568.14	3676.99	3506.88	3572.4	3870.28	2723.92	1.03273	0.119779	8.62193	6.58e-18	1.05e-16
Gm6545	281.041	222.423	282.468	389.875	77.9478	69.0225	57.3634	59.1786	179.915	-2.12043	0.246098	-8.61618	6.92e-18	1.1e-16
Cd8a	668.439	308.056	135.349	288.357	28.2225	19.9103	6.10249	33.8163	186.032	-4.00919	0.465539	-8.61194	7.18e-18	1.14e-16
Slain1	345.211	452.631	289.824	336.956	60.4768	78.314	52.4814	27.0531	205.368	-2.75313	0.31977	-8.60974	7.32e-18	1.16e-16
Prr5l	720.726	869.674	915.079	816.47	146.488	104.861	278.884	214.734	508.365	-2.23124	0.259253	-8.60642	7.54e-18	1.2e-16
BC035044	500.883	418.155	563.465	587.513	114.906	112.825	159.885	174.154	328.973	-1.88986	0.219653	-8.60382	7.71e-18	1.22e-16
Kdelr2	674.38	590.533	732.652	620.993	1577.77	1497.26	1089.29	1416.9	1024.97	1.08389	0.125988	8.6031	7.76e-18	1.23e-16
Plekha5	705.871	968.652	495.791	833.75	192.854	172.556	205.654	111.594	460.84	-2.12165	0.246768	-8.59776	8.13e-18	1.28e-16
Cnn2	6470.49	6355.74	6395.26	6256.37	2994.27	2965.31	3713.98	3413.76	4820.65	-0.967267	0.112645	-8.58686	8.94e-18	1.41e-16
Arl1	1437.89	1245.57	1384.39	1212.83	2738.25	2452.95	2339.7	2685.02	1937.07	0.952354	0.110935	8.58478	9.1e-18	1.43e-16
Rab6b	226.378	414.819	336.902	451.435	65.8525	66.3678	70.7889	47.3429	209.986	-2.45828	0.286358	-8.58465	9.11e-18	1.43e-16
Map2k3	1454.52	1212.21	1131.34	992.508	2513.15	2528.61	2708.9	2152.41	1836.71	1.0546	0.122868	8.58317	9.23e-18	1.45e-16
Pid1	1892.42	1806.08	2509.85	2120.02	4805.22	4694.86	3872.03	4000.47	3212.62	1.067	0.124318	8.58283	9.26e-18	1.45e-16
Akt3	979.189	1046.5	1240.21	1311.1	449.544	390.243	438.769	385.506	780.134	-1.44638	0.168585	-8.5795	9.53e-18	1.49e-16
Syne2	639.325	756.238	987.168	1029.23	208.981	172.556	276.443	214.734	535.584	-1.94945	0.227234	-8.57902	9.57e-18	1.5e-16
Gbp3	2472.33	1317.86	2233.26	2480.73	462.311	453.956	602.926	453.139	1309.56	-2.07894	0.242526	-8.57205	1.02e-17	1.59e-16
Nedd9	5571.51	5491.62	4899.06	5168.82	2811.5	2875.05	3195.88	2561.59	4071.88	-0.887235	0.103522	-8.57047	1.03e-17	1.61e-16
Klra14-ps	153.295	373.671	101.512	142.558	23.5187	17.2556	25.0202	11.8357	106.083	-3.19382	0.372789	-8.56739	1.06e-17	1.65e-16
Gm4070	9149.59	12443.5	12587.5	14510.7	4687.62	4078.97	4256.49	3614.97	8166.16	-1.53591	0.179313	-8.56548	1.08e-17	1.68e-16
9930111J21Rik1	2184.16	2396.61	2498.08	2546.61	1154.43	949.06	1193.65	1048.31	1746.36	-1.14757	0.133977	-8.56544	1.08e-17	1.68e-16
C5ar2	163.99	136.79	367.797	239.757	1176.61	1068.52	930.02	848.79	616.535	2.24214	0.261791	8.56462	1.08e-17	1.69e-16
Tshz3	114.674	235.768	136.821	185.758	17.4711	26.5471	20.7485	16.9082	94.337	-3.00728	0.351165	-8.5637	1.09e-17	1.7e-16
Tor2a	601.298	611.663	519.33	502.194	1343.93	1260.99	1139.95	1257.97	904.664	1.16339	0.135865	8.56285	1.1e-17	1.71e-16
Tmem39a	541.287	482.658	522.272	488.154	1127.56	1118.96	1109.43	913.041	787.92	1.06677	0.124782	8.54901	1.24e-17	1.92e-16
Sem1	1767.65	1595.89	2144.99	1780.9	3670.94	3846.68	3665.77	3232.84	2713.21	0.98998	0.115952	8.5378	1.37e-17	2.12e-16
Vill	699.93	550.497	953.33	654.472	1784.06	1980.42	1814.27	1469.32	1238.29	1.32303	0.155005	8.53539	1.4e-17	2.16e-16
Faah	412.947	681.727	650.265	640.432	103.482	100.879	89.7066	32.1255	338.946	-2.92313	0.342862	-8.52566	1.52e-17	2.35e-16
Ccdc88b	6729.54	5677.35	5896.53	6671.08	3132.02	2974.61	3338.67	2845.65	4658.18	-1.02094	0.119767	-8.5244	1.54e-17	2.37e-16
Dpagt1	443.249	335.859	419.289	386.635	984.427	917.203	684.089	765.94	617.087	1.07496	0.12614	8.52191	1.57e-17	2.42e-16
Vasp	7692.1	6280.11	6949.9	7003.72	3552	3509.53	3270.94	4247.33	5313.2	-0.941337	0.110529	-8.51662	1.64e-17	2.53e-16
Klhl25	564.459	648.363	628.198	659.872	205.621	269.453	275.222	201.207	431.55	-1.40124	0.164533	-8.51647	1.64e-17	2.53e-16
Plscr1	466.422	600.542	482.55	349.916	1166.53	1101.71	1252.84	1090.58	813.886	1.30048	0.152765	8.51296	1.7e-17	2.6e-16
Tec	1044.55	1158.82	1324.07	1394.26	507.333	491.122	544.342	483.574	868.509	-1.26754	0.148902	-8.51254	1.7e-17	2.61e-16
Maml3	465.828	361.437	370.74	334.796	919.247	848.181	820.175	811.592	616.499	1.15454	0.135656	8.51077	1.73e-17	2.65e-16
Ptpn7	2026.11	2466.67	1887.54	1999.06	1037.51	968.97	932.461	836.955	1519.41	-1.14676	0.134752	-8.51018	1.74e-17	2.66e-16
Tmed9	2839.53	2352.12	2571.64	2502.33	4841.5	4968.3	4238.18	5397.09	3713.84	0.91874	0.108011	8.50595	1.8e-17	2.75e-16
Pitpnm2	866.297	1155.49	447.241	963.349	147.16	160.61	137.306	89.6133	495.883	-2.63679	0.310099	-8.50305	1.85e-17	2.82e-16
Skap2	2809.82	2280.95	3007.11	2802.57	5589.4	5444.82	5541.06	5236.46	4089.02	1.00789	0.118544	8.5022	1.86e-17	2.83e-16
Dtx3l	2406.97	2424.41	2885	3094.16	1130.24	1031.36	1299.83	1313.77	1948.22	-1.17526	0.138289	-8.49863	1.92e-17	2.92e-16
Septin9	7531.08	7920.48	8963.95	8113.94	3288.59	3472.36	4383.42	4198.3	5984.02	-1.09158	0.128444	-8.49852	1.92e-17	2.92e-16
Zeb1	531.78	613.888	447.241	502.194	167.991	183.175	198.331	114.976	344.947	-1.66763	0.196413	-8.49045	2.06e-17	3.13e-16
Plxnd1	2685.64	2581.22	2885	3308	1278.75	1255.68	1511.59	1543.72	2131.2	-1.03432	0.121825	-8.49021	2.06e-17	3.13e-16
Icam2	487.812	425.94	342.787	382.315	140.44	83.6235	118.999	157.246	267.395	-1.73715	0.204648	-8.48848	2.09e-17	3.17e-16
H13	2825.27	2735.8	2999.75	2491.53	6262.71	5747.45	4642.17	4680.18	4048.11	0.940253	0.110954	8.47428	2.37e-17	3.58e-16
Trp53bp1	553.17	778.481	750.306	722.511	241.907	222.996	262.407	175.845	463.453	-1.62674	0.192204	-8.46359	2.59e-17	3.92e-16
Add3	5130.04	6205.6	5415.45	5356.74	1987	1993.69	2771.14	3035.02	3986.83	-1.1985	0.141734	-8.45593	2.77e-17	4.18e-16
Irf4	1299.44	1169.95	610.543	752.751	134.393	132.736	152.562	263.768	564.518	-2.49146	0.295463	-8.4324	3.39e-17	5.11e-16
Dnm2	4673.13	4899.98	4913.77	4850.22	9205.91	9258.31	8541.05	7825.1	6770.93	0.846282	0.100381	8.43073	3.44e-17	5.17e-16
Ufm1	802.127	653.924	742.95	710.632	1515.28	1315.41	1268.71	1418.6	1053.45	0.924198	0.109793	8.41768	3.84e-17	5.78e-16
Tnfsf14	559.706	474.873	769.432	672.832	2089.81	2134.39	2119.4	1462.56	1285.37	1.66419	0.197715	8.4171	3.86e-17	5.8e-16
Apol7c	188.945	52.2694	192.726	236.517	6.71964	1.32736	3.6615	1.69082	85.4821	-5.36222	0.637534	-8.41087	4.07e-17	6.11e-16
Nxpe1-ps	306.591	423.716	614.957	510.834	90.7151	79.6414	118.388	118.357	282.9	-2.14707	0.255516	-8.40287	4.36e-17	6.53e-16
Gm2682	330.357	633.906	348.672	419.035	81.9796	75.6593	75.0607	30.4347	249.388	-2.72717	0.324566	-8.40253	4.37e-17	6.54e-16
Nol4l	377.891	439.285	283.939	340.196	100.123	66.3678	59.8044	98.0674	220.709	-2.17445	0.258849	-8.40046	4.45e-17	6.65e-16
Rnf213	13696.8	14003.8	18436.9	21147.2	5002.77	4499.74	6980.03	5412.31	11147.4	-1.61518	0.192287	-8.39981	4.47e-17	6.68e-16
Ipcef1	2084.34	2713.56	1615.37	1901.86	913.199	910.567	1047.19	771.013	1494.64	-1.1754	0.140006	-8.39534	4.65e-17	6.93e-16
Noct	748.651	598.318	620.842	400.675	1524.01	1377.8	1313.87	1154.83	967.374	1.20471	0.143561	8.39163	4.79e-17	7.14e-16
Pcbp4	142.6	214.638	155.946	180.358	30.9103	31.8566	39.056	21.9806	102.168	-2.46812	0.294124	-8.39142	4.8e-17	7.15e-16
Zfp106	4332.67	4190.45	4753.41	4429.03	8015.86	7617.7	7952.16	7535.97	6103.41	0.815234	0.0971741	8.38942	4.89e-17	7.26e-16
Ssbp3	1060.59	1138.81	928.32	912.589	497.925	432.718	450.974	471.738	736.708	-1.12326	0.133912	-8.38805	4.94e-17	7.34e-16
Tlr1	597.139	482.658	582.591	541.074	1275.39	1089.76	920.256	1163.28	831.518	1.00989	0.120447	8.38446	5.1e-17	7.56e-16
Atp8b2	2474.71	3308.54	2949.73	3635.24	1421.2	1359.21	1421.88	1435.5	2250.75	-1.11815	0.133494	-8.37607	5.47e-17	8.11e-16
Klrd1	2135.44	3756.73	1996.4	2810.13	541.603	557.49	406.426	185.99	1548.78	-2.72237	0.325394	-8.36638	5.94e-17	8.79e-16
2900026A02Rik	1792.6	2663.52	1527.09	1983.94	454.248	422.099	455.246	140.338	1179.89	-2.52351	0.301828	-8.36074	6.23e-17	9.21e-16
Runx2	1379.06	1226.66	1137.23	1059.47	491.206	420.772	639.541	449.757	850.462	-1.27348	0.15233	-8.36	6.27e-17	9.26e-16
Ppp3cc	1160.41	1594.77	935.676	1236.59	253.33	301.31	194.67	96.3766	721.641	-2.62062	0.313486	-8.35963	6.29e-17	9.28e-16
Galc	441.467	401.474	609.072	477.354	1116.8	1130.91	1071.6	1183.57	804.031	1.24104	0.148483	8.35813	6.37e-17	9.39e-16
Rras	876.397	647.251	990.11	825.11	167.319	184.503	241.659	278.985	526.417	-1.9474	0.233326	-8.34627	7.05e-17	1.04e-15
Rbl1	690.423	702.857	748.835	862.91	333.294	280.072	327.094	361.835	538.415	-1.20118	0.144035	-8.33949	7.46e-17	1.1e-15
Clstn1	268.564	390.352	307.478	353.156	63.1646	116.807	114.727	103.14	214.674	-1.76023	0.211206	-8.33419	7.8e-17	1.15e-15
Prps2	550.794	661.709	603.187	595.073	217.716	254.852	307.566	211.352	425.281	-1.28982	0.154799	-8.33224	7.93e-17	1.16e-15
Gm48065	66.5468	47.821	69.1459	62.6393	314.479	305.292	238.607	180.917	160.681	2.06607	0.248063	8.3288	8.17e-17	1.2e-15
Jaml	619.717	412.595	1007.76	828.35	3279.18	3188.31	3120.81	2203.14	1832.48	2.09646	0.251718	8.32861	8.18e-17	1.2e-15
Slc7a2	184.192	91.1934	58.8476	91.7989	759.319	609.257	510.779	307.729	326.639	2.38896	0.286916	8.32634	8.34e-17	1.22e-15
C1d	493.159	442.622	541.398	460.075	1286.81	1061.89	1054.51	938.404	784.858	1.16317	0.139712	8.32553	8.4e-17	1.23e-15
Tnik	608.428	971.989	607.601	824.03	120.954	90.2602	142.798	27.0531	424.139	-3.10125	0.372765	-8.31959	8.83e-17	1.29e-15
Fchsd1	332.14	419.267	323.662	371.516	110.874	80.9687	140.968	138.647	239.755	-1.63486	0.196556	-8.31753	8.98e-17	1.31e-15
Osbpl9	2210.3	2081.88	2481.9	2327.37	4070.76	4056.4	4218.65	4210.14	3207.18	0.866491	0.10421	8.31487	9.19e-17	1.34e-15
F2r	1281.03	1685.97	966.571	1245.23	278.193	249.543	218.469	65.9419	748.867	-2.79405	0.336089	-8.31343	9.3e-17	1.35e-15
Snx17	1833.6	1599.22	1699.22	1585.42	3208.63	2956.02	2650.92	3024.87	2319.74	0.81635	0.0982271	8.31084	9.5e-17	1.38e-15
Osbpl11	886.498	819.629	831.222	836.99	1688.65	1503.89	1542.71	1455.79	1195.67	0.875282	0.105342	8.30897	9.65e-17	1.4e-15
Ncstn	2572.15	2433.31	2546.63	2280.93	4174.91	4278.07	4110.03	4140.81	3317.11	0.765366	0.0922403	8.29752	1.06e-16	1.54e-15
Cuedc1	366.007	687.287	556.109	480.594	100.795	119.462	101.912	35.5072	305.959	-2.59839	0.313428	-8.29023	1.13e-16	1.64e-15
Camkk2	2102.17	2712.45	3907.48	3724.88	1034.82	1007.46	1071.6	1093.96	2081.85	-1.5196	0.18334	-8.28843	1.15e-16	1.66e-15
Xxylt1	282.824	223.535	285.411	254.877	752.6	692.88	695.684	537.68	465.686	1.35494	0.163562	8.28399	1.19e-16	1.72e-15
Cttnbp2nl	635.165	383.68	918.022	521.634	1968.18	1920.68	1783.76	1799.03	1241.27	1.67361	0.202305	8.27269	1.31e-16	1.89e-15
Dock2	11024.8	11797.3	11192.8	11045	6356.11	6508.03	7689.14	6354.09	8995.91	-0.747796	0.0903967	-8.27238	1.31e-16	1.89e-15
Rnf10	2825.27	2633.49	3289.58	2810.13	5289.03	5537.73	5008.32	4566.9	3995.05	0.82168	0.099342	8.27123	1.33e-16	1.91e-15
1810006J02Rik	140.224	237.993	133.878	158.758	20.1589	26.5471	28.0715	10.1449	94.4719	-2.98219	0.36063	-8.26937	1.35e-16	1.94e-15
Psip1	495.536	752.902	676.747	781.911	225.108	254.852	211.756	278.985	459.725	-1.4662	0.17738	-8.26586	1.39e-16	1.99e-15
Ndel1	1598.91	1453.53	1306.42	1310.02	3150.84	2810.01	2461.14	2416.18	2063.38	0.931072	0.112651	8.2651	1.4e-16	2e-15
Cd22	1247.75	1183.29	553.167	399.595	75.9319	100.879	122.05	120.048	475.339	-2.88918	0.349776	-8.26008	1.46e-16	2.08e-15
Klk8	294.707	371.446	219.207	221.397	76.6039	63.7131	58.5839	33.8163	167.434	-2.26014	0.273623	-8.26005	1.46e-16	2.08e-15
Eno3	1187.74	1254.47	785.615	701.992	172.023	200.431	287.427	284.057	609.219	-2.053	0.248841	-8.25025	1.58e-16	2.26e-15
Rnase6	1828.25	1347.88	1490.31	1427.74	376.972	362.368	566.311	539.371	992.402	-1.7425	0.21128	-8.24735	1.62e-16	2.31e-15
Uhrf1bp1l	1198.44	1213.32	1391.74	1268.99	2629.4	2437.03	2566.71	2289.37	1874.37	0.970294	0.11773	8.24167	1.7e-16	2.42e-15
Arl15	200.235	209.078	272.17	253.797	842.643	741.992	681.648	588.404	473.746	1.615	0.196085	8.2362	1.78e-16	2.53e-15
Trim14	1106.34	1216.65	1306.42	1267.91	456.264	432.718	475.384	272.222	816.738	-1.60078	0.194506	-8.22998	1.87e-16	2.66e-15
Il1b	7687.34	3637.73	5812.67	3755.12	17526.2	15650.9	19303.4	12065.7	10679.9	1.67455	0.203588	8.22518	1.95e-16	2.77e-15
Zfp507	269.158	393.689	241.275	284.037	68.5403	69.0225	55.5327	38.8888	177.518	-2.35502	0.286329	-8.22489	1.95e-16	2.77e-15
Mtus1	1054.65	1263.36	1952.27	1653.46	4768.26	4534.25	3883.02	3860.14	2871.17	1.55817	0.189497	8.22265	1.99e-16	2.82e-15
Gm37347	43.9684	42.2604	51.4916	60.4793	313.135	187.157	282.545	235.024	152.008	2.36273	0.28738	8.22163	2.01e-16	2.84e-15
Sidt2	3518.66	3675.54	3854.51	3313.4	5851.46	6004.96	6313.64	5785.98	4789.77	0.739629	0.0900458	8.21392	2.14e-16	3.03e-15
Rexo5	219.842	319.177	239.804	345.596	74.588	74.332	70.7889	84.5409	178.584	-1.86377	0.227278	-8.20041	2.4e-16	3.39e-15
Fermt3	6793.12	6178.91	6314.34	5862.17	10916.1	10727.7	10045.9	10958.2	8474.55	0.762822	0.0930294	8.1998	2.41e-16	3.4e-15
Mrap	1.18834	0	1.47119	2.15997	233.843	245.561	123.27	49.0337	82.066	6.99048	0.85267	8.19834	2.44e-16	3.44e-15
Rab37	808.662	1129.91	684.103	744.111	167.319	203.086	188.567	50.7245	497.06	-2.57616	0.314238	-8.19811	2.44e-16	3.44e-15
Kcnj8	329.169	531.591	450.184	598.313	67.1964	98.2244	73.2299	30.4347	272.293	-2.85072	0.347749	-8.19765	2.45e-16	3.45e-15
Myo5a	1931.05	1972.89	2142.05	2202.09	3469.35	3453.78	3678.58	3743.47	2824.16	0.800458	0.0976679	8.19571	2.49e-16	3.5e-15
Tmem14c	1355.3	1164.38	1700.69	1422.34	2982.85	2860.45	2769.92	3021.49	2159.68	1.05721	0.129137	8.18678	2.68e-16	3.77e-15
Twf1	818.169	806.283	976.869	797.031	1958.78	1714.94	1637.3	1821.01	1316.3	1.07297	0.131098	8.18454	2.73e-16	3.83e-15
Tesk2	124.181	159.032	139.763	145.798	430.729	546.871	382.016	415.941	293.041	1.63297	0.199641	8.17953	2.85e-16	3.99e-15
Il2ra	111.704	81.1844	198.611	65.8792	13.4393	9.2915	7.32299	5.07245	61.563	-3.61182	0.441768	-8.17582	2.94e-16	4.11e-15
Zfand4	122.399	75.6238	79.4442	66.9592	362.189	274.763	336.858	211.352	191.198	1.78816	0.218895	8.16904	3.11e-16	4.35e-15
Stk10	12041.4	12789.3	12358	12423.1	4758.18	4510.36	5755.87	7268.82	8988.13	-1.18004	0.144483	-8.16731	3.15e-16	4.4e-15
Timp2	967.899	723.987	741.479	853.19	127.673	180.52	214.808	290.821	512.547	-2.06323	0.252645	-8.16651	3.17e-16	4.43e-15
Cxcr5	256.086	236.881	127.993	91.7989	4.03178	3.98207	3.6615	13.5265	92.2451	-4.9781	0.609593	-8.16626	3.18e-16	4.43e-15
B3gnt7	163.99	239.105	150.061	134.998	24.1907	35.8386	26.851	25.3623	100.05	-2.62336	0.321476	-8.16034	3.34e-16	4.65e-15
Cd4	286.983	110.099	119.166	158.758	16.1271	10.6189	18.3075	23.6714	92.9665	-3.243	0.3976	-8.15645	3.45e-16	4.8e-15
Capza2	6916.71	5570.58	6670.37	6964.84	13136.9	11022.4	10305.3	11107	8961.75	0.803085	0.0984707	8.15558	3.48e-16	4.83e-15
Tonsl	180.627	252.45	139.763	182.518	32.2543	37.166	37.8355	20.2898	110.363	-2.55777	0.313673	-8.15425	3.51e-16	4.87e-15
Mmadhc	510.984	473.761	642.91	572.393	1243.81	1230.46	1245.52	1154.83	884.333	1.15893	0.142172	8.15164	3.59e-16	4.98e-15
Arl5c	2301.81	1449.09	1678.63	1658.86	264.754	268.126	555.937	434.54	1076.47	-2.26877	0.278394	-8.14949	3.65e-16	5.05e-15
Triobp	1647.03	1441.3	1447.65	1523.86	780.822	731.373	828.108	811.592	1151.47	-0.942832	0.115692	-8.14949	3.65e-16	5.05e-15
Col4a1	225.19	144.575	151.532	144.718	688.763	605.275	440.6	328.019	341.084	1.60146	0.196549	8.14789	3.7e-16	5.12e-15
Pnpla2	1904.9	1506.92	1669.8	1598.38	3601.73	3603.77	3627.32	4987.91	2812.59	1.23344	0.151425	8.14549	3.78e-16	5.21e-15
Pygb	1262.01	1447.97	1247.57	1259.27	626.271	679.607	761.591	706.762	998.881	-0.913825	0.112205	-8.14426	3.82e-16	5.26e-15
Gm17509	73.0826	88.9692	154.475	92.8789	256.018	451.301	397.272	258.695	221.587	1.75076	0.214993	8.14335	3.84e-16	5.29e-15
Sting1	1846.08	1562.52	2125.87	2009.86	3450.54	3771.02	2945.06	3210.86	2615.23	0.830561	0.102042	8.13942	3.97e-16	5.46e-15
Phf11d	617.935	325.85	450.184	466.555	100.795	66.3678	117.168	116.666	282.69	-2.20572	0.271005	-8.13903	3.98e-16	5.48e-15
Sort1	1697.54	1529.16	2256.8	1792.78	4297.21	4473.19	5652.74	4316.66	3252.01	1.36971	0.168543	8.12681	4.41e-16	6.05e-15
Plekhg5	325.01	418.155	444.299	407.155	110.874	95.5697	100.691	54.1062	244.483	-2.15223	0.264947	-8.12324	4.54e-16	6.22e-15
Gpr34	260.245	323.626	338.373	327.236	59.8048	73.0046	44.5482	21.9806	181.102	-2.70817	0.33349	-8.1207	4.63e-16	6.35e-15
Ufsp2	364.225	352.541	507.56	426.595	1145.7	1174.71	833.6	874.153	709.885	1.28889	0.158837	8.11457	4.88e-16	6.67e-15
C130050O18Rik	568.024	633.906	847.405	642.592	1432.63	1526.46	1501.82	1337.44	1061.28	1.12359	0.138497	8.11274	4.95e-16	6.76e-15
Il6st	1778.94	1611.45	2773.19	2620.05	12412.5	12072.3	9217.81	5447.81	5991.76	2.13278	0.262928	8.11167	4.99e-16	6.82e-15
Mtr	874.615	921.943	1073.97	1085.39	2233.61	2077.31	2019.92	1983.33	1533.76	1.07839	0.133037	8.10592	5.23e-16	7.14e-15
Scml4	335.111	434.837	214.794	290.517	65.8525	61.0584	62.2454	23.6714	186.011	-2.60303	0.321255	-8.10269	5.38e-16	7.32e-15
Ssr4	1082.57	974.213	1078.38	1000.07	1997.75	2045.46	1752.03	1658.69	1448.64	0.846676	0.10457	8.09675	5.64e-16	7.68e-15
Ptms	1493.74	1304.51	1784.55	2233.41	501.285	621.203	718.874	781.158	1179.84	-1.36772	0.169139	-8.08639	6.15e-16	8.36e-15
Helz2	4954.77	5011.19	5452.23	5183.94	2411.68	2434.37	3089.69	2546.37	3885.53	-0.980699	0.121295	-8.08523	6.2e-16	8.43e-15
Lyn	8923.81	7660.25	11616.5	9828.96	20905.5	19293.1	17735.7	18921.9	14360.7	1.02936	0.127394	8.08011	6.47e-16	8.78e-15
P2ry10	1162.19	2000.7	925.378	766.791	378.316	410.153	386.288	209.661	779.934	-1.76104	0.218121	-8.07367	6.82e-16	9.25e-15
Cd247	380.862	587.197	244.217	387.715	67.1964	96.897	97.0296	69.3235	241.305	-2.24234	0.277785	-8.07219	6.9e-16	9.35e-15
Fam114a1	192.51	145.687	170.658	156.598	477.094	436.7	398.493	355.072	291.602	1.32536	0.164332	8.0651	7.32e-16	9.9e-15
Kpna4	3190.68	3373.05	3242.5	3372.8	1849.92	1681.76	2074.24	1771.98	2569.61	-0.839393	0.104154	-8.05915	7.68e-16	1.04e-14
Cd9	2068.89	1598.11	1425.58	1129.67	494.566	511.032	723.756	449.757	1050.17	-1.50493	0.186866	-8.05355	8.04e-16	1.09e-14
Unc119	1508	1391.26	1237.27	1054.07	657.853	517.669	651.746	601.931	952.474	-1.09121	0.135522	-8.05195	8.15e-16	1.1e-14
Pros1	529.998	498.228	700.286	649.072	1439.35	1282.23	1158.86	1423.67	960.211	1.169	0.14521	8.05045	8.25e-16	1.11e-14
Xbp1	3805.64	3701.12	5719.98	4981.98	13484.3	12824.9	10534.7	9544.66	8074.67	1.35943	0.168892	8.04911	8.34e-16	1.12e-14
Calcrl	267.376	264.683	245.689	281.877	84.6675	73.0046	92.7579	72.7051	172.845	-1.70754	0.212214	-8.04632	8.53e-16	1.15e-14
Camk2n1	362.442	521.582	319.248	424.435	63.1646	75.6593	74.4504	20.2898	232.659	-2.86783	0.356475	-8.04496	8.63e-16	1.16e-14
Vim	17902.3	18228.7	27677.5	26230.7	49461.3	48037	43569.4	53132.2	35529.9	1.13435	0.141043	8.04256	8.8e-16	1.18e-14
Ncf4	2796.75	2597.9	3404.33	2763.69	5725.81	5986.38	5695.46	4641.29	4201.45	0.932824	0.115987	8.04248	8.8e-16	1.18e-14
Padi2	5358.21	7634.67	6695.38	7030.72	2029.33	2191.47	2001.62	911.351	4231.59	-1.96335	0.244345	-8.03517	9.35e-16	1.25e-14
Rmnd5a	1672.58	1935.08	1855.17	2037.94	3849.68	3569.26	3277.65	3871.97	2758.67	0.958813	0.119443	8.02734	9.96e-16	1.33e-14
Lpxn	875.803	822.965	990.11	871.55	1653.03	1651.23	1597.63	1743.23	1275.69	0.903449	0.112599	8.02362	1.03e-15	1.37e-14
Cmklr1	2010.07	1002.02	1346.14	1208.51	3665.56	3800.22	3582.77	3704.58	2539.98	1.45403	0.181266	8.02155	1.04e-15	1.39e-14
Osm	2159.21	2474.46	4084.02	1875.94	7980.25	7532.75	7346.79	4884.77	4792.27	1.43099	0.17849	8.01719	1.08e-15	1.44e-14
Parl	924.525	842.983	887.127	947.149	1751.14	1480	1550.64	1726.32	1263.74	0.852892	0.106419	8.0145	1.11e-15	1.47e-14
Edem2	834.806	855.217	1079.85	994.668	1840.51	1898.12	1630.59	1821.01	1369.35	0.94123	0.117532	8.00827	1.16e-15	1.55e-14
Ifi213	1475.91	1502.47	1532.98	2014.18	641.054	651.732	611.47	502.173	1116.5	-1.42903	0.178551	-8.00349	1.21e-15	1.61e-14
Osgin1	1421.25	2187.53	689.988	672.832	283.569	309.274	413.139	206.28	772.983	-1.91031	0.238708	-8.00272	1.22e-15	1.62e-14
Ocrl	499.695	401.474	503.147	471.954	1064.39	966.316	900.118	877.534	710.579	1.02523	0.128263	7.99322	1.31e-15	1.74e-14
Adora3	15.4484	11.1212	52.9628	33.4796	227.124	282.727	236.166	191.062	131.261	3.25839	0.407674	7.99262	1.32e-15	1.75e-14
Cd96	1052.27	1381.25	857.703	765.711	233.843	221.669	201.382	38.8888	594.089	-2.73288	0.341996	-7.99099	1.34e-15	1.77e-14
Rrp12	423.642	358.101	303.065	250.557	1001.9	971.625	915.374	1156.52	672.598	1.6136	0.201942	7.99042	1.34e-15	1.78e-14
Rrbp1	10683.7	8706.75	11915.2	9823.56	24993.7	22200	21425.9	16827	15822	1.05015	0.131451	7.9889	1.36e-15	1.8e-14
Traf4	303.62	330.298	186.841	163.078	22.8468	46.4575	34.174	30.4347	139.719	-2.88254	0.360971	-7.98552	1.4e-15	1.85e-14
Atg16l2	466.422	584.973	479.608	611.273	204.277	171.229	169.039	153.864	355.086	-1.60732	0.201312	-7.98422	1.41e-15	1.86e-14
Rpain	181.221	220.199	283.939	272.157	647.101	682.261	565.091	632.366	435.542	1.42305	0.178301	7.98115	1.45e-15	1.91e-14
Cdyl2	332.734	440.398	391.336	410.395	139.097	131.408	178.803	160.628	273.1	-1.36553	0.171144	-7.97883	1.48e-15	1.94e-14
Tm2d2	580.502	593.869	741.479	562.673	1476.31	1355.23	1274.2	1535.26	1014.94	1.19263	0.149497	7.97759	1.49e-15	1.96e-14
Tanc2	223.407	240.217	285.411	198.718	31.5823	29.2018	32.9535	62.5602	138.006	-2.65995	0.333581	-7.97392	1.54e-15	2.02e-14
Atp5pb	2506.2	2029.61	2578.99	2397.57	4277.72	4157.28	3814.06	4057.96	3227.42	0.782589	0.098169	7.97185	1.56e-15	2.05e-14
Gpr68	572.778	791.826	745.893	876.95	159.255	176.538	169.039	67.6327	444.989	-2.4224	0.304068	-7.96665	1.63e-15	2.14e-14
Tmem106a	1087.33	729.548	1328.48	1168.55	2452	2425.08	1965	2313.04	1683.63	1.11385	0.139854	7.96435	1.66e-15	2.17e-14
Srp72	2251.3	2277.61	2039.07	2060.62	4311.99	4069.68	3599.86	3829.7	3054.98	0.87194	0.109564	7.95825	1.74e-15	2.28e-14
Aldh3b1	1269.14	1055.4	1453.53	1212.83	2474.84	2527.29	2458.08	2260.62	1838.97	0.970349	0.121971	7.95558	1.78e-15	2.33e-14
Nt5c3	696.959	594.982	662.035	611.273	287.601	265.471	301.463	277.294	462.135	-1.17782	0.148063	-7.95489	1.79e-15	2.34e-14
Slc27a6	114.08	123.445	233.919	138.238	12.0954	17.2556	25.6305	10.1449	84.3511	-3.19555	0.401843	-7.95225	1.83e-15	2.39e-14
Manf	2022.55	1534.72	1955.21	1967.74	4508.21	3716.6	2757.72	3339.36	2725.26	0.924125	0.116227	7.95102	1.85e-15	2.41e-14
Irgm2	805.097	866.338	1521.21	1691.26	269.458	313.256	364.319	297.584	766.065	-1.89814	0.238861	-7.94665	1.92e-15	2.49e-14
Ifngr1	9072.94	10730.8	10507.2	9004.93	19331.1	18633.4	17869.9	20438.6	14448.6	0.959021	0.120738	7.94298	1.97e-15	2.56e-14
Cdk5rap2	651.208	788.49	548.753	741.951	258.706	254.852	248.982	201.207	461.769	-1.49349	0.188099	-7.93988	2.02e-15	2.63e-14
Zmiz2	4037.96	3677.76	3992.81	3976.51	2140.88	2333.49	2326.27	2204.83	3086.31	-0.800482	0.10084	-7.93812	2.05e-15	2.66e-14
Tlr12	564.459	539.376	879.771	643.672	93.403	131.408	135.475	27.0531	376.827	-2.89219	0.364643	-7.93157	2.16e-15	2.8e-14
Isg15	1683.87	721.763	900.368	845.63	145.816	187.157	241.048	182.608	613.533	-2.39048	0.30163	-7.9252	2.28e-15	2.95e-14
Prkab2	434.337	611.663	535.513	720.352	188.15	184.503	235.556	184.299	386.797	-1.5123	0.190872	-7.9231	2.32e-15	2.99e-14
Chst10	144.977	100.09	95.6273	99.3588	12.7673	13.2736	15.8665	10.1449	61.5132	-3.06688	0.387489	-7.91476	2.48e-15	3.2e-14
Pgs1	1445.61	1183.29	1663.91	1745.26	3875.22	3938.27	3155.6	2957.24	2495.55	1.21182	0.153119	7.91423	2.49e-15	3.21e-14
Hdac6	273.911	301.383	257.458	213.837	719.002	756.593	660.9	446.376	453.683	1.28717	0.162849	7.90406	2.7e-15	3.48e-14
Tet2	2695.15	2853.69	2924.72	2950.53	8788.62	7823.44	7504.23	5118.1	5082.31	1.33026	0.168358	7.90136	2.76e-15	3.55e-14
Tlr8	1000.58	889.692	1452.06	1179.35	3414.92	2929.48	2658.25	2473.67	1999.75	1.35907	0.172015	7.90086	2.77e-15	3.56e-14
Slc11a1	5487.14	4051.44	4621	3978.67	8826.92	8573.4	7891.74	8787.18	6527.19	0.920074	0.11646	7.90033	2.78e-15	3.57e-14
Snd1	3305.36	2601.24	3741.23	3378.2	5555.8	5816.48	4781.3	5853.61	4379.15	0.764322	0.0967545	7.8996	2.8e-15	3.59e-14
Peli1	2753.37	2541.18	2199.43	2674.05	1438	1335.32	1392.59	1257.97	1948.99	-0.903098	0.114349	-7.89773	2.84e-15	3.64e-14
Dok3	2478.87	2485.58	3185.12	2787.45	5121.04	5002.81	4876.5	5331.15	3908.56	0.902222	0.114281	7.89474	2.91e-15	3.73e-14
Ptgs1	984.536	726.211	837.106	681.472	206.293	207.068	264.238	292.511	524.929	-1.73888	0.2203	-7.89322	2.94e-15	3.77e-14
Chmp4b	4488.34	3480.92	4228.2	3919.27	7403.03	7309.75	7034.95	6533.32	5549.72	0.815893	0.103382	7.89205	2.97e-15	3.8e-14
Lifr	967.899	677.278	1374.09	1082.15	3256.34	2867.09	3760.97	3574.39	2195.02	1.75122	0.222007	7.88816	3.07e-15	3.92e-14
Lgmn	5550.72	3039.41	4431.22	3080.12	11313.2	12588.6	10499.9	15878.5	8297.72	1.67093	0.212195	7.87448	3.42e-15	4.37e-14
Prpf31	808.068	683.951	766.489	665.272	1429.94	1375.14	1225.38	1327.29	1035.19	0.87485	0.111138	7.87177	3.5e-15	4.46e-14
Rab7	5351.08	4456.25	5864.16	5546.81	10640.6	9547.68	9188.52	9340.08	7491.89	0.873055	0.110983	7.86657	3.64e-15	4.64e-14
Gdap2	661.309	553.833	514.916	598.313	1154.43	1125.6	1106.99	1307	877.8	1.01106	0.128611	7.86139	3.8e-15	4.83e-14
C1qtnf6	227.566	350.316	311.892	249.477	82.6516	65.0405	82.9939	74.396	180.542	-1.88025	0.239502	-7.85066	4.14e-15	5.26e-14
Ms4a4b	1673.77	2722.46	1769.84	1807.9	751.928	630.494	598.044	341.545	1287	-1.80422	0.229921	-7.84715	4.26e-15	5.4e-14
Nlrc3	1085.54	2087.44	1066.61	1507.66	263.41	269.453	297.191	74.396	831.464	-2.74848	0.350258	-7.84701	4.26e-15	5.4e-14
Zbtb10	1799.73	1330.09	282.468	239.757	106.17	84.9508	124.491	50.7245	502.298	-2.90114	0.37	-7.84091	4.47e-15	5.67e-14
Psmd6	836.588	748.454	875.357	836.99	1689.32	1469.38	1403.57	1535.26	1174.37	0.887926	0.113268	7.83915	4.54e-15	5.74e-14
Zfp831	877.586	1247.79	653.208	848.87	188.822	219.014	213.587	62.5602	538.93	-2.4912	0.317951	-7.83517	4.68e-15	5.92e-14
Adgrg5	951.857	1791.62	1450.59	1811.14	266.098	306.619	310.617	96.3766	873.114	-2.66693	0.340543	-7.83142	4.82e-15	6.09e-14
Slc15a4	1730.81	1465.77	1914.02	1794.94	729.081	796.414	842.754	899.515	1271.66	-1.07656	0.137576	-7.82524	5.07e-15	6.4e-14
Itga6	546.634	561.618	467.838	629.633	208.981	135.39	250.202	255.313	381.951	-1.4005	0.179006	-7.82378	5.13e-15	6.46e-14
Neurl3	5941.68	6842.84	6105.43	5440.98	3034.59	3259.99	3652.34	3537.19	4726.88	-0.85119	0.108844	-7.82028	5.27e-15	6.64e-14
Rps9	19005.6	16462.6	18322.2	15392	28582	28284.6	27622.9	24706.2	22297.3	0.661074	0.0845564	7.81815	5.36e-15	6.75e-14
Dhrs1	579.314	533.815	606.13	539.994	1004.59	1250.37	1188.16	1134.54	854.613	1.01397	0.129747	7.81495	5.5e-15	6.91e-14
Vcp	5033.2	4528.53	4888.76	4831.86	8360.58	8076.96	7067.3	9008.68	6474.48	0.749159	0.0958765	7.81379	5.55e-15	6.97e-14
Nectin1	956.016	1275.6	1713.94	1416.94	217.044	280.072	420.462	610.385	861.307	-1.88771	0.241908	-7.80343	6.02e-15	7.56e-14
Spry2	2073.65	3231.81	1182.84	933.109	529.508	557.49	555.327	275.603	1167.42	-1.84431	0.236398	-7.80173	6.11e-15	7.66e-14
Tmem248	1189.52	1020.92	943.032	1001.15	1989.01	1951.21	1853.33	1854.83	1475.38	0.882886	0.113222	7.79785	6.3e-15	7.89e-14
Qpct	386.209	255.786	328.075	293.757	87.3553	65.0405	93.9784	91.3041	200.188	-1.89646	0.243338	-7.79352	6.52e-15	8.15e-14
Fam129c	159.831	120.108	82.3866	112.319	16.7991	9.2915	13.4255	3.38163	64.6928	-3.4764	0.446125	-7.79243	6.57e-15	8.22e-14
Mtmr14	1044.55	885.244	993.053	1014.11	426.697	362.368	453.415	507.245	710.835	-1.17587	0.150907	-7.79207	6.59e-15	8.23e-14
Timp1	19.0134	3.33635	4.41357	4.31995	151.192	142.027	98.8604	87.9225	63.8856	4.14052	0.531622	7.78847	6.78e-15	8.46e-14
Chst15	546.634	481.546	589.947	520.554	134.393	122.117	174.531	211.352	347.634	-1.76088	0.226102	-7.78796	6.81e-15	8.49e-14
Atg3	1066.53	921.943	1354.96	1148.03	2387.49	2409.15	2391.57	2198.06	1734.72	1.0771	0.138361	7.78473	6.99e-15	8.7e-14
Sigirr	461.668	660.596	461.953	512.994	191.51	200.431	208.705	224.879	365.342	-1.33747	0.171813	-7.78449	7e-15	8.71e-14
Ninj1	1822.91	1046.5	1118.1	927.709	3115.9	3144.51	2724.76	2659.66	2070.01	1.28962	0.165798	7.77824	7.35e-15	9.14e-14
Gapdh	13610	9688.75	11556.2	10265.3	23824.5	19948.8	19291.2	24824.6	16626.2	0.965453	0.124128	7.77789	7.37e-15	9.16e-14
Trim7	266.187	274.692	164.773	143.638	10.7514	34.5113	30.5125	16.9082	117.747	-3.27284	0.421078	-7.77252	7.69e-15	9.54e-14
Cst7	595.356	808.508	572.292	697.672	177.399	119.462	129.373	43.9613	393.003	-2.60975	0.335803	-7.77166	7.75e-15	9.6e-14
Mrpl20	475.334	366.998	422.231	368.276	875.569	909.239	731.689	772.704	615.255	1.00987	0.129957	7.77081	7.8e-15	9.65e-14
Irf8	8548.29	7643.57	8549.08	7286.67	4193.06	4149.32	4371.22	4578.73	6164.99	-0.887058	0.114172	-7.76951	7.88e-15	9.74e-14
Igkv3-4	40.9976	41.1483	341.316	269.997	0	0	0	5.07245	87.3164	-7.61465	0.980084	-7.76939	7.89e-15	9.74e-14
Rpn2	3423	2792.52	3374.91	3011	5753.36	5596.14	4717.23	6098.78	4345.87	0.812973	0.104652	7.76838	7.95e-15	9.81e-14
Sipa1l1	1081.39	1271.15	1493.26	1222.55	3800.63	3352.9	3123.87	2368.84	2214.32	1.30902	0.168628	7.76278	8.31e-15	1.02e-13
Gbp10	132.499	135.678	94.1561	99.3588	16.1271	10.6189	9.76399	18.599	64.6002	-3.11802	0.402275	-7.75098	9.12e-15	1.12e-13
Gm16894	6.53585	6.67269	13.2407	7.55991	135.065	134.063	138.527	47.3429	61.1258	3.72296	0.480516	7.74783	9.35e-15	1.15e-13
Relt	1724.87	1474.66	2056.72	1800.34	3552.67	3489.62	3911.7	4003.86	2751.81	1.09169	0.140902	7.74783	9.35e-15	1.15e-13
Otud7b	771.23	939.737	531.099	744.111	209.653	238.924	252.033	128.502	476.911	-1.85898	0.240045	-7.74428	9.61e-15	1.18e-13
Phyh	689.829	552.721	536.984	597.233	1206.18	1141.53	1062.44	1188.64	871.945	0.954282	0.123288	7.74027	9.92e-15	1.22e-13
Plxnc1	629.818	498.228	648.794	727.911	174.711	185.83	236.777	270.531	421.575	-1.53641	0.198516	-7.73946	9.98e-15	1.22e-13
Zfp827	177.062	270.244	169.187	247.317	36.958	27.8745	20.7485	11.8357	120.153	-3.16807	0.409454	-7.7373	1.02e-14	1.24e-13
Mmp13	436.713	331.41	734.123	237.597	54.4291	54.4216	59.8044	79.4684	248.496	-2.70564	0.350051	-7.72927	1.08e-14	1.32e-13
Cdk6	864.514	975.325	851.818	695.512	1791.46	1656.54	1714.8	1188.64	1217.33	0.901313	0.11666	7.72597	1.11e-14	1.36e-13
Btla	897.193	1060.96	709.113	686.872	323.887	353.077	521.153	295.893	606.018	-1.18066	0.152827	-7.72546	1.11e-14	1.36e-13
Ttc28	265.593	286.926	241.275	166.318	83.9955	70.3499	100.691	43.9613	157.389	-1.69818	0.219824	-7.72519	1.12e-14	1.36e-13
Tmem229b	1591.18	1783.83	1866.94	1797.1	890.352	911.894	923.917	711.834	1309.63	-1.03527	0.134067	-7.72202	1.14e-14	1.4e-13
Tmem131l	1834.79	1702.65	1652.15	1753.9	3034.59	3183	3129.97	2842.26	2391.66	0.811148	0.105064	7.72053	1.16e-14	1.41e-13
Mettl1	118.834	85.6329	88.2713	73.4391	346.733	436.7	241.048	278.985	208.705	1.80584	0.233944	7.7191	1.17e-14	1.43e-13
Ccl3	9301.1	7654.69	7586.92	4364.23	3257.68	2950.71	4517.06	1996.86	5203.66	-1.1916	0.154423	-7.71649	1.2e-14	1.45e-13
Mfhas1	382.05	444.846	391.336	383.395	157.24	126.099	187.957	126.811	274.967	-1.42615	0.184877	-7.71405	1.22e-14	1.48e-13
Slc41a1	817.575	820.741	879.771	638.272	1537.45	1521.15	1393.81	1188.64	1099.68	0.840685	0.109039	7.70995	1.26e-14	1.53e-13
Ppm1j	443.843	806.283	383.98	685.792	106.842	111.498	89.7066	47.3429	334.411	-2.68995	0.348896	-7.70989	1.26e-14	1.53e-13
Alox5ap	5332.66	4858.83	7661.95	6005.81	12761.9	12670.9	13744	13506.2	9567.8	1.16405	0.151151	7.7012	1.35e-14	1.63e-13
Creg2	23.7667	11.1212	22.0678	12.9598	170.679	104.861	106.794	94.6858	68.3669	2.80099	0.364039	7.6942	1.42e-14	1.72e-13
Klrb1c	2734.95	4569.68	2605.48	2560.65	874.225	1093.74	859.231	331.4	1953.67	-2.05794	0.267534	-7.69223	1.45e-14	1.75e-13
Sqor	734.986	669.493	990.11	849.95	1865.37	1862.28	1662.32	1558.93	1274.18	1.11252	0.144654	7.69088	1.46e-14	1.76e-13
Tirap	365.413	333.635	497.262	517.314	1302.27	1174.71	1121.64	1041.54	794.223	1.46063	0.189919	7.6908	1.46e-14	1.76e-13
Pip5k1b	118.834	185.723	155.946	156.598	18.815	17.2556	29.9022	6.76327	86.2296	-3.11079	0.404568	-7.68918	1.48e-14	1.79e-13
Stk39	243.015	378.119	266.285	328.316	40.3178	87.6055	62.2454	28.7439	179.331	-2.54465	0.33099	-7.68801	1.49e-14	1.8e-13
Ccdc102a	505.637	447.07	460.482	572.393	227.796	213.704	214.197	253.623	361.863	-1.12306	0.146089	-7.68755	1.5e-14	1.8e-13
Msantd3	77.836	87.8571	138.292	122.039	449.544	427.409	456.466	331.4	261.355	1.99929	0.260087	7.68701	1.51e-14	1.81e-13
Sdc4	2184.16	489.331	837.106	805.671	4709.12	4356.38	3039.65	2507.48	2366.11	1.93876	0.252225	7.68664	1.51e-14	1.81e-13
Ccdc136	386.209	560.506	304.536	549.714	86.0114	87.6055	84.2144	37.198	261.999	-2.60569	0.339285	-7.67994	1.59e-14	1.91e-13
Hid1	282.824	462.64	283.939	278.637	98.1068	96.897	98.2501	54.1062	206.925	-1.90626	0.248444	-7.6728	1.68e-14	2.02e-13
Tha1	119.428	142.351	164.773	119.879	637.022	630.494	401.544	311.11	315.825	1.8142	0.236691	7.66485	1.79e-14	2.14e-13
Tnfrsf18	536.534	746.229	566.408	487.074	104.826	160.61	151.342	28.7439	347.721	-2.56143	0.334278	-7.66258	1.82e-14	2.18e-13
Ifi207	3755.14	3126.16	4478.3	4004.59	8961.31	8160.59	8221.89	7086.22	5974.27	1.08513	0.141771	7.65407	1.95e-14	2.33e-13
Pdlim2	730.826	795.162	679.689	604.793	283.569	277.418	414.969	221.497	500.99	-1.25519	0.163991	-7.65399	1.95e-14	2.33e-13
Smim4	121.804	104.539	104.454	82.079	344.046	436.7	284.986	235.024	214.204	1.62618	0.212465	7.65385	1.95e-14	2.33e-13
Stx12	614.964	606.103	707.642	725.751	1640.94	1576.9	1173.51	1344.2	1048.75	1.10572	0.144647	7.64422	2.1e-14	2.51e-13
Clcn5	442.655	381.456	511.974	439.555	981.068	898.62	936.122	967.148	694.825	1.10005	0.144064	7.63581	2.24e-14	2.67e-13
Alad	226.972	255.786	191.255	184.678	51.7412	67.6952	55.5327	50.7245	135.548	-1.93889	0.253952	-7.63486	2.26e-14	2.69e-13
Slc2a3	1696.35	1997.36	1713.94	1699.9	541.603	465.902	680.428	189.372	1123.11	-2.03783	0.267393	-7.6211	2.52e-14	2.99e-13
Tnks	1529.98	1576.98	1691.87	1821.94	3270.45	2948.06	3266.05	3004.58	2388.74	0.918691	0.120552	7.62068	2.52e-14	3e-13
Usp35	261.434	215.75	223.621	286.197	45.6936	65.0405	61.0249	91.3041	156.258	-1.94739	0.255744	-7.6146	2.65e-14	3.14e-13
Txndc16	724.885	820.741	698.815	772.191	265.426	245.561	380.796	387.197	536.951	-1.26374	0.166049	-7.61067	2.73e-14	3.23e-13
Ppt1	3572.73	2468.9	4320.88	3266.96	7839.8	7960.16	6981.25	6015.93	5303.33	1.09864	0.144373	7.60972	2.75e-14	3.25e-13
Scd1	967.899	1025.37	379.567	415.795	96.7628	131.408	261.797	84.5409	420.393	-2.27877	0.299552	-7.60728	2.8e-14	3.31e-13
Lmtk2	1279.84	1266.7	1181.36	1171.79	689.435	609.257	604.757	454.83	907.246	-1.06525	0.14018	-7.59917	2.98e-14	3.52e-13
Tedc1	139.629	223.535	136.821	152.278	33.5982	23.8924	40.2764	43.9613	99.249	-2.20865	0.291056	-7.58842	3.24e-14	3.83e-13
Enpp5	218.654	225.759	372.211	278.637	33.5982	49.1122	57.3634	13.5265	156.108	-2.89241	0.381237	-7.58692	3.28e-14	3.87e-13
Bank1	631.6	507.125	278.055	249.477	21.5029	18.583	43.3277	79.4684	228.642	-3.50775	0.462733	-7.58051	3.44e-14	4.06e-13
Med15	2726.04	2551.19	2649.61	2486.13	4326.1	4201.08	4035.58	3824.63	3350.05	0.65372	0.0862458	7.57973	3.46e-14	4.08e-13
Zeb2	7578.61	6514.77	7709.03	7289.91	12118.2	11351.6	10902.1	11805.3	9408.68	0.668571	0.0882187	7.57857	3.49e-14	4.11e-13
Zdhhc9	785.49	778.481	1046.02	1019.51	2107.28	2009.62	1791.69	1832.85	1421.37	1.10552	0.145893	7.57759	3.52e-14	4.14e-13
Ophn1	135.47	84.5208	138.292	120.959	348.077	325.202	240.438	355.072	218.504	1.41278	0.186486	7.57577	3.57e-14	4.19e-13
Ocstamp	137.847	61.1663	136.821	69.1192	464.327	528.288	425.954	887.679	338.9	2.52638	0.333539	7.57446	3.61e-14	4.23e-13
Cyp27a1	1310.73	1447.97	1563.87	1907.26	690.779	736.683	726.807	667.873	1131.5	-1.12601	0.149028	-7.55569	4.17e-14	4.89e-13
Adcy3	297.678	349.204	189.783	244.077	38.302	62.3858	50.0404	60.8694	161.543	-2.36166	0.312938	-7.54673	4.46e-14	5.23e-13
Tespa1	241.232	417.043	286.882	370.436	69.8843	74.332	62.2454	33.8163	194.484	-2.44824	0.324789	-7.53794	4.77e-14	5.59e-13
Cd3d	330.357	220.199	77.973	150.118	22.8468	19.9103	8.54349	13.5265	105.434	-3.5322	0.469077	-7.53011	5.07e-14	5.93e-13
Pira2	1019	876.347	1406.46	1489.3	2543.38	2768.87	2738.19	2818.59	1957.52	1.21499	0.161358	7.52977	5.08e-14	5.94e-13
D8Ertd738e	1406.99	1367.9	1303.47	1401.82	2665.01	2468.88	2160.89	2412.8	1898.47	0.821561	0.109154	7.52665	5.21e-14	6.08e-13
Qk	3398.64	3218.46	3083.61	3032.6	5455.68	4972.28	4992.45	5452.89	4200.83	0.712601	0.0946941	7.5253	5.26e-14	6.13e-13
Fnbp1	9530.45	10943.2	9161.09	9571.93	6018.78	5978.41	6207.46	5233.08	7830.55	-0.741859	0.0985975	-7.52412	5.31e-14	6.18e-13
Plcb2	2334.49	2515.6	2848.22	2570.37	1405.75	1433.55	1438.97	1175.12	1965.26	-0.911829	0.121219	-7.52214	5.39e-14	6.27e-13
Sema4c	755.781	791.826	735.594	627.473	147.832	204.413	234.946	62.5602	445.053	-2.28768	0.304126	-7.52212	5.39e-14	6.27e-13
Ldha	5843.05	4169.32	5478.71	4596.43	9162.9	9610.06	8885.23	8858.19	7075.49	0.874117	0.116254	7.51902	5.52e-14	6.41e-13
Apol7e	955.422	1782.72	1097.51	1419.1	264.082	282.727	215.418	71.0143	760.999	-2.75426	0.366383	-7.51744	5.59e-14	6.48e-13
Dnajc10	1055.84	983.11	1125.46	1024.91	1929.88	1867.59	1625.09	1738.16	1418.75	0.773049	0.102874	7.51449	5.71e-14	6.63e-13
Aida	1027.32	1008.69	1122.52	1169.63	558.402	461.92	537.019	502.173	798.458	-1.06735	0.142138	-7.50925	5.95e-14	6.89e-13
Vps13a	1043.36	1260.03	948.917	1238.75	578.561	465.902	577.906	471.738	823.144	-1.09483	0.145895	-7.50422	6.18e-14	7.15e-13
Marveld2	155.672	132.342	126.522	115.559	36.2861	19.9103	28.0715	18.599	79.1202	-2.37329	0.316296	-7.50337	6.22e-14	7.19e-13
Slc27a1	417.106	334.747	372.211	294.837	884.305	834.907	713.992	943.476	599.447	1.25115	0.166767	7.50235	6.27e-14	7.24e-13
Tor1a	907.888	782.929	865.059	777.591	1532.08	1509.2	1528.06	1619.8	1190.33	0.894086	0.119268	7.49643	6.56e-14	7.57e-13
Gja1	16.6367	13.3454	13.2407	6.47992	120.954	103.534	95.1989	135.265	63.0818	3.20375	0.427458	7.49488	6.64e-14	7.66e-13
Cgnl1	286.983	298.047	89.7425	267.837	48.3814	33.1839	73.2299	57.4878	144.362	-2.09712	0.279892	-7.49261	6.75e-14	7.78e-13
Gm11131	809.851	943.074	692.93	735.471	114.906	248.216	320.991	207.971	509.176	-1.91274	0.255346	-7.49079	6.85e-14	7.88e-13
Cbx5	786.678	1069.85	945.974	1090.79	443.496	418.117	506.507	578.26	729.959	-0.997672	0.133249	-7.48725	7.03e-14	8.09e-13
Id2	5472.29	4945.58	4528.32	4067.23	9531.14	8864.09	8531.28	6186.7	6515.83	0.790482	0.105741	7.47562	7.68e-14	8.83e-13
Nipal3	751.622	1016.47	1003.35	826.19	402.506	337.149	427.785	361.835	640.864	-1.22428	0.16385	-7.47196	7.9e-14	9.07e-13
Prr5	326.792	523.806	336.902	336.956	112.89	138.045	115.947	104.831	249.521	-1.67614	0.224337	-7.47153	7.93e-14	9.1e-13
Igkv5-39	463.451	50.0452	141.234	8.6399	1.34393	0	2.441	0	83.3944	-6.56227	0.878319	-7.47139	7.94e-14	9.1e-13
Trgc1	114.08	95.6419	39.7221	65.8792	4.03178	1.32736	6.71274	0	40.9244	-4.71937	0.631781	-7.46994	8.02e-14	9.19e-13
Dstn	961.363	934.177	1365.26	1180.43	3076.92	2644.09	2865.73	2357	1923.12	1.31312	0.17584	7.46771	8.16e-14	9.34e-13
Relb	2036.81	1192.19	1199.02	1075.67	345.39	370.332	490.03	399.033	888.558	-1.74064	0.233268	-7.46196	8.52e-14	9.75e-13
Itga5	1740.32	1411.27	2390.68	2202.09	4599.59	4430.72	4204.01	4166.17	3143.11	1.197	0.160442	7.46062	8.61e-14	9.84e-13
Eno1	9667.7	7410.02	10252.7	9027.61	17682.7	16095.5	14820.5	20535	13186.5	0.926913	0.124256	7.45968	8.67e-14	9.9e-13
Ctla2a	108.733	180.163	105.926	91.7989	15.4552	11.9462	39.056	13.5265	70.8255	-2.68506	0.360019	-7.4581	8.78e-14	1e-12
Rnf169	1248.94	1395.7	1366.73	1718.26	3455.24	3465.73	3192.82	2821.97	2333.18	1.18134	0.158423	7.45686	8.86e-14	1.01e-12
Prpf40a	1736.75	1810.52	1734.53	1807.9	3091.03	2803.38	2815.69	3090.81	2361.33	0.734235	0.0985205	7.45262	9.15e-14	1.04e-12
Cmip	3614.92	3519.84	3858.93	3263.72	6035.58	5730.2	5760.14	5642.26	4678.2	0.702764	0.094319	7.45093	9.27e-14	1.05e-12
Iglc2	195.481	281.365	136.821	64.7992	15.4552	3.98207	0.610249	1.69082	87.5256	-5.3971	0.724941	-7.44488	9.7e-14	1.1e-12
Uso1	1969.67	1896.16	1850.76	1899.7	3434.41	3332.99	2980.46	3014.73	2547.36	0.742399	0.0998056	7.43845	1.02e-13	1.16e-12
Pkp4	650.02	620.56	367.797	532.434	155.896	152.646	208.095	224.879	364.041	-1.5463	0.207889	-7.4381	1.02e-13	1.16e-12
N4bp3	187.163	181.275	113.282	164.158	11.4234	14.6009	41.4969	15.2174	91.077	-3.10145	0.417058	-7.43649	1.03e-13	1.17e-12
Map3k4	777.171	837.423	765.018	909.349	431.401	372.987	442.431	422.704	619.811	-0.973832	0.130962	-7.43601	1.04e-13	1.18e-12
Eomes	387.397	770.696	163.302	113.399	34.9421	33.1839	14.646	10.1449	190.964	-3.72759	0.501577	-7.43174	1.07e-13	1.21e-12
Abcb9	815.792	1020.92	335.431	633.953	141.112	130.081	170.87	45.6521	411.727	-2.54293	0.342324	-7.42844	1.1e-13	1.24e-12
Wdr26	6075.37	5940.92	6362.89	5780.09	9947.76	9399.01	10166.8	10286.9	7994.97	0.720368	0.0970068	7.42595	1.12e-13	1.26e-12
Nav1	1873.41	2267.6	2514.26	2384.61	749.912	759.248	1059.39	1291.78	1612.53	-1.25575	0.169118	-7.42526	1.13e-13	1.27e-12
Slc43a2	3260.2	3051.64	3961.91	3529.4	6270.77	5957.18	6034.14	6966.17	4878.93	0.874722	0.117854	7.42206	1.15e-13	1.3e-12
Tspyl3	330.951	477.097	426.645	373.676	151.864	136.718	146.46	147.101	273.814	-1.4521	0.195661	-7.4215	1.16e-13	1.3e-12
Arhgap10	204.394	304.72	207.438	258.117	61.1487	78.314	94.5886	57.4878	158.276	-1.74075	0.23476	-7.41502	1.22e-13	1.37e-12
Tspan31	889.469	706.193	1003.35	933.109	1618.09	1624.68	1414.56	1739.85	1241.16	0.865328	0.116844	7.40583	1.3e-13	1.47e-12
Cisd2	1046.92	880.795	994.524	986.028	1825.73	1644.59	1675.13	1655.31	1338.63	0.801522	0.108267	7.40318	1.33e-13	1.49e-12
Lrrc25	2279.23	1728.23	2368.61	1857.58	3890	3833.41	3449.13	3983.57	2923.72	0.890329	0.120292	7.4014	1.35e-13	1.51e-12
Braf	1165.16	1277.82	1350.55	1428.82	3539.23	3059.56	2671.67	2539.61	2129.05	1.17019	0.158129	7.4002	1.36e-13	1.53e-12
Tmem167	952.451	927.504	1209.32	936.349	2611.25	2225.98	2181.64	1717.87	1595.3	1.11356	0.150491	7.39951	1.37e-13	1.53e-12
Vcan	692.8	1038.72	6755.7	2475.33	67240.1	59137.7	47800.2	52805.9	29743.3	4.92465	0.665968	7.39473	1.42e-13	1.59e-12
AW011738	619.123	650.587	441.357	559.433	205.621	200.431	140.968	118.357	366.985	-1.79059	0.242151	-7.39454	1.42e-13	1.59e-12
Aplp1	127.152	125.669	89.7425	128.518	13.4393	13.2736	23.7997	8.45409	66.2561	-3.01282	0.407631	-7.39105	1.46e-13	1.63e-12
Oasl2	2823.49	1803.85	2740.82	2878.17	831.22	829.598	1056.34	798.066	1720.19	-1.52962	0.207229	-7.3813	1.57e-13	1.75e-12
Atp1a1	15131.1	10770.8	15953.6	12008.4	28512.8	28587.3	30433.7	34649.9	22005.9	1.19567	0.162016	7.37995	1.58e-13	1.77e-12
Ubxn8	519.897	320.289	357.499	335.876	952.173	922.513	981.281	1087.2	684.59	1.3835	0.187571	7.37589	1.63e-13	1.82e-12
Nod1	4286.33	3724.47	3964.85	3885.79	1476.31	1497.26	1978.43	2128.74	2867.77	-1.18086	0.160103	-7.37563	1.64e-13	1.82e-12
Rbms1	4409.91	3833.46	4379.73	3865.27	8553.43	7820.78	6886.05	5774.14	5690.35	0.804848	0.109135	7.37477	1.65e-13	1.83e-12
Rps6ka5	464.045	467.088	406.048	425.515	224.436	159.283	189.177	191.062	315.832	-1.2107	0.164209	-7.3729	1.67e-13	1.86e-12
Arsb	1800.33	2701.33	1855.17	1881.34	823.156	783.14	819.565	377.052	1380.13	-1.59532	0.216432	-7.37101	1.69e-13	1.88e-12
Zgpat	1073.07	1503.58	1318.19	1424.5	638.366	727.391	705.448	686.472	1009.63	-0.937411	0.12725	-7.36666	1.75e-13	1.94e-12
D230025D16Rik	531.186	645.027	601.716	680.392	1220.96	1176.04	1117.98	1281.64	906.867	0.969947	0.131677	7.36613	1.76e-13	1.95e-12
Sytl3	1157.44	1673.73	934.205	1000.07	389.739	420.772	343.57	160.628	760.019	-1.90264	0.258397	-7.36324	1.79e-13	1.99e-12
Mxd4	3506.18	5305.9	3143.93	3928.99	1790.78	1709.64	1691	1580.91	2832.17	-1.20302	0.163388	-7.36297	1.8e-13	1.99e-12
Gpr55	172.309	234.656	367.797	244.077	25.5346	34.5113	59.1942	69.3235	150.925	-2.47119	0.335798	-7.35915	1.85e-13	2.05e-12
Ddr1	178.25	88.9692	144.177	181.438	458.279	465.902	447.923	481.883	305.853	1.68746	0.229375	7.35675	1.88e-13	2.08e-12
Elk3	1891.83	1998.47	1649.2	1548.7	4090.25	4154.63	3275.82	2996.13	2700.63	1.02709	0.139616	7.3565	1.89e-13	2.08e-12
Nfatc1	3376.06	3784.53	3217.49	3522.92	2104.59	2103.86	2186.52	2189.61	2810.7	-0.693704	0.094356	-7.35198	1.95e-13	2.15e-12
Ncln	1690.41	1737.12	2027.3	1752.82	3305.39	3106.01	3090.91	3396.85	2513.35	0.843028	0.114676	7.35142	1.96e-13	2.16e-12
Esyt2	2341.02	2369.92	2080.26	2629.77	1337.88	1222.5	1206.46	1131.16	1789.87	-0.9401	0.127955	-7.34711	2.03e-13	2.23e-12
Slc9a3r2	144.977	72.2875	75.0306	110.159	16.1271	11.9462	13.4255	13.5265	57.1849	-2.82298	0.384326	-7.34528	2.05e-13	2.26e-12
Sla	5181.74	5305.9	6374.66	6019.85	14989.5	13564.3	13631.7	9870.99	9367.33	1.17502	0.160096	7.33945	2.14e-13	2.36e-12
Cuedc2	716.566	593.869	694.401	722.511	1199.46	1206.57	1099.06	1301.93	941.795	0.818676	0.111566	7.33806	2.17e-13	2.38e-12
Atp2a2	2640.48	2716.9	3697.1	3491.6	6548.96	6498.74	5476.99	5944.91	4626.96	0.976307	0.133048	7.33803	2.17e-13	2.38e-12
Klf7	995.825	1070.97	1129.87	859.67	2038.07	1902.1	1912.52	1443.96	1419.12	0.844693	0.115128	7.33698	2.18e-13	2.4e-12
Il4i1	728.45	253.562	328.075	435.235	52.4132	54.4216	53.7019	8.45409	239.289	-3.42368	0.466873	-7.33323	2.25e-13	2.46e-12
Stxbp2	2732.58	2686.87	2898.24	3101.72	5851.46	5805.86	4991.84	4754.58	4102.89	0.903412	0.123274	7.32849	2.33e-13	2.55e-12
Farp1	259.651	401.474	197.139	289.437	58.4609	65.0405	56.1429	27.0531	169.3	-2.47304	0.337464	-7.32831	2.33e-13	2.55e-12
Pou6f1	725.479	871.898	429.587	482.754	147.16	211.05	191.618	133.575	399.14	-1.85266	0.252867	-7.32661	2.36e-13	2.58e-12
Acat1	695.176	645.027	667.92	659.872	1237.09	1199.93	1106.99	1114.25	915.782	0.803199	0.109656	7.32474	2.39e-13	2.61e-12
Mfng	936.408	1187.74	812.096	1011.95	429.385	444.664	398.493	397.342	702.26	-1.23173	0.168176	-7.32407	2.41e-13	2.62e-12
Ggct	690.423	537.152	475.194	612.353	184.79	155.301	243.489	265.458	395.52	-1.46526	0.200143	-7.32105	2.46e-13	2.68e-12
Pisd	775.983	613.888	919.493	816.47	1288.16	1547.7	1155.2	1531.88	1081.1	0.824568	0.112682	7.31765	2.52e-13	2.75e-12
Chp2	215.089	38.924	20.5966	38.8795	5.37571	0	1.2205	0	40.0106	-5.52994	0.7562	-7.3128	2.62e-13	2.85e-12
Pdcd1lg2	275.694	185.723	163.302	165.238	49.7253	53.0943	52.4814	38.8888	123.018	-2.00911	0.274995	-7.306	2.75e-13	2.99e-12
Fcgr4	2882.31	1384.58	1774.25	1154.51	5162.7	5166.07	4510.35	5243.22	3409.75	1.56715	0.214557	7.30412	2.79e-13	3.03e-12
Pgam1	2236.45	1697.09	2136.17	1435.3	4332.15	3863.93	3613.29	4245.64	2945	1.11445	0.152629	7.30173	2.84e-13	3.08e-12
Gm12346	455.133	414.819	486.964	528.114	167.991	237.597	150.732	240.096	335.181	-1.27206	0.174222	-7.30139	2.85e-13	3.09e-12
Ehd3	344.023	159.032	104.454	173.878	20.1589	29.2018	18.3075	10.1449	107.4	-3.27073	0.448048	-7.29996	2.88e-13	3.12e-12
Numa1	4421.8	5516.09	5055.01	5362.14	2925.06	2715.77	2874.27	2620.77	3936.36	-0.865698	0.118615	-7.29838	2.91e-13	3.15e-12
Vav1	5133.61	4793.22	5032.94	4727.1	7989.65	7920.34	7503.62	6888.39	6248.61	0.620705	0.0850713	7.29629	2.96e-13	3.2e-12
Serinc5	660.12	699.52	775.317	712.792	1361.4	1239.75	1374.28	1442.27	1033.18	0.93024	0.127507	7.29558	2.97e-13	3.21e-12
Nr1d2	951.857	1199.97	506.089	723.591	262.738	240.252	265.458	284.057	554.252	-1.62449	0.222702	-7.29446	3e-13	3.24e-12
Cacybp	999.39	901.925	1175.48	1364.02	555.714	515.014	510.168	672.945	836.833	-0.966471	0.132516	-7.29322	3.03e-13	3.27e-12
Igkv9-120	41.5917	43.3725	322.19	11.8799	0	1.32736	1.2205	0	52.6978	-6.61087	0.906582	-7.29208	3.05e-13	3.29e-12
Gm31718	67.7351	22.2423	50.0204	44.2795	299.024	299.983	212.367	136.956	141.576	2.38253	0.32674	7.2918	3.06e-13	3.3e-12
Cnst	816.387	941.962	973.927	962.269	441.48	477.848	506.507	395.651	689.504	-1.01756	0.139703	-7.28375	3.25e-13	3.5e-12
Sh3glb2	544.852	661.709	534.042	669.592	281.553	269.453	338.078	341.545	455.103	-0.969307	0.133113	-7.28181	3.29e-13	3.54e-12
Tnfrsf13c	248.362	169.042	150.061	116.639	16.1271	14.6009	20.7485	0	91.9475	-3.9045	0.536216	-7.28158	3.3e-13	3.55e-12
E330020D12Rik	141.412	136.79	213.322	180.358	33.5982	23.8924	22.5792	49.0337	100.123	-2.40659	0.330583	-7.27984	3.34e-13	3.59e-12
Rasgrp3	307.779	251.338	239.804	179.278	8.73553	35.8386	46.3789	6.76327	134.489	-3.64512	0.500866	-7.27763	3.4e-13	3.65e-12
Rbl2	1875.19	2247.58	1906.66	2240.97	1210.21	1111	1245.52	1229.22	1633.3	-0.781279	0.107433	-7.27226	3.54e-13	3.79e-12
Gde1	407.005	388.128	434.001	402.835	755.96	781.813	813.462	911.351	611.819	0.996318	0.137033	7.27065	3.58e-13	3.83e-12
H2aj	1953.62	1612.57	1869.88	1879.18	3576.19	3082.12	2726.59	2877.77	2447.24	0.742626	0.102144	7.27036	3.59e-13	3.84e-12
Stx7	2894.79	2500.03	3255.74	2880.33	5552.44	5243.06	4911.29	4546.61	3973.03	0.815728	0.112207	7.26984	3.6e-13	3.85e-12
Copb2	2316.66	2195.32	2662.85	2312.25	4018.35	4012.6	3946.48	3755.31	3152.48	0.73368	0.100979	7.26566	3.71e-13	3.97e-12
Glipr1	1499.09	1387.92	1738.95	1648.06	646.429	526.961	717.043	424.395	1073.6	-1.45534	0.200308	-7.26554	3.72e-13	3.97e-12
Arhgap4	3456.87	4874.4	4409.15	5505.78	2136.85	2087.93	1976.6	2034.05	3310.2	-1.12744	0.155242	-7.26249	3.8e-13	4.05e-12
Il1r1	1.7825	7.78481	2.94238	5.39994	127.001	79.6414	79.3324	84.5409	48.5532	4.48023	0.617001	7.26131	3.83e-13	4.09e-12
Card9	1368.96	1462.43	2025.83	1921.3	4060.01	4398.86	3841.52	3200.72	2784.95	1.20557	0.16604	7.26072	3.85e-13	4.1e-12
Ap2s1	1232.9	1029.82	1354.96	1034.63	2063.6	2198.1	2025.42	1941.06	1610.06	0.83066	0.114412	7.26027	3.86e-13	4.11e-12
Abtb2	510.39	448.182	513.445	413.635	1544.85	1425.58	1105.16	710.143	833.923	1.29423	0.17835	7.25671	3.97e-13	4.22e-12
Malt1	5129.45	4335.02	2737.88	2974.28	1379.54	1303.46	1602.51	1557.24	2627.43	-1.33496	0.184068	-7.25256	4.09e-13	4.34e-12
Hsp90ab1	25455.3	23299.9	40587.2	40525.4	8513.11	8452.61	12240.4	15979.9	21881.7	-1.52685	0.210591	-7.25031	4.16e-13	4.41e-12
Zmat4	132.499	216.862	72.0883	153.358	24.1907	11.9462	17.087	6.76327	79.3494	-3.22669	0.445247	-7.24697	4.26e-13	4.52e-12
Mgst1	1014.24	1108.78	1372.62	1146.95	2791.34	2600.29	2715	2007	1844.53	1.12239	0.154906	7.24563	4.3e-13	4.56e-12
Atp6v1g1	1409.96	1107.67	1444.71	1464.46	2896.84	2691.88	2757.11	2438.16	2026.35	0.99754	0.137686	7.24505	4.32e-13	4.58e-12
Mrc1	2095.63	980.886	1612.42	1434.22	4125.19	4155.95	2167.61	2340.09	2364	1.04843	0.144724	7.24435	4.35e-13	4.6e-12
Xdh	7371.84	7848.2	9746.63	10218.8	22950.3	21796.5	22112.4	16783.1	14853.5	1.25344	0.173135	7.23967	4.5e-13	4.75e-12
Ccng2	1692.78	1721.55	1478.54	1449.34	813.077	801.723	1038.03	836.955	1229	-0.86661	0.119763	-7.23606	4.62e-13	4.88e-12
Pck2	638.73	696.184	635.554	539.994	188.15	232.287	255.084	287.439	434.178	-1.39901	0.193376	-7.23469	4.67e-13	4.92e-12
Rrad	659.526	509.349	513.445	350.996	172.023	136.718	186.736	170.773	337.446	-1.58993	0.219786	-7.23397	4.69e-13	4.95e-12
Map3k20	404.034	360.325	516.387	489.234	1297.56	1075.16	1147.88	957.003	780.948	1.34837	0.186534	7.22853	4.88e-13	5.14e-12
Sgms2	341.052	462.64	526.686	602.633	1069.77	1045.96	1070.38	1200.48	789.949	1.21291	0.167806	7.22807	4.9e-13	5.16e-12
Rflnb	335.111	330.298	135.349	184.678	985.099	1036.67	1024	544.443	571.955	1.90181	0.263255	7.22423	5.04e-13	5.3e-12
Trappc1	424.236	454.855	498.733	393.115	870.193	906.585	814.683	738.887	637.661	0.914086	0.126544	7.22346	5.07e-13	5.33e-12
6430548M08Rik	2184.16	2134.15	2400.98	2467.77	3656.83	3696.69	4231.47	4521.25	3161.66	0.807127	0.11177	7.2213	5.15e-13	5.41e-12
Llgl2	430.772	631.681	445.77	481.674	206.293	220.341	241.659	180.917	354.888	-1.21827	0.168758	-7.21901	5.24e-13	5.49e-12
Pja1	773.012	869.674	790.028	767.871	421.993	378.297	395.442	426.086	602.8	-0.98111	0.135909	-7.21887	5.24e-13	5.5e-12
Smc2	321.445	412.595	345.729	386.635	145.144	114.153	176.362	131.884	254.243	-1.36801	0.189674	-7.21242	5.5e-13	5.76e-12
Plk3	2424.8	2377.7	2314.18	1373.74	3691.77	3818.8	3989.2	2534.54	2815.59	0.738086	0.102338	7.21222	5.5e-13	5.76e-12
Stk38	3443.2	4240.5	4451.82	4784.34	2094.51	1814.5	2312.23	2428.01	3196.14	-0.964828	0.133796	-7.21117	5.55e-13	5.8e-12
Dok2	2415.89	3089.46	2983.57	3675.2	1497.81	1688.4	1468.26	2157.48	2372.01	-0.838283	0.116281	-7.20909	5.63e-13	5.89e-12
Slc23a2	893.628	907.486	981.283	882.35	1790.11	1728.22	1919.84	1428.74	1316.46	0.901206	0.125083	7.20485	5.81e-13	6.07e-12
S1pr1	457.509	457.079	160.36	126.359	25.5346	29.2018	17.087	30.4347	162.946	-3.3884	0.47058	-7.20048	6e-13	6.26e-12
Itga2	326.792	765.135	383.98	387.715	100.123	80.9687	86.0451	20.2898	268.881	-2.76995	0.384747	-7.1994	6.05e-13	6.3e-12
Peg13	2001.16	2522.28	1790.44	1667.5	1142.34	964.988	956.871	733.815	1472.42	-1.0703	0.148671	-7.19911	6.06e-13	6.31e-12
Maml2	584.661	682.839	451.655	473.034	203.605	240.252	222.131	142.029	375.026	-1.44726	0.201053	-7.1984	6.09e-13	6.34e-12
Htra2	1278.65	1217.77	1397.63	1308.94	620.223	795.087	735.35	666.182	1002.48	-0.889696	0.123703	-7.1922	6.38e-13	6.63e-12
Ptpn4	929.873	1452.42	812.096	1067.03	404.522	383.606	339.299	302.656	711.438	-1.54954	0.215472	-7.1914	6.41e-13	6.66e-12
Sms	879.962	780.705	598.774	592.913	188.15	254.852	278.274	241.787	476.927	-1.56434	0.217745	-7.18428	6.76e-13	7.01e-12
Rptoros	8.31835	11.1212	5.88476	5.39994	78.6198	76.9867	76.8914	118.357	47.6974	3.49136	0.486385	7.17819	7.06e-13	7.33e-12
Tnip1	1978.58	1451.31	1715.41	1704.22	868.178	748.629	848.246	965.457	1285	-0.994906	0.138778	-7.16904	7.55e-13	7.83e-12
Rinl	1877.57	2755.82	2417.16	2631.93	950.157	992.863	833.6	559.661	1627.35	-1.55158	0.216479	-7.16734	7.65e-13	7.92e-12
Fam91a1	1298.85	1394.59	1329.95	1474.18	2063.6	2111.82	2193.24	2428.01	1786.78	0.676863	0.0945144	7.16148	7.98e-13	8.26e-12
Dip2c	67.141	38.924	51.4916	29.1597	218.388	195.121	169.649	213.043	122.865	2.1289	0.297283	7.16118	8e-13	8.27e-12
Gm47242	115.269	104.539	144.177	115.559	17.4711	18.583	26.851	20.2898	70.3422	-2.51697	0.351755	-7.15545	8.34e-13	8.61e-12
Gabbr1	1077.23	1932.86	1240.21	1528.18	288.945	398.207	285.597	86.2317	854.682	-2.57062	0.359257	-7.15539	8.34e-13	8.61e-12
Rras2	273.911	342.531	230.977	323.996	59.8048	46.4575	57.3634	13.5265	168.571	-2.80069	0.39178	-7.14863	8.76e-13	9.04e-12
Trim21	535.939	655.036	775.317	852.11	258.034	244.234	317.33	278.985	489.623	-1.33649	0.186963	-7.14845	8.78e-13	9.05e-12
Optn	224.001	200.181	173.6	193.318	48.3814	47.7848	72.0094	40.5796	124.982	-1.93611	0.270891	-7.14721	8.86e-13	9.12e-12
Rara	3533.52	3733.37	4741.64	4353.43	7468.21	7506.2	7437.11	7157.23	5741.34	0.864015	0.120906	7.14618	8.92e-13	9.18e-12
Gm14029	251.927	467.088	278.055	249.477	62.4927	63.7131	57.3634	11.8357	180.244	-2.77673	0.388604	-7.1454	8.97e-13	9.23e-12
Dusp10	751.622	653.924	401.635	365.036	108.858	134.063	143.409	145.41	337.995	-1.98307	0.277579	-7.14418	9.05e-13	9.3e-12
Tox	496.13	641.69	367.797	463.315	112.89	96.897	68.3479	18.599	283.208	-2.89406	0.405255	-7.14133	9.24e-13	9.49e-12
Lrp12	146.759	82.2965	119.166	98.2788	352.109	330.512	337.468	287.439	219.254	1.57162	0.220097	7.14058	9.29e-13	9.53e-12
Ptpn12	2313.69	2247.58	2612.83	2174.01	4010.95	3840.04	3933.67	3667.38	3100.02	0.728466	0.102129	7.13281	9.83e-13	1.01e-11
Oas1b	140.818	205.741	172.129	212.757	43.6777	41.1481	38.4457	27.0531	110.221	-2.25688	0.316491	-7.13096	9.97e-13	1.02e-11
H2-Eb2	302.431	181.275	100.041	86.399	10.7514	21.2377	21.3587	6.76327	91.2821	-3.43507	0.481863	-7.12873	1.01e-12	1.04e-11
Lss	473.552	598.318	439.885	494.634	232.5	222.996	236.777	204.589	362.906	-1.15492	0.162115	-7.12406	1.05e-12	1.07e-11
Ncor2	5783.04	6164.45	6098.08	6015.53	3444.49	3395.38	4028.87	3949.75	4859.95	-0.70301	0.0986882	-7.12354	1.05e-12	1.07e-11
H2-M2	237.667	72.2875	239.804	112.319	0	11.9462	4.88199	5.07245	85.4972	-5.07976	0.713173	-7.12275	1.06e-12	1.08e-11
Hk1	2663.06	2903.73	3077.73	2892.21	1573.07	1798.57	1941.2	1771.98	2327.69	-0.705132	0.0990611	-7.11816	1.09e-12	1.12e-11
Anapc16	791.431	643.915	566.408	707.392	1440.02	1433.55	1454.83	1246.13	1035.46	1.04657	0.147104	7.11449	1.12e-12	1.15e-11
Map4	2148.51	2229.79	2698.16	2893.29	1286.81	1233.11	1326.07	1345.89	1895.2	-0.928659	0.130578	-7.11191	1.14e-12	1.17e-11
Stap1	1308.95	1328.98	1143.11	836.99	750.584	649.077	669.443	497.1	898.03	-0.842456	0.118505	-7.10901	1.17e-12	1.19e-11
Ip6k3	207.365	159.032	182.427	173.878	32.9262	25.2198	52.4814	20.2898	106.702	-2.50813	0.352883	-7.10756	1.18e-12	1.2e-11
Ralgps2	623.876	601.654	264.814	340.196	68.5403	59.731	65.2967	135.265	269.922	-2.48516	0.349663	-7.1073	1.18e-12	1.2e-11
Ppib	2496.1	2197.54	2490.72	2327.37	3757.62	3804.2	3539.45	3804.34	3052.17	0.649134	0.0913476	7.1062	1.19e-12	1.21e-11
Igkv2-109	10.695	24.4665	233.919	139.318	0	1.32736	1.2205	3.38163	51.7911	-5.79333	0.815418	-7.10474	1.21e-12	1.22e-11
Anxa1	1758.74	2351.01	3266.04	3142.76	5460.38	5501.89	6369.78	6536.7	4298.41	1.22105	0.171876	7.10423	1.21e-12	1.23e-11
Psme2b	739.145	627.233	704.699	626.393	364.205	358.386	343.57	270.531	504.27	-1.01456	0.142817	-7.10395	1.21e-12	1.23e-11
Lbr	3632.74	4684.23	4856.39	4228.15	13678.5	11934.3	11943.8	7258.68	7777.09	1.33536	0.188006	7.10278	1.22e-12	1.24e-11
Rab24	455.133	439.285	547.282	632.873	1261.95	1426.91	1180.83	1043.23	873.437	1.25289	0.176506	7.09831	1.26e-12	1.28e-11
Rpn1	1739.13	1544.73	2253.86	2265.81	4032.46	3842.7	2722.32	3921.01	2790.25	0.898813	0.126628	7.09808	1.27e-12	1.28e-11
Arfgap3	268.564	242.441	263.343	295.917	712.954	712.79	518.102	549.516	445.453	1.21067	0.170609	7.09617	1.28e-12	1.3e-11
Nfil3	3213.85	2873.71	2448.06	1409.38	6381.64	6245.21	5643.58	5307.48	4190.36	1.30373	0.183731	7.09585	1.29e-12	1.3e-11
Mcm5	696.959	815.18	809.154	732.231	260.722	289.364	380.796	405.796	548.775	-1.21294	0.171071	-7.09029	1.34e-12	1.35e-11
Lrrc1	68.3293	121.221	160.36	130.678	13.4393	25.2198	23.1895	10.1449	69.0727	-2.7002	0.380898	-7.08903	1.35e-12	1.36e-11
Atxn1	424.236	645.027	491.377	588.593	212.341	225.651	245.93	290.821	390.497	-1.13483	0.160123	-7.08723	1.37e-12	1.38e-11
Pten	4281.57	3996.94	3917.78	3927.91	7758.5	6557.14	6117.14	5983.8	5317.6	0.705904	0.0996048	7.08705	1.37e-12	1.38e-11
Foxp4	1165.76	1024.26	866.53	974.149	347.405	396.88	361.878	520.772	707.204	-1.32401	0.186833	-7.08661	1.37e-12	1.38e-11
1700025G04Rik	503.854	570.515	1021.01	737.631	176.727	189.812	263.628	191.062	456.779	-1.74198	0.245858	-7.08533	1.39e-12	1.39e-11
Tmem135	761.723	820.741	725.296	720.352	424.681	398.207	444.261	388.888	585.519	-0.87024	0.122908	-7.0804	1.44e-12	1.44e-11
Irf7	5278.59	3179.54	4304.7	4095.31	1483.02	1457.44	1817.32	1844.68	2932.58	-1.33825	0.189091	-7.07725	1.47e-12	1.47e-11
Arhgap9	5417.03	6698.27	5428.69	6713.2	3318.16	3605.1	3565.69	4112.07	4857.27	-0.729138	0.103114	-7.0712	1.54e-12	1.54e-11
Cep192	876.397	1104.33	1007.76	1170.71	448.2	396.88	586.45	644.201	779.366	-1.01762	0.14392	-7.07068	1.54e-12	1.54e-11
Fmnl3	972.059	995.343	945.974	698.752	202.261	173.884	271.561	368.598	578.554	-1.88035	0.266083	-7.06676	1.59e-12	1.59e-11
Tmem176b	3256.63	2304.3	3776.54	3862.03	6107.48	6539.89	5049.2	6002.4	4612.31	0.86679	0.122698	7.06444	1.61e-12	1.61e-11
2010300C02Rik	150.324	308.056	194.197	196.558	32.2543	41.1481	25.6305	8.45409	119.578	-3.03972	0.430374	-7.06296	1.63e-12	1.63e-11
Heatr9	414.135	863.001	332.489	547.554	86.0114	115.48	65.2967	33.8163	307.223	-2.8636	0.405449	-7.06278	1.63e-12	1.63e-11
Gm43672	92.6902	73.3996	55.9052	78.8391	243.251	236.269	233.115	240.096	156.696	1.6691	0.236361	7.06166	1.65e-12	1.64e-11
Add1	3513.91	3824.56	3753	3773.48	2205.39	2239.25	2591.73	2314.73	3027.01	-0.670155	0.0949265	-7.05972	1.67e-12	1.66e-11
Xrcc5	161.614	155.696	113.282	106.919	24.1907	30.5292	31.733	11.8357	79.4748	-2.48302	0.351806	-7.05792	1.69e-12	1.68e-11
Pvr	705.277	712.866	673.805	450.355	1380.21	1440.18	1162.52	1039.85	945.634	0.99098	0.140423	7.0571	1.7e-12	1.69e-11
Ppp2r2c	115.863	166.817	101.512	181.438	12.0954	30.5292	22.5792	16.9082	80.9677	-2.8152	0.398968	-7.05621	1.71e-12	1.7e-11
Gm49759	735.58	663.933	650.265	644.752	1901.66	1999	1417	1110.87	1140.38	1.21866	0.172728	7.05533	1.72e-12	1.71e-11
5830408C22Rik	134.876	219.087	192.726	136.078	28.8945	50.4395	57.3634	15.2174	104.335	-2.24031	0.317839	-7.04859	1.81e-12	1.79e-11
Vars	4345.74	4512.96	3560.28	3620.12	2264.52	2236.6	2406.82	2335.02	3160.26	-0.789216	0.111996	-7.0468	1.83e-12	1.82e-11
Zfp318	1029.1	1199.97	617.899	817.55	331.95	335.821	347.842	349.999	628.767	-1.389	0.197149	-7.04545	1.85e-12	1.83e-11
Zdhhc3	1518.69	1286.72	1347.61	1197.71	2428.48	2245.89	2124.89	2335.02	1810.62	0.773938	0.109874	7.04389	1.87e-12	1.85e-11
Slc39a4	248.362	250.226	151.532	159.838	42.3337	47.7848	40.2764	11.8357	119.024	-2.57647	0.365914	-7.04119	1.91e-12	1.89e-11
Axin2	99.226	196.844	172.129	282.957	27.5505	22.5651	17.087	13.5265	103.986	-3.1222	0.443961	-7.03261	2.03e-12	2e-11
Zhx2	454.538	407.034	495.791	377.996	226.452	234.942	170.87	153.864	315.186	-1.15251	0.163907	-7.03154	2.04e-12	2.02e-11
Bicd1	58.2284	83.4086	127.993	75.5991	5.37571	19.9103	13.4255	8.45409	49.0494	-2.941	0.41827	-7.03134	2.05e-12	2.02e-11
Parp11	349.965	322.513	598.774	633.953	136.409	169.902	145.85	143.719	312.636	-1.60639	0.228528	-7.0293	2.08e-12	2.05e-11
AI662270	547.229	533.815	647.323	704.152	1054.98	1207.89	856.18	1295.17	855.843	0.852647	0.121302	7.02913	2.08e-12	2.05e-11
Pla2g4a	462.263	282.477	539.926	398.515	1102.02	1037.99	1025.83	931.64	722.583	1.31839	0.187578	7.02849	2.09e-12	2.06e-11
Igkv3-12	184.786	62.2784	22.0678	17.2798	0	0	0	0	35.8015	-8.03062	1.14263	-7.0282	2.09e-12	2.06e-11
Srpr	2364.79	2252.03	2349.49	1986.1	3664.22	3800.22	3338.06	3204.1	2869.88	0.645288	0.0918523	7.02528	2.14e-12	2.1e-11
Cnn3	632.195	283.589	408.991	401.755	126.329	110.171	116.558	50.7245	266.289	-2.09564	0.298366	-7.0237	2.16e-12	2.12e-11
Orai1	721.32	619.448	787.086	735.471	1422.55	1351.25	1362.69	1241.06	1030.11	0.914712	0.130312	7.01941	2.23e-12	2.19e-11
Marcks	4335.05	2967.12	4082.55	3779.96	7177.92	6234.59	5837.64	6245.88	5082.59	0.759832	0.108248	7.01936	2.23e-12	2.19e-11
Tlr6	480.682	391.465	507.56	525.954	1082.53	1014.1	1011.18	901.206	739.335	1.08096	0.154013	7.0186	2.24e-12	2.2e-11
Tecpr2	274.506	263.571	339.845	338.036	791.574	732.701	790.273	628.984	519.936	1.28328	0.182868	7.01752	2.26e-12	2.21e-11
Mprip	3130.08	3508.72	3398.45	3627.68	2077.71	2164.92	2210.32	2100	2777.23	-0.673509	0.0960115	-7.01488	2.3e-12	2.25e-11
H2-DMb2	1082.57	819.629	513.445	488.154	200.245	229.633	248.371	180.917	470.371	-1.6952	0.241739	-7.0125	2.34e-12	2.29e-11
Emid1	453.944	778.481	401.635	639.352	114.906	96.897	90.3169	23.6714	324.9	-2.89026	0.412556	-7.00573	2.46e-12	2.4e-11
2310022A10Rik	633.977	600.542	870.944	816.47	1436.66	1436.2	1234.53	1469.32	1062.33	0.949369	0.135555	7.00359	2.49e-12	2.44e-11
Dhx34	686.264	657.26	792.971	752.751	1368.12	1315.41	1263.83	1252.9	1011.19	0.853355	0.121903	7.00028	2.55e-12	2.49e-11
Slc25a53	349.371	465.976	353.085	381.236	157.912	146.009	161.106	101.449	264.518	-1.45271	0.207545	-6.9995	2.57e-12	2.51e-11
Olfml2b	2.37667	4.44846	2.94238	6.47992	26.8786	33.1839	89.0964	145.41	38.8521	4.02899	0.575941	6.99548	2.64e-12	2.58e-11
Ppp1r13b	486.029	503.788	486.964	518.394	178.07	207.068	145.239	257.004	347.82	-1.37664	0.196808	-6.99482	2.66e-12	2.59e-11
Cadm3	79.0243	61.1663	160.36	118.799	5.37571	1.32736	7.32299	6.76327	55.0173	-4.19797	0.600158	-6.99478	2.66e-12	2.59e-11
Inpp5d	5796.11	5855.29	6792.48	6296.33	10061.3	10018.9	9060.37	9723.89	7950.58	0.653635	0.0935251	6.98887	2.77e-12	2.69e-11
Phldb1	366.007	122.333	201.553	255.957	16.1271	10.6189	37.2252	28.7439	129.821	-3.38181	0.484116	-6.98553	2.84e-12	2.76e-11
Gramd1b	1555.53	2104.12	1515.32	1490.38	929.326	926.495	1014.23	752.414	1285.98	-0.872955	0.125079	-6.97922	2.97e-12	2.88e-11
Aars	1158.63	1085.42	997.466	936.349	2097.2	1878.21	1687.34	1963.04	1475.46	0.86703	0.124324	6.97398	3.08e-12	2.99e-11
Mycbp2	7285.09	7871.55	8210.71	10330.1	4447.73	3837.39	4822.8	4570.28	6421.95	-0.922343	0.132346	-6.96917	3.19e-12	3.09e-11
St14	255.492	289.15	279.526	276.477	93.403	82.2961	98.8604	49.0337	178.03	-1.78138	0.255704	-6.96659	3.25e-12	3.15e-11
Ccdc50	4650.55	4281.64	4164.94	4646.11	3114.55	2657.37	2873.05	3041.78	3678.75	-0.602944	0.0865522	-6.96625	3.26e-12	3.15e-11
Gabarap	4181.16	2987.14	3886.88	3619.04	6169.97	5993.01	5195.05	6071.73	4763	0.682343	0.0979675	6.965	3.28e-12	3.18e-11
Zmynd15	450.973	229.096	576.706	317.516	79.2918	87.6055	101.912	77.7776	240.11	-2.10712	0.302572	-6.96401	3.31e-12	3.2e-11
Nploc4	1494.33	1359	1447.65	1305.7	2387.49	2490.12	2492.87	2843.95	1977.64	0.863051	0.123939	6.96353	3.32e-12	3.21e-11
Nsmaf	2465.8	3202.89	2309.77	3021.8	1343.93	1332.67	1426.76	1080.43	2023.01	-1.07839	0.154874	-6.963	3.33e-12	3.21e-11
Aprt	1068.91	965.316	1200.49	843.47	2030	1940.6	1820.37	1998.55	1483.46	0.943725	0.135582	6.96053	3.39e-12	3.27e-11
Klf3	3283.97	3288.52	3319	3431.12	5950.24	6104.51	5180.41	5141.78	4462.44	0.74421	0.106979	6.9566	3.49e-12	3.36e-11
Acoxl	107.544	145.687	70.6171	147.958	23.5187	18.583	23.1895	30.4347	70.9416	-2.28516	0.32852	-6.95591	3.5e-12	3.37e-11
Trim12a	1303.6	1797.18	1435.88	1526.02	754.616	718.1	729.248	529.226	1099.23	-1.151	0.165529	-6.9535	3.56e-12	3.43e-11
Hivep2	1617.32	1647.04	1382.92	1284.1	659.869	573.418	786.001	804.829	1094.44	-1.07791	0.155079	-6.95073	3.63e-12	3.49e-11
Clnk	458.698	643.915	573.764	558.353	110.202	128.754	151.952	27.0531	331.586	-2.57185	0.370076	-6.94952	3.67e-12	3.52e-11
Cdh24	129.529	220.199	222.15	210.598	46.3655	47.7848	48.8199	30.4347	119.485	-2.13535	0.307278	-6.94924	3.67e-12	3.53e-11
Cope	1488.39	1457.98	1546.22	1614.58	2910.95	3206.89	2459.91	2512.55	2149.69	0.853603	0.122836	6.94911	3.68e-12	3.53e-11
Camsap2	601.892	573.851	629.669	593.993	1041.54	1043.3	1013.62	1161.59	832.433	0.826688	0.119005	6.94668	3.74e-12	3.59e-11
Gpr155	333.328	281.365	260.4	172.798	115.578	111.498	109.235	62.5602	180.845	-1.39669	0.201156	-6.94333	3.83e-12	3.67e-11
Tapbp	10819.2	8444.29	10508.7	10088.2	4852.25	4919.18	5633.82	5422.45	7586.01	-0.933055	0.134388	-6.943	3.84e-12	3.67e-11
Ptprv	137.253	203.517	154.475	204.118	36.2861	49.1122	54.9224	32.1255	108.976	-2.00978	0.289555	-6.94092	3.9e-12	3.73e-11
Mcm2	623.282	597.206	488.435	480.594	200.245	203.086	303.294	213.043	388.648	-1.26514	0.182339	-6.93841	3.97e-12	3.79e-11
Fry	1125.35	1300.06	1038.66	1233.35	460.967	396.88	652.356	720.288	865.989	-1.10994	0.159997	-6.93726	4e-12	3.82e-11
Mib2	1163.38	1416.83	1633.02	1808.98	657.181	703.499	701.176	595.168	1084.9	-1.16005	0.167623	-6.9206	4.5e-12	4.29e-11
Eef2kmt	200.829	210.19	233.919	195.478	525.476	511.032	402.154	437.922	339.625	1.15685	0.167174	6.92004	4.52e-12	4.31e-11
Serpinb9	961.363	1711.55	932.734	808.91	442.824	428.736	435.718	182.608	738.055	-1.58215	0.228648	-6.91961	4.53e-12	4.32e-11
Atad2	605.457	923.056	909.195	885.59	353.453	321.22	347.232	297.584	580.348	-1.31087	0.189446	-6.91949	4.53e-12	4.32e-11
Coro2a	3743.85	4965.59	3472.01	3785.36	2247.72	2317.56	2541.08	2128.74	3150.24	-0.77979	0.112743	-6.91656	4.63e-12	4.4e-11
Qars	1702.29	1625.91	1566.82	1462.3	2794.7	2829.92	2581.35	3041.78	2200.63	0.821589	0.118814	6.91493	4.68e-12	4.45e-11
Sesn1	1115.85	1648.15	1026.89	1225.79	546.979	598.638	580.347	522.463	908.138	-1.13801	0.164583	-6.91449	4.7e-12	4.46e-11
Tdg	562.677	518.246	559.052	449.275	1149.73	967.643	945.276	1088.89	780.098	0.991343	0.14341	6.91266	4.76e-12	4.52e-11
Sdhd	1168.73	943.074	1109.28	1030.31	1839.17	1874.23	1910.08	1947.82	1477.84	0.835985	0.120942	6.91228	4.77e-12	4.53e-11
Szrd1	3114.03	3092.79	3238.09	2772.33	5037.71	4783.79	4601.89	4446.85	3885.94	0.62819	0.0908819	6.91216	4.77e-12	4.53e-11
Slc5a3	188.945	225.759	236.861	344.516	72.5721	37.166	49.4302	45.6521	150.113	-2.26125	0.327155	-6.91186	4.78e-12	4.53e-11
Stxbp1	207.959	132.342	173.6	165.238	26.2066	27.8745	41.4969	38.8888	101.701	-2.34114	0.3388	-6.91009	4.84e-12	4.59e-11
Ces3a	224.595	166.817	33.8373	110.159	16.1271	7.96414	28.0715	8.45409	74.5032	-3.07473	0.444986	-6.90971	4.86e-12	4.59e-11
A530040E14Rik	196.075	169.042	170.658	98.2788	18.143	42.4754	38.4457	16.9082	93.7532	-2.51904	0.36483	-6.9047	5.03e-12	4.76e-11
Mpc1	670.221	627.233	644.381	582.113	1214.24	1089.76	1025.22	1107.49	870.081	0.812948	0.117812	6.90036	5.19e-12	4.9e-11
Haao	645.266	536.04	495.791	458.995	133.049	176.538	214.808	191.062	356.444	-1.59016	0.230555	-6.89711	5.31e-12	5.01e-11
Slco4a1	203.205	240.217	154.475	228.957	49.7253	50.4395	35.3945	23.6714	123.261	-2.39068	0.346885	-6.89185	5.51e-12	5.19e-11
Lgals3	8228.63	7114.2	9742.21	8477.9	15340.9	14336.8	14999.3	18435	12084.4	0.913601	0.132655	6.88703	5.7e-12	5.37e-11
Slfn9	604.863	448.182	625.255	737.631	150.52	151.319	231.284	257.004	400.757	-1.6288	0.236596	-6.8843	5.81e-12	5.47e-11
Slc25a37	1516.91	1488.01	1591.83	1418.02	727.065	630.494	728.027	355.072	1056.93	-1.34652	0.195864	-6.87476	6.21e-12	5.84e-11
Lamtor4	745.681	808.508	975.398	820.79	1763.23	1847.68	1739.82	1305.31	1250.8	0.987481	0.143691	6.87226	6.32e-12	5.94e-11
Pak1ip1	1073.66	1087.65	1154.88	841.31	1976.25	1827.77	1817.32	1722.94	1437.72	0.82885	0.12067	6.86875	6.48e-12	6.09e-11
Smpdl3b	1292.91	901.925	1282.88	947.149	247.283	272.108	368.591	439.613	719.057	-1.75491	0.255511	-6.86825	6.5e-12	6.1e-11
Arpc1b	16183.9	13998.2	17794	16223.6	25475.5	25069.8	23412.8	25179.7	20417.2	0.631421	0.0919647	6.8659	6.61e-12	6.2e-11
Slc25a15	95.0668	80.0723	104.454	64.7992	294.32	256.18	258.135	339.854	186.61	1.74487	0.254233	6.86327	6.73e-12	6.31e-11
Cpm	76.6476	88.9692	44.1357	16.1998	2.68786	1.32736	1.2205	0	28.8985	-5.40012	0.78692	-6.86235	6.77e-12	6.35e-11
Cacnb1	133.688	105.651	129.465	133.918	31.5823	25.2198	29.292	20.2898	76.1382	-2.21857	0.32336	-6.861	6.84e-12	6.4e-11
Ctnnd1	137.253	153.472	176.543	173.878	321.871	380.951	344.181	363.526	256.459	1.14432	0.166884	6.85694	7.04e-12	6.58e-11
Fscn1	409.976	167.929	509.031	354.236	29.5664	91.5876	58.5839	20.2898	205.15	-2.94024	0.428979	-6.85404	7.18e-12	6.71e-11
Tmem219	603.674	611.663	613.486	532.434	1065.06	1007.46	1044.14	931.64	801.195	0.779105	0.113702	6.85214	7.28e-12	6.8e-11
Mcoln2	237.667	329.186	135.349	174.958	30.9103	51.7669	29.292	21.9806	126.389	-2.71727	0.396649	-6.85057	7.36e-12	6.87e-11
Zbtb20	1620.3	2168.62	1940.5	1757.14	907.151	814.997	882.42	466.666	1319.72	-1.31802	0.192486	-6.84735	7.52e-12	7.02e-11
Bbc3	1295.88	1236.67	1004.82	952.549	247.283	241.579	344.791	537.68	732.657	-1.78408	0.260946	-6.83697	8.09e-12	7.54e-11
Ostf1	3673.15	3347.47	3791.25	3674.12	5931.43	5450.13	5653.35	5706.51	4653.42	0.652043	0.0953718	6.83685	8.1e-12	7.54e-11
Chmp6	563.271	516.021	639.967	588.593	1103.36	1043.3	1168.63	1100.72	840.484	0.9412	0.137686	6.83584	8.15e-12	7.59e-11
Jmjd1c	3686.22	3443.11	2751.12	2994.8	8072.98	7151.8	6742.64	4627.77	4933.8	1.02705	0.150266	6.83491	8.21e-12	7.63e-11
Atm	681.51	999.792	592.889	781.911	353.453	306.619	342.96	287.439	543.322	-1.22173	0.178785	-6.8335	8.29e-12	7.7e-11
Mtmr3	2425.39	2762.49	2910.01	2886.81	5100.88	5046.61	5204.21	4321.73	3832.27	0.841629	0.123178	6.83263	8.34e-12	7.74e-11
Wbp1l	2390.93	2764.72	2648.14	2408.37	4369.11	4267.45	4061.82	4112.07	3377.83	0.721456	0.105594	6.83239	8.35e-12	7.75e-11
Wfdc21	15.4484	15.5696	1.47119	6.47992	71.9002	95.5697	232.505	522.463	120.176	4.39711	0.643637	6.83166	8.39e-12	7.79e-11
Tmem176a	1569.2	1025.37	1712.46	1807.9	2802.76	2952.04	2475.78	3136.47	2185.25	0.921302	0.134874	6.83081	8.44e-12	7.83e-11
Mcfd2	898.382	728.435	842.991	832.67	1395.67	1550.35	1318.14	1420.29	1123.37	0.78338	0.114688	6.83056	8.46e-12	7.83e-11
Rnf122	151.513	122.333	195.668	139.318	27.5505	51.7669	38.4457	37.198	95.4741	-1.99001	0.291346	-6.83038	8.47e-12	7.84e-11
Ccser2	812.227	907.486	673.805	816.47	428.713	345.113	388.729	470.047	605.324	-0.979138	0.143391	-6.82846	8.58e-12	7.94e-11
Abhd11	349.371	409.258	422.231	320.756	858.77	805.705	726.197	666.182	569.809	1.03007	0.150857	6.82814	8.6e-12	7.95e-11
Bin3	1139.02	985.334	1056.31	888.83	1910.39	1703	1867.97	1912.31	1432.9	0.86496	0.126703	6.8267	8.69e-12	8.03e-11
Bcorl1	345.211	318.065	379.567	380.156	145.144	142.027	144.629	106.521	245.165	-1.39567	0.204475	-6.82562	8.75e-12	8.08e-11
Ano6	2155.05	1838.33	1944.91	1692.34	3281.2	3120.62	2880.99	3051.93	2495.67	0.695814	0.101947	6.82528	8.78e-12	8.09e-11
Slc25a28	1253.69	1268.92	1294.65	1277.62	2246.38	2633.48	2455.64	1917.39	1793.47	0.851656	0.124832	6.82239	8.95e-12	8.25e-11
Cacna1i	496.13	418.155	126.522	101.519	0	1.32736	4.88199	0	143.567	-7.87088	1.15405	-6.82023	9.09e-12	8.37e-11
Iglc1	92.6902	78.9602	172.129	152.278	3.35982	0	0	0	62.4272	-7.44485	1.0918	-6.81888	9.18e-12	8.44e-11
5031425F14Rik	98.0377	71.1754	104.454	69.1192	10.7514	14.6009	13.4255	11.8357	49.175	-2.75392	0.404	-6.81665	9.32e-12	8.57e-11
Rffl	474.74	480.434	591.418	484.914	1097.32	1036.67	1016.68	838.645	752.601	0.976549	0.143323	6.81362	9.52e-12	8.74e-11
Coro1c	2729.61	2720.23	3333.71	3107.12	5073.33	4797.07	4769.71	5346.36	3984.64	0.753862	0.110641	6.81356	9.52e-12	8.74e-11
Tomm40	594.168	531.591	666.449	593.993	1181.98	1052.59	985.553	1097.34	837.959	0.859352	0.126208	6.809	9.83e-12	9.02e-11
Oasl1	1186.55	576.076	544.34	485.994	67.8684	102.206	167.819	126.811	407.208	-2.53835	0.372823	-6.80846	9.87e-12	9.05e-11
Dock9	270.346	447.07	211.851	309.956	71.9002	82.2961	70.1787	35.5072	187.388	-2.2478	0.330457	-6.80211	1.03e-11	9.45e-11
Fasl	587.632	1144.37	536.984	699.832	215.029	196.449	138.527	94.6858	451.688	-2.19963	0.323427	-6.80101	1.04e-11	9.51e-11
Tbc1d10c	355.312	729.548	435.472	646.912	110.874	140.7	95.8091	49.0337	320.458	-2.4598	0.361773	-6.79929	1.05e-11	9.62e-11
Pole4	802.721	761.799	717.94	785.151	434.761	404.844	423.513	456.521	598.406	-0.836563	0.12305	-6.79854	1.06e-11	9.66e-11
Nck2	203.8	225.759	207.438	150.118	63.8366	47.7848	68.3479	59.1786	128.283	-1.715	0.252263	-6.79844	1.06e-11	9.66e-11
St3gal4	2090.28	2030.72	2773.19	2226.93	5038.39	4867.42	4267.47	3527.05	3352.68	0.955055	0.140514	6.79686	1.07e-11	9.76e-11
Ffar1	104.574	86.745	42.6645	41.0395	1.34393	1.32736	6.10249	0	35.4745	-5.11828	0.753147	-6.79586	1.08e-11	9.82e-11
Adgb	227.566	165.705	308.95	207.358	53.7571	78.314	65.2967	74.396	147.668	-1.72484	0.25387	-6.79417	1.09e-11	9.93e-11
Slc35e4	526.433	475.985	569.35	461.155	1033.48	1047.28	827.498	1132.85	759.254	0.985564	0.145087	6.7929	1.1e-11	1e-10
Ptger4	3259.6	3205.12	2636.37	1967.74	1134.95	954.369	1611.06	1188.64	1994.73	-1.17798	0.173417	-6.79274	1.1e-11	1e-10
Txndc11	840.747	777.368	870.944	748.431	1663.11	1680.43	1263.83	1215.7	1132.57	0.834889	0.123013	6.787	1.14e-11	1.04e-10
Trub2	300.649	245.777	223.621	230.037	607.456	544.216	447.313	527.535	390.825	1.08471	0.15989	6.78413	1.17e-11	1.06e-10
Hvcn1	2055.82	2146.38	1881.65	1738.78	729.081	780.486	780.509	246.859	1294.95	-1.74065	0.256594	-6.78368	1.17e-11	1.06e-10
Phf11c	166.367	149.023	126.522	205.198	22.8468	29.2018	35.3945	65.9419	100.062	-2.17216	0.320383	-6.77989	1.2e-11	1.09e-10
Rps27a	8693.27	8172.93	8562.32	7557.75	13759.1	12563.4	12607.1	10718.1	10329.3	0.586537	0.0865306	6.77838	1.22e-11	1.1e-10
Acss1	1170.51	1359	975.398	927.709	348.749	395.552	638.931	510.627	790.81	-1.25138	0.184633	-6.7777	1.22e-11	1.11e-10
Clec4a1	2242.98	2000.7	2845.28	2812.29	4595.56	4328.51	3955.03	4642.98	3427.92	0.837445	0.123559	6.77769	1.22e-11	1.11e-10
Mvp	2463.42	1600.33	2624.6	2387.85	4357.01	4428.06	4347.42	5065.69	3409.3	1.02517	0.151353	6.77335	1.26e-11	1.14e-10
Usp28	281.041	265.796	238.333	237.597	106.842	92.915	108.014	103.14	179.21	-1.31736	0.194537	-6.7718	1.27e-11	1.15e-10
Selp	213.9	118.996	63.2611	122.039	663.9	621.203	552.886	336.473	336.582	2.12409	0.313718	6.77069	1.28e-11	1.16e-10
Klri1	118.239	173.49	245.689	178.198	28.2225	31.8566	29.292	6.76327	101.469	-2.91689	0.430825	-6.77047	1.28e-11	1.16e-10
Vapa	1247.75	1062.07	1225.5	1194.47	1903.67	2114.48	1934.49	2409.41	1636.48	0.817163	0.120699	6.77027	1.29e-11	1.16e-10
Arpc1a	1241.81	1096.55	1225.5	1073.51	2055.54	2041.47	1969.88	2384.05	1636.04	0.863797	0.127592	6.76997	1.29e-11	1.16e-10
Slc35f5	301.243	229.096	451.655	375.836	905.808	860.127	718.263	755.795	574.728	1.29504	0.191381	6.76683	1.32e-11	1.19e-10
Gm4956	509.796	831.862	654.679	613.433	178.742	138.045	145.239	32.1255	387.99	-2.56102	0.378514	-6.76599	1.32e-11	1.19e-10
Arcn1	2554.33	2706.89	3032.12	3146	5078.03	4805.03	4605.55	4839.12	3845.88	0.76165	0.112629	6.76244	1.36e-11	1.22e-10
Nim1k	18.4192	25.5786	27.9526	26.9997	107.514	112.825	92.1476	167.391	72.3535	2.26926	0.33557	6.76239	1.36e-11	1.22e-10
Tmcc3	793.808	788.49	667.92	477.354	319.183	339.803	378.965	270.531	504.507	-1.04922	0.155157	-6.7623	1.36e-11	1.22e-10
Sh2d2a	2421.83	3794.54	1371.15	1697.74	733.785	768.539	767.083	270.531	1478.15	-1.88003	0.278089	-6.76053	1.37e-11	1.24e-10
Gns	4958.33	3519.84	4354.72	3884.71	7593.19	7731.85	8137.67	8591.04	6096.42	0.949027	0.140426	6.7582	1.4e-11	1.25e-10
Nedd8	1385.01	1123.24	1237.27	1218.23	2211.43	1961.83	1864.31	1846.37	1605.96	0.668267	0.0989022	6.75685	1.41e-11	1.27e-10
Arl8b	1453.33	1274.48	1362.32	1250.63	2312.9	2057.4	2016.87	2128.74	1732.09	0.673614	0.0997017	6.7563	1.42e-11	1.27e-10
Rap1gap2	4214.43	4122.61	3364.61	2887.89	1151.07	1089.76	1612.28	1799.03	2530.21	-1.38659	0.205249	-6.75568	1.42e-11	1.27e-10
Slc35b1	644.672	608.327	648.794	725.751	1438.68	1464.07	1072.82	1198.79	975.238	0.969745	0.143575	6.75429	1.44e-11	1.29e-10
Mapk13	29.1142	23.3544	10.2983	22.6797	116.922	138.045	120.219	143.719	75.544	2.61446	0.387213	6.75199	1.46e-11	1.3e-10
Slc2a4rg-ps	143.194	215.75	216.265	308.876	44.3496	57.0763	37.2252	28.7439	131.435	-2.35677	0.349105	-6.7509	1.47e-11	1.31e-10
Trac	262.622	137.902	66.2035	117.719	1.34393	7.96414	2.441	11.8357	76.0039	-4.80723	0.71215	-6.75031	1.48e-11	1.32e-10
Aph1c	386.209	342.531	363.384	326.156	841.299	826.943	735.961	532.607	544.386	1.03409	0.153313	6.74495	1.53e-11	1.37e-10
Rttn	212.712	271.356	222.15	302.396	90.0432	79.6414	113.506	113.285	175.636	-1.34104	0.198863	-6.74358	1.55e-11	1.38e-10
Tbc1d8	2282.2	2019.6	1869.88	2004.46	624.927	588.019	847.026	1190.34	1428.31	-1.38659	0.205715	-6.74035	1.58e-11	1.41e-10
Trat1	78.4301	68.9511	142.705	87.479	9.4075	29.2018	8.54349	5.07245	53.7239	-3.00557	0.445984	-6.73919	1.59e-11	1.42e-10
Myc	1059.4	1065.41	645.852	529.194	193.526	181.848	263.017	290.821	528.633	-1.80124	0.267401	-6.73612	1.63e-11	1.45e-10
Blmh	722.508	698.408	772.374	731.151	1178.62	1260.99	1144.22	1307	976.909	0.740197	0.109943	6.73257	1.67e-11	1.48e-10
Pgm2	729.638	789.602	879.771	682.552	1411.8	1450.8	1306.54	1131.16	1047.73	0.784301	0.116503	6.73204	1.67e-11	1.49e-10
Slc40a1	2052.26	680.614	650.265	927.709	119.61	115.48	312.448	113.285	621.458	-2.69251	0.399955	-6.73204	1.67e-11	1.49e-10
Rtl8c	141.412	137.902	278.055	145.798	18.143	30.5292	45.1584	10.1449	100.893	-2.82692	0.420209	-6.72741	1.73e-11	1.53e-10
Cd200r2	521.679	810.732	408.991	690.112	141.784	143.355	112.896	43.9613	359.189	-2.51132	0.373532	-6.72318	1.78e-11	1.58e-10
Bhlhb9	154.484	159.032	76.5018	89.6389	30.9103	17.2556	40.2764	23.6714	73.9713	-2.10086	0.3125	-6.72276	1.78e-11	1.58e-10
Ssr1	3159.78	3030.51	3213.08	3183.8	6747.86	5866.92	4867.35	4976.08	4380.67	0.823354	0.122541	6.71903	1.83e-11	1.62e-10
Cebpd	705.871	683.951	1452.06	800.271	2644.85	2555.16	2229.85	1758.45	1603.81	1.39174	0.207143	6.71875	1.83e-11	1.62e-10
Gne	558.518	554.945	517.858	535.674	292.976	265.471	303.294	258.695	410.929	-0.951038	0.141568	-6.71791	1.84e-11	1.63e-10
Cdon	144.977	122.333	169.187	132.838	16.1271	25.2198	39.056	15.2174	83.1194	-2.63453	0.392218	-6.71701	1.85e-11	1.64e-10
Psma1	1605.44	1545.84	1608.01	1648.06	2602.52	2378.62	2384.85	2646.13	2052.43	0.64324	0.0957942	6.71481	1.88e-11	1.66e-10
Kif3c	280.447	296.935	295.709	314.276	100.795	126.099	137.916	109.903	207.76	-1.32803	0.19782	-6.71335	1.9e-11	1.68e-10
Tctn1	420.077	467.088	403.106	385.555	193.526	196.449	231.895	196.135	311.729	-1.03719	0.154683	-6.70527	2.01e-11	1.77e-10
Psmd1	1136.64	900.813	1035.72	947.149	1848.57	1764.06	1555.53	2035.74	1403.03	0.839057	0.12514	6.70496	2.01e-11	1.78e-10
Calhm2	1080.79	1323.42	1480.02	1494.7	702.202	704.826	629.777	762.559	1022.29	-0.931986	0.139021	-6.70391	2.03e-11	1.79e-10
Sacs	486.623	600.542	403.106	518.394	230.484	222.996	259.966	260.386	372.812	-1.03956	0.155267	-6.69531	2.15e-11	1.9e-10
Raver2	117.051	137.902	110.339	113.399	32.2543	19.9103	24.41	28.7439	73.0012	-2.19444	0.327772	-6.695	2.16e-11	1.9e-10
Psmb2	916.207	766.247	865.059	701.992	1463.54	1389.74	1363.3	1307	1096.64	0.770647	0.115151	6.69247	2.19e-11	1.93e-10
Csf2rb	7034.95	5483.84	10504.3	8429.3	19589.8	18487.4	19545.7	16242	13164.7	1.26767	0.189653	6.68414	2.32e-11	2.04e-10
Mefv	1500.87	1186.63	1931.67	2007.7	4059.33	4134.72	4236.96	3388.4	2805.78	1.28116	0.191718	6.68254	2.35e-11	2.06e-10
Nfxl1	620.905	667.269	801.798	627.473	1464.21	1396.38	1185.1	1117.63	985.096	0.927471	0.138954	6.67465	2.48e-11	2.18e-10
Rap1a	4682.64	4042.54	4460.64	4506.79	2873.99	2807.36	2758.33	3070.52	3650.35	-0.619589	0.0929896	-6.66299	2.68e-11	2.35e-10
Slc26a2	989.884	914.159	1010.71	1029.23	1877.47	1733.53	1602.51	1548.79	1338.28	0.777192	0.116658	6.66215	2.7e-11	2.37e-10
Lilrb4a	6499.01	8033.92	8240.13	5834.09	11977.8	14623.5	12136	8629.93	9496.79	0.717692	0.107945	6.64869	2.96e-11	2.59e-10
Ccl7	156.86	56.7179	60.3187	22.6797	411.914	290.691	444.872	329.709	221.72	2.58471	0.389042	6.64378	3.06e-11	2.68e-10
Dusp7	906.7	1073.19	1153.41	1304.62	583.265	588.019	580.347	656.037	855.699	-0.86908	0.130827	-6.64298	3.07e-11	2.69e-10
Trdv4	344.023	710.642	589.947	471.954	108.858	104.861	86.0451	13.5265	303.732	-2.95119	0.444287	-6.64253	3.08e-11	2.7e-10
Ighv3-6	54.6634	37.8119	95.6273	22.6797	0	0	0	0	26.3478	-8.00931	1.20736	-6.63373	3.27e-11	2.86e-10
Gm36161	1733.78	1729.34	2328.89	2374.89	936.046	833.58	994.706	830.191	1470.18	-1.16823	0.176142	-6.63231	3.3e-11	2.88e-10
Arg1	219.248	68.9511	19.1255	104.759	518.756	477.848	853.128	667.873	366.211	3.00456	0.453047	6.63189	3.31e-11	2.89e-10
Sorl1	10020	10993.3	13879.2	13822.8	22487.9	21095.7	23257.2	23137.1	17336.7	0.898851	0.135609	6.62828	3.4e-11	2.96e-10
Gm36723	1460.46	2730.24	1528.57	1877.02	601.408	522.978	480.876	165.7	1170.91	-2.18798	0.330372	-6.62278	3.53e-11	3.07e-10
Gpsm1	486.623	655.036	392.807	460.075	167.991	189.812	134.865	87.9225	321.891	-1.80568	0.272696	-6.62159	3.55e-11	3.09e-10
Ifi205	2512.74	878.571	1803.68	2122.18	354.797	384.933	523.594	278.985	1107.43	-2.19967	0.332581	-6.61395	3.74e-11	3.26e-10
Eml2	512.767	513.797	514.916	537.834	221.076	238.924	279.494	282.367	387.647	-1.03293	0.15619	-6.61329	3.76e-11	3.27e-10
Clcc1	556.141	431.501	600.245	549.714	1032.14	999.499	822.616	906.278	737.266	0.821726	0.124269	6.61247	3.78e-11	3.28e-10
C1ra	110.515	61.1663	70.6171	90.7189	339.342	331.839	203.823	202.898	176.365	1.68115	0.254243	6.61239	3.78e-11	3.28e-10
Asxl1	1894.21	1869.47	1987.58	1988.26	3453.9	3208.22	3486.35	2918.35	2600.79	0.7538	0.114037	6.61012	3.84e-11	3.33e-10
Stx18	362.442	413.707	357.499	354.236	755.288	684.916	682.869	732.124	542.885	0.941706	0.14255	6.60614	3.94e-11	3.42e-10
Fosl2	11576.2	12737.1	7634	4578.07	22622.3	21825.7	20291.4	13426.8	14336.4	1.17641	0.178497	6.59067	4.38e-11	3.79e-10
Abcd2	820.546	940.849	1146.06	1065.95	2012.53	1741.49	2032.13	2145.65	1488.15	1.00683	0.15278	6.59008	4.4e-11	3.81e-10
Xpnpep1	734.391	529.367	606.13	548.634	1271.36	1164.09	1197.31	1601.2	956.56	1.1117	0.168723	6.58889	4.43e-11	3.83e-10
Rtn1	279.259	223.535	348.672	218.157	43.0057	47.7848	70.7889	81.1592	164.045	-2.15705	0.327777	-6.58087	4.68e-11	4.04e-10
Syne1	1430.16	2066.31	2192.07	2439.69	661.885	590.674	763.422	322.946	1308.4	-1.82474	0.277318	-6.57997	4.71e-11	4.07e-10
Dock4	431.366	375.895	701.757	589.673	1706.79	1556.99	1192.43	1063.52	952.302	1.41478	0.215095	6.57747	4.79e-11	4.13e-10
Aatk	179.439	129.005	226.563	171.718	495.909	481.83	530.917	393.96	326.168	1.44811	0.22032	6.57275	4.94e-11	4.26e-10
Cacna1d	221.03	221.311	116.224	153.358	1043.56	1040.65	486.979	512.318	474.428	2.05902	0.313458	6.56873	5.07e-11	4.38e-10
Klhdc10	671.41	851.88	785.615	799.191	1359.38	1401.69	1337.06	1357.73	1070.49	0.817821	0.124523	6.56762	5.11e-11	4.41e-10
Pex6	804.503	877.459	1018.06	1129.67	504.645	546.871	507.727	642.511	753.931	-0.791261	0.120494	-6.56679	5.14e-11	4.43e-10
Lacc1	1245.97	588.309	898.896	789.471	297.68	256.18	340.519	268.84	585.733	-1.55686	0.237119	-6.56572	5.18e-11	4.46e-10
Ddx49	843.718	667.269	725.296	652.312	1415.16	1168.07	1223.55	1379.71	1009.39	0.846342	0.128987	6.56146	5.33e-11	4.58e-10
Acsl1	1099.8	911.934	888.598	898.549	1689.32	1637.96	1913.74	1572.46	1326.55	0.843412	0.128564	6.56026	5.37e-11	4.62e-10
Macf1	12911.9	17468	16499.4	19720.6	8946.53	7668.14	9066.47	8486.21	12595.9	-0.949488	0.14481	-6.5568	5.5e-11	4.72e-10
Hdac9	377.297	288.038	304.536	282.957	117.594	111.498	128.152	131.884	217.744	-1.35541	0.206762	-6.55538	5.55e-11	4.76e-10
Limd2	4336.24	3802.32	3685.33	3349.04	1628.84	1645.92	1888.72	2206.52	2817.87	-1.04792	0.159924	-6.55264	5.65e-11	4.85e-10
Nop9	655.961	501.564	728.239	537.834	1342.58	1105.69	1044.75	1110.87	878.435	0.936767	0.142972	6.55212	5.67e-11	4.86e-10
Shfl	385.021	428.164	356.028	315.356	145.144	175.211	119.609	74.396	249.866	-1.57532	0.240436	-6.55192	5.68e-11	4.87e-10
Patj	161.614	251.338	123.58	157.678	35.6141	33.1839	48.2097	10.1449	102.67	-2.49876	0.381761	-6.54535	5.94e-11	5.08e-10
Kif3b	1321.43	1355.67	1677.16	1470.94	3258.35	2962.66	2965.81	2316.42	2166.06	0.978653	0.149536	6.54459	5.97e-11	5.1e-10
Aox1	2.37667	8.89692	8.82713	15.1198	147.832	115.48	172.09	65.9419	67.0706	3.95835	0.60487	6.54414	5.98e-11	5.12e-10
Sp100	5634.49	6143.32	6833.67	7292.07	3416.94	3196.27	3734.73	2881.15	4891.58	-0.967548	0.147858	-6.54378	6e-11	5.12e-10
Ccin	51.6926	40.0361	35.3085	38.8795	143.128	184.503	197.721	135.265	103.317	1.97184	0.301333	6.54374	6e-11	5.12e-10
Gpr15	45.7509	15.5696	66.2035	61.5593	285.585	288.036	277.663	204.589	155.62	2.60717	0.398545	6.54172	6.08e-11	5.19e-10
4833407H14Rik	364.225	440.398	297.18	322.916	125.657	157.955	165.988	98.0674	246.548	-1.39141	0.212722	-6.54097	6.11e-11	5.21e-10
Pnpo	403.44	459.304	445.77	371.516	871.537	838.889	762.201	684.781	604.68	0.910834	0.139285	6.53937	6.18e-11	5.26e-10
Ndufs8	787.866	752.902	863.588	706.312	1357.37	1316.74	1479.24	1278.26	1067.78	0.806746	0.123427	6.53624	6.31e-11	5.37e-10
Baz2b	1623.27	1624.8	1577.11	1643.74	2762.44	2645.42	2844.37	2350.24	2133.92	0.710265	0.108687	6.53497	6.36e-11	5.41e-10
Tram2	355.907	371.446	523.743	495.714	1294.2	1174.71	1007.52	870.771	761.752	1.32324	0.202519	6.53389	6.41e-11	5.45e-10
Tmem38b	774.795	771.808	838.578	868.31	1501.17	1375.14	1542.71	1361.11	1129.2	0.831254	0.127225	6.53376	6.41e-11	5.45e-10
Tpm1	452.162	514.909	516.387	669.592	243.251	228.305	239.218	224.879	386.088	-1.18066	0.180706	-6.5336	6.42e-11	5.45e-10
Psmb9	2275.66	1875.03	2549.57	2368.41	866.834	1014.1	1254.06	994.201	1649.73	-1.13906	0.174414	-6.5308	6.54e-11	5.55e-10
Wdfy3	1635.15	1412.39	2470.13	2289.57	4397.33	4001.98	3938.55	4259.17	3050.53	1.12522	0.172297	6.5307	6.55e-11	5.55e-10
Limk1	992.854	1026.48	1051.9	1127.51	604.096	569.436	594.993	520.772	811.005	-0.87163	0.133519	-6.52815	6.66e-11	5.64e-10
Tanc1	117.645	166.817	226.563	157.678	35.6141	23.8924	40.2764	35.5072	100.499	-2.25938	0.346203	-6.52616	6.75e-11	5.72e-10
Ogfrl1	1423.03	1188.85	1944.91	1629.7	4352.31	3971.45	3722.52	2656.27	2611.13	1.25018	0.191598	6.525	6.8e-11	5.76e-10
Sec63	1365.99	1390.14	1274.05	1191.23	2718.77	2553.83	2102.92	1976.57	1821.69	0.831312	0.127446	6.52287	6.9e-11	5.83e-10
Nln	440.872	408.146	422.231	416.875	837.939	683.589	868.995	970.529	631.147	0.984394	0.150915	6.52284	6.9e-11	5.83e-10
Srbd1	377.891	496.003	361.912	462.235	189.494	175.211	199.551	152.174	301.809	-1.23362	0.18916	-6.52158	6.96e-11	5.88e-10
Gm31105	9.50668	10.009	14.7119	0	107.514	163.265	83.6041	81.1592	58.7213	3.88897	0.596583	6.51874	7.09e-11	5.99e-10
P2ry13	301.243	106.763	357.499	244.077	1021.39	910.567	818.954	628.984	548.684	1.83729	0.281952	6.51634	7.2e-11	6.08e-10
Trim36	423.047	419.267	332.489	349.916	164.631	157.955	194.67	179.227	277.65	-1.13347	0.173991	-6.51451	7.29e-11	6.15e-10
Xaf1	544.852	601.654	781.201	784.071	235.187	257.507	333.806	224.879	470.395	-1.35786	0.208438	-6.51446	7.3e-11	6.15e-10
Rbpj	2796.75	2940.43	3357.25	3115.76	7418.48	7153.12	5406.2	4845.88	4629.24	1.00421	0.154177	6.51339	7.35e-11	6.19e-10
Cysltr2	339.27	590.533	320.719	476.274	107.514	103.534	105.573	35.5072	259.866	-2.32883	0.357566	-6.513	7.37e-11	6.2e-10
Clec5a	589.414	181.275	488.435	410.395	1792.8	1641.94	1988.8	1137.92	1028.87	2.04399	0.313875	6.51211	7.41e-11	6.23e-10
Lsp1	14064	14298.5	15499	14302.3	6757.27	6489.45	9331.32	8442.25	11148	-0.92218	0.141622	-6.51157	7.44e-11	6.25e-10
Lrba	641.107	900.813	795.913	698.752	393.771	355.732	371.032	324.637	560.22	-1.06039	0.162854	-6.51129	7.45e-11	6.26e-10
Slc35a5	399.281	470.425	609.072	600.473	1390.97	1299.48	1284.57	1041.54	886.977	1.28707	0.197685	6.51074	7.48e-11	6.28e-10
Fes	4995.17	4823.24	6442.34	6195.89	11471.8	11476.3	11374.4	9301.19	8260.04	0.964652	0.148178	6.51008	7.51e-11	6.3e-10
Arf2	1128.92	817.405	985.697	975.229	1794.82	1988.38	1879.57	2772.94	1542.87	1.09623	0.168395	6.50988	7.52e-11	6.3e-10
Morf4l1	5165.1	4723.15	4779.89	4750.86	7945.3	7042.95	6604.73	7096.36	6013.54	0.560888	0.0862141	6.50575	7.73e-11	6.48e-10
Hsh2d	218.06	197.956	164.773	169.558	41.6618	45.1301	73.8402	52.4153	120.424	-1.84306	0.283301	-6.50566	7.74e-11	6.48e-10
Eif4h	5334.44	4854.38	5249.2	4694.7	8047.44	7746.45	7915.54	8694.18	6567.04	0.687024	0.105612	6.50519	7.76e-11	6.49e-10
Selenos	713.001	766.247	676.747	678.232	1603.98	1494.6	1198.53	1235.99	1045.92	0.956378	0.14716	6.49892	8.09e-11	6.76e-10
Celsr1	143.194	114.548	102.983	126.359	12.0954	21.2377	14.646	35.5072	71.3213	-2.66817	0.410609	-6.49808	8.14e-11	6.8e-10
Epn1	4074.21	3393.06	4167.88	4041.31	5846.76	6218.67	5716.2	6876.55	5041.83	0.654158	0.100845	6.48674	8.77e-11	7.32e-10
Cdc42ep3	658.338	869.674	728.239	817.55	410.57	339.803	391.78	358.453	571.801	-1.02624	0.15829	-6.4833	8.97e-11	7.49e-10
Plin2	5021.91	3060.54	4806.37	3433.28	8796.68	9476	8233.48	13076.8	6988.13	1.28462	0.198165	6.48257	9.02e-11	7.52e-10
Lnpep	7784.19	9416.28	9043.4	8993.05	18927.9	15134.5	15930.6	15014.5	12530.5	0.880441	0.135915	6.4779	9.3e-11	7.75e-10
Cd80	354.124	231.32	292.767	211.678	629.63	621.203	673.105	591.786	450.702	1.22954	0.189869	6.47573	9.44e-11	7.86e-10
Ano8	430.177	587.197	591.418	602.633	251.987	262.817	292.92	284.057	412.901	-1.00302	0.154932	-6.47394	9.55e-11	7.95e-10
Hnrnpa3	13374.7	12962.8	13384.9	12848.6	22112.3	21492.6	18078.6	18971	16653.2	0.612732	0.094655	6.47332	9.59e-11	7.97e-10
Gan	573.372	710.642	588.476	636.113	1490.42	1372.49	1320.58	1038.16	966.281	1.05204	0.162544	6.47235	9.65e-11	8.02e-10
Smap2	3982.11	3880.17	4292.93	3710.84	5709.01	6298.31	6139.72	5422.45	4929.44	0.570515	0.0881688	6.47071	9.75e-11	8.1e-10
Ifi44	79.6185	60.0542	151.532	103.679	2.68786	2.65471	12.205	3.38163	51.9766	-4.33584	0.670498	-6.4666	1e-10	8.32e-10
Psd4	3812.18	4487.38	3888.35	4256.23	2429.15	2330.84	2203	1797.34	3150.56	-0.913443	0.141313	-6.46397	1.02e-10	8.46e-10
Nradd	65.3585	82.2965	88.2713	105.839	8.73553	22.5651	11.5947	16.9082	50.1961	-2.58655	0.400407	-6.45981	1.05e-10	8.69e-10
Tnfsf8	211.524	455.967	244.217	385.555	56.445	66.3678	57.3634	16.9082	186.794	-2.7357	0.423499	-6.45976	1.05e-10	8.69e-10
Mical2	213.306	366.998	229.505	290.517	73.2441	84.9508	97.0296	40.5796	174.516	-1.90076	0.294451	-6.45529	1.08e-10	8.94e-10
Cblb	1995.22	2272.05	1853.7	1900.78	3296.66	3072.83	3342.34	2803.38	2567.12	0.642867	0.099634	6.45228	1.1e-10	9.12e-10
C9orf72	497.318	332.522	422.231	343.436	843.315	808.36	864.113	777.776	611.134	1.06087	0.164443	6.45131	1.11e-10	9.17e-10
Rab1b	2879.34	2773.62	2764.36	2586.57	4476.62	4173.21	3954.42	4303.13	3488.91	0.618971	0.0959869	6.4485	1.13e-10	9.33e-10
Ighv1-64	27.3317	78.9602	166.244	4.31995	0	0	0.610249	0	34.6833	-7.0739	1.09705	-6.44811	1.13e-10	9.35e-10
Gm17928	149.136	156.808	91.2137	114.479	34.2702	21.2377	35.3945	10.1449	76.5855	-2.37925	0.36915	-6.44522	1.15e-10	9.53e-10
Wdr7	624.47	673.942	766.489	653.392	1192.06	1251.7	1236.98	1021.25	927.536	0.79302	0.123045	6.44498	1.16e-10	9.54e-10
Arsi	223.407	186.835	263.343	227.877	57.1169	50.4395	58.5839	99.7582	145.92	-1.79739	0.278991	-6.44245	1.18e-10	9.69e-10
Igkv12-89	14.26	11.1212	126.522	96.1189	0	0	0	0	31.0028	-7.70877	1.19785	-6.4355	1.23e-10	1.01e-09
Pitpna	7554.84	5266.98	8750.63	7081.48	13603.9	13385.1	12985.5	12973.6	10200.3	0.908898	0.141236	6.4353	1.23e-10	1.01e-09
Gpr132	3739.1	3715.58	3227.79	2583.33	1972.89	2137.04	2049.22	1697.58	2640.32	-0.747348	0.116167	-6.43338	1.25e-10	1.03e-09
Slc13a3	51.0984	40.0361	42.6645	51.8394	131.705	175.211	150.121	179.227	102.738	1.76016	0.273708	6.43079	1.27e-10	1.04e-09
Eif2b1	325.604	321.401	319.248	314.276	576.545	594.656	588.28	564.733	450.593	0.858995	0.133719	6.42389	1.33e-10	1.09e-09
Psmd2	2972.03	2769.17	3327.83	3296.12	4615.72	4713.44	4783.13	5185.74	3957.9	0.645216	0.10044	6.42388	1.33e-10	1.09e-09
Tgfbr1	3759.89	3389.73	3698.57	3495.92	1911.74	1732.2	2034.57	2345.16	2795.97	-0.845618	0.131725	-6.41958	1.37e-10	1.12e-09
Csk	5472.88	5627.3	6202.53	6396.76	3332.27	3643.59	3911.7	4353.85	4867.61	-0.640607	0.0997924	-6.4194	1.37e-10	1.12e-09
Itgb7	7029.6	9431.85	10519	10668.1	4738.02	4799.72	5633.82	5890.81	7338.87	-0.824726	0.128474	-6.41938	1.37e-10	1.12e-09
Tbc1d23	868.673	961.98	812.096	947.149	1831.1	1596.81	1608.01	1464.25	1261.26	0.856347	0.133461	6.41648	1.39e-10	1.14e-09
Ttyh3	4786.62	3738.93	3688.27	3548.84	6668.57	7134.54	6848.83	6746.36	5395.12	0.807021	0.125917	6.40916	1.46e-10	1.2e-09
Sdcbp	6029.61	4801	5490.48	5307.06	8655.57	7729.2	7539.63	8298.53	6731.38	0.577709	0.0901493	6.40836	1.47e-10	1.2e-09
Cchcr1	145.571	210.19	175.071	228.957	41.6618	41.1481	62.2454	23.6714	116.065	-2.17472	0.339385	-6.40783	1.48e-10	1.21e-09
Slc14a1	396.31	296.935	145.648	128.518	61.1487	63.7131	71.3992	30.4347	149.263	-2.02369	0.315858	-6.40695	1.48e-10	1.21e-09
Igkv4-55	13.0717	18.906	1131.34	3.23996	0	78.314	0	0	155.609	-4.5643	0.712542	-6.40566	1.5e-10	1.22e-09
Clec9a	469.987	288.038	612.015	524.874	82.6516	110.171	152.562	62.5602	287.857	-2.23813	0.34943	-6.40509	1.5e-10	1.23e-09
Psmc5	1113.47	786.265	938.619	1003.31	1644.97	1623.36	1504.26	1837.92	1306.52	0.788862	0.123165	6.40492	1.5e-10	1.23e-09
Il16	2172.87	2508.93	2411.28	2710.77	1507.22	1487.97	1468.26	1514.97	1972.78	-0.708079	0.110565	-6.40421	1.51e-10	1.23e-09
Cep170b	314.909	431.501	278.055	372.596	109.53	123.444	73.2299	74.396	222.208	-1.89008	0.295144	-6.40393	1.51e-10	1.23e-09
Fryl	3056.4	4279.42	3738.29	3688.16	2077.71	1827.77	2453.81	1700.96	2852.82	-0.875241	0.136698	-6.40274	1.53e-10	1.24e-09
Rnf217	66.5468	84.5208	123.58	139.318	315.151	246.888	263.628	478.501	214.767	1.67472	0.261634	6.401	1.54e-10	1.25e-09
Cldnd2	60.0109	199.069	95.6273	159.838	8.06357	31.8566	17.087	15.2174	73.3462	-2.85396	0.445863	-6.40099	1.54e-10	1.25e-09
Csf1	1995.81	2432.2	3361.67	2446.17	957.549	970.298	718.263	260.386	1642.79	-1.9399	0.303083	-6.40055	1.55e-10	1.26e-09
Pak4	437.307	402.586	541.398	537.834	193.526	219.014	209.315	297.584	354.82	-1.06902	0.167073	-6.39851	1.57e-10	1.27e-09
Pxk	1138.43	1168.83	1238.74	1224.71	2290.05	2225.98	1944.25	1827.77	1632.35	0.792995	0.123961	6.39715	1.58e-10	1.28e-09
Hint1	1360.05	1253.35	1338.78	1054.07	2070.99	2006.96	2066.3	1819.32	1621.23	0.674119	0.105386	6.39666	1.59e-10	1.29e-09
Hltf	1267.95	1439.08	1435.88	1617.82	856.754	825.616	842.144	906.278	1148.94	-0.741322	0.115914	-6.39547	1.6e-10	1.3e-09
Fcho1	1150.31	1726	1147.53	1563.82	613.503	692.88	660.29	563.042	1014.67	-1.12347	0.175675	-6.39514	1.6e-10	1.3e-09
Poli	184.786	272.468	211.851	234.357	80.6357	84.9508	84.2144	69.3235	152.823	-1.48595	0.232411	-6.39363	1.62e-10	1.31e-09
Atp1a3	6770.54	7524.57	10170.3	7889.31	1895.61	1944.58	3598.03	4112.07	5488.13	-1.55399	0.243238	-6.38874	1.67e-10	1.35e-09
Septin8	671.41	601.654	561.994	655.552	290.96	326.53	294.14	360.144	470.298	-0.976865	0.152925	-6.38785	1.68e-10	1.36e-09
Tmod3	3302.38	3101.69	3271.92	3178.4	5205.71	4608.58	4587.85	4773.18	4003.71	0.576069	0.0901982	6.3867	1.69e-10	1.37e-09
Wnk1	6808.57	7488.98	7033.75	7408.71	18279.4	16741.9	13490.8	11401.2	11081.7	1.03706	0.162387	6.38633	1.7e-10	1.37e-09
Adamts6	159.237	271.356	116.224	149.038	38.302	42.4754	51.8712	50.7245	109.904	-1.88988	0.295994	-6.38486	1.72e-10	1.38e-09
Gm5086	168.744	114.548	92.6849	116.639	10.7514	10.6189	32.9535	13.5265	70.0582	-2.96917	0.465574	-6.37743	1.8e-10	1.45e-09
Spns3	166.961	140.127	125.051	115.559	28.8945	13.2736	45.7687	23.6714	82.4132	-2.36549	0.370917	-6.37741	1.8e-10	1.45e-09
Rasa1	1285.18	1685.97	1385.86	1497.94	847.347	793.759	821.395	738.887	1132.04	-0.864144	0.135517	-6.37663	1.81e-10	1.46e-09
Edem1	4656.49	4482.94	6330.53	5706.65	11130.4	10508.7	9496.7	8765.2	7634.7	0.922998	0.144928	6.36866	1.91e-10	1.53e-09
Atp8a2	997.014	1662.61	763.547	1446.1	310.447	337.149	329.535	123.43	746.229	-2.16312	0.339698	-6.36777	1.92e-10	1.54e-09
Pfkfb3	1888.86	1409.05	1627.13	1403.98	2910.95	2752.94	3109.22	2458.45	2195.07	0.832595	0.130815	6.36466	1.96e-10	1.57e-09
Traf2	898.976	963.092	854.761	824.03	521.444	513.687	548.004	514.008	704.75	-0.75571	0.118763	-6.3632	1.98e-10	1.59e-09
H2-D1	80749.2	67972.5	74601	75165	46230.5	45448.7	47882	51563.2	61201.5	-0.642195	0.100927	-6.36293	1.98e-10	1.59e-09
Rps25	8444.91	6727.18	6608.58	5722.85	11715	10734.3	9909.84	9050.95	8614.21	0.59756	0.093916	6.3627	1.98e-10	1.59e-09
Gm47675	11.8834	21.1302	63.2611	37.7996	254.674	343.785	156.224	121.739	126.312	2.8342	0.445625	6.36007	2.02e-10	1.62e-09
Siglech	448.597	180.163	264.814	294.837	39.6459	38.4933	82.9939	25.3623	171.863	-2.73123	0.429773	-6.35506	2.08e-10	1.67e-09
Fmn1	191.322	166.817	180.956	144.718	389.739	402.189	505.897	578.26	319.987	1.43987	0.226625	6.35354	2.1e-10	1.68e-09
Rab18	1405.21	1383.47	1565.34	1372.66	2470.14	2247.21	2224.36	2270.77	1867.4	0.68789	0.108338	6.34945	2.16e-10	1.73e-09
Prkacb	3185.93	4180.44	3283.69	3333.92	2114	2089.26	2161.5	1651.93	2750.08	-0.801411	0.126314	-6.34458	2.23e-10	1.78e-09
Ndufb10	1086.73	1079.86	1107.81	906.109	1730.98	1959.18	1739.21	1347.58	1369.68	0.688906	0.108608	6.34307	2.25e-10	1.8e-09
Gpi1	6477.62	6017.66	7301.51	6720.76	9831.51	10456.9	11132.2	11399.5	8667.2	0.692488	0.109178	6.34273	2.26e-10	1.8e-09
Ppm1b	1661.89	1965.11	1596.24	2072.5	1045.58	1049.94	1121.64	1056.76	1446.21	-0.76293	0.120416	-6.33579	2.36e-10	1.88e-09
S1pr5	1163.97	1125.46	887.127	856.43	194.198	217.686	372.252	478.501	661.954	-1.76267	0.278258	-6.33466	2.38e-10	1.9e-09
D1Ertd622e	2012.45	1657.05	2325.95	1803.58	3886.64	3501.57	3529.68	2914.97	2703.99	0.831793	0.131329	6.33367	2.39e-10	1.91e-09
Itgb3	566.242	812.956	1341.72	846.71	190.838	155.301	331.976	72.7051	539.806	-2.35358	0.371668	-6.33248	2.41e-10	1.92e-09
Srprb	656.555	663.933	825.337	748.431	1197.44	1323.37	1052.68	1214.01	960.22	0.729236	0.115215	6.32934	2.46e-10	1.96e-09
Phlpp2	726.073	798.499	660.564	564.833	254.674	280.072	330.145	349.999	495.607	-1.18441	0.187278	-6.32435	2.54e-10	2.02e-09
Ppp2ca	3244.75	2828.11	2667.27	2601.69	4647.3	4944.4	4447.5	4320.04	3712.63	0.697276	0.110255	6.32419	2.55e-10	2.02e-09
Rbm12b2	554.359	558.282	603.187	811.07	307.088	240.252	274.612	262.077	451.366	-1.20015	0.189815	-6.32271	2.57e-10	2.04e-09
Atp6v1e1	1592.96	1417.95	1543.28	1451.5	2501.72	2196.78	2304.91	2384.05	1924.14	0.644885	0.102015	6.3215	2.59e-10	2.06e-09
Sptlc2	2210.3	1982.9	2809.97	2413.77	4424.88	4280.72	4145.42	3787.43	3256.93	0.831457	0.131538	6.32106	2.6e-10	2.06e-09
Sec23b	1071.88	1066.52	1079.85	1191.23	2314.92	2463.57	1937.54	1773.67	1612.4	0.9351	0.147959	6.32	2.62e-10	2.07e-09
Alox15	928.684	875.235	403.106	719.272	131.705	180.52	203.213	42.2704	435.501	-2.50589	0.396633	-6.31791	2.65e-10	2.1e-09
Lgalsl	133.094	173.49	120.637	190.078	38.9739	30.5292	39.056	18.599	93.0571	-2.26016	0.357779	-6.31718	2.66e-10	2.11e-09
Irf1	15367.6	8200.74	7572.21	7040.44	2555.48	2664	4095.38	3038.4	6316.78	-1.56997	0.248658	-6.31378	2.72e-10	2.16e-09
Arhgap26	1793.79	2226.45	3408.74	3139.52	8464.06	7826.09	7549.39	5293.95	4962.75	1.48844	0.235754	6.31353	2.73e-10	2.16e-09
Rnf166	2069.49	2133.04	2106.74	1939.66	1234.4	1291.52	1455.44	1269.8	1687.51	-0.653627	0.103534	-6.31315	2.73e-10	2.16e-09
Snf8	1005.93	829.638	1040.13	955.789	1588.52	1549.03	1409.07	1564.01	1242.76	0.677356	0.107316	6.31182	2.76e-10	2.18e-09
Smchd1	2472.93	2626.82	2453.94	2870.61	1713.51	1438.85	1694.05	1834.54	2138.16	-0.643171	0.101924	-6.31031	2.78e-10	2.2e-09
Igkc	1345.2	1354.56	6267.26	830.51	155.896	104.861	42.1072	114.976	1276.92	-4.2035	0.666212	-6.30956	2.8e-10	2.21e-09
Sptbn1	4172.25	6124.42	4222.31	4306.99	2769.16	2706.48	3314.87	2876.08	3811.57	-0.675918	0.107131	-6.30928	2.8e-10	2.21e-09
Ivns1abp	4137.19	4427.33	3819.21	4221.67	2724.81	2669.31	2550.84	2703.62	3406.75	-0.639943	0.101431	-6.30913	2.81e-10	2.21e-09
Pkib	276.288	193.508	229.505	170.638	521.444	445.992	490.03	353.381	335.098	1.06516	0.168834	6.30894	2.81e-10	2.21e-09
Vamp4	863.92	899.701	956.273	899.629	1776	1705.65	1509.15	1366.18	1247.06	0.808035	0.128094	6.30812	2.82e-10	2.22e-09
Bmyc	273.317	183.499	320.719	269.997	94.075	108.843	89.0964	113.285	181.604	-1.34984	0.214013	-6.30726	2.84e-10	2.24e-09
Slc35e1	1427.19	1455.76	1437.35	1435.3	2277.29	2125.1	2164.55	2216.66	1817.4	0.609968	0.0967442	6.30496	2.88e-10	2.27e-09
Ighm	6046.85	7143.12	21116	4602.91	1321.08	880.037	653.577	804.829	5321.05	-3.17199	0.503148	-6.30429	2.9e-10	2.28e-09
Larp4b	2095.04	1905.05	2303.88	2163.21	3658.84	3290.52	3298.4	3322.46	2754.67	0.683516	0.108535	6.29768	3.02e-10	2.37e-09
Map4k4	5044.48	4914.44	5160.93	5399.94	8679.09	8949.04	9017.65	7395.64	6820.15	0.727076	0.115452	6.29764	3.02e-10	2.37e-09
Rhov	48.1276	32.2513	14.7119	4.31995	156.568	242.906	267.289	228.26	124.304	3.48484	0.553488	6.29614	3.05e-10	2.39e-09
Samd8	848.472	869.674	710.584	599.393	1437.33	1211.88	1308.98	1087.2	1009.19	0.742982	0.118031	6.29482	3.08e-10	2.41e-09
Chfr	1336.28	1474.66	1500.61	1445.02	2320.96	2370.66	2208.49	2164.25	1852.62	0.656321	0.104288	6.29338	3.11e-10	2.43e-09
Tnfrsf11a	475.928	330.298	542.869	417.955	890.352	880.037	773.186	1038.16	668.598	1.03383	0.164365	6.28985	3.18e-10	2.49e-09
Phldb3	344.023	300.271	289.824	327.236	136.409	122.117	142.188	165.7	228.471	-1.16271	0.185002	-6.28487	3.28e-10	2.57e-09
Rbm47	521.085	328.074	598.774	547.554	1818.33	1476.02	1582.99	950.239	977.883	1.544	0.245731	6.2833	3.31e-10	2.59e-09
Ttc7b	862.732	915.271	679.689	781.911	319.855	333.166	447.313	471.738	601.459	-1.05905	0.168576	-6.28236	3.33e-10	2.61e-09
Srpk3	108.139	106.763	45.6069	29.1597	6.71964	6.63678	6.10249	0	38.6409	-3.93537	0.626872	-6.27779	3.43e-10	2.68e-09
Vsig10	132.499	170.154	132.407	153.358	38.302	27.8745	45.1584	59.1786	94.8665	-1.82161	0.290243	-6.27615	3.47e-10	2.71e-09
Dazap2	8305.87	7404.46	6724.8	5980.97	12415.9	11879.8	11102.3	11930.4	9468.06	0.744828	0.118678	6.27604	3.47e-10	2.71e-09
Hook1	132.499	196.844	116.224	123.119	26.2066	41.1481	36.615	11.8357	85.5615	-2.34949	0.374447	-6.27454	3.51e-10	2.73e-09
Asl	492.565	503.788	529.628	489.234	833.235	906.585	804.919	840.336	675.036	0.747	0.119058	6.27427	3.51e-10	2.74e-09
5430437J10Rik	264.999	219.087	172.129	190.078	24.1907	33.1839	82.9939	35.5072	127.771	-2.39686	0.382077	-6.27324	3.54e-10	2.75e-09
Ddx11	203.8	251.338	183.899	248.397	90.0432	71.6773	69.5684	72.7051	148.928	-1.53685	0.245043	-6.27176	3.57e-10	2.78e-09
Icos	191.322	190.172	138.292	99.3588	20.1589	46.4575	29.292	25.3623	92.5519	-2.39249	0.381508	-6.27114	3.58e-10	2.79e-09
Anp32a	3686.81	3484.26	3872.17	3976.51	2265.19	2395.88	2498.97	2595.4	3096.9	-0.622423	0.0992542	-6.271	3.59e-10	2.79e-09
Bhlhe41	96.2552	58.9421	61.7899	20.5198	4.03178	3.98207	2.441	3.38163	31.4179	-4.09728	0.653556	-6.26921	3.63e-10	2.82e-09
Mkrn1	2531.15	2061.86	2431.88	2617.89	3626.59	3698.02	3518.7	4653.13	3142.4	0.680682	0.108587	6.26854	3.64e-10	2.83e-09
Zdhhc7	1049.89	987.558	1274.05	1268.99	1872.76	1807.86	1800.24	2228.5	1536.23	0.755971	0.120779	6.25911	3.87e-10	3e-09
Fth1	29538.5	17444.6	23022.6	19484.1	42253.8	41951.1	41302.9	38379.9	31672.2	0.900966	0.143958	6.25853	3.89e-10	3.01e-09
Zdhhc4	360.66	334.747	255.987	335.876	596.704	545.544	627.336	701.689	469.818	0.940796	0.150342	6.25771	3.91e-10	3.03e-09
Abcg1	2972.62	2873.71	2826.15	2984	940.75	937.114	1558.58	1763.52	2107.06	-1.22274	0.195508	-6.25419	4e-10	3.1e-09
Btrc	333.922	312.504	329.546	288.357	156.568	160.61	146.46	140.338	233.538	-1.06728	0.17066	-6.25382	4.01e-10	3.1e-09
Clec2d	734.391	995.343	1118.1	1194.47	357.485	396.88	375.303	197.826	671.225	-1.61696	0.258598	-6.25278	4.03e-10	3.12e-09
Slc33a1	439.684	453.743	478.136	476.274	1035.5	901.275	787.222	809.902	672.717	0.931081	0.148908	6.25271	4.03e-10	3.12e-09
Slc12a9	1517.5	1510.25	1861.05	1817.62	3209.3	3082.12	3270.94	2727.29	2374.51	0.878508	0.140539	6.25099	4.08e-10	3.15e-09
Tlr4	301.837	345.868	607.601	468.714	1149.06	1011.45	1072.21	1095.65	756.548	1.38282	0.221313	6.24826	4.15e-10	3.21e-09
Mob3a	3087.89	3847.92	3928.07	3978.67	2183.88	2121.12	2126.72	2458.45	2966.59	-0.734113	0.117499	-6.24783	4.16e-10	3.21e-09
Sec31a	2042.75	1995.13	2192.07	2018.5	3333.61	3321.05	3095.79	2845.65	2605.57	0.609781	0.0976078	6.24726	4.18e-10	3.22e-09
Iigp1	367.196	132.342	320.719	331.556	48.3814	49.1122	32.9535	5.07245	160.917	-3.16403	0.506503	-6.24682	4.19e-10	3.23e-09
Arf5	2014.82	1619.24	2056.72	1774.42	3005.7	3120.62	2579.52	3275.11	2430.77	0.682855	0.109319	6.24645	4.2e-10	3.24e-09
Pld1	395.122	391.465	525.214	425.515	844.659	844.199	954.43	789.612	646.277	0.99232	0.158894	6.24515	4.23e-10	3.26e-09
Rpl10	18187.5	16451.5	17486.6	14425.4	25172.4	24175.1	23779	21405.7	20135.4	0.509197	0.0815701	6.24244	4.31e-10	3.32e-09
Pes1	1572.17	1349	1457.95	1288.42	2295.43	2352.08	2296.37	2463.52	1884.37	0.733267	0.117502	6.24048	4.36e-10	3.36e-09
Paip2b	535.939	574.964	360.441	331.556	228.468	204.413	198.331	147.101	322.652	-1.1973	0.191904	-6.23907	4.4e-10	3.38e-09
Gm12216	215.683	320.289	194.197	245.157	50.3973	51.7669	69.5684	11.8357	144.862	-2.51664	0.403372	-6.239	4.4e-10	3.38e-09
Fam168a	1629.8	1473.55	1699.22	1510.9	2642.16	2506.05	2372.04	2194.68	2003.55	0.621955	0.0996961	6.23851	4.42e-10	3.39e-09
Tnfaip8l2	983.942	1069.85	1399.1	1132.91	1845.21	2021.56	1923.51	1875.12	1531.4	0.754251	0.120907	6.23826	4.42e-10	3.39e-09
Enc1	357.689	383.68	298.651	250.557	123.641	139.372	135.475	128.502	227.196	-1.28802	0.206483	-6.23789	4.44e-10	3.4e-09
Cdc42ep4	646.455	696.184	804.74	819.71	298.352	268.126	311.837	492.028	542.179	-1.14567	0.183671	-6.23761	4.44e-10	3.41e-09
Serpinb6b	884.716	1483.56	769.432	784.071	301.712	339.803	338.078	76.0868	622.183	-2.02128	0.324111	-6.23637	4.48e-10	3.43e-09
N4bp1	2611.96	2135.26	2431.88	2823.09	3950.48	3691.38	3450.96	3966.66	3132.71	0.595704	0.0955211	6.23636	4.48e-10	3.43e-09
Cobll1	238.261	311.392	135.349	155.518	25.5346	50.4395	9.76399	6.76327	116.628	-3.49874	0.561032	-6.23626	4.48e-10	3.43e-09
Gm18679	2.37667	5.56058	4.41357	5.39994	36.2861	62.3858	55.5327	50.7245	27.835	3.56238	0.571263	6.23597	4.49e-10	3.43e-09
Dipk2a	536.534	630.569	464.896	524.874	263.41	266.799	287.427	295.893	408.8	-0.953111	0.152916	-6.23292	4.58e-10	3.5e-09
Trf	8115.14	5641.76	5975.97	6088.97	12623.5	12714.7	9289.82	9399.25	8731.15	0.767588	0.123168	6.23202	4.6e-10	3.52e-09
Plekha3	539.504	492.667	441.357	552.953	880.273	820.306	894.015	889.37	688.806	0.784763	0.125931	6.23169	4.61e-10	3.52e-09
Tlr2	4487.75	2933.76	3775.07	2643.81	7004.55	6800.05	7872.83	5111.34	5078.64	0.965774	0.155007	6.2305	4.65e-10	3.55e-09
Map2k4	823.517	908.598	828.279	805.671	1330.49	1400.36	1353.53	1322.22	1096.58	0.683787	0.109778	6.22882	4.7e-10	3.58e-09
Pdhx	181.221	146.799	210.38	233.277	423.337	399.534	419.241	464.975	309.846	1.16618	0.187267	6.22736	4.74e-10	3.61e-09
Fam49a	4050.44	3485.37	3766.24	4187.11	2563.54	2208.72	2448.93	2810.14	3190.06	-0.62808	0.100873	-6.22644	4.77e-10	3.63e-09
Cask	505.043	510.461	629.669	578.873	1012.65	935.786	1114.93	1175.12	807.816	0.933452	0.149973	6.22413	4.84e-10	3.68e-09
Nabp1	3259.6	3306.32	3901.59	3408.44	2111.98	1793.26	2108.41	1758.45	2706.01	-0.836049	0.134336	-6.22358	4.86e-10	3.7e-09
Cox4i1	4360.6	3804.55	4379.73	3570.44	6547.62	6157.61	6657.21	5968.59	5180.79	0.656624	0.105532	6.22206	4.91e-10	3.73e-09
Ifitm3	11405.1	9709.88	14441.2	10561.2	21946.3	22022.2	19575.6	15540.3	15650.2	0.780683	0.125615	6.2149	5.14e-10	3.9e-09
Ube2l6	1023.16	592.757	951.859	912.589	236.531	290.691	369.201	221.497	574.785	-1.63968	0.263954	-6.21201	5.23e-10	3.97e-09
Tbcd	776.577	841.871	714.998	733.311	1196.77	1168.07	1310.21	1244.44	998.281	0.681718	0.109795	6.209	5.33e-10	4.05e-09
Mvb12b	801.532	1107.67	810.625	896.389	460.295	445.992	526.645	566.424	701.946	-0.851672	0.137173	-6.20874	5.34e-10	4.05e-09
Setdb2	515.738	528.255	494.319	514.074	292.304	250.87	281.325	287.439	395.541	-0.884767	0.142506	-6.20861	5.35e-10	4.05e-09
Gm2792	225.784	389.24	367.797	489.234	112.89	100.879	69.5684	72.7051	228.512	-2.01666	0.324828	-6.20838	5.35e-10	4.05e-09
Maz	2546.01	2816.99	3168.94	3464.6	1804.9	2089.26	1866.14	2184.54	2492.67	-0.588578	0.0948183	-6.20742	5.39e-10	4.08e-09
Tex9	190.728	216.862	185.37	251.637	46.3655	49.1122	39.6662	11.8357	123.947	-2.58655	0.416791	-6.20587	5.44e-10	4.11e-09
Klra6	66.5468	73.3996	14.7119	45.3595	0	1.32736	1.2205	0	25.3207	-6.26575	1.01005	-6.20344	5.52e-10	4.18e-09
Bscl2	995.825	1113.23	1071.03	1031.39	1666.47	1793.26	1603.12	1854.83	1391.14	0.714015	0.115102	6.20333	5.53e-10	4.18e-09
Pdlim1	508.608	698.408	915.079	851.03	254.674	254.852	365.539	351.69	524.985	-1.25564	0.202533	-6.19969	5.66e-10	4.27e-09
Bach1	6463.95	6157.78	6433.51	5182.86	9990.09	9282.2	8429.98	7779.45	7464.98	0.549058	0.0885661	6.19941	5.67e-10	4.28e-09
Ssh1	1409.96	1695.98	1472.66	1429.9	920.591	909.239	962.363	940.094	1217.6	-0.684081	0.110414	-6.19561	5.81e-10	4.38e-09
Erlin1	941.756	838.535	984.225	818.63	1487.73	1474.69	1545.15	1405.07	1186.97	0.726136	0.117244	6.19336	5.89e-10	4.44e-09
Sp110	2912.02	2921.53	2481.9	3004.52	1735.68	1596.81	1626.31	1283.33	2195.26	-0.862155	0.13925	-6.1914	5.96e-10	4.49e-09
Igkv5-43	28.5201	70.0633	110.339	8.6399	0	0	1.2205	0	27.3479	-6.6401	1.07257	-6.19083	5.98e-10	4.51e-09
Ptgs2	3443.8	1915.06	2701.1	1138.31	6092.03	5382.43	8393.98	3701.2	4095.99	1.41058	0.227875	6.19017	6.01e-10	4.52e-09
Entpd7	431.96	511.573	688.516	550.794	1449.43	1326.03	1183.88	973.911	889.512	1.18347	0.191252	6.18803	6.09e-10	4.58e-09
Gmps	866.891	871.898	798.856	813.23	1476.98	1337.98	1310.82	1266.42	1092.88	0.685347	0.110779	6.1866	6.15e-10	4.62e-09
Hnrnpd	4412.88	3896.85	3524.97	3554.24	6156.53	6902.25	6889.71	5924.62	5157.76	0.751657	0.121541	6.18441	6.23e-10	4.68e-09
Herc3	749.84	947.522	573.764	619.913	324.559	366.35	372.862	289.13	530.492	-1.08141	0.174878	-6.18378	6.26e-10	4.7e-09
Alox5	737.362	612.775	785.615	740.871	270.13	285.382	282.545	116.666	478.918	-1.64862	0.266609	-6.18369	6.26e-10	4.7e-09
Oat	1079.6	890.804	845.934	805.671	1878.81	1821.13	1326.07	1520.04	1271.01	0.846933	0.137007	6.18167	6.34e-10	4.76e-09
Supt20	1666.05	2118.58	1693.34	1942.9	1063.72	1125.6	1101.5	1026.33	1467.25	-0.775265	0.125425	-6.18112	6.37e-10	4.77e-09
Pgk1	3513.31	2415.51	2960.03	3116.84	5153.96	4820.96	4789.24	6715.93	4185.72	0.837482	0.135511	6.18017	6.4e-10	4.8e-09
Prtn3	26.1434	85.6329	98.5697	25.9197	243.251	238.924	518.712	760.868	249.753	2.9609	0.479342	6.17701	6.53e-10	4.89e-09
Gm4951	123.587	51.1573	154.475	58.3193	9.4075	6.63678	10.9845	10.1449	53.089	-3.22686	0.522444	-6.17646	6.56e-10	4.9e-09
Mmd	348.776	423.716	379.567	406.075	132.377	146.009	114.117	219.806	271.305	-1.39186	0.225426	-6.17436	6.64e-10	4.97e-09
Ugt1a6a	33.2734	23.3544	47.078	20.5198	171.351	196.449	101.912	52.4153	80.794	2.01534	0.326582	6.171	6.79e-10	5.07e-09
Atp7a	973.841	1132.13	1385.86	1260.35	2287.37	2164.92	2227.41	2079.71	1688.95	0.895239	0.145118	6.16902	6.87e-10	5.13e-09
Shc1	2923.31	2796.97	2958.56	2590.89	4303.26	4191.79	3985.54	3897.33	3455.96	0.540091	0.0876282	6.16343	7.12e-10	5.31e-09
Cbx6	433.742	460.416	459.011	461.155	200.917	185.83	176.972	92.995	308.88	-1.50223	0.24389	-6.15943	7.3e-10	5.45e-09
Trip4	1433.13	1856.12	1499.14	1706.38	942.766	735.356	768.304	615.458	1194.58	-1.09125	0.177182	-6.15893	7.32e-10	5.46e-09
Adam15	1765.87	1714.88	2608.42	2445.09	3401.48	3599.79	3295.35	4416.42	2905.91	0.802345	0.130301	6.15763	7.38e-10	5.5e-09
Plg	269.158	234.656	55.9052	199.798	22.8468	15.9283	64.6864	13.5265	109.563	-2.75767	0.448066	-6.1546	7.53e-10	5.6e-09
Pecam1	1200.22	1203.31	1524.15	976.309	501.285	508.378	657.238	579.95	893.855	-1.11654	0.181499	-6.15178	7.66e-10	5.7e-09
3110082I17Rik	397.498	423.716	383.98	320.756	669.948	834.907	717.653	693.235	555.212	0.9311	0.151395	6.15015	7.74e-10	5.76e-09
Ly6a2	586.444	867.45	1257.87	814.31	1736.36	1915.38	2431.23	1702.65	1413.96	1.18303	0.192402	6.14877	7.81e-10	5.8e-09
Fmo5	182.41	220.199	198.611	211.678	83.9955	66.3678	72.0094	57.4878	136.595	-1.532	0.249286	-6.14557	7.97e-10	5.92e-09
Eif4a2	8965.99	10526.2	7670.78	8316.98	5315.91	4880.69	4584.19	5182.36	6930.38	-0.822063	0.133789	-6.14447	8.02e-10	5.96e-09
Acvr1b	1047.52	1129.91	1491.79	1283.02	3525.8	3232.11	2982.29	1957.97	2081.3	1.22157	0.198922	6.14098	8.2e-10	6.09e-09
Tle3	6507.92	6144.44	8182.75	6030.65	12537.5	11740.5	11160.8	9147.32	8931.49	0.732673	0.119367	6.13801	8.36e-10	6.2e-09
Ptk2b	9065.81	7941.61	6783.65	6985.36	4306.62	4211.7	4628.13	4788.39	6088.91	-0.771926	0.125794	-6.13644	8.44e-10	6.26e-09
Sec13	859.167	817.405	985.697	1020.59	1519.98	1586.19	1373.67	1487.92	1206.33	0.702077	0.114484	6.13254	8.65e-10	6.41e-09
Nckipsd	441.467	418.155	612.015	464.395	1179.3	1113.65	956.261	759.177	743.052	1.05022	0.171287	6.13134	8.71e-10	6.45e-09
Calu	2023.14	1756.03	1993.46	2009.86	3559.39	3506.88	2879.77	2778.01	2563.32	0.70353	0.114748	6.13111	8.73e-10	6.46e-09
Vamp5	181.815	131.23	172.129	181.438	47.0375	53.0943	54.3122	37.198	107.282	-1.78415	0.291006	-6.13098	8.73e-10	6.46e-09
Lmna	560.894	571.627	666.449	548.634	1272.03	1396.38	1047.19	2165.94	1028.64	1.27293	0.207705	6.12854	8.87e-10	6.55e-09
Myo1f	11921.4	13799.1	15526.9	15627.4	8744.27	8445.97	8568.51	8966.4	11450	-0.703395	0.114775	-6.12849	8.87e-10	6.55e-09
Eif3b	3447.36	2937.1	3092.44	2850.09	4932.89	4556.82	4474.35	4905.06	3899.51	0.616134	0.100543	6.12807	8.89e-10	6.56e-09
Gm5150	605.457	430.389	606.13	657.712	1043.56	954.369	753.048	1041.54	761.526	0.728836	0.118934	6.12807	8.9e-10	6.56e-09
Pmepa1	70.706	88.9692	138.292	97.1989	12.0954	23.8924	28.0715	16.9082	59.5167	-2.29106	0.374045	-6.12507	9.06e-10	6.68e-09
Mturn	184.192	253.562	129.465	173.878	35.6141	45.1301	45.1584	10.1449	109.643	-2.51903	0.411368	-6.12354	9.15e-10	6.74e-09
Kcnk13	122.993	73.3996	148.59	74.5191	321.871	314.584	309.396	393.96	219.914	1.72667	0.282037	6.12216	9.23e-10	6.8e-09
Zbtb38	1038.61	1221.1	1010.71	1038.95	695.483	582.71	668.223	547.825	850.45	-0.788727	0.128853	-6.12114	9.29e-10	6.84e-09
Fcrlb	25.5492	14.4575	44.1357	15.1198	150.52	130.081	84.8246	72.7051	67.1741	2.22921	0.364197	6.12088	9.31e-10	6.85e-09
Arhgef40	99.8202	72.2875	161.831	132.838	12.0954	21.2377	25.0202	25.3623	68.8116	-2.45913	0.401875	-6.11914	9.41e-10	6.92e-09
Pacsin2	2660.09	2654.62	3307.23	3158.96	6197.52	5824.44	5525.81	4543.23	4233.99	0.905716	0.148157	6.1132	9.76e-10	7.18e-09
Agrn	681.51	775.144	813.567	1057.31	371.596	399.534	403.985	339.854	605.312	-1.1133	0.182172	-6.11125	9.89e-10	7.26e-09
Asah1	3908.44	2952.67	3795.67	3703.28	5946.21	5908.06	6519.29	6759.89	4936.69	0.813288	0.133137	6.10864	1e-09	7.38e-09
Aak1	2403.41	3488.71	2439.23	3281	1443.38	1336.65	1401.74	999.273	2099.17	-1.15616	0.189381	-6.10494	1.03e-09	7.54e-09
Igkv8-19	50.5043	36.6998	104.454	19.4398	0	0	1.2205	0	26.5398	-6.67362	1.09323	-6.10452	1.03e-09	7.56e-09
Cltb	686.858	590.533	485.492	450.355	1169.89	1125.6	947.107	962.075	802.238	0.934553	0.153094	6.10442	1.03e-09	7.56e-09
Naip2	2137.22	1938.42	2542.21	2377.05	4111.75	3679.43	3521.75	3653.86	2995.21	0.740848	0.121472	6.09892	1.07e-09	7.82e-09
Emp1	355.907	240.217	180.956	105.839	831.892	775.176	1047.8	1768.59	663.297	2.34092	0.384025	6.09574	1.09e-09	7.97e-09
Bcar3	107.544	105.651	95.6273	64.7992	18.815	23.8924	20.7485	5.07245	55.2688	-2.51318	0.412507	-6.09247	1.11e-09	8.13e-09
Cd200r4	310.75	583.86	373.682	485.994	141.112	120.789	90.3169	55.797	270.288	-2.12674	0.349077	-6.09246	1.11e-09	8.13e-09
Map2k6	162.208	241.329	136.821	154.438	51.0693	45.1301	85.4349	25.3623	112.724	-1.79522	0.294807	-6.08948	1.13e-09	8.28e-09
Rpl7l1	1009.49	1000.9	1144.58	1205.27	1746.43	1802.55	1592.14	1750	1406.42	0.664705	0.109166	6.08895	1.14e-09	8.3e-09
Eif4g1	7036.73	6749.43	7931.18	7281.27	11341.4	12182.5	11203	9784.76	9188.78	0.616661	0.101283	6.08851	1.14e-09	8.32e-09
Dkkl1	70.1118	68.9511	85.329	50.7594	12.0954	17.2556	7.32299	6.76327	39.8236	-2.72708	0.448093	-6.08598	1.16e-09	8.45e-09
Aplnr	90.3135	43.3725	88.2713	113.399	12.0954	14.6009	8.54349	5.07245	46.9585	-2.97157	0.488281	-6.08577	1.16e-09	8.45e-09
Clmn	25.5492	10.009	27.9526	20.5198	120.282	114.153	195.89	120.048	79.3004	2.71839	0.446724	6.08517	1.16e-09	8.48e-09
Cd7	6930.97	10218.1	7367.71	8389.34	1157.79	1122.94	1148.49	231.642	4570.88	-3.35937	0.552337	-6.08211	1.19e-09	8.64e-09
Scpep1	2408.16	1743.8	2261.22	2067.1	3392.07	3451.13	2932.86	3303.86	2695.02	0.631989	0.103927	6.08111	1.19e-09	8.69e-09
Lrrk1	2653.55	2913.74	3032.12	3422.48	1725.6	1687.07	1996.13	1775.36	2400.76	-0.738125	0.121407	-6.07974	1.2e-09	8.76e-09
Glyr1	2995.2	3228.47	3310.18	2798.25	4854.27	4717.43	4557.34	4360.62	3852.72	0.586519	0.0964801	6.07917	1.21e-09	8.78e-09
Slamf9	368.384	235.768	403.106	254.877	75.9319	35.8386	85.4349	82.8501	192.774	-2.18053	0.358887	-6.07583	1.23e-09	8.96e-09
Sp4	985.724	1057.62	744.422	882.35	547.651	453.956	449.143	334.782	681.956	-1.04621	0.172224	-6.07469	1.24e-09	9.02e-09
Dnajb11	2191.29	1856.12	2574.58	2683.77	3657.5	3733.85	2971.3	3816.17	2935.57	0.616245	0.101447	6.07452	1.24e-09	9.03e-09
Sh3bp1	528.215	621.672	561.994	879.11	249.299	325.202	247.761	500.482	489.217	-1.00591	0.165644	-6.07275	1.26e-09	9.12e-09
Dnmbp	411.758	478.21	484.021	556.193	208.981	242.906	195.28	158.937	342.036	-1.25836	0.207312	-6.06988	1.28e-09	9.28e-09
Calcoco1	872.238	966.428	842.991	949.309	485.158	513.687	607.808	588.404	728.253	-0.731058	0.120445	-6.06967	1.28e-09	9.28e-09
Gtpbp2	2417.67	3111.7	2942.38	3568.28	1610.7	1779.99	1684.29	1574.15	2336.14	-0.843	0.138889	-6.06962	1.28e-09	9.28e-09
Epcam	121.21	132.342	105.926	106.919	22.8468	39.8207	29.292	16.9082	71.908	-2.14569	0.35357	-6.06865	1.29e-09	9.34e-09
P2rx7	1680.9	1951.76	2250.92	2473.17	1028.78	1076.49	1183.27	951.93	1574.65	-0.964826	0.159086	-6.0648	1.32e-09	9.56e-09
Plppr3	97.4435	133.454	150.061	120.959	229.812	294.673	288.038	284.057	199.812	1.13969	0.187928	6.06448	1.32e-09	9.57e-09
Bahcc1	276.882	329.186	311.892	353.156	120.282	103.534	174.531	136.956	225.802	-1.25665	0.207238	-6.0638	1.33e-09	9.61e-09
Rpl28	9065.81	7613.54	8785.94	7349.31	12430	12757.2	12601	11333.5	10242.1	0.586152	0.0966672	6.0636	1.33e-09	9.61e-09
Rbm3	6444.94	5178.01	2520.15	2279.85	11551.7	11208.2	10459.1	11078.2	7590.02	1.57147	0.259261	6.06134	1.35e-09	9.74e-09
Tmem64	469.987	454.855	626.726	539.994	245.939	192.467	231.895	231.642	374.188	-1.19918	0.197921	-6.05889	1.37e-09	9.89e-09
Serinc3	23982.4	21952	24385	20196.8	35016	32439.3	33978.7	30311.3	27782.7	0.543506	0.0897084	6.05858	1.37e-09	9.9e-09
Nlrc5	5390.29	6008.76	6202.53	7032.88	2851.14	3116.63	2995.71	1763.52	4420.18	-1.22249	0.201819	-6.05734	1.38e-09	9.97e-09
Wdfy2	1464.62	1718.22	1991.99	1802.5	3213.33	3011.77	3106.17	2871.01	2397.45	0.815149	0.134774	6.04827	1.46e-09	1.05e-08
9330175E14Rik	358.283	371.446	314.834	245.157	92.0591	151.319	163.547	84.5409	222.648	-1.43295	0.236933	-6.04793	1.47e-09	1.06e-08
Oas3	2614.34	1896.16	2812.91	2969.97	1015.34	955.697	1340.72	1004.35	1826.18	-1.24818	0.206382	-6.04792	1.47e-09	1.06e-08
Kcnj10	171.12	133.454	258.929	130.678	5.37571	14.6009	24.41	38.8888	97.1822	-3.27148	0.541335	-6.04336	1.51e-09	1.09e-08
Rnf157	276.288	291.374	207.438	170.638	103.482	98.2244	118.999	76.0868	167.816	-1.24838	0.2066	-6.04248	1.52e-09	1.09e-08
Traf3ip3	1081.39	1486.9	1393.22	1505.5	749.912	720.755	717.653	716.907	1046.53	-0.898255	0.148671	-6.04188	1.52e-09	1.09e-08
Bmx	137.253	177.938	114.753	110.159	285.585	262.817	374.693	346.618	226.227	1.23707	0.204806	6.04022	1.54e-09	1.1e-08
Gab2	1627.43	1227.78	2025.83	1503.34	3221.4	2961.33	3425.94	3510.14	2437.9	1.05962	0.175447	6.03957	1.55e-09	1.11e-08
Tfe3	1645.84	1379.02	1643.32	1634.02	2454.01	2358.71	2391.57	2742.51	2031.13	0.659762	0.109267	6.03808	1.56e-09	1.12e-08
Armc7	928.09	988.67	881.242	905.029	575.873	558.817	574.855	566.424	747.375	-0.702209	0.116437	-6.03082	1.63e-09	1.17e-08
Sh2b1	1723.68	2264.27	1983.16	2031.46	1128.23	1247.72	1106.99	946.858	1554.04	-0.852144	0.141306	-6.03049	1.63e-09	1.17e-08
Tent4a	775.983	699.52	731.181	686.872	282.225	339.803	309.396	437.922	532.863	-1.10192	0.182758	-6.02937	1.65e-09	1.18e-08
Gsap	2021.36	2089.66	2155.29	2304.69	1369.46	1031.36	1175.95	973.911	1640.21	-0.921168	0.152796	-6.02874	1.65e-09	1.18e-08
Socs3	12834.6	8853.55	14404.4	7461.63	24233.7	23190.2	31772	23789.8	18317.5	1.28008	0.212357	6.02797	1.66e-09	1.19e-08
Klra8	298.272	859.665	207.438	194.398	52.4132	45.1301	14.0357	27.0531	212.301	-3.25664	0.54031	-6.02735	1.67e-09	1.19e-08
Itgb1	8881.03	8670.05	9845.2	9425.05	5310.53	5204.57	5876.09	6551.92	7470.55	-0.686607	0.113961	-6.02493	1.69e-09	1.21e-08
Mtmr12	1370.75	1590.32	1103.39	1189.07	791.574	698.19	799.426	774.394	1039.64	-0.769228	0.127705	-6.0235	1.71e-09	1.22e-08
Paqr8	37.4326	55.6058	80.9154	71.2792	227.124	203.086	195.28	204.589	134.414	1.81977	0.302155	6.02266	1.72e-09	1.22e-08
Iglc3	92.6902	219.087	133.878	87.479	28.8945	2.65471	3.05125	0	70.9668	-5.07725	0.843931	-6.0162	1.79e-09	1.27e-08
Nt5e	173.497	221.311	153.004	158.758	49.0534	63.7131	80.5529	33.8163	116.713	-1.6717	0.278025	-6.01276	1.82e-09	1.3e-08
Gm36043	276.288	226.871	166.244	122.039	21.5029	37.166	74.4504	6.76327	116.416	-2.79227	0.464431	-6.01225	1.83e-09	1.3e-08
Gtf2f1	1280.43	1084.31	1073.97	1076.75	1808.93	1976.43	1881.4	2096.61	1534.85	0.781585	0.130018	6.01137	1.84e-09	1.31e-08
Slc30a5	1115.25	990.895	1044.54	964.429	1814.3	1602.12	1461.55	1738.16	1341.41	0.682059	0.113525	6.008	1.88e-09	1.34e-08
Slc25a20	782.519	538.264	794.442	563.753	1292.86	1349.92	1236.36	1513.28	1008.93	1.02596	0.170798	6.00688	1.89e-09	1.34e-08
Cbr3	76.6476	57.83	117.695	59.3993	179.414	286.709	279.494	246.859	163.006	1.69759	0.282628	6.00646	1.9e-09	1.35e-08
Gm807	0	0	0	0	43.6777	37.166	32.9535	32.1255	18.2403	7.60864	1.26682	6.00607	1.9e-09	1.35e-08
Ddx1	660.715	631.681	597.303	595.073	1110.76	1055.25	977.619	1261.35	861.218	0.819166	0.136438	6.00395	1.93e-09	1.37e-08
Slc39a7	98.6319	130.117	120.637	198.718	288.273	353.077	236.166	453.139	234.845	1.28516	0.21408	6.00316	1.94e-09	1.37e-08
Ywhaq	2556.11	2587.89	2667.27	2445.09	1737.03	1515.84	1655	1668.84	2104.13	-0.641379	0.106858	-6.00216	1.95e-09	1.38e-08
Sspo	110.515	114.548	141.234	118.799	27.5505	25.2198	23.7997	5.07245	70.8423	-2.6341	0.439051	-5.99955	1.98e-09	1.4e-08
Igkv4-59	17.825	27.8029	194.197	4.31995	0	0	0	0	30.5181	-7.22183	1.20443	-5.99603	2.02e-09	1.43e-08
Grb7	57.0401	98.9782	51.4916	69.1192	4.03178	11.9462	8.54349	10.1449	38.9119	-3.07646	0.513137	-5.9954	2.03e-09	1.44e-08
Gm5547	454.538	359.213	204.495	199.798	48.3814	59.731	87.2656	82.8501	187.034	-2.08596	0.348056	-5.99319	2.06e-09	1.46e-08
Fgl2	9525.1	12291.1	10992.7	13492.3	6022.81	5529.77	5459.9	3838.16	8393.98	-1.15708	0.193112	-5.99175	2.08e-09	1.47e-08
Ufl1	663.091	755.126	657.621	683.632	1460.18	1314.08	1197.92	1092.27	977.99	0.871231	0.145432	5.99066	2.09e-09	1.48e-08
Hpgds	281.636	258.011	364.855	168.478	51.0693	55.749	57.3634	91.3041	166.058	-2.0701	0.345673	-5.98862	2.12e-09	1.49e-08
Ptp4a1	4383.18	3890.18	2833.51	2409.45	7838.46	6452.28	5711.32	6345.64	4983	0.99334	0.16594	5.98614	2.15e-09	1.52e-08
Mcrip1	996.419	746.229	860.646	799.191	1460.18	1461.42	1268.1	1269.8	1107.75	0.685425	0.114599	5.98109	2.22e-09	1.56e-08
Lman1	715.378	758.463	995.995	990.348	1956.76	1904.76	1425.54	1564.01	1288.91	0.990691	0.165641	5.98094	2.22e-09	1.56e-08
Nrgn	254.898	202.405	186.841	142.558	48.3814	49.1122	87.8759	20.2898	124.045	-2.03936	0.341002	-5.98049	2.22e-09	1.57e-08
Ptpn3	120.022	199.069	110.339	95.0389	20.1589	26.5471	36.615	1.69082	76.185	-2.80379	0.469083	-5.97717	2.27e-09	1.6e-08
Vamp1	863.92	1059.85	692.93	853.19	419.306	398.207	406.426	226.57	615.049	-1.27693	0.213637	-5.97709	2.27e-09	1.6e-08
Igkv10-96	64.1701	61.1663	13.2407	28.0797	0	0	1.2205	0	20.9847	-6.5291	1.09267	-5.97538	2.3e-09	1.62e-08
Plscr4	94.4727	124.557	83.8578	85.319	23.5187	26.5471	25.6305	13.5265	59.6787	-2.12722	0.356054	-5.97444	2.31e-09	1.62e-08
Riok3	2323.2	1930.63	2311.24	2289.57	3472.71	3278.57	3460.72	3711.34	2847.25	0.65592	0.109854	5.97084	2.36e-09	1.66e-08
Igkv6-15	55.8518	72.2875	52.9628	16.1998	0	1.32736	3.6615	0	25.2863	-5.53202	0.926874	-5.96846	2.39e-09	1.68e-08
Ccdc82	1242.4	1589.21	1271.11	1558.42	768.055	687.571	731.689	527.535	1047	-1.06119	0.178111	-5.95805	2.55e-09	1.79e-08
Nfat5	2945.88	2997.15	2551.04	3106.04	1890.91	1810.51	1739.21	1663.76	2338.06	-0.704924	0.118316	-5.95796	2.55e-09	1.79e-08
Gm9733	923.931	877.459	1026.89	1197.71	2572.95	2298.98	1614.11	1831.16	1542.9	1.03445	0.17364	5.95745	2.56e-09	1.8e-08
Akt1s1	494.348	370.334	489.906	443.875	809.045	789.777	643.203	879.225	614.964	0.794274	0.133365	5.95563	2.59e-09	1.82e-08
Pofut1	1017.81	1129.91	956.273	952.549	577.889	643.768	688.971	537.68	813.106	-0.732182	0.122979	-5.95371	2.62e-09	1.84e-08
Fam174b	76.0535	129.005	253.044	205.198	20.1589	13.2736	20.7485	3.38163	90.1079	-3.45649	0.58065	-5.95279	2.64e-09	1.85e-08
Ndufa8	849.066	762.911	840.049	760.311	1274.72	1304.79	1358.41	1438.89	1073.64	0.742368	0.124744	5.95112	2.66e-09	1.86e-08
Agpat3	1258.45	1503.58	987.168	1185.83	576.545	564.127	678.597	792.993	943.41	-0.919456	0.15452	-5.95042	2.67e-09	1.87e-08
Trim37	282.824	286.926	263.343	338.036	97.4348	104.861	120.829	180.917	209.396	-1.25593	0.211101	-5.94945	2.69e-09	1.88e-08
Map3k3	3708.8	3348.58	3177.77	3286.4	5000.08	4959	5063.85	5266.9	4226.42	0.586789	0.0986378	5.94892	2.7e-09	1.89e-08
Ewsr1	6322.54	6379.09	5789.13	5539.25	9629.25	9288.84	8799.79	7767.62	7439.44	0.560198	0.094189	5.94759	2.72e-09	1.9e-08
Gtf2i	1597.12	1930.63	1610.95	1667.5	975.692	1051.27	856.79	902.896	1324.11	-0.846589	0.142431	-5.94385	2.78e-09	1.94e-08
Utp14a	765.882	670.605	726.767	662.032	1221.63	1126.93	1185.71	1378.02	967.197	0.795621	0.13386	5.94367	2.79e-09	1.94e-08
Fbxl2	33.2734	62.2784	25.0102	36.7196	137.753	149.991	156.224	155.555	94.6006	1.9837	0.333781	5.94311	2.8e-09	1.95e-08
Rps27l	579.908	588.309	709.113	582.113	998.539	1051.27	962.973	1006.04	809.782	0.714008	0.120293	5.93558	2.93e-09	2.04e-08
Rln3	184.786	221.311	94.1561	184.678	30.2384	31.8566	18.3075	5.07245	96.3007	-3.09519	0.521593	-5.93411	2.95e-09	2.06e-08
Hyou1	3597.09	3131.72	4887.29	4350.19	7583.11	7613.72	5209.09	6428.49	5350.09	0.753639	0.127011	5.93365	2.96e-09	2.06e-08
Taldo1	5944.05	4812.12	6621.82	5903.21	10214.5	9335.3	11091.3	11391	8164.17	0.857535	0.144526	5.93341	2.97e-09	2.06e-08
Akr1a1	5279.77	3892.4	5000.57	4543.51	7474.93	7430.54	7110.62	8376.31	6138.58	0.705905	0.11899	5.93248	2.98e-09	2.07e-08
4833403J16Rik	138.441	191.284	117.695	170.638	21.5029	39.8207	8.54349	6.76327	86.836	-3.26614	0.550735	-5.93052	3.02e-09	2.1e-08
Igkv8-30	24.955	30.0271	163.302	10.7999	0	0	1.2205	0	28.7881	-6.36493	1.07397	-5.92652	3.09e-09	2.15e-08
1110002L01Rik	96.2552	139.014	142.705	171.718	28.8945	26.5471	35.3945	67.6327	88.5202	-1.8531	0.312808	-5.92408	3.14e-09	2.18e-08
Camk4	75.4593	90.0813	55.9052	61.5593	13.4393	9.2915	14.0357	15.2174	41.8736	-2.45884	0.415137	-5.92295	3.16e-09	2.19e-08
Dnajc16	535.939	422.604	657.621	527.034	1000.55	978.262	893.405	957.003	746.553	0.854597	0.144296	5.92254	3.17e-09	2.2e-08
Uba7	2337.46	2890.39	2605.48	3205.4	1221.63	1438.85	1228.43	781.158	1963.6	-1.25992	0.212763	-5.92168	3.19e-09	2.21e-08
Kif20b	137.253	211.302	145.648	200.878	57.7889	54.4216	68.3479	79.4684	119.388	-1.41094	0.238284	-5.92127	3.19e-09	2.21e-08
Fzd5	538.316	640.578	317.777	387.715	194.87	167.247	155.614	175.845	322.245	-1.40383	0.237173	-5.91904	3.24e-09	2.24e-08
Dhdds	863.326	762.911	1034.25	828.35	1464.21	1514.51	1202.8	1296.86	1120.9	0.65537	0.110752	5.91744	3.27e-09	2.26e-08
Btbd3	105.762	101.202	145.648	129.598	37.63	45.1301	26.851	38.8888	78.8388	-1.70369	0.288093	-5.91367	3.35e-09	2.31e-08
Lnx2	320.851	359.213	331.018	305.636	168.663	169.902	171.48	130.193	244.619	-1.04138	0.176152	-5.91181	3.38e-09	2.34e-08
Hhex	1354.11	1447.97	1287.29	1034.63	741.848	715.445	833.6	732.124	1018.38	-0.755636	0.127919	-5.90716	3.48e-09	2.4e-08
Rplp0	20773.9	17732.7	21773.6	16803.5	29772	30028.8	29480.5	29036.4	24425.2	0.626291	0.106028	5.90685	3.49e-09	2.41e-08
Grina	2745.06	2490.03	2755.54	2847.93	4257.56	4199.76	4233.3	3893.95	3427.89	0.615038	0.104135	5.90616	3.5e-09	2.42e-08
Manbal	459.886	351.428	367.797	312.116	700.187	756.593	725.586	615.458	536.131	0.913379	0.154844	5.8987	3.66e-09	2.53e-08
Pttg1	481.276	522.694	351.614	448.195	193.526	203.086	182.465	226.57	326.178	-1.16143	0.197006	-5.8954	3.74e-09	2.58e-08
Crybg2	593.574	1028.71	672.333	1368.34	89.3712	102.206	56.1429	25.3623	492.005	-3.79118	0.643273	-5.89359	3.78e-09	2.6e-08
Trib2	148.542	135.678	41.1933	39.9595	4.03178	2.65471	0	5.07245	47.1415	-5.05484	0.857708	-5.89343	3.78e-09	2.6e-08
Ednrb	297.678	222.423	36.7797	213.837	2386.82	2106.51	1456.05	2536.23	1157.04	3.70077	0.628103	5.89198	3.82e-09	2.63e-08
Osbpl3	1822.91	3095.02	1762.48	2685.93	410.57	354.404	347.232	113.285	1323.98	-3.01733	0.512188	-5.89106	3.84e-09	2.64e-08
Nol10	255.492	293.598	301.594	257.037	510.021	517.669	501.015	492.028	391.057	0.872527	0.148302	5.88346	4.02e-09	2.76e-08
Unc5a	98.6319	112.324	164.773	122.039	21.5029	23.8924	39.056	11.8357	74.2568	-2.3945	0.407224	-5.88006	4.1e-09	2.82e-08
Farsb	388.586	385.904	354.557	342.356	767.383	695.535	614.521	576.569	515.676	0.845199	0.143765	5.87905	4.13e-09	2.83e-08
Med16	759.346	622.784	520.801	483.834	1130.24	1132.24	1168.02	1163.28	872.568	0.962001	0.163663	5.87795	4.15e-09	2.85e-08
Adcy7	7718.24	9365.12	8646.18	10311.7	5273.57	5296.15	5984.1	4903.37	7187.31	-0.742969	0.126415	-5.87722	4.17e-09	2.86e-08
Ier3	3013.62	1575.87	3396.98	1422.34	6339.98	6193.45	9396.01	7967.13	4913.17	1.74984	0.297807	5.87577	4.21e-09	2.89e-08
Clic4	5491.3	2268.71	2709.93	2919.21	976.364	1014.1	1246.13	1263.04	2236.1	-1.48975	0.253559	-5.87537	4.22e-09	2.89e-08
Zfp219	503.854	537.152	501.675	552.953	278.193	309.274	288.648	278.985	406.342	-0.859553	0.146362	-5.8728	4.29e-09	2.93e-08
Rfx5	619.717	601.654	509.031	556.193	284.241	313.256	328.924	302.656	439.459	-0.898	0.153013	-5.86877	4.39e-09	3.01e-08
Gosr2	2240.61	1827.21	2162.65	1800.34	3263.06	2989.21	2811.42	2794.92	2486.18	0.566312	0.0965273	5.86686	4.44e-09	3.04e-08
Myo1g	10470.4	11027.7	11103.1	11495.4	5602.16	5820.46	7526.2	8009.4	8881.85	-0.726524	0.123859	-5.86574	4.47e-09	3.06e-08
Plxdc1	384.427	259.123	358.97	384.475	90.0432	104.861	149.511	113.285	230.587	-1.60439	0.273538	-5.8653	4.48e-09	3.06e-08
Rnf144b	338.081	314.729	448.713	343.436	90.0432	130.081	183.075	116.666	245.603	-1.50452	0.256523	-5.86508	4.49e-09	3.07e-08
Tmem184b	1767.06	1831.65	2064.08	1761.46	938.062	986.226	1165.58	1185.26	1462.42	-0.800469	0.136483	-5.86496	4.49e-09	3.07e-08
Txnrd1	2778.92	2511.16	2267.1	2330.61	3955.85	3878.54	3766.46	3386.71	3109.42	0.601205	0.10253	5.86367	4.53e-09	3.09e-08
Klra3	113.486	227.984	69.1459	91.7989	25.5346	9.2915	11.5947	21.9806	71.352	-2.84046	0.484695	-5.86029	4.62e-09	3.15e-08
Fcrla	294.113	250.226	207.438	136.078	25.5346	21.2377	59.8044	59.1786	131.701	-2.51036	0.428524	-5.85814	4.68e-09	3.19e-08
Clec4n	611.399	194.62	561.994	340.196	1208.86	1218.51	1177.17	1154.83	808.448	1.60334	0.273716	5.85769	4.69e-09	3.2e-08
Gak	2487.19	2706.89	2645.2	2652.45	3720.67	3699.34	3790.26	3860.14	3195.27	0.523264	0.0893352	5.85732	4.7e-09	3.2e-08
B4galt3	834.806	768.472	1053.37	901.789	2362.63	2350.75	2263.41	1278.26	1476.69	1.18466	0.202263	5.85704	4.71e-09	3.21e-08
Midn	3892.39	4198.23	3913.36	3328.52	6238.51	6326.18	5564.25	5493.47	4869.37	0.625392	0.106777	5.85699	4.71e-09	3.21e-08
Kcnk6	610.804	481.546	948.917	780.831	1682.6	1567.61	1589.7	1420.29	1135.29	1.19342	0.203799	5.85587	4.75e-09	3.23e-08
Nubp1	1038.61	832.974	775.317	708.472	1497.14	1442.84	1384.66	1381.4	1132.67	0.776472	0.132675	5.85245	4.84e-09	3.29e-08
Traf5	579.314	636.13	481.079	502.194	303.056	278.745	246.541	265.458	411.565	-1.00667	0.172066	-5.8505	4.9e-09	3.33e-08
Tpi1	2635.73	1780.5	1862.53	1868.38	3598.37	3756.42	3316.7	4068.11	2860.84	0.869315	0.148597	5.85014	4.91e-09	3.33e-08
Flt3l	240.638	511.573	392.807	573.473	118.266	127.426	114.727	69.3235	268.529	-1.9433	0.332198	-5.84984	4.92e-09	3.34e-08
Blzf1	385.021	375.895	401.635	334.796	643.742	637.131	729.858	667.873	521.994	0.83965	0.143558	5.84886	4.95e-09	3.36e-08
Agap2	2212.09	2851.46	2495.14	2562.81	1383.57	1344.61	1247.96	782.848	1860.06	-1.11386	0.190483	-5.84757	4.99e-09	3.38e-08
Tmem43	1232.9	1406.83	2019.94	1965.58	2591.09	2828.6	2711.95	3302.17	2257.38	0.814187	0.13933	5.8436	5.11e-09	3.46e-08
Rnf7	669.033	542.712	528.157	528.114	1009.29	905.257	905.61	1016.18	763.044	0.760247	0.130133	5.84206	5.16e-09	3.49e-08
Rhoh	947.103	933.065	769.432	664.192	434.761	477.848	446.702	410.869	635.497	-0.897911	0.153748	-5.84016	5.22e-09	3.53e-08
Mapkapk3	1897.77	2006.26	2636.37	2425.65	1157.79	1231.79	1380.99	1354.34	1761.37	-0.795892	0.136317	-5.83854	5.27e-09	3.56e-08
Rab30	55.8518	57.83	48.5492	37.7996	4.03178	2.65471	7.32299	5.07245	27.3891	-3.42298	0.586307	-5.8382	5.28e-09	3.57e-08
Dock8	8127.03	8881.35	10179.2	9957.48	5680.11	5625.34	6270.92	5843.46	7570.61	-0.660304	0.113128	-5.83676	5.32e-09	3.6e-08
Itsn1	872.238	702.857	842.991	896.389	2035.38	2090.59	1603.12	1235.99	1284.94	1.04964	0.17987	5.83553	5.36e-09	3.62e-08
Fos	33940.1	30027.1	45611.3	34409.5	73035.8	66885.5	78905.2	57878.4	52586.6	0.95035	0.16288	5.83466	5.39e-09	3.64e-08
Ctsa	7893.52	7164.25	7941.48	7797.51	10904.6	10989.2	11286.6	12635.5	9576.58	0.571652	0.0979752	5.83466	5.39e-09	3.64e-08
Spcs1	776.577	696.184	820.923	651.232	1268	1180.02	1199.14	1104.1	962.022	0.69497	0.119114	5.83448	5.4e-09	3.64e-08
Coq8b	322.633	320.289	445.77	369.356	684.059	718.1	641.982	620.53	515.34	0.884546	0.151629	5.83363	5.42e-09	3.65e-08
Smim3	938.785	501.564	770.903	537.834	1554.92	1498.59	1874.08	1574.15	1156.35	1.28177	0.219722	5.83359	5.42e-09	3.65e-08
Tmtc4	162.802	262.459	208.909	268.917	65.8525	61.0584	45.1584	25.3623	137.565	-2.21185	0.37916	-5.83356	5.43e-09	3.65e-08
Ndfip1	3171.07	3384.17	2849.69	2574.69	2058.23	1878.21	1726.4	1697.58	2417.5	-0.700088	0.120016	-5.83331	5.43e-09	3.66e-08
Micall1	1011.87	1206.64	1046.02	1182.59	610.143	649.077	615.131	478.501	849.996	-0.920413	0.157863	-5.83046	5.53e-09	3.72e-08
Spcs2	2347.56	2177.52	2792.32	2708.61	4592.2	4213.03	3446.69	3976.8	3281.84	0.695385	0.119392	5.82441	5.73e-09	3.85e-08
Madd	2608.99	3299.65	3810.38	3828.55	1901.66	1864.94	1821.59	2218.35	2669.26	-0.782066	0.134337	-5.82167	5.83e-09	3.91e-08
Prkcb	2414.1	2593.45	2303.88	2501.25	1230.37	1187.98	1483.52	1829.46	1943	-0.796839	0.136885	-5.82122	5.84e-09	3.92e-08
Chid1	373.732	331.41	563.465	430.915	774.775	829.598	748.166	857.244	613.663	0.945535	0.162436	5.82098	5.85e-09	3.93e-08
Ncf2	8305.87	8072.84	9502.41	8867.78	13042.8	12746.6	11768	12594.9	10612.7	0.531443	0.0913213	5.81948	5.9e-09	3.96e-08
Ppp3r1	1791.42	1724.89	1850.76	1612.42	2845.77	2865.76	2406.21	2333.33	2178.82	0.578431	0.0993978	5.81935	5.91e-09	3.96e-08
H2-Oa	322.039	190.172	183.899	115.559	63.1646	63.7131	70.7889	45.6521	131.873	-1.6802	0.288867	-5.8165	6.01e-09	4.03e-08
Igkv8-24	21.39	51.1573	148.59	26.9997	0	2.65471	3.6615	0	31.8067	-5.36471	0.922693	-5.81419	6.09e-09	4.08e-08
Pard6g	121.21	147.911	29.4238	57.2393	20.1589	7.96414	10.9845	3.38163	49.7842	-3.03205	0.521534	-5.8137	6.11e-09	4.09e-08
Gpr137c	80.2127	76.7359	76.5018	60.4793	15.4552	14.6009	18.3075	13.5265	44.4775	-2.24707	0.386706	-5.81079	6.22e-09	4.16e-08
Zc3hav1	5808.58	5804.13	5100.61	4676.34	3521.09	3562.62	3828.7	3401.92	4463	-0.575696	0.099187	-5.80414	6.47e-09	4.32e-08
Prps1	453.944	389.24	322.19	275.397	706.234	890.656	787.222	686.472	563.919	1.10258	0.189985	5.80351	6.49e-09	4.34e-08
Slc6a19	4.75334	1.11212	0	1.07999	63.1646	59.731	32.3432	33.8163	24.5001	4.80866	0.828896	5.80128	6.58e-09	4.39e-08
Tmem201	227.566	232.432	148.59	188.998	49.0534	74.332	54.3122	60.8694	129.519	-1.75301	0.302303	-5.79887	6.68e-09	4.46e-08
Txlna	1414.12	1493.57	1681.57	1671.82	2650.23	2531.27	2331.76	2453.38	2028.46	0.674421	0.116308	5.7986	6.69e-09	4.46e-08
Klf16	456.321	336.971	276.584	296.997	90.0432	112.825	117.168	142.029	228.617	-1.56306	0.269657	-5.7965	6.77e-09	4.51e-08
Igkv10-94	30.8967	24.4665	94.1561	9.71989	0	0	0	0	19.9049	-7.35953	1.26992	-5.79528	6.82e-09	4.55e-08
Egln2	1560.28	1462.43	1700.69	1304.62	2337.76	2519.32	2581.35	1915.7	1922.77	0.631699	0.109017	5.79449	6.85e-09	4.56e-08
Zfp287	210.335	233.544	201.553	240.837	92.731	100.879	84.2144	84.5409	156.079	-1.28972	0.222587	-5.79421	6.86e-09	4.57e-08
Usp47	2070.67	2168.62	2311.24	2357.61	3385.35	3132.56	3499.17	3523.66	2806.11	0.605551	0.104533	5.7929	6.92e-09	4.6e-08
4930523C07Rik	1775.97	1426.84	1060.73	1108.07	841.299	759.248	709.72	492.028	1021.74	-0.935983	0.161577	-5.79281	6.92e-09	4.6e-08
Rab11fip5	581.69	452.631	519.33	521.634	893.04	970.298	977.009	1386.47	787.763	1.00808	0.17415	5.78857	7.1e-09	4.72e-08
Pcgf2	171.12	235.768	188.312	226.797	57.1169	74.332	45.1584	25.3623	127.996	-2.07464	0.358511	-5.78682	7.17e-09	4.77e-08
Zbp1	2377.27	1781.61	2398.04	2458.05	1077.83	1039.32	1268.1	857.244	1657.18	-1.08837	0.18812	-5.7855	7.23e-09	4.8e-08
Nceh1	743.898	662.821	720.883	624.233	1162.5	1120.29	1006.3	977.292	877.277	0.632198	0.109276	5.78533	7.24e-09	4.8e-08
Arfip2	470.581	407.034	520.801	528.114	911.855	914.549	771.965	774.394	662.412	0.813327	0.140684	5.78123	7.42e-09	4.92e-08
Nt5c	847.283	816.293	875.357	828.35	1339.22	1341.96	1183.88	1381.4	1076.72	0.637432	0.110313	5.77841	7.54e-09	5e-08
Cat	1445.61	1403.49	1557.99	1492.54	883.633	880.037	996.537	907.969	1195.98	-0.684754	0.118508	-5.77814	7.55e-09	5e-08
Col14a1	67.7351	61.1663	122.109	102.599	15.4552	25.2198	19.528	20.2898	54.2627	-2.08637	0.36113	-5.77733	7.59e-09	5.03e-08
Urb1	383.832	388.128	316.306	401.755	781.494	731.373	726.807	608.694	542.299	0.934902	0.16186	5.77598	7.65e-09	5.06e-08
Slc18a2	99.226	155.696	411.933	266.757	38.9739	63.7131	43.9379	20.2898	137.566	-2.3394	0.405123	-5.77454	7.72e-09	5.11e-08
Pald1	240.044	186.835	272.17	187.918	41.6618	46.4575	58.5839	91.3041	140.622	-1.94626	0.3372	-5.77182	7.84e-09	5.19e-08
Sys1	291.142	273.58	266.285	320.756	486.502	536.252	465.01	694.926	416.807	0.904207	0.156661	5.77174	7.85e-09	5.19e-08
Rbx1	821.14	822.965	953.33	889.91	1438.68	1445.49	1332.17	1298.55	1125.28	0.664504	0.115146	5.77098	7.88e-09	5.21e-08
Cmpk1	2032.05	1798.29	1949.33	2029.3	2911.62	2719.75	2762.6	3302.17	2438.14	0.580234	0.100571	5.76938	7.96e-09	5.25e-08
Klrg1	86.1543	180.163	60.3187	72.3591	16.7991	11.9462	6.10249	3.38163	54.653	-3.39806	0.589307	-5.7662	8.11e-09	5.35e-08
Mrtfa	2256.06	2792.52	2734.94	2984	1526.7	1511.86	1814.27	1408.45	2128.6	-0.778678	0.135057	-5.76555	8.14e-09	5.37e-08
Rpl35	5680.84	4641.97	4947.61	4240.03	7665.09	7218.16	6537.6	5924.62	5856.99	0.488168	0.0846729	5.76534	8.15e-09	5.37e-08
H2-K2	1383.22	1102.11	1001.88	1027.07	330.606	346.44	634.049	510.627	792	-1.34886	0.233995	-5.7645	8.19e-09	5.4e-08
Entpd5	581.69	655.036	532.57	601.553	339.342	310.601	313.058	358.453	461.538	-0.844469	0.146594	-5.76059	8.38e-09	5.52e-08
Tmem131	3764.65	3214.01	3876.58	3951.67	6345.36	6059.38	6816.48	5696.36	4965.56	0.752587	0.130706	5.75787	8.52e-09	5.61e-08
Rpl6	12394.3	11157.9	10816.2	10806.4	17122.3	15179.6	14795.5	15467.6	13467.5	0.469806	0.081605	5.75708	8.56e-09	5.63e-08
Rpgrip1	333.922	349.204	279.526	227.877	120.954	149.991	137.306	113.285	214.008	-1.19169	0.20703	-5.75612	8.61e-09	5.66e-08
Prdx1	2868.64	1751.58	2100.86	2008.78	3937.71	3682.09	3538.84	4391.05	3034.94	0.851567	0.147945	5.75598	8.61e-09	5.66e-08
Elof1	395.716	351.428	403.106	317.516	680.7	650.405	601.095	654.346	506.789	0.820864	0.142639	5.75485	8.67e-09	5.7e-08
Atp6v0b	2630.97	2468.9	3145.4	2980.76	4092.26	4286.03	3868.37	4257.48	3466.27	0.562063	0.0976782	5.75424	8.7e-09	5.71e-08
Gprasp1	489	673.942	619.371	900.709	298.352	303.965	228.843	284.057	474.78	-1.2381	0.215235	-5.75234	8.8e-09	5.78e-08
Ankrd12	1010.09	1194.41	956.273	1135.07	704.218	540.234	637.71	583.332	845.166	-0.799582	0.139016	-5.75175	8.83e-09	5.79e-08
Fcrls	116.457	57.83	44.1357	136.078	9.4075	7.96414	15.8665	21.9806	51.215	-2.65136	0.461056	-5.75063	8.89e-09	5.83e-08
Wdr41	699.335	560.506	648.794	644.752	1168.55	1124.27	1066.72	931.64	855.57	0.749489	0.13039	5.74805	9.03e-09	5.92e-08
Bicdl1	121.804	179.051	148.59	126.359	25.5346	39.8207	65.9069	47.3429	94.3011	-1.7493	0.304508	-5.74468	9.21e-09	6.03e-08
Capn1	2465.8	2606.8	3049.77	3042.32	1602.63	1626.01	1808.78	1988.4	2273.81	-0.66631	0.116005	-5.74382	9.26e-09	6.06e-08
Otub2	89.1252	126.781	154.475	104.759	33.5982	42.4754	38.4457	23.6714	76.6663	-1.75962	0.30641	-5.74269	9.32e-09	6.09e-08
Psen1	2452.13	2561.2	2771.72	2541.21	3844.31	3702	3853.11	4083.32	3226.13	0.585397	0.101938	5.74268	9.32e-09	6.09e-08
Parp4	1757.55	2164.18	1853.7	2050.9	1222.3	1267.63	1246.74	1254.59	1602.2	-0.644325	0.112223	-5.74146	9.39e-09	6.13e-08
Slc25a16	280.447	319.177	232.448	268.917	559.074	536.252	499.794	674.636	421.343	1.03928	0.181083	5.73921	9.51e-09	6.21e-08
Cep97	178.845	311.392	179.485	244.077	82.6516	83.6235	92.1476	87.9225	157.518	-1.36683	0.238176	-5.73874	9.54e-09	6.23e-08
Atpif1	471.175	369.222	442.828	435.235	757.303	743.32	758.54	1046.62	628.03	0.932616	0.162524	5.73834	9.56e-09	6.24e-08
Nmt2	601.892	681.727	482.55	528.114	298.352	302.637	329.535	309.42	441.778	-0.883351	0.153974	-5.737	9.64e-09	6.29e-08
Bcl2a1b	180.627	106.763	127.993	139.318	26.2066	29.2018	36.615	47.3429	86.7585	-2.00592	0.349708	-5.73599	9.69e-09	6.32e-08
Chmp2a	2302.4	1699.31	2096.44	1815.46	3193.85	3161.76	2876.1	2720.53	2483.23	0.601379	0.10485	5.73563	9.72e-09	6.33e-08
Pgam1-ps2	224.001	193.508	233.919	210.598	401.835	426.081	472.333	608.694	346.371	1.12982	0.196988	5.73551	9.72e-09	6.33e-08
Klra1	96.2552	174.602	23.539	50.7594	2.68786	5.30943	1.2205	3.38163	44.7194	-4.61837	0.805717	-5.73199	9.93e-09	6.46e-08
Igkv8-28	38.6209	10.009	179.485	2.15997	0	1.32736	0	0	28.9503	-6.39993	1.11653	-5.73198	9.93e-09	6.46e-08
Crybg1	2332.11	2227.57	3008.58	2830.65	1468.91	1356.56	1518.91	1498.06	2030.17	-0.819778	0.143039	-5.73116	9.97e-09	6.49e-08
Rlim	1870.44	1608.12	1430	1502.26	2736.24	2249.87	2250.6	2223.42	1983.87	0.562421	0.0981634	5.72943	1.01e-08	6.55e-08
Hepacam2	58.8226	66.7269	141.234	105.839	13.4393	14.6009	8.54349	1.69082	51.3621	-3.25579	0.568526	-5.72673	1.02e-08	6.65e-08
Rin2	1150.31	1084.31	1728.65	1344.58	3136.73	2945.4	2553.89	2035.74	1997.45	1.01414	0.177143	5.725	1.03e-08	6.71e-08
Dnajc13	1686.84	1783.83	1971.39	2246.37	3241.55	2881.69	2838.88	3339.36	2498.74	0.684236	0.119518	5.72498	1.03e-08	6.71e-08
Pmvk	259.651	223.535	213.322	246.237	415.946	489.795	465.01	498.791	351.536	0.982136	0.171567	5.72452	1.04e-08	6.73e-08
Gm11346	154.484	177.938	225.092	166.318	60.4768	38.4933	46.3789	13.5265	110.338	-2.27255	0.396993	-5.7244	1.04e-08	6.73e-08
Gypc	222.219	221.311	250.102	213.837	601.408	550.853	527.255	331.4	364.798	1.12431	0.196422	5.72395	1.04e-08	6.74e-08
Pde4a	459.886	578.3	569.35	643.672	272.145	232.287	270.34	187.681	401.708	-1.22005	0.213281	-5.72036	1.06e-08	6.88e-08
Cxcl9	3638.09	755.126	2143.52	2428.89	227.124	132.736	222.131	57.4878	1200.64	-3.82398	0.668508	-5.72017	1.06e-08	6.89e-08
1700071M16Rik	246.58	104.539	151.532	134.998	393.099	834.907	812.852	522.463	400.121	2.01545	0.352446	5.71848	1.07e-08	6.95e-08
Tmem163	87.9368	125.669	19.1255	52.9194	6.71964	5.30943	17.087	5.07245	39.9799	-3.02702	0.529405	-5.71778	1.08e-08	6.98e-08
Aplp2	3261.39	3431.99	4300.29	3771.32	6452.87	6068.67	6009.12	5654.09	4868.72	0.719103	0.125769	5.71766	1.08e-08	6.98e-08
Rangap1	1465.22	1405.71	1641.85	1753.9	991.147	1023.39	966.635	1175.12	1302.87	-0.590118	0.103215	-5.71735	1.08e-08	6.99e-08
Timm17a	417.106	394.801	392.807	419.035	678.684	625.185	657.238	760.868	543.216	0.741896	0.129762	5.71734	1.08e-08	6.99e-08
St6galnac3	107.544	161.257	101.512	92.8789	21.5029	18.583	16.4767	35.5072	69.4077	-2.37378	0.415261	-5.71635	1.09e-08	7.02e-08
Soga1	630.412	489.331	853.29	812.15	271.473	237.597	257.525	446.376	499.769	-1.20681	0.211192	-5.71427	1.1e-08	7.11e-08
Septin2	2140.79	2046.29	2648.14	2556.33	4219.26	3878.54	3413.12	3748.54	3081.38	0.705901	0.123571	5.71249	1.11e-08	7.18e-08
Anxa9	25.5492	44.4846	39.7221	33.4796	144.472	143.355	122.66	103.14	82.1078	1.86618	0.326771	5.71099	1.12e-08	7.24e-08
Atxn1l	1335.69	1320.08	1565.34	1403.98	2132.81	2148.99	2265.25	2165.94	1792.26	0.635254	0.111285	5.70833	1.14e-08	7.35e-08
[truncated: 10,876 more rows]

## Sheet: KEGG
ID	Description	GeneRatio	BgRatio	pvalue	p.adjust	qvalue	geneID	Count
mmu04659	Th17 cell differentiation - Mus musculus (house mouse)	47/1185	105/9325	3.66167e-16	1.20103e-13	8.01712e-14	Lck/Il2rg/Il4ra/Il27ra/Lat/Il2rb/Hif1a/Gata3/Hsp90aa1/Zap70/Tbx21/Prkcq/Ifng/Ahr/Nfatc2/Ppp3cc/Il12rb1/Irf4/Il6st/Il1rap/Stat1/Stat3/Plcg1/Cd3e/Il21r/H2-Ob/Il1r1/Mapk13/Il1b/Cd4/Cd247/Il2ra/Fos/Cd3d/Hsp90ab1/Rora/H2-Eb2/Mapk11/Mapk12/Nfkbie/H2-DMb2/Cd3g/H2-Oa/Il2/Il27/Il4/Nfkbia	47
mmu04640	Hematopoietic cell lineage - Mus musculus (house mouse)	43/1185	94/9325	2.55479e-15	4.18985e-13	2.79682e-13	Cd33/Cd7/Il4ra/Cd2/Cd38/Itgam/Cd19/Cd14/Il1r2/Cr2/Cd3e/H2-Ob/Il1r1/Csf1/Itga2/Cd8a/Cd22/Ms4a1/Il1b/Cd4/Il2ra/Cd3d/Kit/Itga5/H2-Eb2/Flt3l/Itga3/Cd9/H2-DMb2/Cd55/Csf2/Itga6/Itgb3/Siglech/Fcer2a/Cd3g/Cd8b1/H2-Oa/Tfrc/Il7r/Itga2b/Il4/Dntt	43
mmu04060	Cytokine-cytokine receptor interaction - Mus musculus (house mouse)	87/1185	294/9325	5.45357e-15	5.96257e-13	3.98015e-13	Ltb/Xcl1/Il2rg/Il4ra/Cxcr6/Cxcl3/Gdf11/Il27ra/Il18r1/Il12rb2/Il2rb/Cxcr3/Tnfsf10/Cx3cr1/Ifng/Tnfsf14/Il15ra/Il12rb1/Cd27/Il6st/Il1r2/Tnfrsf9/Il1rap/Ccl6/Cxcr5/Tnfrsf18/Ccr1/Acvr1b/Il13ra1/Il21r/Relt/Ccl2/Ccr2/Il1r1/Tnfrsf13c/Cd40/Ccl5/Ltbr/Csf1/Lifr/Ccr7/Tnfsf8/Ccl9/Il1b/Cd4/Fasl/Il2ra/Il15/Tnfrsf25/Csf2rb/Cxcl9/Bmp7/Osm/Cxcl11/Csf2/Cd40lg/Il10/Acvr2a/Ccl4/Ccl7/Cxcl16/Tnfsf9/Il18/Bmp2/Ccr3/Ccr9/L…	87
mmu04658	Th1 and Th2 cell differentiation - Mus musculus (house mouse)	40/1185	88/9325	3.16009e-14	2.59127e-12	1.72973e-12	Lck/Il2rg/Il4ra/Il12rb2/Lat/Il2rb/Gata3/Zap70/Tbx21/Prkcq/Ifng/Nfatc2/Dll1/Stat4/Ppp3cc/Il12rb1/Stat1/Plcg1/Cd3e/H2-Ob/Maml3/Mapk13/Cd4/Maml2/Cd247/Rbpj/Il2ra/Fos/Cd3d/H2-Eb2/Mapk11/Mapk12/Nfkbie/H2-DMb2/Cd3g/H2-Oa/Il12b/Il2/Il4/Nfkbia	40
mmu04061	Viral protein interaction with cytokine and cytokine receptor - Mus musculus (house mouse)	40/1185	95/9325	7.01251e-13	4.60021e-11	3.07074e-11	Xcl1/Il2rg/Cxcl3/Il18r1/Il2rb/Cxcr3/Tnfsf10/Cx3cr1/Tnfsf14/Il6st/Ccl6/Cxcr5/Ccr1/Ccl2/Ccr2/Ccl5/Ltbr/Csf1/Ccr7/Ccl9/Il2ra/Cxcl9/Cxcl11/Il10/Ccl4/Ccl7/Il18/Ccr3/Ccr9/Ccr6/Cxcl10/Cxcl2/Ccl22/Ccl1/Il2/Xcr1/Ppbp/Cxcl14/Cxcl1/Ccl17	40
mmu04610	Complement and coagulation cascades - Mus musculus (house mouse)	39/1185	94/9325	2.39245e-12	1.30787e-10	8.73035e-11	F10/F5/F2r/Itgam/Cfh/Cr2/C5ar1/Itgax/F13a1/Pros1/F2rl2/C1ra/Cd55/Plg/Plau/Kng1/C1qa/Serpina1c/Serpina1d/C1qc/Serpinc1/Clu/F7/F2/Proc/Serpind1/F3/Serpinf2/Procr/F8/Cfi/Vtn/Serpinb2/Cfhr2/C9/Serpina1b/Serpina1a/Vsig4/Serping1	39
mmu04064	NF-kappa B signaling pathway - Mus musculus (house mouse)	40/1185	105/9325	3.13516e-11	1.46905e-09	9.80621e-10	Ltb/Lbp/Lck/Card11/Cxcl3/Lat/Traf1/Zap70/Prkcq/Tnfsf14/Traf3/Cd14/Plcg1/Blnk/Card10/Myd88/Il1r1/Tnfrsf13c/Tirap/Cd40/Ltbr/Bcl2a1b/Bcl2/Il1b/Relb/Lyn/Atm/Malt1/Edaradd/Tlr4/Cd40lg/Ccl4/Ptgs2/Plau/Gadd45a/Cxcl2/Bcl2a1d/Bcl2a1a/Nfkbia/Cxcl1	40
mmu05340	Primary immunodeficiency - Mus musculus (house mouse)	21/1185	36/9325	1.08704e-10	4.45688e-09	2.97507e-09	Lck/Il2rg/Zap70/Tap2/Cd19/Cd79a/Cd3e/Blnk/Tap1/Tnfrsf13c/Cd40/Cd8a/Cd4/Cd3d/Icos/Ada/Cd40lg/Cd8b1/Ciita/Il7r/Ung	21
mmu05235	PD-L1 expression and PD-1 checkpoint pathway in cancer - Mus musculus (house mouse)	35/1185	88/9325	1.32706e-10	4.83639e-09	3.2284e-09	Lck/Rasgrp1/Lat/Hif1a/Zap70/Prkcq/Ifng/Nfatc2/Ppp3cc/Stat1/Stat3/Akt3/Plcg1/Cd3e/Myd88/Tirap/Map2k3/Cd28/Mapk13/Cd4/Cd247/Fos/Cd3d/Cd274/Mapk11/Mapk12/Tlr2/Tlr4/Nfkbie/Batf2/Cd3g/Batf3/Map2k6/Nfkbia/Egfr	35
mmu04062	Chemokine signaling pathway - Mus musculus (house mouse)	57/1185	192/9325	2.67054e-10	8.75937e-09	5.84708e-09	Xcl1/Itk/Cxcr6/Cxcl3/Cxcr3/Plcb1/Prkcd/Rasgrp2/Cx3cr1/Bad/Stat1/Grk3/Stat3/Pik3r5/Akt3/Ccl6/Cxcr5/Arrb1/Plcg1/Grk6/Prex1/Ccr1/Adcy3/Ccl2/Gnb5/Ccr2/Ccl5/Braf/Ccr7/Gng12/Ccl9/Lyn/Vav2/Gnb4/Cxcl9/Cxcl11/Adcy6/Prkcz/Ccl4/Ccl7/Cxcl16/Ccr3/Ccr9/Adcy4/Ccr6/Cxcl10/Cxcl2/Ccl22/Ccl1/Src/Xcr1/Ppbp/Ptk2/Nfkbia/Cxcl14/Cxcl1/Ccl17	57
mmu04660	T cell receptor signaling pathway - Mus musculus (house mouse)	42/1185	122/9325	4.25608e-10	1.26908e-08	8.47142e-09	Lck/Itk/Card11/Rasgrp1/Lat/Grap2/Ppp2cb/Zap70/Prkcq/Ifng/Nfatc2/Ppp3cc/Akt3/Plcg1/Cd3e/Tec/Cd8a/Cd28/Mapk13/Nck2/Cd4/Cd247/Pak6/Fos/Pak4/Cd3d/Vav2/Ppp2r2c/Icos/Malt1/Mapk11/Mapk12/Nfkbie/Csf2/Cd40lg/Il10/Cd3g/Cd8b1/Il2/Il4/Ctla4/Nfkbia	42
mmu05145	Toxoplasmosis - Mus musculus (house mouse)	39/1185	109/9325	4.92313e-10	1.34566e-08	8.98255e-09	Hspa1a/Hspa1b/Igtp/Ifng/Bad/Alox5/Socs1/Irgm1/Stat1/Stat3/Pik3r5/Akt3/Myd88/Lamc1/H2-Ob/Map2k3/Cd40/Mapk13/Bcl2/Irgm2/H2-Eb2/Mapk11/Mapk12/Tlr2/Tlr4/H2-DMb2/Itga6/Cd40lg/Il10/Lamb3/H2-Oa/Map2k6/Ciita/Lama5/Il12b/Tlr11/Lamb1/Gnao1/Nfkbia	39
mmu05417	Lipid and atherosclerosis - Mus musculus (house mouse)	61/1185	216/9325	5.84416e-10	1.47453e-08	9.84279e-09	Hspa1a/Lbp/Casp6/Hspa1b/Pou2f2/Cxcl3/Plcb1/Hsp90aa1/Pycard/Tnfsf10/Nfatc2/Atf6/Camk2d/Ppp3cc/Bad/Traf3/Cd14/Prkca/Stat3/Akt3/Trp53/Plcg1/Myd88/Ccl2/Tlr6/Tirap/Map2k3/Cd40/Ccl5/Xbp1/Mapk13/Irf7/Bcl2/Il1b/Fasl/Mib2/Selp/Fos/Lyn/Hsp90ab1/Vav2/Abcg1/Mapk11/Mapk12/Mmp9/Tlr2/Tlr4/Cd40lg/Nlrp3/Il18/Pparg/Map2k6/Ddit3/Apob/Il12b/Cxcl2/Src/Apoa1/Ptk2/Nfkbia/Cxcl1	61
mmu05169	Epstein-Barr virus infection - Mus musculus (house mouse)	62/1185	231/9325	3.84236e-09	9.0021e-08	6.00911e-08	H2-K1/H2-Q7/Ccnd2/Nedd4/H2-Q6/Psmc1/H2-T23/H2-T10/Itgal/H2-T24/Tap2/H2-Q4/Cd19/Traf3/H2-T22/Stat1/Stat3/Cr2/Akt3/Trp53/Cd3e/Blnk/Tap1/Myd88/Sem1/Oas1b/H2-Ob/Map2k3/Cd40/Cdk6/H2-T-ps/Ccnd1/Mapk13/Irf7/Isg15/Bcl2/H2-M2/Cd247/Relb/Rbpj/Myc/Lyn/Cd3d/H2-Eb2/Mapk11/Cdkn1a/Vim/Mapk12/Tlr2/Nfkbie/H2-DMb2/E2f1/Oas3/Fcer2a/Cd3g/H2-Oa/Ddb2/Map2k6/Entpd3/Gadd45a/Cxcl10/Nfkbia	62
mmu05144	Malaria - Mus musculus (house mouse)	25/1185	57/9325	5.36997e-09	1.17423e-07	7.83828e-08	Thbs1/Itgal/Ifng/Klrb1f/Klrk1/Myd88/Lrp1/Gypc/Ccl2/Cd40/Klrb1c/Klrb1b/Il1b/Selp/Pecam1/Tlr2/Tlr4/Cd81/Klrb1a/Cd40lg/Il10/Il18/Met/Klra4/Klrb1	25
mmu04015	Rap1 signaling pathway - Mus musculus (house mouse)	58/1185	214/9325	8.34945e-09	1.63358e-07	1.09045e-07	Thbs1/Pdgfb/Sipa1l2/Adora2a/Lat/Prkd2/Plcb1/Rasgrp2/Itgal/F2r/Itgam/Skap1/Arap3/Vasp/Lpar5/Prkca/Akt3/Plcg1/Rras/Flt1/Adcy3/Sipa1l1/Map2k3/Csf1/Braf/Mapk13/Ctnnd1/Rasgrp3/Kit/Vav2/Mapk11/Mapk12/Dock4/Adcy6/Itgb3/Prkcz/Ralgds/Igf1/Met/Lpar1/Map2k6/Pard6g/Adora2b/Adcy4/Vegfb/Enah/Fpr1/Itga2b/P2ry1/Rapgef3/Rapgef4/Pdgfa/Gnao1/Rapgef5/Src/Pdgfc/Vegfc/Egfr	58
mmu05321	Inflammatory bowel disease - Mus musculus (house mouse)	26/1185	62/9325	8.46675e-09	1.63358e-07	1.09045e-07	Il2rg/Il4ra/Il18r1/Il12rb2/Gata3/Tbx21/Ifng/Stat4/Il12rb1/Stat1/Stat3/Il21r/H2-Ob/Tlr5/Il1b/Rora/H2-Eb2/Tlr2/Tlr4/H2-DMb2/Il10/Il18/H2-Oa/Il12b/Il2/Il4	26
mmu05330	Allograft rejection - Mus musculus (house mouse)	26/1185	63/9325	1.26936e-08	2.31306e-07	1.54402e-07	H2-K1/H2-Q7/H2-Q6/H2-T23/H2-T10/Ifng/Prf1/H2-T24/H2-Q4/Gzmb/H2-T22/H2-Ob/Cd40/H2-T-ps/Cd28/H2-M2/Fasl/H2-Eb2/Cd80/H2-DMb2/Cd40lg/Il10/H2-Oa/Il12b/Il2/Il4	26
mmu04650	Natural killer cell mediated cytotoxicity - Mus musculus (house mouse)	38/1185	122/9325	6.40463e-08	1.10564e-06	7.3804e-07	H2-K1/Lck/Ncr1/Lat/Klra9/H2-T23/Zap70/Tnfsf10/Itgal/Ifng/Cd48/Prf1/Nfatc2/Klrk1/Ppp3cc/Lat2/Gzmb/Klrd1/Klrc1/Prkca/Plcg1/Ulbp1/Icam2/Klrc2/Braf/Klrb1c/Fasl/Cd247/Vav2/Klra1/Csf2/Klra3/Fcgr4/Sh2d1a/Klra7/Klra8/Klra4/Raet1e	38
mmu04514	Cell adhesion molecules - Mus musculus (house mouse)	50/1185	183/9325	6.79126e-08	1.11377e-06	7.43464e-07	H2-K1/H2-Q7/Cd226/Sell/H2-Q6/Cd2/H2-T23/H2-T10/Itgal/Itgam/H2-T24/H2-Q4/H2-T22/Spn/Icam2/H2-Ob/Vsir/Cadm3/Cd40/H2-T-ps/Cd8a/Cd28/Cd22/L1cam/Nectin1/Cd4/H2-M2/Selp/H2-Eb2/Icos/Cd274/Cd80/Pdcd1lg2/Pecam1/H2-DMb2/Itga6/Cd40lg/Vcan/Siglec1/Itga9/Cd8b1/H2-Oa/F11r/Cadm1/Sdc3/Neo1/Itga8/Sdc4/Ctla4/Nectin2	50
mmu05332	Graft-versus-host disease - Mus musculus (house mouse)	24/1185	63/9325	2.80621e-07	4.38304e-06	2.92578e-06	H2-K1/H2-Q7/H2-Q6/H2-T23/H2-T10/Ifng/Prf1/H2-T24/H2-Q4/Gzmb/Klrd1/H2-T22/Klrc1/H2-Ob/H2-T-ps/Cd28/Il1b/H2-M2/Fasl/H2-Eb2/Cd80/H2-DMb2/H2-Oa/Il2	24
mmu05323	Rheumatoid arthritis - Mus musculus (house mouse)	29/1185	87/9325	4.72816e-07	7.04926e-06	4.70554e-06	Ltb/Cxcl3/Ctsl/Itgal/Ifng/Atp6v1a/Flt1/Atp6v0c/Atp6v1g1/Ccl2/H2-Ob/Atp6v0a1/Ccl5/Csf1/Cd28/Il1b/Fos/Il15/H2-Eb2/Cd80/Tlr2/Tlr4/H2-DMb2/Csf2/Il18/H2-Oa/Cxcl2/Ctla4/Cxcl1	29
mmu05167	Kaposi sarcoma-associated herpesvirus infection - Mus musculus (house mouse)	55/1185	224/9325	7.19128e-07	1.02554e-05	6.8457e-06	H2-K1/H2-Q7/Pdgfb/Cxcl3/H2-Q6/Hif1a/H2-T23/H2-T10/Tcf7/Nfatc2/H2-T24/Itpr3/Ppp3cc/H2-Q4/Traf3/Il6st/H2-T22/Stat1/Stat3/Pik3r5/Akt3/Trp53/Plcg1/Prex1/Ccr1/Gnb5/Cd200r2/Atg3/Cdk6/H2-T-ps/Ccnd1/Mapk13/Gng12/Irf7/Cd200r4/H2-M2/Myc/Fos/Lyn/Gnb4/Mapk11/Cdkn1a/Mapk12/Cd200r3/E2f1/Csf2/Ptgs2/Lef1/Ccr3/Map2k6/Cxcl2/Src/Tlr3/Nfkbia/Cxcl1	55
mmu04612	Antigen processing and presentation - Mus musculus (house mouse)	29/1185	90/9325	1.05351e-06	1.4398e-05	9.61096e-06	H2-K1/Hspa1a/Hspa1b/H2-Q7/H2-Q6/Ctsl/Hsp90aa1/H2-T23/H2-T10/Ifng/H2-T24/Tap2/H2-Q4/Klrd1/H2-T22/Klrc1/Tap1/H2-Ob/H2-T-ps/Cd8a/Cd4/H2-M2/Lgmn/Hsp90ab1/H2-Eb2/H2-DMb2/Cd8b1/H2-Oa/Ciita	29
mmu04672	Intestinal immune network for IgA production - Mus musculus (house mouse)	18/1185	43/9325	1.74047e-06	2.2835e-05	1.52429e-05	Il15ra/H2-Ob/Tnfrsf13c/Cd40/Ltbr/Cd28/Il15/H2-Eb2/Icos/Cd80/H2-DMb2/Cd40lg/Il10/H2-Oa/Pigr/Ccr9/Il2/Il4	18
mmu05146	Amoebiasis - Mus musculus (house mouse)	32/1185	107/9325	1.89278e-06	2.38782e-05	1.59392e-05	Cxcl3/Plcb1/Ifng/Itgam/Cd14/Il1r2/Prkca/Arg2/Lamc1/Il1r1/Gna15/Il1b/Rab7b/Actn1/Serpinb6b/Col4a1/Tlr2/Tlr4/Csf2/Il10/Serpinb9/Lamb3/Hspb1/Lama5/Il12b/Cxcl2/Lamb1/Arg1/Serpinb9b/Ptk2/Cxcl1/C9	32
mmu04662	B cell receptor signaling pathway - Mus musculus (house mouse)	27/1185	83/9325	2.00418e-06	2.43471e-05	1.62523e-05	Card11/Fcgr2b/Cd72/Nfatc2/Pirb/Ppp3cc/Inppl1/Cd19/Cr2/Akt3/Cd79a/Blnk/Bank1/Blk/Ifitm1/Lilra5/Cd79b/Cd22/Fos/Rasgrp3/Lyn/Vav2/Pira2/Malt1/Cd81/Nfkbie/Nfkbia	27
mmu04010	MAPK signaling pathway - Mus musculus (house mouse)	67/1185	301/9325	2.09742e-06	2.45697e-05	1.64009e-05	Hspa1a/Hspa1b/Pdgfb/Rasgrp1/Map4k2/Map3k6/Rasgrp2/Flnb/Ppp3cc/Cd14/Dusp3/Il1rap/Prkca/Akt3/Trp53/Arrb1/Rras2/Mef2c/Rras/Myd88/Cacna1e/Ptpn7/Flt1/Map3k20/Cacnb1/Il1r1/Map2k3/Csf1/Braf/Dusp1/Mapk13/Gng12/Dusp10/Il1b/Fasl/Relb/Myc/Fos/Rasgrp3/Rps6ka5/Kit/Rasgrf1/Flt3l/Pla2g4a/Cacng8/Mapk11/Cacna1i/Mapk12/Cacna1d/Igf1/Met/Map2k6/Ddit3/Hspb1/Cdc25b/Cacnb3/Gadd45a/Vegfb/Areg/Pdgfa/Pdgfc/Pla2g4b/Vegfc/C…	67
mmu05142	Chagas disease - Mus musculus (house mouse)	31/1185	103/9325	2.35307e-06	2.66141e-05	1.77655e-05	Plcb1/Ppp2cb/Ifng/Akt3/Cd3e/Myd88/Ccl2/Tlr6/Ccl5/Gna15/Mapk13/Il1b/Fasl/Cd247/Fos/Cd3d/Ppp2r2c/Ace/Mapk11/Mapk12/Tlr2/Tlr4/Il10/Cd3g/Kng1/C1qa/C1qc/Il12b/Il2/Gnao1/Nfkbia	31
mmu04145	Phagosome - Mus musculus (house mouse)	46/1185	182/9325	2.49338e-06	2.7261e-05	1.81973e-05	H2-K1/H2-Q7/Thbs1/H2-Q6/Fcgr2b/Ctsl/H2-T23/H2-T10/Itgam/H2-T24/Atp6v1a/Tap2/Msr1/H2-Q4/Cd14/H2-T22/Fcgr3/Lamp2/Tap1/Atp6v0c/Atp6v1g1/Sec61a1/Tlr6/H2-Ob/Atp6v0a1/H2-T-ps/Sec61g/Itga2/H2-M2/Rab7b/Stx12/Itga5/H2-Eb2/C1ra/Rilp/Tlr2/Tlr4/H2-DMb2/Itgb3/Fcgr4/H2-Oa/Tfrc/Tubb2b/Mrc1/Mpo/Cd209d	46
mmu04620	Toll-like receptor signaling pathway - Mus musculus (house mouse)	30/1185	100/9325	3.67301e-06	3.88628e-05	2.59418e-05	Lbp/Traf3/Cd14/Stat1/Akt3/Myd88/Tlr6/Tlr5/Tirap/Map2k3/Cd40/Ccl5/Mapk13/Tlr8/Irf7/Il1b/Fos/Cxcl9/Cd80/Mapk11/Mapk12/Cxcl11/Tlr2/Tlr4/Ccl4/Map2k6/Il12b/Cxcl10/Tlr3/Nfkbia	30
mmu04979	Cholesterol metabolism - Mus musculus (house mouse)	19/1185	50/9325	5.08993e-06	5.21718e-05	3.48259e-05	Lrpap1/Osbpl5/Tspo/Lrp1/Sort1/Cyp27a1/Mylip/Lipa/Soat1/Pltp/Lipg/Lpl/Apob/Apoa2/Angptl3/Apoc3/Apoa1/Apoh/Angptl4	19
mmu04630	JAK-STAT signaling pathway - Mus musculus (house mouse)	43/1185	171/9325	6.06726e-06	6.03049e-05	4.02548e-05	Aox3/Ccnd2/Il2rg/Il4ra/Pdgfb/Il27ra/Il12rb2/Il2rb/Cish/Ifng/Stat4/Il15ra/Il12rb1/Il6st/Socs1/Stat1/Stat3/Akt3/Aox1/Il13ra1/Il21r/Lifr/Ccnd1/Bcl2/Il2ra/Myc/Il15/Csf2rb/Osm/Cdkn1a/Socs2/Csf2/Socs3/Il22ra2/Il10/Lepr/Il7r/Il12b/Il2/Pdgfa/Il27/Il4/Egfr	43
mmu05320	Autoimmune thyroid disease - Mus musculus (house mouse)	25/1185	79/9325	8.28671e-06	7.99424e-05	5.33633e-05	H2-K1/H2-Q7/H2-Q6/H2-T23/H2-T10/Prf1/H2-T24/H2-Q4/Gzmb/H2-T22/H2-Ob/Cd40/H2-T-ps/Cd28/H2-M2/Fasl/H2-Eb2/Cd80/H2-DMb2/Cd40lg/Il10/H2-Oa/Il2/Il4/Ctla4	25
mmu04940	Type I diabetes mellitus - Mus musculus (house mouse)	23/1185	70/9325	9.41844e-06	8.58124e-05	5.72817e-05	H2-K1/H2-Q7/H2-Q6/H2-T23/H2-T10/Ifng/Prf1/H2-T24/H2-Q4/Gzmb/H2-T22/H2-Ob/H2-T-ps/Cd28/Il1b/H2-M2/Fasl/H2-Eb2/Cd80/H2-DMb2/H2-Oa/Il12b/Il2	23
mmu05221	Acute myeloid leukemia - Mus musculus (house mouse)	23/1185	70/9325	9.41844e-06	8.58124e-05	5.72817e-05	Pml/Pim2/Tcf7/Itgam/Eif4ebp1/Zbtb16/Bad/Cd14/Stat3/Akt3/Braf/Ccnd1/Bcl2a1b/Myc/Kit/Ppard/Csf2/Lef1/Jup/Bcl2a1d/Bcl2a1a/Mpo/Cebpe	23
mmu04625	C-type lectin receptor signaling pathway - Mus musculus (house mouse)	31/1185	112/9325	1.57655e-05	0.000139759	9.32922e-05	Prkcd/Pycard/Nfatc2/Itpr3/Ppp3cc/Stat1/Akt3/Rras2/Rras/Clec4d/Mapk13/Card9/Il1b/Relb/Malt1/Mapk11/Mapk12/Clec4e/Nlrp3/Irf1/Il10/Ptgs2/Clec4n/Il12b/Ccl22/Il2/Src/Clec1b/Nfkbia/Cd209d/Ccl17	31
mmu05165	Human papillomavirus infection - Mus musculus (house mouse)	74/1185	362/9325	1.63448e-05	0.000141082	9.41753e-05	H2-K1/H2-Q7/Ccnd2/Thbs1/H2-Q6/Psmc1/H2-T23/Ppp2cb/H2-T10/Tcf7/H2-T24/Atp6v1a/Eif4ebp1/Pkm/H2-Q4/Bad/Traf3/H2-T22/Stat1/Akt3/Trp53/Rbl1/Lamc1/Mx2/Atp6v0c/Atp6v1g1/Mx1/Atp6v0a1/Mfng/Maml3/Cdk6/H2-T-ps/Itga2/Ccnd1/Axin2/Isg15/Oasl2/H2-M2/Fasl/Maml2/Rbpj/Patj/Itga5/Llgl2/Ppp2r2c/Col4a1/Oasl1/Atm/Itga3/Cdkn1a/Wnt10b/E2f1/Itga6/Fzd5/Chad/Itgb3/Prkcz/Irf1/Col9a3/Lamb3/Ptgs2/Itga9/Ptger4/Pard6g/Lama5/Wnt…	74
mmu05202	Transcriptional misregulation in cancer - Mus musculus (house mouse)	51/1185	224/9325	1.80289e-05	0.000151628	0.000101215	Ccnd2/Pml/Traf1/Il2rb/Bcl11b/Mllt3/Baiap3/Itgam/Hpgd/Bmp2k/Zbtb16/Gzmb/Cd14/Il1r2/Trp53/Zeb1/Mef2c/Flt1/Kmt2a/Cd40/Jmjd1c/Bcl2a1b/Myc/Runx2/Atm/Pax5/Cdkn1a/Mmp9/Csf2/Arnt2/Igf1/Met/Ddb2/Jup/Pbx1/Pparg/Ddit3/Supt3/Plau/Gadd45a/Bcl2a1d/Bcl2a1a/Pdgfa/Elane/Gria3/Nr4a3/Tspan7/Ptk2/Mpo/Cebpe/Rel	51
mmu05166	Human T-cell leukemia virus 1 infection - Mus musculus (house mouse)	55/1185	250/9325	2.43816e-05	0.000199929	0.000133457	H2-K1/Lck/H2-Q7/Ccnd2/Il2rg/H2-Q6/Il2rb/Ets1/H2-T23/H2-T10/Itgal/Nfatc2/Crtc3/H2-T24/Il15ra/Ppp3cc/H2-Q4/Il1r2/H2-T22/Akt3/Slc2a1/Trp53/Tspo/Cd3e/Adcy3/H2-Ob/Il1r1/Tnfrsf13c/Anapc16/Cd40/Ltbr/H2-T-ps/Ccnd1/Pttg1/Cd4/H2-M2/Relb/Il2ra/Myc/Fos/Il15/Cd3d/H2-Eb2/Atm/Cdkn1a/H2-DMb2/E2f1/Csf2/Adcy6/Cd3g/H2-Oa/Adcy4/Il2/Nfkbia/Ets2	55
mmu05418	Fluid shear stress and atherosclerosis - Mus musculus (house mouse)	37/1185	147/9325	2.6011e-05	0.000208088	0.000138903	Pdgfb/Gpc1/Ctsl/Hsp90aa1/Ifng/Il1r2/Mgst1/Akt3/Trp53/Mef2c/Ccl2/Hmox1/Il1r1/Dusp1/Mapk13/Bcl2/Il1b/Fos/Hsp90ab1/Trpv4/Mapk11/Mapk12/Mmp9/Pecam1/Itgb3/Prkcz/Acvr2a/Map2k6/Gstt2/Itga2b/Mgst2/Pdgfa/Src/Sdc4/Ptk2/Edn1/Gstt1	37
mmu05140	Leishmaniasis - Mus musculus (house mouse)	22/1185	70/9325	3.21885e-05	0.000251377	0.0001678	Ifng/Itgam/Stat1/Fcgr3/Myd88/H2-Ob/Mapk13/Il1b/Fos/H2-Eb2/Mapk11/Mapk12/Tlr2/Tlr4/H2-DMb2/Il10/Fcgr4/Ptgs2/H2-Oa/Il12b/Il4/Nfkbia	22
mmu04380	Osteoclast differentiation - Mus musculus (house mouse)	33/1185	128/9325	4.18047e-05	0.000318882	0.000212861	Lck/Fcgr2b/Ifng/Nfatc2/Pirb/Ppp3cc/Socs1/Stat1/Fcgr3/Akt3/Blnk/Tec/Lilra5/Il1r1/Csf1/Mapk13/Il1b/Relb/Sirpb1c/Fos/Pira2/Gab2/Mapk11/Mapk12/Socs3/Itgb3/Fcgr4/Fhl2/Camk4/Pparg/Map2k6/Fosl2/Nfkbia	33
mmu05162	Measles - Mus musculus (house mouse)	36/1185	145/9325	4.55797e-05	0.000339776	0.000226808	Hspa1a/Hspa1b/Ccnd2/Il2rg/Il2rb/Fcgr2b/Bbc3/Bad/Traf3/Stat1/Stat3/Akt3/Trp53/Cd3e/Myd88/Mx2/Oas1b/Mx1/Cdk6/Cd28/Ccnd1/Irf7/Bcl2/Il1b/Fasl/Il2ra/Fos/Cd3d/Tlr2/Tlr4/Oas3/Cd3g/Il12b/Il2/Nfkbia/Cd209d	36
mmu05152	Tuberculosis - Mus musculus (house mouse)	42/1185	180/9325	5.33753e-05	0.000389046	0.000259697	Lbp/Fcgr2b/Ifng/Itgam/Camk2d/Ppp3cc/Bad/Irak2/Cd14/Stat1/Fcgr3/Akt3/Sphk1/Lamp2/Myd88/Atp6v0c/Tlr6/H2-Ob/Itgax/Atp6v0a1/Tirap/Mapk13/Card9/Bcl2/Il1b/H2-Eb2/Malt1/Mapk11/Mapk12/Tlr2/Tlr4/H2-DMb2/Clec4e/Il10/Fcgr4/Il18/H2-Oa/Ciita/Il12b/Mrc1/Src/Cd209d	42
mmu04657	IL-17 signaling pathway - Mus musculus (house mouse)	26/1185	93/9325	6.21862e-05	0.000443414	0.000295989	Cxcl3/Lcn2/Hsp90aa1/Ifng/Traf3/Ccl2/Mmp13/Mapk13/Il1b/Traf4/Fos/Hsp90ab1/Traf3ip2/Mapk11/Mapk12/Mmp9/Csf2/Ptgs2/Ccl7/S100a8/Cxcl10/Cxcl2/Il4/Nfkbia/Cxcl1/Ccl17	26
mmu04668	TNF signaling pathway - Mus musculus (house mouse)	30/1185	115/9325	7.28085e-05	0.00050811	0.000339175	Ifi47/Cxcl3/Il18r1/Traf1/Traf3/Akt3/Dab2ip/Ccl2/Map2k3/Ccl5/Csf1/Mapk13/Il1b/Fos/Il15/Rps6ka5/Mapk11/Mapk12/Mmp9/Csf2/Socs3/Irf1/Ptgs2/Map2k6/Cxcl10/Cxcl2/Vegfc/Nfkbia/Cxcl1/Edn1	30
mmu04072	Phospholipase D signaling pathway - Mus musculus (house mouse)	36/1185	149/9325	8.38709e-05	0.000573118	0.000382569	Pdgfb/Plcb1/F2r/Lpar5/Prkca/Dgkd/Pik3r5/Akt3/Rras2/Plcg1/Sphk1/Rras/Gab1/Adcy3/Pip5k1b/Pld1/Kit/Pla2g4a/Agpat3/Gab2/Adcy6/Ralgds/Dgkh/Lpar1/Fcer1a/Adcy4/Rapgef3/Rapgef4/Pdgfa/F2/Plpp3/Ms4a2/Grm6/Pdgfc/Pla2g4b/Egfr	36
mmu05163	Human cytomegalovirus infection - Mus musculus (house mouse)	54/1185	256/9325	9.59052e-05	0.000641978	0.000428535	H2-K1/H2-Q7/H2-Q6/Plcb1/H2-T23/H2-T10/Nfatc2/H2-T24/Tap2/Eif4ebp1/Itpr3/Ppp3cc/H2-Q4/H2-T22/Prkca/Stat3/Akt3/Trp53/Ptger2/Tap1/Ccr1/Adcy3/Ccl2/Gnb5/Il1r1/Ccl5/Cdk6/H2-T-ps/Ccnd1/Mapk13/Gng12/Il1b/H2-M2/Fasl/Myc/Gnb4/Mapk11/Cdkn1a/Mapk12/E2f1/Adcy6/Itgb3/Ccl4/Ptgs2/Ccr3/Map2k6/Ptger4/Adcy4/Gnao1/Ptger3/Src/Ptk2/Nfkbia/Egfr	54
mmu04664	Fc epsilon RI signaling pathway - Mus musculus (house mouse)	20/1185	66/9325	0.000128589	0.000827825	0.000552592	Lat/Alox5/Prkca/Akt3/Plcg1/Map2k3/Mapk13/Alox5ap/Lyn/Vav2/Pla2g4a/Gab2/Mapk11/Mapk12/Csf2/Map2k6/Fcer1a/Ms4a2/Il4/Pla2g4b	20
mmu05135	Yersinia infection - Mus musculus (house mouse)	33/1185	135/9325	0.000128717	0.000827825	0.000552592	Lck/Lat/Pycard/Zap70/Nfatc2/Fcgr3/Akt3/Plcg1/Skap2/Myd88/Ccl2/Pip5k1b/Map2k3/Cd8a/Mapk13/Mefv/Il1b/Cd4/Fos/Vav2/Itga5/Mapk11/Mapk12/Tlr4/Nlrp3/Il10/Il18/Cd8b1/Map2k6/Il2/Src/Ptk2/Nfkbia	33
mmu05222	Small cell lung cancer - Mus musculus (house mouse)	25/1185	93/9325	0.000170213	0.00107365	0.000716688	Traf1/Traf3/Akt3/Trp53/Lamc1/Cdk6/Itga2/Ccnd1/Bcl2/Traf4/Myc/Col4a1/Itga3/Cdkn1a/E2f1/Itga6/Lamb3/Ptgs2/Ddb2/Lama5/Gadd45a/Lamb1/Itga2b/Ptk2/Nfkbia	25
mmu04151	PI3K-Akt signaling pathway - Mus musculus (house mouse)	70/1185	364/9325	0.000202333	0.00125217	0.000835855	Ccnd2/Il2rg/Il4ra/Thbs1/Pdgfb/Il2rb/Hsp90aa1/Ppp2cb/F2r/Eif4ebp1/Lpar5/Bad/Cd19/Prkca/Pik3r5/Akt3/Trp53/Flt1/Lamc1/Gnb5/Cdk6/Csf1/Itga2/Ccnd1/Phlpp2/Gng12/Pck2/Bcl2/Fasl/Il2ra/Myc/Kit/Hsp90ab1/Itga5/Gnb4/Ppp2r2c/Flt3l/Col4a1/Osm/Itga3/Cdkn1a/Tlr2/Tlr4/Itga6/Chad/Itgb3/Col9a3/Lamb3/Itga9/Igf1/Met/Lpar1/Lama5/Ddit4/Il7r/Vegfb/Lamb1/Itga2b/Il2/Itga8/Areg/Pdgfa/Myb/Brca1/Pdgfc/Il4/Vegfc/Vtn/Ptk2/Egfr	70
mmu04750	Inflammatory mediator regulation of TRP channels - Mus musculus (house mouse)	31/1185	127/9325	0.00020941	0.00127197	0.000849069	Plcb1/Prkcd/Prkcq/Camk2d/Itpr3/Il1rap/Prkch/Prkca/Ptger2/Plcg1/P2ry2/Adcy3/Il1r1/Map2k3/F2rl1/Mapk13/Il1b/Trpv4/Pla2g4a/Mapk11/Mapk12/Adcy6/Igf1/Map2k6/Ptger4/Kng1/Adcy4/Src/Cyp2c29/Pla2g4b/Cyp2c70	31
mmu04510	Focal adhesion - Mus musculus (house mouse)	44/1185	203/9325	0.000220622	0.00131571	0.000878267	Ccnd2/Thbs1/Pdgfb/Flnb/Vasp/Bad/Prkca/Akt3/Flt1/Lamc1/Pip5k1b/Braf/Itga2/Ccnd1/Bcl2/Pak6/Pak4/Vav2/Actn1/Itga5/Rasgrf1/Col4a1/Itga3/Emp1/Itga6/Chad/Itgb3/Col9a3/Lamb3/Itga9/Igf1/Met/Lama5/Vegfb/Lamb1/Itga2b/Itga8/Pdgfa/Src/Pdgfc/Vegfc/Vtn/Ptk2/Egfr	44
mmu05205	Proteoglycans in cancer - Mus musculus (house mouse)	44/1185	205/9325	0.000277475	0.00162521	0.00108486	Thbs1/Gpc1/Hif1a/Ctsl/Flnb/Camk2d/Itpr3/Prkca/Stat3/Akt3/Trp53/Rras2/Plcg1/Rras/Gab1/Hpse/Braf/Itga2/Ccnd1/Mapk13/Fasl/Myc/Vav2/Itga5/Mapk11/Cdkn1a/Wnt10b/Mapk12/Mmp9/Tlr2/Tlr4/Fzd5/Itgb3/Igf1/Met/Plau/Il12b/Wnt11/Src/Sdc4/Fzd1/Vtn/Ptk2/Egfr	44
mmu05133	Pertussis - Mus musculus (house mouse)	21/1185	77/9325	0.000445813	0.00256538	0.00171245	Pycard/Itgam/Cd14/Nod1/Myd88/Tirap/Mapk13/Il1b/Fos/Itga5/Mapk11/Mapk12/C1ra/Tlr4/Nlrp3/Irf1/Il10/C1qa/C1qc/Il12b/Serping1	21
mmu05416	Viral myocarditis - Mus musculus (house mouse)	23/1185	88/9325	0.00047497	0.00268604	0.00179299	H2-K1/H2-Q7/H2-Q6/H2-T23/H2-T10/Itgal/Prf1/H2-T24/H2-Q4/H2-T22/H2-Ob/Cd40/H2-T-ps/Cd28/Ccnd1/H2-M2/H2-Eb2/Cd80/H2-DMb2/Cd55/Cd40lg/Cxadr/H2-Oa	23
mmu03266	Virion - Herpesvirus - Mus musculus (house mouse)	6/1185	10/9325	0.000553622	0.00307776	0.00205448	Nectin1/Itga5/Igf2r/Itgb3/Pilrb1/Nectin2	6
mmu05310	Asthma - Mus musculus (house mouse)	10/1185	25/9325	0.000566925	0.00309919	0.00206878	H2-Ob/Cd40/H2-Eb2/H2-DMb2/Cd40lg/Il10/H2-Oa/Fcer1a/Ms4a2/Il4	10
mmu04370	VEGF signaling pathway - Mus musculus (house mouse)	17/1185	58/9325	0.00062244	0.00334689	0.00223413	Nfatc2/Ppp3cc/Bad/Prkca/Akt3/Plcg1/Sphk1/Mapk13/Pla2g4a/Mapk11/Mapk12/Sh2d2a/Ptgs2/Hspb1/Src/Pla2g4b/Ptk2	17
mmu04611	Platelet activation - Mus musculus (house mouse)	29/1185	125/9325	0.00080864	0.00427797	0.00285564	Rasgrp1/P2ry12/Plcb1/Rasgrp2/F2r/Itpr3/Vasp/Fcgr3/Pik3r5/Akt3/Adcy3/Itga2/Mapk13/Ptgs1/Lyn/Pla2g4a/Mapk11/P2rx1/Mapk12/Adcy6/Itgb3/Prkcz/Ptgir/Adcy4/Itga2b/P2ry1/Src/F2/Pla2g4b	29
mmu04726	Serotonergic synapse - Mus musculus (house mouse)	30/1185	131/9325	0.00083167	0.00432996	0.00289035	Plcb1/Itpr3/Htr7/Alox5/Prkca/App/Gnb5/Braf/Dusp1/Ptgs1/Gng12/Gnb4/Pla2g4a/Alox15/Cacna1d/Ptgs2/Slc18a2/Ddc/Maoa/Rapgef3/Gnao1/Cyp2d10/Cyp2d9/Cyp2c29/Alox8/Cyp2d22/Slc6a4/Pla2g4b/Cacna1a/Cyp2c70	30
mmu05164	Influenza A - Mus musculus (house mouse)	37/1185	173/9325	0.000882207	0.00452131	0.00301808	Dnajb1/Pml/Pycard/Tnfsf10/Ifng/Rnasel/Traf3/Prkca/Stat1/Akt3/Rsad2/Myd88/Mx2/Oas1b/Ccl2/Nlrx1/H2-Ob/Mx1/Ccl5/Cdk6/Irf7/Il1b/Fasl/H2-Eb2/Tlr4/H2-DMb2/Socs3/Oas3/Nlrp3/Il18/H2-Oa/Ciita/Plg/Il12b/Cxcl10/Tlr3/Nfkbia	37
mmu05134	Legionellosis - Mus musculus (house mouse)	17/1185	60/9325	0.000952844	0.00480819	0.00320958	Hspa1a/Hspa1b/Cxcl3/Pycard/Itgam/Cd14/Myd88/Rab1a/Tlr5/Il1b/Tlr2/Tlr4/Il18/Il12b/Cxcl2/Nfkbia/Cxcl1	17
mmu05219	Bladder cancer - Mus musculus (house mouse)	13/1185	41/9325	0.0011951	0.00593927	0.00396459	Thbs1/Dapk2/Trp53/Braf/Ccnd1/Myc/Rps6ka5/Cdkn1a/Mmp9/E2f1/Dapk1/Src/Egfr	13
mmu04926	Relaxin signaling pathway - Mus musculus (house mouse)	29/1185	129/9325	0.00137103	0.00671189	0.00448034	Plcb1/Prkca/Akt3/Arrb1/Adcy3/Gnb5/Mmp13/Gna15/Mapk13/Rln3/Gng12/Fos/Gnb4/Col4a1/Mapk11/Acta2/Mapk12/Mmp9/Adcy6/Prkcz/Ednrb/Adcy4/Vegfb/Gnao1/Src/Vegfc/Nfkbia/Edn1/Egfr	29
mmu03320	PPAR signaling pathway - Mus musculus (house mouse)	22/1185	89/9325	0.00139558	0.00673164	0.00449352	Dbi/Gk/Cyp27a1/Acsbg1/Pck2/Slc27a6/Slc27a1/Ppard/Plin2/Pltp/Nr1h3/Pparg/Lpl/Fads2/Apoa2/Apoc3/Apoa1/Scd1/Fabp7/Apoa5/Angptl4/Fabp3	22
mmu00760	Nicotinate and nicotinamide metabolism - Mus musculus (house mouse)	13/1185	42/9325	0.0015328	0.00728634	0.0048638	Aox3/Art2b/Cd38/Nt5c2/Bst1/Aox1/Nt5e/Enpp1/Qprt/Sirt5/Nmnat2/Nnmt/Art2a	13
mmu00590	Arachidonic acid metabolism - Mus musculus (house mouse)	21/1185	85/9325	0.00178732	0.00837486	0.00559041	Plaat3/Ggt5/Hpgd/Alox5/Hpgds/Ptgs1/Pla2g4a/Alox15/Cbr3/Cbr1/Pla2g12a/Ptgs2/Ltc4s/Aloxe3/Cyp2e1/Cyp2c29/Alox8/Ptgis/Pla2g4b/Ptges/Cyp2c70	21
mmu05143	African trypanosomiasis - Mus musculus (house mouse)	12/1185	39/9325	0.00243646	0.0112557	0.00751347	Plcb1/Ifng/Prkca/Myd88/F2rl1/Il1b/Fasl/Il10/Il18/Kng1/Il12b/Apoa1	12
mmu04218	Cellular senescence - Mus musculus (house mouse)	37/1185	184/9325	0.00279541	0.0126863	0.00846839	H2-K1/H2-Q7/Ccnd2/H2-Q6/Ets1/H2-T23/H2-T10/Nfatc2/H2-T24/Eif4ebp1/Itpr3/Ppp3cc/H2-Q4/H2-T22/Akt3/Trp53/Rras2/Rras/Rbl1/Map2k3/Cdk6/H2-T-ps/Ccnd1/Mapk13/H2-M2/Myc/Trpv4/Zfp36l1/Atm/Traf3ip2/Mapk11/Cdkn1a/Mapk12/Cacna1d/E2f1/Map2k6/Gadd45a	37
mmu04936	Alcoholic liver disease - Mus musculus (house mouse)	30/1185	141/9325	0.00282348	0.0126863	0.00846839	Lbp/Cxcl3/Tcf7/Lpin1/Traf3/Cd14/Akt3/C5ar1/Myd88/Tirap/Map2k3/Ccnd1/Mapk13/Camkk2/Prkab2/Il1b/Fasl/Mapk11/Mapk12/Tlr4/Lef1/Map2k6/C1qa/C1qc/Il12b/Cxcl2/Cyp2e1/Scd1/Nfkbia/Cxcl1	30
mmu04014	Ras signaling pathway - Mus musculus (house mouse)	45/1185	235/9325	0.00287818	0.0127573	0.00851581	Plaat3/Pdgfb/Rasgrp1/Lat/Ets1/Zap70/Rasgrp2/Rasal3/Htr7/Bad/Prkca/Rasa4/Akt3/Rras2/Plcg1/Rras/Flt1/Gab1/Gnb5/Csf1/Pld1/Gng12/Fasl/Pak6/Rasgrp3/Pak4/Kit/Rasgrf1/Gnb4/Flt3l/Pla2g4a/Gab2/Ralgds/Pla2g12a/Igf1/Met/Vegfb/Pdgfa/Rapgef5/Pdgfc/Pla2g4b/Vegfc/Ets2/Rel/Egfr	45
mmu05412	Arrhythmogenic right ventricular cardiomyopathy - Mus musculus (house mouse)	19/1185	77/9325	0.00293799	0.0128488	0.00857687	Tcf7/Cacnb1/Itga2/Gja1/Itga5/Atp2a3/Lmna/Itga3/Cacng8/Cacna1d/Itga6/Itgb3/Itga9/Lef1/Jup/Cacnb3/Itga2b/Itga8/Actn2	19
mmu04115	p53 signaling pathway - Mus musculus (house mouse)	18/1185	73/9325	0.00377171	0.0162779	0.0108659	Ccnd2/Thbs1/Sesn3/Bbc3/Sesn2/Cd82/Trp53/Cdk6/Ccnd1/Bcl2/Sesn1/Atm/Cdkn1a/Sfn/Igf1/Ddb2/Gadd45a/Perp	18
mmu01521	EGFR tyrosine kinase inhibitor resistance - Mus musculus (house mouse)	19/1185	79/9325	0.0039943	0.0170147	0.0113577	Pdgfb/Nrg1/Eif4ebp1/Bad/Prkca/Stat3/Akt3/Plcg1/Gab1/Braf/Bcl2/Axl/Igf1/Met/Pdgfa/Src/Pdgfc/Egfr/Gas6	19
mmu05170	Human immunodeficiency virus 1 infection - Mus musculus (house mouse)	45/1185	240/9325	0.00434665	0.0182782	0.0122011	H2-K1/H2-Q7/Ap1s2/H2-Q6/H2-T23/H2-T10/Nfatc2/H2-T24/Tap2/Itpr3/Ppp3cc/H2-Q4/Bad/H2-T22/Prkca/Akt3/Plcg1/Cd3e/Tap1/Myd88/Gnb5/Map2k3/H2-T-ps/Mapk13/Gng12/Bcl2/Cd4/H2-M2/Fasl/Cd247/Pak6/Fos/Pak4/Cd3d/Gnb4/Atm/Mapk11/Mapk12/Tlr2/Tlr4/Cd3g/Map2k6/Gnao1/Ptk2/Nfkbia	45
mmu01522	Endocrine resistance - Mus musculus (house mouse)	21/1185	93/9325	0.00563261	0.0230937	0.0154156	Dll1/Bad/Akt3/Trp53/Adcy3/Braf/Ccnd1/Mapk13/Bcl2/Fos/Mapk11/Cdkn1a/Mapk12/Mmp9/E2f1/Adcy6/Igf1/Adcy4/Src/Ptk2/Egfr	21
mmu04666	Fc gamma R-mediated phagocytosis - Mus musculus (house mouse)	21/1185	93/9325	0.00563261	0.0230937	0.0154156	Bin1/Lat/Fcgr2b/Prkcd/Vasp/Inppl1/Prkca/Fcgr3/Akt3/Plcg1/Sphk1/Pip5k1b/Pld1/Lyn/Vav2/Pla2g4a/Gab2/Fcgr4/Plpp3/Myo10/Pla2g4b	21
mmu05215	Prostate cancer - Mus musculus (house mouse)	22/1185	99/9325	0.00570968	0.0231207	0.0154336	Pdgfb/Hsp90aa1/Tcf7/Bad/Il1r2/Akt3/Trp53/Zeb1/Braf/Ccnd1/Bcl2/Hsp90ab1/Cdkn1a/Mmp9/E2f1/Igf1/Lef1/Plau/Pdgfa/Pdgfc/Nfkbia/Egfr	22
mmu04360	Axon guidance - Mus musculus (house mouse)	35/1185	181/9325	0.00681929	0.0272772	0.0182081	Sema6b/Sema4d/Ablim1/Nfatc2/Camk2d/Ppp3cc/Rgs3/Prkca/Sema4c/Srgap3/Plcg1/Rras/Sema6d/Plxnc1/Fes/L1cam/Nck2/Pak6/Pak4/Bmp7/Unc5a/Efnb1/Prkcz/Rnd1/Met/Epha4/Pard6g/Plxna3/Sema7a/Neo1/Enah/Src/Ablim2/Ptk2/Rhod	35
mmu04710	Circadian rhythm - Mus musculus (house mouse)	10/1185	34/9325	0.00780138	0.0308296	0.0205794	Cry1/Prkab2/Nr1d2/Rora/Bhlhe41/Per3/Nfil3/Nr1d1/Dbp/Bhlhe40	10
mmu05204	Chemical carcinogenesis - DNA adducts - Mus musculus (house mouse)	19/1185	84/9325	0.00806077	0.0314754	0.0210105	Ugt1a7c/Sult1a1/Mgst1/Hpgds/Ugt1a6a/Cbr1/Ptgs2/Ugt2b36/Gstt2/Ephx1/Mgst2/Cyp3a25/Cyp2e1/Ugt2b5/Cyp2c29/Cyp3a11/Ugt2b1/Gstt1/Cyp2c70	19
mmu04912	GnRH signaling pathway - Mus musculus (house mouse)	20/1185	90/9325	0.0081704	0.0315281	0.0210457	Plcb1/Prkcd/Camk2d/Itpr3/Prkca/Adcy3/Map2k3/Mapk13/Pld1/Pla2g4a/Mapk11/Mapk12/Cacna1d/Adcy6/Map2k6/Gnrh1/Adcy4/Src/Pla2g4b/Egfr	20
mmu04216	Ferroptosis - Mus musculus (house mouse)	11/1185	40/9325	0.00927265	0.0353654	0.0236072	Slc39a14/Gclm/Prnp/Trp53/Hmox1/Alox15/Slc7a11/Slc39a8/Tfrc/Slc40a1/Cp	11
mmu05160	Hepatitis C - Mus musculus (house mouse)	32/1185	166/9325	0.00983379	0.0370745	0.0247481	Ppp2cb/Ifng/Rnasel/Ifit1bl1/Bad/Traf3/Stat1/Stat3/Akt3/Trp53/Rsad2/Ifit1/Mx2/Oas1b/Mx1/Cdk6/Braf/Ccnd1/Irf7/Fasl/Myc/Ppp2r2c/Cdkn1a/Cd81/E2f1/Socs3/Oas3/Nr1h3/Cxcl10/Tlr3/Nfkbia/Egfr	32
mmu05214	Glioma - Mus musculus (house mouse)	17/1185	74/9325	0.0101112	0.0376873	0.0251571	Pdgfb/Camk2d/Prkca/Akt3/Trp53/Plcg1/Cdk6/Braf/Ccnd1/Cdkn1a/E2f1/Igf1/Ddb2/Camk4/Gadd45a/Pdgfa/Egfr	17
mmu04210	Apoptosis - Mus musculus (house mouse)	27/1185	136/9325	0.0115188	0.0424513	0.0283372	Casp6/Ctsw/Traf1/Ctsl/Tnfsf10/Prf1/Lmnb1/Itpr3/Bbc3/Bad/Gzmb/Akt3/Trp53/Dab2ip/Bcl2a1b/Bcl2/Fasl/Fos/Csf2rb/Septin4/Atm/Lmna/Ddit3/Gadd45a/Bcl2a1d/Bcl2a1a/Nfkbia	27
mmu05161	Hepatitis B - Mus musculus (house mouse)	31/1185	163/9325	0.0132113	0.0474253	0.0316575	Nfatc2/Stat4/Bad/Traf3/Prkca/Stat1/Stat3/Akt3/Trp53/Myd88/Tirap/Map2k3/Braf/Mapk13/Irf7/Bcl2/Fasl/Myc/Fos/Mapk11/Cdkn1a/Mapk12/Mmp9/Tlr2/Tlr4/E2f1/Ddb2/Map2k6/Src/Tlr3/Nfkbia	31
mmu05414	Dilated cardiomyopathy - Mus musculus (house mouse)	20/1185	94/9325	0.0132313	0.0474253	0.0316575	Adcy3/Cacnb1/Itga2/Tpm1/Itga5/Atp2a3/Lmna/Itga3/Cacng8/Cacna1d/Itga6/Adcy6/Itgb3/Itga9/Igf1/Cacnb3/Adcy4/Itga2b/Itga8/Adrb1	20
mmu05210	Colorectal cancer - Mus musculus (house mouse)	19/1185	88/9325	0.0133022	0.0474253	0.0316575	Tcf7/Bbc3/Bad/Akt3/Trp53/Msh2/Braf/Ccnd1/Axin2/Bcl2/Myc/Fos/Cdkn1a/Ralgds/Lef1/Ddb2/Gadd45a/Areg/Egfr	19
mmu04621	NOD-like receptor signaling pathway - Mus musculus (house mouse)	39/1185	216/9325	0.0139833	0.0493174	0.0329205	Cxcl3/Plcb1/Hsp90aa1/Prkcd/Pycard/Itpr3/Rnasel/Traf3/Gbp5/Irgm1/Stat1/Nod1/Trp53bp1/Myd88/Oas1b/Gbp3/Ccl2/Nlrx1/Ccl5/Gbp2/Mapk13/Mefv/Irf7/Card9/Bcl2/Il1b/Irgm2/Hsp90ab1/Mapk11/Mapk12/Tlr4/Oas3/Nlrp3/Gbp2b/Il18/Cxcl2/Nlrp12/Nfkbia/Cxcl1	39
mmu05216	Thyroid cancer - Mus musculus (house mouse)	10/1185	37/9325	0.0145575	0.0505914	0.0337709	Tcf7/Trp53/Braf/Ccnd1/Myc/Cdkn1a/Lef1/Ddb2/Pparg/Gadd45a	10
mmu04071	Sphingolipid signaling pathway - Mus musculus (house mouse)	25/1185	126/9325	0.0147689	0.0505914	0.0337709	Plcb1/Ppp2cb/S1pr4/Cers2/Cers4/Prkca/Akt3/Trp53/Sphk1/S1pr5/Mapk13/Pld1/S1pr1/Bcl2/Adora3/Ppp2r2c/Gab2/Sgms2/Mapk11/Mapk12/Prkcz/Fcer1a/Kng1/Ms4a2/Degs2	25
mmu00982	Drug metabolism - cytochrome P450 - Mus musculus (house mouse)	16/1185	71/9325	0.0148395	0.0505914	0.0337709	Aox3/Ugt1a7c/Mgst1/Aox1/Aldh3b1/Hpgds/Fmo5/Ugt1a6a/Ugt2b36/Gstt2/Maoa/Mgst2/Cyp2e1/Ugt2b5/Ugt2b1/Gstt1	16
mmu04512	ECM-receptor interaction - Mus musculus (house mouse)	19/1185	89/9325	0.0149615	0.0505914	0.0337709	Thbs1/Lamc1/Itga2/Itga5/Col4a1/Itga3/Agrn/Itga6/Chad/Itgb3/Col9a3/Lamb3/Itga9/Lama5/Lamb1/Itga2b/Itga8/Sdc4/Vtn	19
mmu04066	HIF-1 signaling pathway - Mus musculus (house mouse)	23/1185	114/9325	0.0155788	0.0521412	0.0348054	Arnt/Hif1a/Ifng/Eif4ebp1/Camk2d/Prkca/Stat3/Akt3/Slc2a1/Plcg1/Flt1/Hmox1/Eno3/Ltbr/Bcl2/Timp1/Cdkn1a/Tlr4/Igf1/Tfrc/Edn1/Egfr/Eno2	23
mmu00601	Glycosphingolipid biosynthesis - lacto and neolacto series - Mus musculus (house mouse)	8/1185	27/9325	0.0159544	0.0528589	0.0352845	Gcnt2/B4galt3/St3gal6/St3gal4/Fut7/B4galt4/B3galt5/B3gnt5	8
mmu00983	Drug metabolism - other enzymes - Mus musculus (house mouse)	19/1185	90/9325	0.0167788	0.0538909	0.0359734	Ugt1a7c/Uck2/Mgst1/Xdh/Ugt1a6a/Impdh1/Upb1/Ugt2b36/Gstt2/Mgst2/Ces1c/Dut/Cyp2e1/Ugt2b5/Tk1/Ces1d/Mpo/Ugt2b1/Gstt1	19
mmu04921	Oxytocin signaling pathway - Mus musculus (house mouse)	29/1185	153/9325	0.0168836	0.0538909	0.0359734	Plcb1/Cd38/Nfatc2/Camk2d/Itpr3/Ppp3cc/Eef2k/Prkca/Pik3r5/Mef2c/Adcy3/Cacnb1/Ccnd1/Camkk2/Prkab2/Fos/Pla2g4a/Cacng8/Cdkn1a/Cacna1d/Adcy6/Ptgs2/Camk4/Cacnb3/Adcy4/Gnao1/Src/Pla2g4b/Egfr	29
mmu05218	Melanoma - Mus musculus (house mouse)	16/1185	72/9325	0.0168994	0.0538909	0.0359734	Pdgfb/Bad/Akt3/Trp53/Cdk6/Braf/Ccnd1/Cdkn1a/E2f1/Igf1/Met/Ddb2/Gadd45a/Pdgfa/Pdgfc/Egfr	16
mmu04012	ErbB signaling pathway - Mus musculus (house mouse)	18/1185	84/9325	0.0169231	0.0538909	0.0359734	Nrg1/Eif4ebp1/Camk2d/Bad/Prkca/Akt3/Plcg1/Gab1/Braf/Nck2/Pak6/Myc/Pak4/Cdkn1a/Areg/Src/Ptk2/Egfr	18
mmu05410	Hypertrophic cardiomyopathy - Mus musculus (house mouse)	19/1185	91/9325	0.0187636	0.0591777	0.0395024	Cacnb1/Itga2/Prkab2/Tpm1/Itga5/Atp2a3/Ace/Lmna/Itga3/Cacng8/Cacna1d/Itga6/Itgb3/Itga9/Igf1/Cacnb3/Itga2b/Itga8/Edn1	19
mmu00980	Metabolism of xenobiotics by cytochrome P450 - Mus musculus (house mouse)	16/1185	73/9325	0.0191728	0.0598921	0.0399793	Ugt1a7c/Mgst1/Aldh3b1/Hpgds/Ugt1a6a/Cbr3/Cbr1/Ugt2b36/Gstt2/Ephx1/Mgst2/Cyp2f2/Cyp2e1/Ugt2b5/Ugt2b1/Gstt1	16
mmu04261	Adrenergic signaling in cardiomyocytes - Mus musculus (house mouse)	29/1185	156/9325	0.0216229	0.0669085	0.0446629	Plcb1/Ppp2cb/Camk2d/Atp1b1/Prkca/Pik3r5/Akt3/Atp2b4/Adcy3/Cacnb1/Mapk13/Atp1a1/Bcl2/Tpm1/Scn1b/Rps6ka5/Atp2a3/Ppp2r2c/Cacng8/Mapk11/Mapk12/Atp1a3/Cacna1d/Adcy6/Cacnb3/Adcy4/Rapgef3/Rapgef4/Adrb1	29
mmu05212	Pancreatic cancer - Mus musculus (house mouse)	16/1185	76/9325	0.0274027	0.083474	0.0557208	Bad/Stat1/Stat3/Akt3/Trp53/Cdk6/Braf/Ccnd1/Pld1/Cdkn1a/E2f1/Ralgds/Ddb2/Gadd45a/Rad51/Egfr	16
mmu05213	Endometrial cancer - Mus musculus (house mouse)	13/1185	58/9325	0.0276503	0.083474	0.0557208	Tcf7/Bad/Akt3/Trp53/Braf/Ccnd1/Axin2/Myc/Cdkn1a/Lef1/Ddb2/Gadd45a/Egfr	13
mmu04933	AGE-RAGE signaling pathway in diabetic complications - Mus musculus (house mouse)	20/1185	101/9325	0.0277398	0.083474	0.0557208	Plcb1/Prkcd/Prkca/Stat1/Stat3/Akt3/Plcg1/Ccl2/Ccnd1/Mapk13/Bcl2/Il1b/Col4a1/Mapk11/Mapk12/Prkcz/Vegfb/F3/Vegfc/Edn1	20
mmu05203	Viral carcinogenesis - Mus musculus (house mouse)	39/1185	229/9325	0.0331724	0.0986409	0.065845	H2-K1/H2-Q7/Ccnd2/Hdac4/H2-Q6/Psmc1/Hdac7/Traf1/H2-T23/H2-T10/H2-T24/Pkm/H2-Q4/Bad/Traf3/Il6st/H2-T22/Stat3/Trp53/Rbl1/Hdac6/Cdk6/Ltbr/H2-T-ps/Ccnd1/Irf7/H2-M2/Rbpj/Lyn/Actn1/Hdac9/Cdkn1a/Hdac11/Ccr3/Src/H4c4/Nfkbia/H4c3/Rel	39
mmu01232	Nucleotide metabolism - Mus musculus (house mouse)	17/1185	84/9325	0.0333815	0.0986409	0.065845	Uck2/Cmpk2/Gda/Nt5c2/Xdh/Nt5c3/Lacc1/Ampd3/Ada/Nt5c3b/Nt5e/Impdh1/Enpp1/Entpd3/Hddc2/Dut/Tk1	17
mmu04144	Endocytosis - Mus musculus (house mouse)	45/1185	271/9325	0.0346809	0.101239	0.0675796	H2-K1/Hspa1a/Hspa1b/H2-Q7/Il2rg/Bin1/Nedd4/Pml/H2-Q6/Il2rb/Acap1/H2-T23/H2-T10/Rab31/Ap2a2/H2-T24/Arap3/Washc2/H2-Q4/H2-T22/Grk3/Arrb1/Grk6/Cltc/Pip5k1b/Rab11fip4/H2-T-ps/Dab2/Pld1/Arfgap3/Ehd3/Snx1/H2-M2/Il2ra/Psd3/Igf2r/Prkcz/Rab4a/Pard6g/Rab11fip3/Tfrc/Src/Folr2/Vps37b/Egfr	45
mmu05223	Non-small cell lung cancer - Mus musculus (house mouse)	15/1185	72/9325	0.0348782	0.101239	0.0675796	Bad/Prkca/Stat3/Akt3/Trp53/Plcg1/Cdk6/Braf/Ccnd1/Cdkn1a/E2f1/Met/Ddb2/Gadd45a/Egfr	15
mmu04978	Mineral absorption - Mus musculus (house mouse)	12/1185	54/9325	0.0356811	0.102661	0.0685287	Mt1/Atp1b1/Atp2b4/Hmox1/Slc39a4/Slc31a1/Atp1a1/Mt2/Atp1a3/Slc6a19/Slc40a1/Slc46a1	12
mmu04935	Growth hormone synthesis, secretion and action - Mus musculus (house mouse)	22/1185	117/9325	0.037058	0.105696	0.0705543	Plcb1/Itpr3/Prkca/Socs1/Stat1/Stat3/Akt3/Plcg1/Adcy3/Map2k3/Mapk13/Fos/Mapk11/Socs2/Mapk12/Cacna1d/Socs3/Adcy6/Igf1/Map2k6/Adcy4/Ptk2	22
mmu05231	Choline metabolism in cancer - Mus musculus (house mouse)	19/1185	98/9325	0.0381348	0.107829	0.0719786	Pdgfb/Hif1a/Gpcpd1/Eif4ebp1/Prkca/Dgkd/Akt3/Plcg1/Pip5k1b/Pld1/Fos/Pla2g4a/Ralgds/Dgkh/Pdgfa/Plpp3/Pdgfc/Pla2g4b/Egfr	19
mmu04917	Prolactin signaling pathway - Mus musculus (house mouse)	15/1185	74/9325	0.04333	0.121472	0.0810854	Ccnd2/Cish/Socs1/Stat1/Stat3/Akt3/Ccnd1/Mapk13/Fos/Mapk11/Socs2/Mapk12/Socs3/Irf1/Src	15
mmu05211	Renal cell carcinoma - Mus musculus (house mouse)	14/1185	68/9325	0.0443993	0.123415	0.0823823	Pdgfb/Arnt/Hif1a/Ets1/Bad/Akt3/Slc2a1/Gab1/Braf/Pak6/Pak4/Cdkn1a/Arnt2/Met	14
mmu00240	Pyrimidine metabolism - Mus musculus (house mouse)	12/1185	56/9325	0.0458926	0.126494	0.0844376	Uck2/Cmpk2/Nt5c2/Nt5c3/Nt5c3b/Nt5e/Enpp1/Upb1/Entpd3/Hddc2/Dut/Tk1	12
mmu05171	Coronavirus disease - COVID-19 - Mus musculus (house mouse)	41/1185	249/9325	0.0473947	0.129545	0.0864745	Traf3/Il6st/Prkca/Stat1/Stat3/Fcgr3/Plcg1/C5ar1/Myd88/Mx2/Oas1b/Ccl2/Mx1/Mapk13/F13a1/Tlr8/Isg15/Il1b/Selp/Fos/Ace/Mapk11/Mapk12/C1ra/Tlr2/Tlr4/Csf2/Oas3/Nlrp3/Rpl36al/C1qa/C1qc/Il12b/Cxcl10/Il2/F2/Tlr3/Nfkbia/Rps10/C9/Egfr	41
mmu00561	Glycerolipid metabolism - Mus musculus (house mouse)	13/1185	63/9325	0.0506894	0.13621	0.0909233	Dgat2/Pnpla2/Lpin1/Dgkd/Gk/Gpat3/Plpp5/Agpat3/Dgkh/Lipg/Lpl/Mgll/Plpp3	13
mmu04330	Notch signaling pathway - Mus musculus (house mouse)	13/1185	63/9325	0.0506894	0.13621	0.0909233	Dtx1/Psen2/Dll1/Aph1c/Mfng/Maml3/Dtx3l/Maml2/Rbpj/Tle2/Atxn1/Nrarp/Tle6	13
mmu04964	Proximal tubule bicarbonate reclamation - Mus musculus (house mouse)	6/1185	22/9325	0.0515298	0.13621	0.0909233	Atp1b1/Car2/Atp1a1/Pck2/Atp1a3/Aqp1	6
mmu04923	Regulation of lipolysis in adipocytes - Mus musculus (house mouse)	12/1185	57/9325	0.051686	0.13621	0.0909233	Plaat3/Pnpla2/Pde3b/Akt3/Adcy3/Ptgs1/Adcy6/Ptgs2/Adcy4/Ptger3/Mgll/Adrb1	12
mmu04928	Parathyroid hormone synthesis, secretion and action - Mus musculus (house mouse)	20/1185	108/9325	0.0519094	0.13621	0.0909233	Mafb/Plcb1/Gata3/Itpr3/Prkca/Arrb1/Mef2c/Adcy3/Mmp13/Braf/Pld1/Bcl2/Pde4a/Fos/Runx2/Cdkn1a/Adcy6/Adcy4/Mmp25/Egfr	20
mmu04727	GABAergic synapse - Mus musculus (house mouse)	17/1185	89/9325	0.0541851	0.14029	0.0936469	Glul/Nsf/Prkca/Gabbr1/Adcy3/Gnb5/Gng12/Gnb4/Cacna1d/Adcy6/Adcy4/Slc6a12/Hap1/Gnao1/Src/Slc6a13/Cacna1a	17
mmu04934	Cushing syndrome - Mus musculus (house mouse)	28/1185	162/9325	0.0543197	0.14029	0.0936469	Arnt/Plcb1/Tcf7/Ahr/Camk2d/Itpr3/Adcy3/Mrap/Kmt2a/Cdk6/Braf/Ccnd1/Axin2/Cdkn1a/Cacna1i/Wnt10b/Cacna1d/E2f1/Fzd5/Adcy6/Lef1/Pbx1/Cyp11a1/Adcy4/Wnt11/Fzd1/Pomc/Egfr	28
mmu04140	Autophagy - animal - Mus musculus (house mouse)	25/1185	142/9325	0.0552274	0.14152	0.0944679	Hif1a/Ctsl/Dapk2/Prkcd/Ppp2cb/Prkcq/Atg101/Wipi1/Bad/Mtmr14/Akt3/Rras2/Rras/Lamp2/Atg9a/Atg16l2/Rab1a/Atg3/Camkk2/Bcl2/Rab7b/C9orf72/Dapk1/Ddit4/Rragb	25
mmu05207	Chemical carcinogenesis - receptor activation - Mus musculus (house mouse)	37/1185	225/9325	0.0582175	0.148026	0.0988106	Ugt1a7c/Arnt/Hsp90aa1/Ahr/Dll1/Eif4ebp1/Bad/Prkca/Mgst1/Stat3/Akt3/Arrb1/Adcy3/Ccnd1/Bcl2/Myc/Fos/Hsp90ab1/Paqr8/Cacna1d/E2f1/Ugt1a6a/Adcy6/Ugt2b36/Adcy4/Gstt2/Ephx1/Mgst2/Src/Cyp3a25/Ugt2b5/Cyp3a11/Ugt2b1/Cacna1a/Adrb1/Egfr/Gstt1	37
mmu04931	Insulin resistance - Mus musculus (house mouse)	20/1185	110/9325	0.0609555	0.153795	0.102662	Prkcd/Prkcq/Stat3/Akt3/Slc2a1/Ptpn1/Ppp1r3d/Pck2/Prkab2/Slc27a6/Ppp1r3b/Slc27a1/Socs3/Prkcz/Tbc1d4/Nr1h3/Mlxipl/Ppargc1b/Nfkbia/Slc27a3	20
mmu05032	Morphine addiction - Mus musculus (house mouse)	17/1185	91/9325	0.0646069	0.161764	0.107981	Pde7a/Pde3b/Prkca/Grk3/Gabbr1/Arrb1/Grk6/Adcy3/Gnb5/Gng12/Pde4a/Gnb4/Adcy6/Adcy4/Pde1c/Gnao1/Cacna1a	17
mmu04310	Wnt signaling pathway - Mus musculus (house mouse)	29/1185	172/9325	0.0663762	0.164935	0.110098	Ccnd2/Plcb1/Tcf7/Nfatc2/Rnf43/Ctnnbip1/Camk2d/Ppp3cc/Prkca/Trp53/Ccdc88c/Ccnd1/Axin2/Myc/Tle2/Ppard/Cacybp/Wnt10b/Znrf3/Fzd5/Lef1/Vangl2/Lzts2/Wnt11/Gpc4/Apcdd1/Fzd1/Serpinf1/Tle6	29
mmu03030	DNA replication - Mus musculus (house mouse)	8/1185	35/9325	0.0680843	0.167907	0.112082	Mcm6/Pold1/Mcm5/Rfc3/Mcm2/Prim1/Pola1/Lig1	8
mmu04914	Progesterone-mediated oocyte maturation - Mus musculus (house mouse)	17/1185	92/9325	0.0702968	0.17207	0.11486	Hsp90aa1/Stk10/Pde3b/Akt3/Adcy3/Anapc16/Braf/Mapk13/Hsp90ab1/Mapk11/Mapk12/Adcy6/Pkmyt1/Igf1/Cdc25b/Adcy4/Cpeb3	17
mmu04730	Long-term depression - Mus musculus (house mouse)	12/1185	60/9325	0.0719699	0.17486	0.116723	Plcb1/Ppp2cb/Itpr3/Prkca/Braf/Lyn/Pla2g4a/Igf1/Gnao1/Gria3/Pla2g4b/Cacna1a	12
mmu00565	Ether lipid metabolism - Mus musculus (house mouse)	10/1185	48/9325	0.0761763	0.183719	0.122637	Plaat3/Lpcat4/Pla2g7/Cept1/Pld1/Pla2g4a/Pla2g12a/Plpp3/Pafah1b3/Pla2g4b	10
mmu01524	Platinum drug resistance - Mus musculus (house mouse)	15/1185	80/9325	0.0771278	0.184656	0.123262	Bbc3/Bad/Mgst1/Akt3/Trp53/Msh2/Slc31a1/Bcl2/Fasl/Atm/Cdkn1a/Gstt2/Mgst2/Brca1/Gstt1	15
mmu04976	Bile secretion - Mus musculus (house mouse)	18/1185	100/9325	0.0785924	0.186799	0.124693	Ugt1a7c/Atp1b1/Slc2a1/Adcy3/Abcb1a/Car2/Atp1a1/Atp1a3/Ugt1a6a/Adcy6/Aqp9/Ugt2b36/Adcy4/Ephx1/Ugt2b5/Slco1b2/Ugt2b1/Aqp1	18
mmu04810	Regulation of actin cytoskeleton - Mus musculus (house mouse)	37/1185	231/9325	0.079551	0.187718	0.125306	Pdgfb/Itgad/Itgal/F2r/Itgam/Lpar5/Akt3/Rras2/Rras/Cyfip2/Pip5k1b/Itgax/Braf/Itga2/Gng12/Pak6/Pak4/Vav2/Actn1/Itga5/Itga3/Itga6/Itgb3/Itga9/Lpar1/Kng1/Enah/Itga2b/Itga8/Pdgfa/Myh10/Src/F2/Pdgfc/Ptk2/C9/Egfr	37
mmu04724	Glutamatergic synapse - Mus musculus (house mouse)	20/1185	114/9325	0.0822053	0.192267	0.128342	Glul/Plcb1/Itpr3/Ppp3cc/Prkca/Grk3/Adcy3/Gnb5/Pld1/Gng12/Gnb4/Pla2g4a/Cacna1d/Adcy6/Adcy4/Gnao1/Grm6/Gria3/Pla2g4b/Cacna1a	20
mmu04020	Calcium signaling pathway - Mus musculus (house mouse)	40/1185	253/9325	0.0826512	0.192267	0.128342	Pdgfb/Adora2a/Plcb1/F2r/Cd38/Nfatc2/Camk2d/Itpr3/Ppp3cc/Htr7/Prkca/Atp2b4/Plcg1/Sphk1/Cacna1e/Flt1/Adcy3/Gna15/Cysltr2/Mcoln2/Atp2a3/Cacna1i/P2rx1/Cacna1d/Tpcn1/Ednrb/Met/Camk4/Cysltr1/Adora2b/Adcy4/Pde1c/Vegfb/Pdgfa/Ptger3/Pdgfc/Vegfc/Cacna1a/Adrb1/Egfr	40
mmu04722	Neurotrophin signaling pathway - Mus musculus (house mouse)	21/1185	121/9325	0.0836156	0.19314	0.128925	Prkcd/Psen2/Sh2b2/Camk2d/Bad/Irak2/Akt3/Trp53/Plcg1/Gab1/Sort1/Braf/Mapk13/Bcl2/Fasl/Rps6ka5/Mapk11/Mapk12/Nfkbie/Camk4/Nfkbia	21
mmu04728	Dopaminergic synapse - Mus musculus (house mouse)	23/1185	135/9325	0.0857956	0.19679	0.131362	Plcb1/Ppp2cb/Camk2d/Itpr3/Ppp3cc/Prkca/Akt3/Arrb1/Gnb5/Mapk13/Gng12/Fos/Gnb4/Ppp2r2c/Mapk11/Mapk12/Cacna1d/Slc18a2/Ddc/Maoa/Gnao1/Gria3/Cacna1a	23
mmu00860	Porphyrin metabolism - Mus musculus (house mouse)	9/1185	43/9325	0.0876276	0.199596	0.133235	Ugt1a7c/Alas1/Hmox1/Alad/Ugt1a6a/Ugt2b36/Ugt2b5/Cp/Ugt2b1	9
mmu00533	Glycosaminoglycan biosynthesis - keratan sulfate - Mus musculus (house mouse)	4/1185	14/9325	0.0915057	0.206992	0.138172	St3gal2/B4galt3/B3gnt7/B4galt4	4
mmu00591	Linoleic acid metabolism - Mus musculus (house mouse)	10/1185	50/9325	0.095142	0.213744	0.142679	Plaat3/Pla2g4a/Alox15/Pla2g12a/Cyp3a25/Cyp2e1/Cyp2c29/Pla2g4b/Cyp3a11/Cyp2c70	10
mmu05217	Basal cell carcinoma - Mus musculus (house mouse)	12/1185	63/9325	0.0967755	0.215935	0.144141	Tcf7/Trp53/Axin2/Cdkn1a/Wnt10b/Fzd5/Lef1/Ddb2/Bmp2/Gadd45a/Wnt11/Fzd1	12
mmu04068	FoxO signaling pathway - Mus musculus (house mouse)	22/1185	131/9325	0.102829	0.226782	0.151382	Ccnd2/Tnfsf10/S1pr4/Stat3/Akt3/Cdkn2d/Braf/Ccnd1/Mapk13/S1pr1/Pck2/Prkab2/Fasl/Atm/Mapk11/Cdkn1a/Mapk12/Il10/Igf1/Il7r/Gadd45a/Egfr	22
mmu00340	Histidine metabolism - Mus musculus (house mouse)	6/1185	26/9325	0.10302	0.226782	0.151382	Hal/Cndp2/Aldh3b1/Carns1/Maoa/Aspa	6
mmu04920	Adipocytokine signaling pathway - Mus musculus (house mouse)	13/1185	71/9325	0.110009	0.238838	0.15943	Prkcq/Stat3/Akt3/Slc2a1/Camkk2/Acsbg1/Pck2/Prkab2/Nfkbie/Socs3/Lepr/Nfkbia/Pomc	13
mmu05225	Hepatocellular carcinoma - Mus musculus (house mouse)	28/1185	174/9325	0.110068	0.238838	0.15943	Tcf7/Bad/Prkca/Mgst1/Akt3/Trp53/Plcg1/Gab1/Hmox1/Cdk6/Braf/Ccnd1/Axin2/Myc/Cdkn1a/Wnt10b/E2f1/Fzd5/Lef1/Met/Ddb2/Gadd45a/Gstt2/Wnt11/Mgst2/Fzd1/Egfr/Gstt1	28
mmu00564	Glycerophospholipid metabolism - Mus musculus (house mouse)	17/1185	98/9325	0.111409	0.238838	0.15943	Plaat3/Gpcpd1/Lpin1/Dgkd/Mboat7/Lpcat4/Gpat3/Cept1/Plpp5/Pgs1/Pld1/Pla2g4a/Agpat3/Dgkh/Pla2g12a/Plpp3/Pla2g4b	17
mmu04713	Circadian entrainment - Mus musculus (house mouse)	17/1185	98/9325	0.111409	0.238838	0.15943	Plcb1/Camk2d/Itpr3/Prkca/Adcy3/Gnb5/Gng12/Fos/Rps6ka5/Gnb4/Cacna1i/Cacna1d/Adcy6/Per3/Adcy4/Gnao1/Gria3	17
mmu05132	Salmonella infection - Mus musculus (house mouse)	39/1185	253/9325	0.113885	0.241379	0.161126	Myo6/Dynll2/Hsp90aa1/Pycard/Tcf7/Tnfsf10/Flnb/Snx18/Cd14/Akt3/Nod1/Rras/Myd88/Pik3c2a/Cyfip2/Tlr6/Tlr5/Tirap/Map2k3/Mapk13/Bcl2/Il1b/Myc/Fos/Rab7b/Hsp90ab1/Mapk11/Mapk12/Rilp/Tlr2/Tlr4/Nlrp3/Pik3c2b/Lef1/Il18/Map2k6/Tubb2b/Dync2li1/Nfkbia	39
mmu04725	Cholinergic synapse - Mus musculus (house mouse)	19/1185	112/9325	0.114066	0.241379	0.161126	Plcb1/Camk2d/Itpr3/Prkca/Pik3r5/Akt3/Adcy3/Gnb5/Gng12/Bcl2/Fos/Gnb4/Cacna1d/Adcy6/Camk4/Adcy4/Gnao1/Cacna1a/Kcnq3	19
mmu04670	Leukocyte transendothelial migration - Mus musculus (house mouse)	20/1185	119/9325	0.114967	0.241725	0.161357	Itk/Thy1/Itgal/Itgam/Vasp/Prkca/Txk/Plcg1/Mapk13/Ctnnd1/Vav2/Actn1/Mapk11/Mapk12/Mmp9/Pecam1/F11r/Rapgef3/Rapgef4/Ptk2	20
mmu00360	Phenylalanine metabolism - Mus musculus (house mouse)	5/1185	21/9325	0.118412	0.245818	0.164089	Got2/Il4i1/Aldh3b1/Ddc/Maoa	5
mmu00532	Glycosaminoglycan biosynthesis - chondroitin sulfate / dermatan sulfate - Mus musculus (house mouse)	5/1185	21/9325	0.118412	0.245818	0.164089	Chst15/Chst3/Chpf/Ust/Chst13	5
mmu00480	Glutathione metabolism - Mus musculus (house mouse)	13/1185	72/9325	0.119491	0.246497	0.164542	Ggt5/Gclm/Gsr/Mgst1/Pgd/Hpgds/Ggct/Sms/Gstt2/Mgst2/Ggt7/Nat8f1/Gstt1	13
mmu01230	Biosynthesis of amino acids - Mus musculus (house mouse)	14/1185	79/9325	0.122378	0.249317	0.166425	Glul/Pkm/Arg2/Got2/Mtr/Tha1/Phgdh/Eno3/Prps2/Pgam1/Prps1/Arg1/Asns/Eno2	14
mmu00230	Purine metabolism - Mus musculus (house mouse)	22/1185	134/9325	0.123118	0.249317	0.166425	Pde7a/Gda/Enpp4/Pde3b/Nt5c2/Xdh/Adcy3/Papss2/Prps2/Pde4a/Lacc1/Ampd3/Ada/Prps1/Adcy6/Nt5e/Impdh1/Enpp1/Entpd3/Adcy4/Pde1c/Hddc2	22
mmu03264	Virion - Flavivirus - Mus musculus (house mouse)	3/1185	10/9325	0.124026	0.249317	0.166425	Tyro3/Havcr1/Cd209d	3
mmu04540	Gap junction - Mus musculus (house mouse)	15/1185	86/9325	0.124659	0.249317	0.166425	Pdgfb/Plcb1/Itpr3/Prkca/Adcy3/Gja1/Adcy6/Lpar1/Adcy4/Tubb2b/Pdgfa/Src/Pdgfc/Adrb1/Egfr	15
mmu04970	Salivary secretion - Mus musculus (house mouse)	15/1185	86/9325	0.124659	0.249317	0.166425	Plcb1/Cd38/Itpr3/Atp1b1/Prkca/Atp2b4/Bst1/Adcy3/Atp1a1/Atp1a3/Adcy6/Adcy4/Amy1/Adrb1/Slc12a2	15
mmu04916	Melanogenesis - Mus musculus (house mouse)	17/1185	100/9325	0.127807	0.254064	0.169594	Plcb1/Tcf7/Camk2d/Prkca/Adcy3/Kit/Wnt10b/Fzd5/Adcy6/Ednrb/Lef1/Adcy4/Wnt11/Gnao1/Fzd1/Edn1/Pomc	17
mmu04972	Pancreatic secretion - Mus musculus (house mouse)	19/1185	114/9325	0.129553	0.255985	0.170876	Plcb1/Cd38/Itpr3/Atp1b1/Prkca/Atp2b4/Bst1/Adcy3/Car2/Atp1a1/Rab27b/Atp2a3/Atp1a3/Adcy6/Pla2g12a/Cpa3/Adcy4/Amy1/Slc12a2	19
mmu04918	Thyroid hormone synthesis - Mus musculus (house mouse)	13/1185	74/9325	0.139815	0.274606	0.183306	Plcb1/Gsr/Itpr3/Atp1b1/Prkca/Adcy3/Atp1a1/Atp1a3/Adcy6/Ttr/Adcy4/Asgr2/Alb	13
mmu04613	Neutrophil extracellular trap formation - Mus musculus (house mouse)	32/1185	208/9325	0.143486	0.28014	0.187	Hdac4/Hdac7/Plcb1/Itgal/Itgam/Prkca/Fcgr3/Akt3/Plcg1/C5ar1/Hdac6/Clcn5/Mapk13/Tlr8/Selp/Hdac9/Mapk11/Mapk12/Tlr2/Tlr4/Fpr2/Itgb3/Aqp9/Fcgr4/Hdac11/Fpr1/Itga2b/Src/Elane/H4c4/Mpo/H4c3	32
mmu04961	Endocrine and other factor-regulated calcium reabsorption - Mus musculus (house mouse)	11/1185	61/9325	0.144971	0.280794	0.187436	Plcb1/Ap2a2/Atp1b1/Prkca/Atp2b4/Cltc/Atp1a1/Atp1a3/Adcy6/Klk1/Klk1b27	11
mmu04925	Aldosterone synthesis and secretion - Mus musculus (house mouse)	17/1185	102/9325	0.145533	0.280794	0.187436	Prkd2/Plcb1/Camk2d/Itpr3/Atp1b1/Prkca/Atp2b4/Adcy3/Atp1a1/Cacna1i/Atp1a3/Cacna1d/Adcy6/Camk4/Cyp11a1/Adcy4/Pomc	17
mmu04930	Type II diabetes mellitus - Mus musculus (house mouse)	9/1185	48/9325	0.148459	0.284764	0.190086	Prkcd/Pkm/Socs1/Cacna1e/Socs2/Cacna1d/Socs3/Prkcz/Cacna1a	9
mmu04024	cAMP signaling pathway - Mus musculus (house mouse)	34/1185	224/9325	0.153341	0.291089	0.194308	Adora2a/F2r/Arap3/Camk2d/Atp1b1/Bad/Pde3b/Akt3/Atp2b4/Gabbr1/Ptger2/Rras2/Rras/Adcy3/Braf/Pld1/Atp1a1/Pde4a/Fos/Vav2/Atp2a3/Atp1a3/Cacna1d/Adcy6/Camk4/Adcy4/Rapgef3/Rapgef4/Ptger3/Gria3/Nfkbia/Adrb1/Edn1/Pomc	34
mmu00270	Cysteine and methionine metabolism - Mus musculus (house mouse)	10/1185	55/9325	0.153532	0.291089	0.194308	Gclm/Dnmt3a/Got2/Mtr/Il4i1/Phgdh/Sms/Lacc1/Kyat3/Adi1	10

## Sheet: GO
ONTOLOGY	ID	Description	GeneRatio	BgRatio	pvalue	p.adjust	qvalue	geneID	Count
BP	GO:0002253	activation of immune response	165/2524	482/28564	1.33637e-55	8.25339e-52	4.70682e-52	Cd160/Gpld1/C1rl/Hspa1a/Lbp/Flot1/Casp6/Hspa1b/Plekha1/Lck/Cd226/Zfp683/Cd300lf/Itk/Ifi203/Card11/Thy1/Mndal/Ifi208/Prkd2/Igtp/Gata3/Lax1/Hsp90aa1/Pycard/Zap70/Psen2/Carmil2/Ifng/Cd38/Nfatc2/Klrk1/Klre1/Skap1/Sh2b2/Ubash3a/Cfh/Prnp/Lat2/Irak2/Pvrig/Cd19/Klrd1/Irf4/Traf3/Cd14/Dusp3/Klrc1/Prkch/Irgm1/Cr2/Cd180/App/Txk/Cd79a/Ifi213/Dab2ip/Nod1/Plcg1/Cd3e/Tlr12/Mef2c/Gfi1/C5ar1/Blnk/Tespa1/Rsad2/Slc1…	165
BP	GO:0002831	regulation of response to biotic stimulus	161/2524	485/28564	3.36878e-52	1.04028e-48	5.93261e-49	Cd160/Xcl1/Hspa1a/Lbp/Flot1/Casp6/Hspa1b/Gbp4/Adam8/Cd226/Cd300lf/Pml/Ifi203/Rasgrp1/Mndal/Ifi208/Gimap3/Igtp/Gimap5/Dhx9/Hsp90aa1/Zdhhc18/Pycard/Ifng/Ahr/Klrb1f/Klrk1/Tap2/Klre1/Clnk/Lag3/Cfh/Il12rb1/Irak2/Klrd1/Irf4/Traf3/Cd14/Gbp5/Cd96/Tspan32/Klrc1/Prkca/Socs1/Spn/Irgm1/Stat1/Cd180/Arg2/App/Emilin1/Txk/Nlrc3/Ifi213/Dab2ip/Nod1/Tlr12/Gfi1/Parp14/Ulbp1/Nlrc5/Tap1/Rsad2/Ccr1/Slc15a4/Myd88/Slamf8…	161
BP	GO:0002443	leukocyte mediated immunity	157/2524	480/28564	5.85924e-50	1.20622e-46	6.87896e-47	Cd160/H2-K1/Xcl1/C1rl/H2-Q7/Cd226/Il4ra/Pou2f2/Rasgrp1/Swap70/Il27ra/H2-Q6/Il18r1/Lat/Gimap3/Il2rb/Fcgr2b/Gimap5/Cd2/Gata3/Nkg7/H2-T23/Prkcd/H2-T10/Tbx21/Cx3cr1/Ifng/Gzmc/Itgam/Prf1/Ahr/Milr1/Klrb1f/Klrk1/H2-T24/Tap2/Klre1/Pirb/Clnk/Lag3/Cfh/Lat2/Unc13d/H2-Q4/Gzmb/Cd19/Klrd1/Cd96/H2-T22/Klrc1/Spn/Cr2/Fcgr3/Trp53bp1/Ulbp1/Tap1/Rsad2/Slc15a4/Myd88/Il4i1/Trem1/Il21r/Ccl2/Msh2/Klri1/H2-Ob/Ccr2/Stxbp1…	157
BP	GO:0050900	leukocyte migration	138/2524	386/28564	3.86285e-49	5.96424e-46	3.40134e-46	Xcl1/Lbp/Asb2/Adam8/Thbs1/Pdgfb/Thy1/Cxcl3/Swap70/Sell/Il27ra/P2ry12/Cxcr3/Plcb1/Gata3/Dapk2/Pycard/Ext1/Tbx21/Padi2/Itgal/Cx3cr1/Ifng/Eps8/Ptpro/Stk10/Itgam/Ecm1/Gpr18/Tnfsf14/Gpr35/Alox5/Prkca/Arhgef5/Spn/Fcgr3/Ccl6/App/Cxcr5/Emilin1/Trp53/Tnfrsf18/Bst1/Pla2g7/C5ar1/Prex1/Ccr1/Myd88/Flt1/Slamf8/Trem1/Jaml/Ccl2/Ccr2/Il1r1/Tirap/Ccl5/Csf1/Wnk1/Ccr7/Itga2/Dusp1/F2rl1/St3gal4/S1pr1/Ccl9/Mtus1/Gpr15…	138
BP	GO:0002764	immune response-regulating signaling pathway	141/2524	402/28564	4.86046e-49	6.00364e-46	3.42381e-46	Cd160/Gpld1/Hspa1a/Lbp/Flot1/Hspa1b/Plekha1/Lck/Cd226/Zfp683/Cd300lf/Itk/Card11/Thy1/Prkd2/Igtp/Gata3/Lax1/Pycard/Zap70/Psen2/Carmil2/Ifng/Cd38/Nfatc2/Klrk1/Klre1/Skap1/Sh2b2/Ubash3a/Prnp/Lat2/Irak2/Pvrig/Cd19/Klrd1/Irf4/Traf3/Cd14/Dusp3/Klrc1/Prkch/Irgm1/Cd180/App/Txk/Cd79a/Dab2ip/Nod1/Plcg1/Cd3e/Tlr12/Mef2c/Gfi1/C5ar1/Blnk/Tespa1/Rsad2/Slc15a4/Tec/Myd88/Smpdl3b/Blk/Clec2i/Sla2/Nlrx1/Tlr6/Klri1/…	141
BP	GO:0031349	positive regulation of defense response	149/2524	452/28564	6.42138e-48	6.60974e-45	3.76946e-45	Cd160/Xcl1/Hspa1a/Lbp/Flot1/Casp6/Hspa1b/Adam8/Cd226/Cd300lf/Ifi203/Rasgrp1/Mndal/Ifi208/Gimap3/Igtp/Gimap5/Dhx9/Ets1/Nkg7/Hsp90aa1/Pycard/Ifng/Klrk1/Klre1/Clnk/Lag3/Camk2n1/Mmp8/Irak2/Klrd1/Irf4/Traf3/Cd14/Gbp5/Klrc1/Prkca/Irgm1/Cd180/Fcgr3/App/Emilin1/Txk/Ifi213/Dab2ip/Nod1/Tlr12/Mef2c/Gfi1/Ulbp1/Nlrc5/Rsad2/Slc15a4/Myd88/Smpdl3b/Ifi206/Lilra5/Ifi207/Nlrx1/Tlr6/Klri1/Ccr2/Tlr5/Rbm47/Lrrk2/Klrc2…	149
BP	GO:0002440	production of molecular mediator of immune response	140/2524	405/28564	7.81073e-48	6.8913e-45	3.93003e-45	Cd160/Xcl1/Cd226/Il4ra/Pou2f2/Card11/Rasgrp1/Swap70/Il27ra/Il18r1/Gimap3/Fcgr2b/Gimap5/Gata3/Lax1/Pycard/Tbx21/Psen2/Ifng/Clnk/Cd27/Cd96/Nod1/Trp53bp1/Rsad2/Atg9a/Slc15a4/Trdv4/Myd88/Trem1/Nlrx1/Msh2/H2-Ob/Ccr2/Hmox1/Arid5a/Il1r1/Vsir/Tirap/Cd40/Xbp1/Fgl2/Siglecg/Cd28/F2rl1/Cd22/Card9/Ighd/Il1b/Igkv1-117/Kit/Nipal3/H2-Eb2/Lacc1/Atm/Malt1/Traf3ip2/Igkv3-12/Axl/Slamf9/Tlr2/Tlr4/Cd81/H2-DMb2/Cd55/Ig…	140
BP	GO:0002697	regulation of immune effector process	152/2524	472/28564	2.01721e-47	1.55729e-44	8.88104e-45	Cd160/H2-K1/Xcl1/Lbp/H2-Q7/Cd226/Zfp683/Il4ra/Rasgrp1/Il27ra/H2-Q6/Il18r1/Gimap3/Pglyrp2/Fcgr2b/Gimap5/Gata3/H2-T23/Pycard/H2-T10/Tbx21/Cx3cr1/Ifng/Itgam/Ahr/Klrb1f/Klrk1/H2-T24/Tap2/Klre1/Clnk/Lag3/Cfh/Unc13d/H2-Q4/Cd27/Klrd1/Hlx/Cd96/H2-T22/Klrc1/Spn/Cr2/Fcgr3/Nod1/Trp53bp1/Ulbp1/Tap1/Rsad2/Atg9a/Slc15a4/Myd88/Slamf8/Il4i1/Ccl2/Nlrx1/Msh2/Klri1/Ccr2/Stxbp1/Hmox1/Arid5a/Klrc2/Il1r1/Vsir/Tirap/Kl…	152
BP	GO:0002757	immune response-activating signaling pathway	136/2524	391/28564	7.62251e-47	5.23073e-44	2.98303e-44	Cd160/Gpld1/Hspa1a/Lbp/Flot1/Hspa1b/Plekha1/Lck/Cd226/Zfp683/Cd300lf/Itk/Card11/Thy1/Prkd2/Igtp/Gata3/Lax1/Pycard/Zap70/Psen2/Carmil2/Ifng/Cd38/Nfatc2/Klrk1/Klre1/Skap1/Sh2b2/Ubash3a/Prnp/Lat2/Irak2/Pvrig/Cd19/Klrd1/Irf4/Traf3/Cd14/Dusp3/Klrc1/Prkch/Irgm1/Cd180/App/Txk/Cd79a/Dab2ip/Nod1/Plcg1/Cd3e/Tlr12/Mef2c/Gfi1/C5ar1/Blnk/Tespa1/Rsad2/Slc15a4/Tec/Myd88/Smpdl3b/Blk/Clec2i/Sla2/Nlrx1/Tlr6/Klri1/…	136
BP	GO:0030098	lymphocyte differentiation	151/2524	478/28564	6.07771e-46	3.75359e-43	2.14063e-43	Dtx1/Lck/Adam8/Zfp683/Il2rg/Il4ra/Pou2f2/Itk/Ikzf3/Card11/Rasgrp1/Spib/Il18r1/Hdac7/Gimap3/Gimap1/Pglyrp2/Gimap5/Ly9/Mafb/Bcl11b/Gata3/Ctsl/Hsp90aa1/Zap70/Tcf7/Tbx21/Carmil2/Ifng/Ahr/Cdh17/Dll1/Gpr18/Lag3/Tpd52/Il15ra/Zbtb16/Bad/Cd27/Cd19/Irf4/Hlx/Tnfrsf9/Socs1/Spn/Stat3/Cr2/Txk/Cd79a/Trp53/Tox/Zeb1/Cd3e/Tespa1/Prex1/Rsad2/Slamf8/Il4i1/Prelid1/Kmt2a/Ly6d/Klhl25/Pou2af1/Msh2/Cd79b/Ccr2/Vsir/Gm3672…	151
BP	GO:0045088	regulation of innate immune response	130/2524	385/28564	3.38939e-43	1.90299e-40	1.08525e-40	Cd160/Xcl1/Hspa1a/Lbp/Flot1/Casp6/Hspa1b/Adam8/Cd226/Cd300lf/Ifi203/Rasgrp1/Mndal/Ifi208/Gimap3/Igtp/Gimap5/Dhx9/Hsp90aa1/Zdhhc18/Pycard/Klrb1f/Klrk1/Tap2/Klre1/Clnk/Lag3/Cfh/Irak2/Klrd1/Irf4/Traf3/Cd14/Gbp5/Cd96/Klrc1/Socs1/Irgm1/Cd180/App/Txk/Nlrc3/Ifi213/Dab2ip/Nod1/Tlr12/Gfi1/Parp14/Ulbp1/Nlrc5/Tap1/Rsad2/Ccr1/Slc15a4/Myd88/Slamf8/Smpdl3b/Ifi206/Ifi207/Nlrx1/Tlr6/Klri1/Tlr5/Rbm47/Klrc2/Tirap/…	130
BP	GO:0002449	lymphocyte mediated immunity	125/2524	372/28564	2.56774e-41	1.32153e-38	7.53653e-39	Cd160/H2-K1/Xcl1/C1rl/H2-Q7/Cd226/Il4ra/Pou2f2/Rasgrp1/Swap70/Il27ra/H2-Q6/Il18r1/Gimap3/Il2rb/Fcgr2b/Gimap5/Cd2/Gata3/Nkg7/H2-T23/Prkcd/H2-T10/Tbx21/Ifng/Gzmc/Prf1/Ahr/Klrb1f/Klrk1/H2-T24/Tap2/Klre1/Pirb/Clnk/Lag3/Cfh/Unc13d/H2-Q4/Gzmb/Cd19/Klrd1/Cd96/H2-T22/Klrc1/Spn/Cr2/Fcgr3/Trp53bp1/Ulbp1/Tap1/Rsad2/Slc15a4/Myd88/Il4i1/Il21r/Msh2/Klri1/H2-Ob/Ccr2/Arid5a/Klrc2/Il1r1/Vsir/Rab27a/Klri2/Cd40/Klr…	125
BP	GO:0002460	adaptive immune response based on somatic recombination of immune receptors built from immunoglobulin superfamily domains	125/2524	373/28564	3.53653e-41	1.68012e-38	9.58156e-39	H2-K1/Xcl1/C1rl/H2-Q7/Cd226/Il4ra/Pou2f2/Swap70/Il27ra/H2-Q6/Il18r1/Gimap3/Il2rb/Fcgr2b/Gimap5/Ly9/Gata3/H2-T23/Prkcd/H2-T10/Tbx21/Prkcq/Ifng/Prf1/Ahr/H2-T24/Tap2/Pirb/Cfh/Unc13d/Il12rb1/H2-Q4/Gzmb/Cd19/Klrd1/Irf4/Hlx/H2-T22/Spn/Stat3/Cr2/Fcgr3/Mef2c/Trp53bp1/Ulbp1/Rsad2/Slc15a4/Myd88/Il4i1/Il21r/Msh2/H2-Ob/Ccr2/Arid5a/Il1r1/Vsir/Tnfrsf13c/Rab27a/Cd40/Ccr7/Fgl2/Cd8a/Cd28/Irf7/Card9/Ighd/Il1b/Cd4/…	125
BP	GO:0050867	positive regulation of cell activation	134/2524	430/28564	3.96916e-40	1.75097e-37	9.98557e-38	Hsph1/Cd160/Flot2/Xcl1/Lbp/Lck/Adam8/Cd226/Il2rg/Il4ra/Thbs1/Pdgfb/Card11/Thy1/Rasgrp1/Il12rb2/Gimap3/Gimap5/Gata3/Hsp90aa1/Pycard/Zap70/Tbx21/Itgal/Carmil2/Prkcq/Ifng/Rasal3/Cd38/Itgam/Nfatc2/Klrk1/Tnfsf14/Il15ra/Mmp8/Zbtb16/Il12rb1/Bad/Cd27/Hlx/Il6st/Socs1/Spn/Tox/Cd3e/Bst1/Mef2c/Trp53bp1/Tespa1/Ulbp1/Myd88/Il4i1/Lilra5/Klhl25/Ccl2/Msh2/Tlr6/H2-Ob/Ccr2/Stxbp1/Lrrk2/Vsir/Tnfrsf13c/Tirap/Clec4d/C…	134
BP	GO:0007159	leukocyte cell-cell adhesion	132/2524	420/28564	5.4721e-40	2.25305e-37	1.28489e-37	Hsph1/Cd160/Flot2/Dtx1/Xcl1/Lck/Adam8/Il2rg/Il4ra/Thbs1/Tarm1/Card11/Thy1/Adora2a/Rasgrp1/Sell/Il12rb2/Gimap3/Gimap5/Ets1/Gata3/Lax1/Hsp90aa1/Pycard/Zap70/Sema4d/Ext1/Tbx21/Itgal/Carmil2/Prkcq/Cx3cr1/Ifng/Lrg1/Stk10/Rasal3/Itgam/Skap1/Lag3/Tnfsf14/Cfh/Prnp/Zbtb16/Il12rb1/Bad/Cd27/Alox5/Hlx/Il6st/Tspan32/Dusp3/Socs1/Spn/Arg2/Cd3e/Tespa1/Il4i1/Klhl25/Ccl2/H2-Ob/Ccr2/Vsir/Tnfrsf13c/Ccl5/Wnk1/Ccr7/Xb…	132
BP	GO:0002696	positive regulation of leukocyte activation	129/2524	408/28564	2.0752e-39	8.01029e-37	4.56818e-37	Hsph1/Cd160/Flot2/Xcl1/Lbp/Lck/Adam8/Cd226/Il2rg/Il4ra/Thbs1/Card11/Thy1/Rasgrp1/Il12rb2/Gimap3/Gimap5/Gata3/Hsp90aa1/Pycard/Zap70/Tbx21/Itgal/Carmil2/Prkcq/Ifng/Rasal3/Cd38/Itgam/Nfatc2/Klrk1/Tnfsf14/Il15ra/Mmp8/Zbtb16/Il12rb1/Bad/Cd27/Hlx/Il6st/Socs1/Spn/Tox/Cd3e/Bst1/Mef2c/Trp53bp1/Tespa1/Ulbp1/Myd88/Il4i1/Klhl25/Ccl2/Msh2/Tlr6/H2-Ob/Ccr2/Stxbp1/Lrrk2/Vsir/Tnfrsf13c/Tirap/Clec4d/Cd40/Ccl5/Ccr7…	129
BP	GO:0050727	regulation of inflammatory response	123/2524	377/28564	3.51511e-39	1.27702e-36	7.28269e-37	Xcl1/Lbp/Adam8/Adora2a/Pglyrp2/Fcgr2b/Dhx9/Ets1/Gata3/Nkg7/Pycard/Cx3cr1/Ifng/Cst7/Camk2n1/Mmp8/Alox5/Prkca/Spn/Fcgr3/App/Calcrl/Nlrc3/Siglece/Sbno2/Sphk1/Bst1/Myd88/Slamf8/Smpdl3b/Hpse/Lilra5/Nlrx1/Tlr6/Ccr2/Lrrk2/Il1r1/Cd200r2/Ccl5/Ccr7/Itga2/Siglecg/Cd28/Mefv/Tyro3/Dusp10/Alox5ap/Tnip1/Adora3/Slc7a2/Cd200r4/Il1b/Il2ra/Lyn/Mfhas1/Stk39/Nr1d2/Rora/Ace/Lacc1/Fbxl2/Trpv4/Pla2g4a/Ppard/Osm/Atm/Alox…	123
BP	GO:0002833	positive regulation of response to biotic stimulus	115/2524	335/28564	4.07548e-39	1.39834e-36	7.9746e-37	Cd160/Xcl1/Hspa1a/Lbp/Flot1/Casp6/Hspa1b/Adam8/Cd226/Cd300lf/Ifi203/Rasgrp1/Mndal/Ifi208/Gimap3/Igtp/Gimap5/Dhx9/Hsp90aa1/Pycard/Klrk1/Klre1/Clnk/Lag3/Irak2/Klrd1/Irf4/Traf3/Cd14/Gbp5/Klrc1/Prkca/Irgm1/Cd180/App/Emilin1/Txk/Ifi213/Dab2ip/Nod1/Tlr12/Gfi1/Ulbp1/Nlrc5/Rsad2/Slc15a4/Myd88/Smpdl3b/Ifi206/Ifi207/Nlrx1/Tlr6/Klri1/Tlr5/Rbm47/Klrc2/Tirap/Klri2/Cd40/Trim12a/Klrb1c/Tlr13/F2rl1/Gsdme/Plscr1/…	115
BP	GO:0002768	immune response-regulating cell surface receptor signaling pathway	104/2524	283/28564	1.65299e-38	5.37309e-36	3.06421e-36	Cd160/Gpld1/Lbp/Plekha1/Lck/Cd226/Zfp683/Itk/Card11/Thy1/Prkd2/Gata3/Lax1/Zap70/Psen2/Carmil2/Ifng/Cd38/Nfatc2/Klrk1/Klre1/Skap1/Sh2b2/Ubash3a/Prnp/Lat2/Pvrig/Cd19/Klrd1/Cd14/Dusp3/Klrc1/Prkch/Txk/Cd79a/Dab2ip/Plcg1/Cd3e/Mef2c/C5ar1/Blnk/Tespa1/Tec/Blk/Clec2i/Sla2/Tlr6/Klri1/Cd79b/Tlr5/Klrc2/Tirap/Klri2/Clec4d/Cd40/Wnk1/Skint3/Braf/Ccr7/Cd8a/Cd28/F2rl1/Cd22/Plscr1/Ms4a1/Klrc3/C5ar2/Bcl2/Cd247/Rab…	104
BP	GO:0030217	T cell differentiation	112/2524	331/28564	1.89419e-37	5.84926e-35	3.33577e-35	Dtx1/Lck/Adam8/Zfp683/Il2rg/Il4ra/Itk/Ikzf3/Card11/Rasgrp1/Il18r1/Gimap3/Gimap1/Gimap5/Ly9/Mafb/Bcl11b/Gata3/Ctsl/Hsp90aa1/Zap70/Tcf7/Tbx21/Carmil2/Ifng/Gpr18/Lag3/Zbtb16/Bad/Cd27/Irf4/Hlx/Tnfrsf9/Socs1/Spn/Stat3/Txk/Trp53/Tox/Zeb1/Cd3e/Tespa1/Prex1/Rsad2/Il4i1/Prelid1/Kmt2a/Klhl25/Ccr2/Vsir/Clec4d/Cdk6/Braf/Ccr7/Satb1/Xbp1/Fgl2/Tnfsf8/Cd8a/Cd28/Bcl11a/Dusp10/Bcl2/Il1b/Cd4/Relb/Il2ra/Il15/Runx2/E…	112
BP	GO:0002703	regulation of leukocyte mediated immunity	107/2524	310/28564	1.02519e-36	3.01503e-34	1.71944e-34	Cd160/H2-K1/Xcl1/H2-Q7/Cd226/Il4ra/Rasgrp1/Il27ra/H2-Q6/Il18r1/Gimap3/Fcgr2b/Gimap5/Gata3/H2-T23/H2-T10/Tbx21/Cx3cr1/Ifng/Itgam/Ahr/Klrb1f/Klrk1/H2-T24/Tap2/Klre1/Clnk/Lag3/Unc13d/H2-Q4/Klrd1/Cd96/H2-T22/Klrc1/Spn/Cr2/Fcgr3/Trp53bp1/Ulbp1/Tap1/Rsad2/Slc15a4/Il4i1/Ccl2/Msh2/Klri1/Ccr2/Stxbp1/Hmox1/Arid5a/Klrc2/Il1r1/Vsir/Klri2/Cd40/Klrb1c/Fes/Clec2d/Cd28/F2rl1/Klrb1b/Klrc3/Adora3/Il1b/H2-M2/Lyn/Ki…	107
BP	GO:0045089	positive regulation of innate immune response	105/2524	306/28564	8.61106e-36	2.41736e-33	1.37859e-33	Cd160/Xcl1/Hspa1a/Lbp/Flot1/Casp6/Hspa1b/Adam8/Cd226/Cd300lf/Ifi203/Rasgrp1/Mndal/Ifi208/Gimap3/Igtp/Gimap5/Dhx9/Hsp90aa1/Pycard/Klrk1/Klre1/Clnk/Lag3/Irak2/Klrd1/Irf4/Traf3/Cd14/Gbp5/Klrc1/Irgm1/Cd180/App/Txk/Ifi213/Dab2ip/Nod1/Tlr12/Gfi1/Ulbp1/Nlrc5/Rsad2/Slc15a4/Myd88/Smpdl3b/Ifi206/Ifi207/Nlrx1/Tlr6/Klri1/Tlr5/Rbm47/Klrc2/Tirap/Klri2/Cd40/Trim12a/Klrb1c/Tlr13/F2rl1/Plscr1/Tlr8/Mefv/Irf7/Klrc3…	105
BP	GO:0046631	alpha-beta T cell activation	81/2524	191/28564	1.59384e-35	4.2798e-33	2.44072e-33	Hsph1/Cd160/Xcl1/Zfp683/Il2rg/Il4ra/Itk/Tarm1/Card11/Adora2a/Il18r1/Il12rb2/Gimap3/Gimap1/Gimap5/Ly9/Bcl11b/Gata3/Ctsl/Nkg7/Zap70/Tcf7/Tbx21/Prkcq/Ifng/Rasal3/Gpr18/Zbtb16/Il12rb1/Irf4/Hlx/Socs1/Spn/Stat3/Arg2/Txk/Tox/Cd3e/Rsad2/Kmt2a/Klhl25/Ccr2/Vsir/Braf/Ccr7/Satb1/Tnfsf8/Cd28/Bcl2/Relb/Il2ra/Myc/Il15/Entpd7/Rora/Cd274/Cd80/Loxl3/Malt1/Ada/Cd81/Cd55/Prkcz/Anxa1/Nlrp3/Irf1/Eomes/Cracr2a/Crtam/Le…	81
BP	GO:1903706	regulation of hemopoiesis	130/2524	447/28564	1.83273e-35	4.71622e-33	2.68961e-33	Dtx1/Hspa1a/Hspa1b/Lck/Adam8/Zfp683/Il2rg/Il4ra/Ikzf3/Card11/Rasgrp1/Brpf1/Inpp4b/Gimap3/Pglyrp2/Gimap5/Hif1a/Ets1/Mafb/Gata3/Tesc/Hsp90aa1/Zap70/Tcf7/Tbx21/Carmil2/Ifng/Gpr68/Itgam/Klf13/Zfpm1/Dll1/Pirb/Ctnnbip1/Lag3/Il15ra/Zbtb16/Bad/Cd27/Hlx/Prkca/Socs1/Stat1/Stat3/Tox/Zeb1/Mef2c/Tespa1/Ccr1/Slamf8/Il4i1/Clec2i/Prelid1/Acvr1b/Klhl25/Ccr2/Vsir/Ccl5/Cdk6/Csf1/Braf/Fes/Ccr7/Xbp1/Fgl2/Car2/Clec2d/…	130
BP	GO:0030595	leukocyte chemotaxis	89/2524	230/28564	3.71898e-35	9.18736e-33	5.23945e-33	Xcl1/Lbp/Adam8/Thbs1/Pdgfb/Cxcl3/Swap70/Sell/Cxcr3/Dapk2/Padi2/Cx3cr1/Ifng/Ptpro/Itgam/Gpr18/Tnfsf14/Gpr35/Alox5/Prkca/Arhgef5/Fcgr3/Ccl6/App/Cxcr5/Bst1/Pla2g7/C5ar1/Prex1/Ccr1/Flt1/Slamf8/Trem1/Jaml/Ccl2/Ccr2/Tirap/Ccl5/Csf1/Wnk1/Ccr7/Dusp1/F2rl1/S1pr1/Ccl9/Mtus1/C5ar2/Il1b/Lyn/Lgmn/Stk39/Kit/Cmklr1/Cxcl9/Trpv4/Slamf9/Cxcl11/Mmp9/Ninj1/Anxa1/Tnfaip6/Ccl4/Ednrb/Itga9/Ccl7/Cxcl16/Cxadr/Dpp4/Ccr3/S…	89
BP	GO:0002429	immune response-activating cell surface receptor signaling pathway	97/2524	272/28564	9.7635e-35	2.31921e-32	1.32262e-32	Cd160/Gpld1/Lbp/Plekha1/Lck/Cd226/Zfp683/Itk/Card11/Thy1/Prkd2/Gata3/Lax1/Zap70/Psen2/Carmil2/Ifng/Cd38/Nfatc2/Klrk1/Klre1/Skap1/Sh2b2/Ubash3a/Prnp/Lat2/Pvrig/Cd19/Klrd1/Cd14/Dusp3/Klrc1/Prkch/Txk/Cd79a/Dab2ip/Plcg1/Cd3e/Mef2c/C5ar1/Blnk/Tespa1/Tec/Blk/Clec2i/Sla2/Tlr6/Klri1/Cd79b/Tlr5/Klrc2/Tirap/Klri2/Wnk1/Skint3/Braf/Ccr7/Cd8a/Cd28/F2rl1/Cd22/Plscr1/Ms4a1/Klrc3/C5ar2/Bcl2/Cd247/Rab7b/Lyn/Mfhas…	97
BP	GO:0002274	myeloid leukocyte activation	95/2524	264/28564	2.05685e-34	4.70485e-32	2.68312e-32	Lbp/Cd226/Il4ra/Cd300lf/Thbs1/Rasgrp1/Lat/Adam9/Gimap3/Gimap5/Prkcd/Pycard/Cx3cr1/Ifng/Itgam/Cd48/Milr1/Crtc3/Klrk1/Pirb/Cst7/Clnk/Mmp8/Lat2/Unc13d/Irf4/Tspan32/Fcgr3/App/Sbno2/Sphk1/C5ar1/Ulbp1/Myd88/Tlr6/Ccr2/Stxbp1/Hmox1/Lrrk2/Clec4d/Ccl5/Ltbr/Fes/F2rl1/Plscr1/Adora3/Slc7a2/Relb/Rbpj/Il15/Lyn/Mfhas1/Stk39/Kit/Rora/Flt3l/Pla2g4a/Atm/Gab2/Traf3ip2/Tlr2/Tlr4/Csf2/Anxa1/Il10/Batf2/Fcgr4/Tafa3/Tmem…	95
BP	GO:0002699	positive regulation of immune effector process	107/2524	327/28564	2.37707e-34	5.24314e-32	2.9901e-32	Cd160/H2-K1/Xcl1/Lbp/H2-Q7/Cd226/Il4ra/Rasgrp1/H2-Q6/Il18r1/Gimap3/Gimap5/Gata3/H2-T23/Pycard/H2-T10/Tbx21/Ifng/Itgam/Klrk1/H2-T24/Tap2/Klre1/Clnk/Lag3/Unc13d/H2-Q4/Cd27/Klrd1/Hlx/H2-T22/Klrc1/Fcgr3/Nod1/Trp53bp1/Ulbp1/Rsad2/Myd88/Ccl2/Msh2/Klri1/Ccr2/Stxbp1/Hmox1/Arid5a/Klrc2/Il1r1/Tirap/Klri2/Cd40/Klrb1c/Fes/Ccr7/Xbp1/Cd28/F2rl1/Klrc3/Card9/Adora3/Il1b/H2-M2/Lyn/Cfp/Kit/Lacc1/Malt1/Gab2/Tlr2/Tl…	107
BP	GO:1902105	regulation of leukocyte differentiation	112/2524	359/28564	9.37318e-34	1.99616e-31	1.13839e-31	Dtx1/Lck/Adam8/Zfp683/Il2rg/Il4ra/Ikzf3/Card11/Rasgrp1/Inpp4b/Gimap3/Pglyrp2/Gimap5/Mafb/Gata3/Tesc/Hsp90aa1/Zap70/Tcf7/Tbx21/Carmil2/Ifng/Gpr68/Itgam/Zfpm1/Pirb/Ctnnbip1/Lag3/Il15ra/Zbtb16/Bad/Cd27/Hlx/Prkca/Socs1/Tox/Zeb1/Tespa1/Ccr1/Slamf8/Il4i1/Clec2i/Prelid1/Klhl25/Ccr2/Vsir/Ccl5/Cdk6/Csf1/Braf/Fes/Ccr7/Xbp1/Fgl2/Car2/Clec2d/Cd28/Ocstamp/Ccl9/Dusp10/Tmem64/Cd4/Il2ra/Myc/Fos/Il15/Lyn/Flt3l/Lo…	112
BP	GO:0032102	negative regulation of response to external stimulus	124/2524	429/28564	1.39263e-33	2.86696e-31	1.635e-31	Sema6b/Thbs1/Pdgfb/Ifi203/Adora2a/Mndal/Ifi208/Fcgr2b/Ets1/Gata3/Zdhhc18/Prkcd/Sema4d/Padi2/Cx3cr1/Cers2/Tap2/Klre1/Gpr18/Cst7/Rtn4rl1/Klrd1/Alox5/Cd96/Dusp3/Sema4c/Spn/Arg2/Calcrl/Nlrc3/Ifi213/Siglece/Aph1c/Parp14/Nlrc5/Tap1/Ccr1/Slamf8/Smpdl3b/Sema6d/Ifi206/Ifi207/Nlrx1/Klk8/Nucb2/Fgl2/Siglecg/Clec2d/Dusp1/F2rl1/Klrb1b/Gja1/Mefv/Tyro3/Dusp10/Isg15/C5ar2/Il2ra/Trim21/Rab7b/Mfhas1/Nr1d2/Ifi205/Ro…	124
BP	GO:0050863	regulation of T cell activation	116/2524	384/28564	1.88336e-33	3.75213e-31	2.1398e-31	Hsph1/Cd160/Flot2/Dtx1/Xcl1/Lck/Adam8/Zfp683/Il2rg/Il4ra/Tarm1/Card11/Thy1/Adora2a/Rasgrp1/Il12rb2/Lat/Gimap3/Gimap5/Gata3/Lax1/Hsp90aa1/Pycard/Zap70/Tcf7/Tbx21/Itgal/Carmil2/Prkcq/Ifng/Rasal3/Lag3/Tnfsf14/Prnp/Zbtb16/Il12rb1/Bad/Cd27/Hlx/Il6st/Tnfrsf9/Tspan32/Dusp3/Socs1/Spn/Arg2/Tox/Zeb1/Cd3e/Tespa1/Il4i1/Clec2i/Prelid1/Klhl25/Ccl2/H2-Ob/Ccr2/Vsir/Tnfrsf13c/Ccl5/Braf/Ccr7/Xbp1/Fgl2/Cd28/Dusp10/…	116
BP	GO:1903037	regulation of leukocyte cell-cell adhesion	114/2524	380/28564	1.37774e-32	2.63084e-30	1.50034e-30	Hsph1/Cd160/Flot2/Dtx1/Xcl1/Lck/Adam8/Il2rg/Il4ra/Tarm1/Card11/Thy1/Adora2a/Rasgrp1/Il12rb2/Gimap3/Gimap5/Ets1/Gata3/Lax1/Hsp90aa1/Pycard/Zap70/Tbx21/Itgal/Carmil2/Prkcq/Ifng/Rasal3/Skap1/Lag3/Tnfsf14/Prnp/Zbtb16/Il12rb1/Bad/Cd27/Alox5/Hlx/Il6st/Tspan32/Dusp3/Socs1/Spn/Arg2/Cd3e/Tespa1/Il4i1/Klhl25/Ccl2/H2-Ob/Ccr2/Vsir/Tnfrsf13c/Ccl5/Wnk1/Ccr7/Xbp1/Fgl2/Cd28/St3gal4/Dusp10/Il1b/Nck2/Cd4/Il2ra/Sel…	114
BP	GO:0060326	cell chemotaxis	101/2524	308/28564	1.40572e-32	2.63084e-30	1.50034e-30	Saa3/Xcl1/Lbp/Adam8/Thbs1/Pdgfb/Cxcl3/Swap70/Sell/Prkd2/Cxcr3/Dapk2/Prkcd/Padi2/Prkcq/Cx3cr1/Ifng/Ptpro/Itgam/Gpr18/Plekhg5/Tnfsf14/Gpr35/Alox5/Prkca/Arhgef5/Fcgr3/Ccl6/App/Cxcr5/Bst1/Pla2g7/C5ar1/Prex1/Ccr1/Flt1/Gab1/Slamf8/Trem1/Jaml/Ccl2/Ccr2/Tirap/Ccl5/Csf1/Wnk1/Ccr7/Dusp1/F2rl1/S1pr1/Ccl9/Mtus1/C5ar2/Il1b/Lyn/Lgmn/Stk39/Kit/Cmklr1/Cxcl9/Trpv4/Slamf9/Cxcl11/Mmp9/Dock4/Ninj1/Anxa1/Tnfaip6/Ccl4…	101
BP	GO:0051251	positive regulation of lymphocyte activation	106/2524	342/28564	9.85265e-32	1.7427e-29	9.93844e-30	Hsph1/Cd160/Flot2/Xcl1/Lck/Adam8/Il2rg/Il4ra/Card11/Thy1/Rasgrp1/Il12rb2/Gimap3/Gimap5/Gata3/Hsp90aa1/Pycard/Zap70/Tbx21/Itgal/Carmil2/Prkcq/Ifng/Rasal3/Cd38/Nfatc2/Tnfsf14/Il15ra/Zbtb16/Il12rb1/Bad/Cd27/Hlx/Il6st/Socs1/Spn/Tox/Cd3e/Bst1/Mef2c/Trp53bp1/Tespa1/Ulbp1/Myd88/Il4i1/Klhl25/Ccl2/Msh2/H2-Ob/Ccr2/Vsir/Tnfrsf13c/Tirap/Cd40/Ccl5/Ccr7/Xbp1/Cd28/Dusp10/Ighd/Bcl2/Il1b/Nck2/Cd4/Il2ra/Sirpb1c/Il…	106
BP	GO:0002573	myeloid leukocyte differentiation	94/2524	277/28564	9.87606e-32	1.7427e-29	9.93844e-30	Adam8/Cd300lf/Ifi203/Mndal/Spib/Inpp4b/Ifi208/Gimap3/Gimap5/Mafb/Plcb1/Gata3/Tesc/Psen2/Ifng/Gpr68/Lbr/Itgam/Zfpm1/Pirb/Ctnnbip1/Irf4/Prkca/Socs1/App/Ifi213/Sbno2/Mef2c/Ccr1/Myd88/Ucp2/Ifi206/Clec2i/Ifi207/Cbfa2t3/Ccl5/Cdk6/Ltbr/Csf1/Fes/Ccr7/Car2/Clec2d/F2rl1/Ocstamp/Ccl9/Tmem64/Cd4/Relb/Rbpj/Myc/Fos/Il15/Lyn/Kit/Ifi205/Pira2/Gpr55/Zfp36l1/Gab2/Tlr2/Tlr4/Cd81/Cd101/Csf2/Ninj1/Itgb3/Prtn3/Batf2/T…	94
BP	GO:0097529	myeloid leukocyte migration	87/2524	242/28564	1.38509e-31	2.3762e-29	1.35512e-29	Xcl1/Lbp/Adam8/Thbs1/Pdgfb/Cxcl3/Swap70/Sell/P2ry12/Plcb1/Dapk2/Cx3cr1/Ifng/Ptpro/Itgam/Gpr35/Prkca/Arhgef5/Fcgr3/Ccl6/App/Emilin1/Bst1/Pla2g7/C5ar1/Prex1/Ccr1/Myd88/Flt1/Slamf8/Trem1/Jaml/Ccl2/Ccr2/Il1r1/Tirap/Ccl5/Csf1/Ccr7/Dusp1/Ccl9/Mtus1/Mcoln2/C5ar2/Il1b/Lyn/Lgmn/Kit/Cmklr1/Cxcl9/Trpv4/Cd9/Cxcl11/Mmp9/Pecam1/Tlr2/Cd81/Ninj1/Anxa1/Prtn3/Tnfaip6/Ccl4/Ednrb/Itga9/Ccl7/Cxadr/Dpp4/Fut7/Ccr3/Enpp…	87
BP	GO:0071674	mononuclear cell migration	75/2524	185/28564	2.04586e-31	3.41492e-29	1.94749e-29	Xcl1/Asb2/Adam8/Thbs1/Pdgfb/Il27ra/Cxcr3/Plcb1/Gata3/Pycard/Ext1/Tbx21/Padi2/Itgal/Cx3cr1/Eps8/Ptpro/Stk10/Ecm1/Tnfsf14/Alox5/Arhgef5/Spn/Ccl6/App/Pla2g7/C5ar1/Ccr1/Flt1/Slamf8/Trem1/Jaml/Ccl2/Ccr2/Ccl5/Csf1/Wnk1/Ccr7/Dusp1/S1pr1/Ccl9/Gpr15/Lyn/Lgmn/Stk39/Cmklr1/Trpv4/Slamf9/Pecam1/Ninj1/Itgb3/Anxa1/Ccl4/Ccl7/Cxcl16/Crtam/F11r/Fut7/Cadm1/Plg/Cd200/Ccr6/Cxcl10/Ccl22/Ccl1/Spns2/Nlrp12/Il4/Ch25h/Ptk…	75
BP	GO:0019221	cytokine-mediated signaling pathway	120/2524	429/28564	4.68238e-31	7.61009e-29	4.33995e-29	Xcl1/Hspa1a/Hspa1b/Il2rg/Il4ra/Cd300lf/Pdgfb/Cxcr6/Cxcl3/Ifitm6/Il27ra/Il18r1/Il12rb2/Traf1/Igtp/Il2rb/Hif1a/Plcb1/Ppp2cb/Pycard/Ext1/Padi2/Cx3cr1/Ifng/Ecm1/Pirb/Sh2b2/Stat4/Il15ra/Gpr35/Il12rb1/Bad/Irak2/Traf3/Il6st/Il1r2/Il1rap/Socs1/Irgm1/Stat1/Stat3/Ccl6/Txk/Trp53/Sphk1/Gfi1/Parp14/Nlrc5/Ccr1/Myd88/Gab1/Ifitm1/Lilra5/Prmt2/Il13ra1/Il21r/Ccl2/Ccr2/Rbm47/Il1r1/Tnfrsf13c/Rffl/Ccl5/Csf1/Wnk1/Lifr…	120
BP	GO:0002377	immunoglobulin production	90/2524	261/28564	4.88969e-31	7.74326e-29	4.4159e-29	Xcl1/Il4ra/Pou2f2/Card11/Swap70/Il27ra/Fcgr2b/Lax1/Tbx21/Ifng/Cd27/Trp53bp1/Slc15a4/Trdv4/Msh2/H2-Ob/Cd40/Xbp1/Fgl2/Siglecg/Cd28/Cd22/Ighd/Igkv1-117/Nipal3/H2-Eb2/Atm/Traf3ip2/Igkv3-12/H2-DMb2/Igkv12-89/Igkv3-4/Igkv8-19/Igkv6-15/Igkv14-111/Cd40lg/Igkv10-94/Ighm/Il10/Igkv8-24/Igkv10-96/Igkv5-43/Igkv17-127/Igkv8-30/Igkv3-7/Iglv3/Igkv4-72/Igkv16-104/H2-Oa/Igkv8-27/Enpp1/Igkv2-109/Igkv9-124/Igkv13-85…	90
BP	GO:0030099	myeloid cell differentiation	128/2524	482/28564	1.2678e-30	1.95748e-28	1.11633e-28	Hspa1a/Hspa1b/Adam8/Cd300lf/Pml/Ifi203/Mndal/Spib/Inpp4b/Ifi208/Tet2/Gimap3/Gimap5/Hif1a/Ets1/Mafb/Plcb1/Gata3/Tesc/Nbeal2/Psen2/Ifng/Gpr68/Lbr/Itgam/Klf13/Zfpm1/Dll1/Pirb/Ctnnbip1/Zbtb16/Irf4/Prkca/Socs1/Stat1/Stat3/Alas1/App/Ifi213/Sbno2/Mef2c/Ccr1/Myd88/Ucp2/Ifi206/Clec2i/Acvr1b/Ifi207/Cbfa2t3/Tirap/Ccl5/Cdk6/Ltbr/Csf1/Fes/Ccr7/Car2/Dab2/Clec2d/F2rl1/Mturn/Tmem14c/Plscr1/Ocstamp/Ccl9/Rabgap1l/…	128
BP	GO:0022409	positive regulation of cell-cell adhesion	102/2524	330/28564	1.80576e-30	2.7201e-28	1.55124e-28	Hsph1/Cd160/Flot2/Xcl1/Flot1/Lck/Adam8/Il2rg/Il4ra/Card11/Thy1/Rasgrp1/Il12rb2/Gimap3/Gimap5/Ets1/Gata3/Hsp90aa1/Gcnt2/Pycard/Zap70/Itgal/Carmil2/Prkcq/Ifng/Rasal3/Skap1/Tnfsf14/Zbtb16/Il12rb1/Bad/Cd27/Alox5/Hlx/Il6st/Socs1/Spn/Cd3e/Tespa1/Il4i1/Klhl25/Ccl2/H2-Ob/Ccr2/Vsir/Tnfrsf13c/Ccl5/Ccr7/Xbp1/Cd28/St3gal4/L1cam/Dusp10/Il1b/Nck2/Cd4/Emilin2/Il2ra/Selp/Sirpb1c/Il15/H2-Eb2/Icos/Cd274/Cd80/Bmp7/…	102
BP	GO:0002685	regulation of leukocyte migration	84/2524	236/28564	3.50972e-30	5.16096e-28	2.94324e-28	Xcl1/Lbp/Adam8/Thbs1/Thy1/Swap70/Sell/Il27ra/P2ry12/Cxcr3/Plcb1/Dapk2/Pycard/Padi2/Cx3cr1/Stk10/Ecm1/Gpr18/Tnfsf14/Spn/App/Emilin1/Trp53/Tnfrsf18/Bst1/Pla2g7/C5ar1/Ccr1/Myd88/Slamf8/Trem1/Ccl2/Ccr2/Il1r1/Tirap/Ccl5/Csf1/Wnk1/Ccr7/Itga2/Dusp1/F2rl1/St3gal4/Mtus1/C5ar2/Adora3/Il1b/Selp/Lyn/Lgmn/Stk39/Cmklr1/Trpv4/Cd9/Mmp9/Pecam1/Tlr2/Ada/Cd81/Ninj1/Itgb3/Anxa1/Tnfaip6/Ccl7/Dpp4/Fut7/Ptger4/Cd200/Cc…	84
BP	GO:0070661	leukocyte proliferation	113/2524	396/28564	3.75574e-30	5.39429e-28	3.0763e-28	Xcl1/Ikzf3/Tarm1/Card11/Rasgrp1/Il12rb2/Fcgr2b/Itgad/Prkcd/Pycard/Zap70/Itgal/Carmil2/Prkcq/Ifng/Rasal3/Cd38/Itgam/Ahr/Nfatc2/Stat4/Prnp/Il12rb1/Cd27/Cd19/Il6st/Tnfrsf9/Tspan32/Spn/Cr2/Cd180/Arg2/Cd79a/Trp53/Cd3e/Bst1/Mef2c/Myd88/Il4i1/Clec2i/Ccr2/Vsir/Tnfrsf13c/Gm36723/Tirap/Cd40/Ccl5/Csf1/Ccr7/Satb1/Siglecg/Cd28/F2rl1/Cd22/Gja1/Ocstamp/Ighd/Bcl2/Il1b/Nck2/Cd4/Il2ra/Myc/Il15/Lyn/Kit/Csf2rb/Flt3l…	113
BP	GO:1903039	positive regulation of leukocyte cell-cell adhesion	91/2524	278/28564	2.07413e-29	2.91132e-27	1.66029e-27	Hsph1/Cd160/Flot2/Xcl1/Lck/Adam8/Il2rg/Il4ra/Card11/Thy1/Rasgrp1/Il12rb2/Gimap3/Gimap5/Ets1/Gata3/Hsp90aa1/Pycard/Zap70/Itgal/Carmil2/Prkcq/Ifng/Rasal3/Skap1/Tnfsf14/Zbtb16/Il12rb1/Bad/Cd27/Alox5/Hlx/Il6st/Socs1/Spn/Cd3e/Tespa1/Il4i1/Klhl25/Ccl2/H2-Ob/Ccr2/Vsir/Tnfrsf13c/Ccl5/Ccr7/Xbp1/Cd28/St3gal4/Dusp10/Il1b/Nck2/Cd4/Il2ra/Selp/Sirpb1c/Il15/H2-Eb2/Icos/Cd274/Cd80/Malt1/Fcho1/Pdcd1lg2/Wnt10b/Ada…	91
BP	GO:0002706	regulation of lymphocyte mediated immunity	83/2524	238/28564	4.05912e-29	5.57091e-27	3.17703e-27	Cd160/H2-K1/Xcl1/H2-Q7/Cd226/Rasgrp1/Il27ra/H2-Q6/Il18r1/Gimap3/Fcgr2b/Gimap5/Gata3/H2-T23/H2-T10/Tbx21/Ifng/Ahr/Klrb1f/Klrk1/H2-T24/Tap2/Klre1/Clnk/Lag3/H2-Q4/Klrd1/Cd96/H2-T22/Klrc1/Spn/Cr2/Fcgr3/Trp53bp1/Ulbp1/Tap1/Rsad2/Slc15a4/Il4i1/Msh2/Klri1/Ccr2/Arid5a/Klrc2/Il1r1/Vsir/Klri2/Cd40/Klrb1c/Clec2d/Cd28/Klrb1b/Klrc3/Il1b/H2-M2/Malt1/Cd81/Cd55/Fzd5/Klrb1a/Prkcz/Nlrp3/Serpinb9/Fcer2a/Sh2d1a/Crta…	83
BP	GO:0032943	mononuclear cell proliferation	105/2524	360/28564	5.71076e-29	7.66732e-27	4.37259e-27	Xcl1/Ikzf3/Tarm1/Card11/Rasgrp1/Il12rb2/Fcgr2b/Itgad/Prkcd/Pycard/Zap70/Itgal/Carmil2/Prkcq/Ifng/Rasal3/Cd38/Itgam/Ahr/Nfatc2/Prnp/Il12rb1/Cd27/Cd19/Il6st/Tnfrsf9/Tspan32/Spn/Cr2/Cd180/Arg2/Cd79a/Trp53/Cd3e/Bst1/Mef2c/Myd88/Il4i1/Clec2i/Ccr2/Vsir/Tnfrsf13c/Gm36723/Tirap/Cd40/Ccl5/Csf1/Ccr7/Satb1/Siglecg/Cd28/Cd22/Gja1/Ighd/Bcl2/Il1b/Nck2/Cd4/Il2ra/Myc/Il15/Lyn/Flt3l/Cd274/Cd80/Atm/Malt1/St6gal1/P…	105
BP	GO:0002263	cell activation involved in immune response	98/2524	321/28564	7.56516e-29	9.94094e-27	5.66921e-27	Cd160/Lbp/Zfp683/Il4ra/Rasgrp1/Swap70/Il27ra/Il18r1/Lat/Pglyrp2/Ly9/Gata3/Nkg7/Pycard/Tbx21/Itgal/Psen2/Ifng/Itgam/Milr1/Cdh17/Dll1/Clnk/Lat2/Unc13d/Cd19/Irf4/Hlx/Spn/Stat3/Cd180/App/Trp53/Sbno2/Trp53bp1/Slc15a4/Myd88/Lrp1/Kmt2a/Pou2af1/Msh2/Ccr2/Stxbp1/Hmox1/Mfng/Rab27a/Clec4d/Cd40/Fes/Ccr7/Xbp1/Fgl2/Cd28/F2rl1/Adora3/Relb/Lyn/Entpd7/Kit/Rora/Loxl3/Malt1/Gab2/Tlr4/Ada/Cd81/H2-DMb2/Clec4e/Prkcz/A…	98
BP	GO:0046651	lymphocyte proliferation	103/2524	354/28564	2.40109e-28	3.0894e-26	1.76185e-26	Xcl1/Ikzf3/Tarm1/Card11/Rasgrp1/Il12rb2/Fcgr2b/Itgad/Prkcd/Pycard/Zap70/Itgal/Carmil2/Prkcq/Ifng/Rasal3/Cd38/Itgam/Ahr/Nfatc2/Prnp/Il12rb1/Cd27/Cd19/Il6st/Tnfrsf9/Tspan32/Spn/Cr2/Cd180/Arg2/Cd79a/Trp53/Cd3e/Bst1/Mef2c/Myd88/Il4i1/Clec2i/Ccr2/Vsir/Tnfrsf13c/Gm36723/Tirap/Cd40/Ccl5/Ccr7/Satb1/Siglecg/Cd28/Cd22/Gja1/Ighd/Bcl2/Il1b/Nck2/Cd4/Il2ra/Myc/Il15/Lyn/Flt3l/Cd274/Cd80/Atm/Malt1/Pdcd1lg2/Cdkn1…	103
BP	GO:0002819	regulation of adaptive immune response	84/2524	249/28564	2.75315e-28	3.4701e-26	1.97896e-26	Cd160/H2-K1/Xcl1/H2-Q7/Cd226/Il4ra/Il27ra/H2-Q6/Il18r1/Gimap3/Fcgr2b/Gimap5/Gata3/H2-T23/Pycard/H2-T10/Tbx21/Prkcq/Ifng/Cd48/Ahr/H2-T24/Tap2/Skap1/Il12rb1/H2-Q4/Klrd1/Hlx/H2-T22/Spn/Cr2/Fcgr3/Mef2c/Trp53bp1/Ulbp1/Rsad2/Slc15a4/Il4i1/Msh2/Ccr2/Arid5a/Il1r1/Vsir/Tnfrsf13c/Cd40/Ccr7/Cd28/Irf7/Card9/Dusp10/Il1b/Cd4/H2-M2/Cd274/Pla2g4a/Loxl3/Malt1/Alox15/Ada/Cd81/Cd55/Fzd5/Prkcz/Anxa1/Nlrp3/Irf1/Fcer2…	84
BP	GO:0002366	leukocyte activation involved in immune response	96/2524	317/28564	5.55422e-28	6.86057e-26	3.91251e-26	Cd160/Lbp/Zfp683/Il4ra/Rasgrp1/Swap70/Il27ra/Il18r1/Lat/Pglyrp2/Ly9/Gata3/Nkg7/Pycard/Tbx21/Itgal/Psen2/Ifng/Itgam/Milr1/Cdh17/Dll1/Clnk/Lat2/Unc13d/Cd19/Irf4/Hlx/Spn/Stat3/Cd180/Trp53/Sbno2/Trp53bp1/Slc15a4/Myd88/Kmt2a/Pou2af1/Msh2/Ccr2/Stxbp1/Hmox1/Mfng/Rab27a/Clec4d/Cd40/Fes/Ccr7/Xbp1/Fgl2/Cd28/F2rl1/Adora3/Relb/Lyn/Entpd7/Kit/Rora/Loxl3/Malt1/Gab2/Tlr4/Ada/Cd81/H2-DMb2/Clec4e/Prkcz/Anxa1/Cd40…	96
BP	GO:0035710	CD4-positive, alpha-beta T cell activation	58/2524	127/28564	6.80507e-28	8.24081e-26	4.69964e-26	Cd160/Xcl1/Il2rg/Il4ra/Tarm1/Card11/Il18r1/Gimap3/Gimap1/Gimap5/Ly9/Gata3/Ctsl/Nkg7/Tbx21/Prkcq/Ifng/Irf4/Hlx/Socs1/Spn/Stat3/Arg2/Tox/Cd3e/Rsad2/Kmt2a/Klhl25/Ccr2/Vsir/Braf/Ccr7/Satb1/Cd28/Relb/Il2ra/Entpd7/Rora/Cd274/Loxl3/Malt1/Cd81/Cd55/Prkcz/Anxa1/Nlrp3/Irf1/Cracr2a/Lef1/Il18/Fut7/Ptger4/Il12b/Il2/Myb/Il27/Il4/Cd83	58
BP	GO:0070663	regulation of leukocyte proliferation	90/2524	287/28564	1.51067e-27	1.79421e-25	1.02322e-25	Xcl1/Ikzf3/Tarm1/Card11/Il12rb2/Fcgr2b/Pycard/Zap70/Itgal/Carmil2/Prkcq/Ifng/Rasal3/Cd38/Ahr/Nfatc2/Prnp/Il12rb1/Il6st/Tnfrsf9/Tspan32/Spn/Arg2/Cd3e/Bst1/Mef2c/Myd88/Il4i1/Clec2i/Ccr2/Vsir/Tnfrsf13c/Tirap/Cd40/Ccl5/Csf1/Ccr7/Siglecg/Cd28/Cd22/Ocstamp/Ighd/Bcl2/Il1b/Nck2/Cd4/Il2ra/Il15/Lyn/Kit/Csf2rb/Flt3l/Cd274/Cd80/Atm/St6gal1/Pdcd1lg2/Cdkn1a/Tlr4/Ada/Cd81/H2-DMb2/Cd55/Csf2/Efnb1/Anxa1/Cd40lg/Ir…	90
BP	GO:0002218	activation of innate immune response	80/2524	236/28564	3.65718e-27	4.26165e-25	2.43037e-25	Hspa1a/Lbp/Flot1/Casp6/Hspa1b/Cd300lf/Ifi203/Mndal/Ifi208/Igtp/Hsp90aa1/Pycard/Klrk1/Klre1/Irak2/Klrd1/Irf4/Traf3/Cd14/Klrc1/Irgm1/Cd180/App/Ifi213/Dab2ip/Nod1/Tlr12/Gfi1/Rsad2/Slc15a4/Myd88/Smpdl3b/Ifi206/Ifi207/Nlrx1/Tlr6/Klri1/Tlr5/Klrc2/Tirap/Klri2/Cd40/Trim12a/Tlr13/F2rl1/Tlr8/Mefv/Irf7/Klrc3/Tyro3/Tnip1/Rab7b/Lyn/Mfhas1/Irgm2/Ifi205/Lacc1/Oasl1/Xrcc5/Treml4/Tlr2/Tlr4/Clec4e/Ninj1/Oas3/Nlrp3…	80
BP	GO:0050870	positive regulation of T cell activation	83/2524	252/28564	3.78908e-27	4.33359e-25	2.4714e-25	Hsph1/Cd160/Flot2/Xcl1/Lck/Adam8/Il2rg/Il4ra/Card11/Thy1/Rasgrp1/Il12rb2/Gimap3/Gimap5/Gata3/Hsp90aa1/Pycard/Zap70/Itgal/Carmil2/Prkcq/Ifng/Rasal3/Tnfsf14/Zbtb16/Il12rb1/Bad/Cd27/Hlx/Il6st/Socs1/Spn/Cd3e/Tespa1/Il4i1/Klhl25/Ccl2/H2-Ob/Ccr2/Vsir/Tnfrsf13c/Ccl5/Ccr7/Xbp1/Cd28/Dusp10/Il1b/Nck2/Cd4/Il2ra/Sirpb1c/Il15/H2-Eb2/Icos/Cd274/Cd80/Malt1/Fcho1/Pdcd1lg2/Wnt10b/Ada/Cd81/H2-DMb2/Cd55/Efnb1/Prkcz…	83
BP	GO:0032944	regulation of mononuclear cell proliferation	85/2524	264/28564	5.49153e-27	6.16649e-25	3.51668e-25	Xcl1/Ikzf3/Tarm1/Card11/Il12rb2/Fcgr2b/Pycard/Zap70/Itgal/Carmil2/Prkcq/Ifng/Rasal3/Cd38/Ahr/Nfatc2/Prnp/Il12rb1/Il6st/Tnfrsf9/Tspan32/Spn/Arg2/Cd3e/Bst1/Mef2c/Myd88/Il4i1/Clec2i/Ccr2/Vsir/Tnfrsf13c/Tirap/Cd40/Ccl5/Csf1/Ccr7/Siglecg/Cd28/Cd22/Ighd/Bcl2/Il1b/Nck2/Cd4/Il2ra/Il15/Lyn/Flt3l/Cd274/Cd80/Atm/St6gal1/Pdcd1lg2/Cdkn1a/Tlr4/Ada/Cd81/H2-DMb2/Cd55/Efnb1/Anxa1/Cd40lg/Irf1/Ighm/Il10/Tnfsf9/Crta…	85
BP	GO:0009615	response to virus	102/2524	366/28564	1.96223e-26	2.16406e-24	1.23414e-24	Gbp4/Ncr1/Pou2f2/Pml/Ifi203/Lcn2/Ifitm6/Mndal/Ifi208/Igtp/Dhx9/Hif1a/Tgtp1/Hsp90aa1/Pycard/Ext1/Ifit3/Ifng/Ifit2/Prf1/Rnasel/Unc13d/Ifit1bl1/Il12rb1/Kcnj8/Traf3/Tspan32/Spn/Irgm1/Stat1/Ifi213/Nt5c3/Rsad2/Myd88/Trim34a/Ifit1/Mx2/Ifi206/Ifitm1/Oas1b/Gbp3/Ifi207/Pou2af1/Nlrx1/Mx1/Itgax/Cd40/Ccl5/Trim12a/Fgl2/Cd8a/Dtx3l/Tlr13/F2rl1/Gsdme/Plscr1/Tlr8/Irf7/Card9/Isg15/Ifitm2/Bcl2/Shfl/Oasl2/Il1b/Trim21…	102
BP	GO:0032609	type II interferon production	59/2524	139/28564	2.86457e-26	3.10379e-24	1.77006e-24	Cd160/Cd226/Zfp683/Itk/Rasgrp1/Il27ra/Il18r1/Il12rb2/Slc7a5/Gimap3/Pglyrp2/Gimap5/Cd2/Gata3/Pycard/Carmil2/Klrk1/Zfpm1/Klre1/Prnp/Il12rb1/Cd27/Cd14/Cd96/Spn/App/Txk/Cd3e/Ulbp1/Ccr2/Arid5a/Il1r1/Vsir/Tnfrsf13c/Ccr7/F2rl1/Tlr8/Isg15/Il1b/Cd274/Pdcd1lg2/Axl/Tlr4/Fzd5/Cd40lg/Il10/Pglyrp1/Eomes/Tnfsf9/Crtam/Il18/Enpp1/Ddit3/Il12b/Il2/Il1rl1/Tlr3/Il27/Gas6	59
BP	GO:0042060	wound healing	106/2524	392/28564	3.00008e-26	3.19457e-24	1.82183e-24	Arhgap24/F10/Thbs1/Pdgfb/P2ry12/Hif1a/Nrg1/F5/Prkcd/Nbeal2/Ext1/Carmil2/Prkcq/Lrg1/F2r/Cfh/Alox5/Enpp4/Tspan32/Prkca/Txk/Tec/Pear1/Hpse/Jaml/Ccl2/Ccr2/Stxbp1/Hmox1/Rab27a/Celsr1/Xbp1/Papss2/Elk3/F2rl1/St3gal4/F13a1/Gja1/Tyro3/Tpm1/Ddr1/Emilin2/Selp/Lyn/Mertk/Timp1/Pros1/F2rl2/Pla2g4a/Ppard/Cd9/Alox15/Cdkn1a/Axl/Acta2/P2rx1/Pecam1/Tlr4/Itgb3/Anxa1/Cd40lg/Slc7a11/Igf1/Cxadr/Vangl2/F11r/Pparg/Ptger4…	106
BP	GO:0050670	regulation of lymphocyte proliferation	83/2524	260/28564	4.25143e-26	4.45031e-24	2.53796e-24	Xcl1/Ikzf3/Tarm1/Card11/Il12rb2/Fcgr2b/Pycard/Zap70/Itgal/Carmil2/Prkcq/Ifng/Rasal3/Cd38/Ahr/Nfatc2/Prnp/Il12rb1/Il6st/Tnfrsf9/Tspan32/Spn/Arg2/Cd3e/Bst1/Mef2c/Myd88/Il4i1/Clec2i/Ccr2/Vsir/Tnfrsf13c/Tirap/Cd40/Ccl5/Ccr7/Siglecg/Cd28/Cd22/Ighd/Bcl2/Il1b/Nck2/Cd4/Il2ra/Il15/Lyn/Flt3l/Cd274/Cd80/Atm/Pdcd1lg2/Cdkn1a/Tlr4/Ada/Cd81/H2-DMb2/Cd55/Efnb1/Anxa1/Cd40lg/Irf1/Ighm/Il10/Tnfsf9/Crtam/Igf1/Il18/G…	83
BP	GO:0001906	cell killing	81/2524	250/28564	5.51075e-26	5.6724e-24	3.23491e-24	Cd160/H2-K1/H2-Q7/Cd226/Rasgrp1/H2-Q6/Gimap3/Gimap5/Cd2/Nkg7/H2-T23/H2-T10/Cx3cr1/Ifng/Gzmc/Itgam/Prf1/Klrb1f/Klrk1/H2-T24/Tap2/Klre1/Lag3/Cfh/Unc13d/H2-Q4/Bad/Gzmb/Klrd1/H2-T22/Klrc1/Fcgr3/Ulbp1/Tap1/Myd88/Trem1/Ccl2/Klri1/Klrc2/Rab27a/Klri2/Klrb1c/Clec2d/F2rl1/Klrb1b/Klrc3/H2-M2/Hsp90ab1/Cxcl9/Cd55/Klrb1a/Serpinb9/Fcer2a/Pglyrp1/Sh2d1a/Crtam/Il18/Cadm1/Kng1/Il7r/Il12b/Cxcl10/Ccl22/Ccl1/Arg1/F2/…	81
BP	GO:0001818	negative regulation of cytokine production	89/2524	296/28564	8.68446e-26	8.79266e-24	5.01436e-24	Lbp/Gbp4/Zfp683/Thbs1/Pml/Il27ra/Hdac7/Gimap3/Pglyrp2/Fcgr2b/Gimap5/Gata3/Pycard/Tbx21/Cx3cr1/Ifng/Zfpm1/Dll1/Gpr18/Lag3/Prnp/Mmp8/Il1r2/Cd96/Arg2/Nlrc3/Tspo/Arrb1/Furin/Atg9a/Flt1/Bank1/Lilra5/Gbp3/Nlrx1/Tlr6/Hmox1/Vsir/Ccr7/Sigirr/Otud7b/F2rl1/Tlr8/Mefv/C5ar2/Relb/Srgn/Mertk/Trib2/Cmklr1/Cd274/Hdac9/Pdcd1lg2/Ffar1/Axl/Tlr2/Tlr4/Oas3/Anxa1/Nlrp3/Il10/Pglyrp1/Igf1/Lef1/Met/Pparg/Ptger4/Ddit3/Cd20…	89
BP	GO:0032649	regulation of type II interferon production	55/2524	125/28564	1.58527e-25	1.5619e-23	8.90735e-24	Cd160/Cd226/Zfp683/Rasgrp1/Il27ra/Il18r1/Il12rb2/Slc7a5/Gimap3/Pglyrp2/Gimap5/Cd2/Gata3/Pycard/Carmil2/Klrk1/Zfpm1/Klre1/Prnp/Il12rb1/Cd27/Cd14/Cd96/App/Txk/Cd3e/Ulbp1/Ccr2/Arid5a/Il1r1/Vsir/Tnfrsf13c/Ccr7/F2rl1/Tlr8/Isg15/Il1b/Cd274/Pdcd1lg2/Axl/Tlr4/Fzd5/Cd40lg/Il10/Pglyrp1/Tnfsf9/Crtam/Il18/Ddit3/Il12b/Il2/Il1rl1/Tlr3/Il27/Gas6	55
BP	GO:0002822	regulation of adaptive immune response based on somatic recombination of immune receptors built from immunoglobulin superfamily domains	77/2524	232/28564	1.59326e-25	1.5619e-23	8.90735e-24	H2-K1/Xcl1/H2-Q7/Cd226/Il4ra/Il27ra/H2-Q6/Il18r1/Gimap3/Fcgr2b/Gimap5/Gata3/H2-T23/H2-T10/Tbx21/Prkcq/Ifng/Ahr/H2-T24/Tap2/Il12rb1/H2-Q4/Klrd1/Hlx/H2-T22/Spn/Cr2/Fcgr3/Mef2c/Trp53bp1/Ulbp1/Rsad2/Slc15a4/Il4i1/Msh2/Ccr2/Arid5a/Il1r1/Vsir/Tnfrsf13c/Cd40/Ccr7/Cd28/Card9/Il1b/Cd4/H2-M2/Cd274/Pla2g4a/Loxl3/Malt1/Ada/Cd81/Cd55/Fzd5/Prkcz/Anxa1/Nlrp3/Irf1/Fcer2a/Il18/Dpp4/Clec4n/Fut7/Fcer1a/Clec4g/Ighg2…	77
BP	GO:0031348	negative regulation of defense response	83/2524	268/28564	4.25177e-25	4.10296e-23	2.33987e-23	Ifi203/Adora2a/Mndal/Ifi208/Fcgr2b/Ets1/Gata3/Zdhhc18/Cx3cr1/Tap2/Klre1/Cst7/Klrd1/Alox5/Cd96/Spn/Arg2/Calcrl/Nlrc3/Ifi213/Siglece/Parp14/Nlrc5/Tap1/Ccr1/Slamf8/Smpdl3b/Ifi206/Ifi207/Nlrx1/Fgl2/Siglecg/Clec2d/F2rl1/Klrb1b/Mefv/Tyro3/Dusp10/Isg15/Il2ra/Trim21/Rab7b/Mfhas1/Nr1d2/Ifi205/Rora/Ppard/Ada/Socs3/Oas3/Il22ra2/Nt5e/Ctla2a/Nlrp3/Il10/Serpinb9/Pglyrp1/Tafa3/Tnfaip6/Ifi211/Igf1/Nr1h3/Pparg/Pt…	83
BP	GO:0002705	positive regulation of leukocyte mediated immunity	69/2524	194/28564	5.18128e-25	4.92301e-23	2.80754e-23	Cd160/H2-K1/Xcl1/H2-Q7/Cd226/Rasgrp1/H2-Q6/Il18r1/Gimap3/Gimap5/Gata3/H2-T23/H2-T10/Tbx21/Ifng/Itgam/Klrk1/H2-T24/Tap2/Klre1/Clnk/Lag3/H2-Q4/Klrd1/H2-T22/Klrc1/Fcgr3/Trp53bp1/Ulbp1/Rsad2/Ccl2/Msh2/Klri1/Arid5a/Klrc2/Il1r1/Klri2/Cd40/Klrb1c/Cd28/F2rl1/Klrc3/Il1b/H2-M2/Kit/Malt1/Cd81/Cd55/Fzd5/Prkcz/Nlrp3/Fcer2a/Sh2d1a/Crtam/Il18/Dpp4/Cadm1/Fcer1a/Scimp/Ighg2b/Tfrc/Il12b/Il2/Arg1/Il4/Cxcl1/Nectin2/…	69
BP	GO:0046632	alpha-beta T cell differentiation	56/2524	133/28564	8.57659e-25	8.02561e-23	4.57692e-23	Zfp683/Il2rg/Il4ra/Itk/Il18r1/Gimap3/Gimap1/Gimap5/Ly9/Bcl11b/Gata3/Ctsl/Zap70/Tcf7/Tbx21/Ifng/Gpr18/Zbtb16/Irf4/Hlx/Socs1/Spn/Stat3/Txk/Tox/Rsad2/Kmt2a/Klhl25/Ccr2/Braf/Ccr7/Satb1/Tnfsf8/Bcl2/Relb/Entpd7/Rora/Loxl3/Malt1/Ada/Prkcz/Anxa1/Nlrp3/Irf1/Eomes/Cracr2a/Lef1/Il18/Fut7/Ptger4/Il12b/Il2/Myb/Il27/Il4/Cd83	56
BP	GO:1902107	positive regulation of leukocyte differentiation	71/2524	211/28564	4.80597e-24	4.36495e-22	2.48928e-22	Lck/Adam8/Il2rg/Il4ra/Rasgrp1/Gimap3/Gimap5/Gata3/Tesc/Hsp90aa1/Zap70/Carmil2/Ifng/Gpr68/Itgam/Ctnnbip1/Il15ra/Zbtb16/Bad/Cd27/Hlx/Prkca/Socs1/Tox/Tespa1/Ccr1/Il4i1/Klhl25/Ccr2/Vsir/Ccl5/Csf1/Fes/Ccr7/Xbp1/Car2/Ocstamp/Ccl9/Dusp10/Tmem64/Cd4/Il2ra/Fos/Il15/Flt3l/Zfp36l1/Malt1/Axl/Wnt10b/Ada/Cd101/Ninj1/Itgb3/Prkcz/Anxa1/Cd40lg/Nlrp3/Irf1/Il10/Zbtb46/Tnfsf9/Lef1/Il18/Trib1/Il7r/Il12b/Ppargc1b/Il2/…	71
BP	GO:1903708	positive regulation of hemopoiesis	71/2524	211/28564	4.80597e-24	4.36495e-22	2.48928e-22	Lck/Adam8/Il2rg/Il4ra/Rasgrp1/Gimap3/Gimap5/Gata3/Tesc/Hsp90aa1/Zap70/Carmil2/Ifng/Gpr68/Itgam/Ctnnbip1/Il15ra/Zbtb16/Bad/Cd27/Hlx/Prkca/Socs1/Tox/Tespa1/Ccr1/Il4i1/Klhl25/Ccr2/Vsir/Ccl5/Csf1/Fes/Ccr7/Xbp1/Car2/Ocstamp/Ccl9/Dusp10/Tmem64/Cd4/Il2ra/Fos/Il15/Flt3l/Zfp36l1/Malt1/Axl/Wnt10b/Ada/Cd101/Ninj1/Itgb3/Prkcz/Anxa1/Cd40lg/Nlrp3/Irf1/Il10/Zbtb46/Tnfsf9/Lef1/Il18/Trib1/Il7r/Il12b/Ppargc1b/Il2/…	71
BP	GO:0070665	positive regulation of leukocyte proliferation	64/2524	176/28564	6.56203e-24	5.87349e-22	3.34959e-22	Xcl1/Card11/Il12rb2/Pycard/Zap70/Itgal/Carmil2/Prkcq/Ifng/Rasal3/Cd38/Nfatc2/Il12rb1/Il6st/Spn/Cd3e/Bst1/Mef2c/Myd88/Ccr2/Tnfrsf13c/Tirap/Cd40/Ccl5/Csf1/Ccr7/Cd28/Ocstamp/Ighd/Bcl2/Il1b/Nck2/Cd4/Il2ra/Il15/Lyn/Kit/Csf2rb/Flt3l/Cd274/Cd80/St6gal1/Pdcd1lg2/Cdkn1a/Tlr4/Ada/Cd81/H2-DMb2/Cd55/Csf2/Efnb1/Anxa1/Cd40lg/Ighm/Tnfsf9/Igf1/Il18/Tfrc/Il12b/Il2/Tnfrsf4/Il4/Ptk2/Cd209d	64
BP	GO:0002758	innate immune response-activating signaling pathway	68/2524	200/28564	2.2209e-23	1.95947e-21	1.11746e-21	Hspa1a/Lbp/Flot1/Hspa1b/Cd300lf/Igtp/Pycard/Klrk1/Klre1/Irak2/Klrd1/Irf4/Traf3/Cd14/Klrc1/Irgm1/Cd180/App/Dab2ip/Nod1/Tlr12/Gfi1/Rsad2/Slc15a4/Myd88/Smpdl3b/Nlrx1/Tlr6/Klri1/Tlr5/Klrc2/Tirap/Klri2/Cd40/Tlr13/F2rl1/Tlr8/Mefv/Irf7/Klrc3/Tyro3/Tnip1/Rab7b/Lyn/Mfhas1/Irgm2/Lacc1/Oasl1/Treml4/Tlr2/Tlr4/Clec4e/Ninj1/Oas3/Nlrp3/Irf1/Tnip3/Ddx60/Clec4n/Nr1h3/Slc15a3/Scimp/Nr1d1/Tlr11/Tlr3/Nfkbia/Acod1/Ltf	68
BP	GO:0045619	regulation of lymphocyte differentiation	72/2524	222/28564	2.79869e-23	2.43447e-21	1.38835e-21	Dtx1/Lck/Adam8/Zfp683/Il2rg/Il4ra/Ikzf3/Card11/Rasgrp1/Gimap3/Pglyrp2/Gimap5/Gata3/Hsp90aa1/Zap70/Tcf7/Tbx21/Carmil2/Ifng/Lag3/Il15ra/Zbtb16/Bad/Cd27/Hlx/Socs1/Tox/Zeb1/Tespa1/Slamf8/Il4i1/Prelid1/Klhl25/Ccr2/Vsir/Braf/Ccr7/Xbp1/Fgl2/Cd28/Dusp10/Il2ra/Il15/Flt3l/Loxl3/Zfp36l1/Malt1/Axl/Wnt10b/Ada/Prkcz/Anxa1/Ctla2a/Nlrp3/Irf1/Il10/Pglyrp1/Tnfsf9/Crtam/Lef1/Il18/H2-Oa/Hspb1/Clec4g/Nrarp/Il7r/Il2/I…	72
BP	GO:0034341	response to type II interferon	57/2524	146/28564	3.11473e-23	2.67174e-21	1.52367e-21	Xcl1/Gbp4/H2-Q7/Gbp8/Ifitm6/Igtp/Tgtp1/Ifng/Flnb/Gbp6/Il12rb1/Gbp5/Socs1/Irgm1/Stat1/Ccl6/Txk/Trp53/Gbp10/Parp14/Nlrc5/Gbp9/Ifitm1/Gbp3/Ccl2/Stxbp1/Cd40/Ccl5/Gbp2/Cdc42ep4/Mefv/Ccl9/Ifitm2/Shfl/Trim21/Rab7b/Irgm2/Vim/Tlr2/Tlr4/Irf1/Ccl4/Gbp2b/Ccl7/Cxcl16/Cdc42ep2/Pparg/Ciita/Dapk1/Il12b/Ccl22/Ccl1/Rab20/Mrc1/Arg1/Ccl17/Acod1	57
BP	GO:0050777	negative regulation of immune response	69/2524	207/28564	3.87214e-23	3.27594e-21	1.86823e-21	Cd160/Il4ra/Ifi203/Mndal/Il27ra/Ifi208/Pglyrp2/Fcgr2b/Zdhhc18/Tbx21/Ahr/Tap2/Klre1/Klrd1/Hlx/Cd96/Spn/Cr2/Arg2/Nlrc3/Ifi213/Parp14/Nlrc5/Tap1/Ccr1/Slamf8/Smpdl3b/Ifi206/Il4i1/Ifi207/Nlrx1/Ccr2/Hmox1/Vsir/Fgl2/Clec2d/Klrb1b/Tyro3/Dusp10/Isg15/Trim21/Ifi205/Loxl3/C9orf72/Alox15/Cd55/Oas3/Anxa1/Irf1/Il10/Serpinb9/Pglyrp1/Ifi211/Fcrlb/Pparg/Clec4g/Mmp12/Il7r/Il12b/Il2/Arg1/Serpinb9b/Il1rl1/Fer/Il4/Ct…	69
BP	GO:0051607	defense response to virus	86/2524	305/28564	7.27621e-23	6.07269e-21	3.46319e-21	Gbp4/Ncr1/Pml/Ifi203/Ifitm6/Mndal/Ifi208/Dhx9/Hsp90aa1/Pycard/Ifit3/Ifng/Ifit2/Prf1/Rnasel/Unc13d/Ifit1bl1/Il12rb1/Kcnj8/Traf3/Tspan32/Spn/Stat1/Ifi213/Nt5c3/Rsad2/Myd88/Trim34a/Ifit1/Mx2/Ifi206/Ifitm1/Oas1b/Gbp3/Ifi207/Nlrx1/Itgax/Cd40/Ccl5/Trim12a/Fgl2/Cd8a/Dtx3l/F2rl1/Plscr1/Tlr8/Irf7/Card9/Isg15/Ifitm2/Bcl2/Shfl/Oasl2/Il1b/Trim21/Ifit3b/Il15/Rab7b/Slfn9/Mov10/Ifi205/Cxcl9/Oasl1/Treml4/Traf3ip…	86
BP	GO:0002708	positive regulation of lymphocyte mediated immunity	61/2524	168/28564	8.1395e-23	6.70261e-21	3.82242e-21	Cd160/H2-K1/Xcl1/H2-Q7/Cd226/Rasgrp1/H2-Q6/Il18r1/Gimap3/Gimap5/Gata3/H2-T23/H2-T10/Tbx21/Ifng/Klrk1/H2-T24/Tap2/Klre1/Clnk/Lag3/H2-Q4/Klrd1/H2-T22/Klrc1/Fcgr3/Trp53bp1/Ulbp1/Rsad2/Msh2/Klri1/Arid5a/Klrc2/Il1r1/Klri2/Cd40/Klrb1c/Cd28/Klrc3/Il1b/H2-M2/Malt1/Cd81/Cd55/Fzd5/Prkcz/Nlrp3/Fcer2a/Sh2d1a/Crtam/Il18/Dpp4/Cadm1/Fcer1a/Ighg2b/Tfrc/Il12b/Il2/Il4/Nectin2/Raet1e	61
BP	GO:0140546	defense response to symbiont	86/2524	306/28564	9.26055e-23	7.52542e-21	4.29166e-21	Gbp4/Ncr1/Pml/Ifi203/Ifitm6/Mndal/Ifi208/Dhx9/Hsp90aa1/Pycard/Ifit3/Ifng/Ifit2/Prf1/Rnasel/Unc13d/Ifit1bl1/Il12rb1/Kcnj8/Traf3/Tspan32/Spn/Stat1/Ifi213/Nt5c3/Rsad2/Myd88/Trim34a/Ifit1/Mx2/Ifi206/Ifitm1/Oas1b/Gbp3/Ifi207/Nlrx1/Itgax/Cd40/Ccl5/Trim12a/Fgl2/Cd8a/Dtx3l/F2rl1/Plscr1/Tlr8/Irf7/Card9/Isg15/Ifitm2/Bcl2/Shfl/Oasl2/Il1b/Trim21/Ifit3b/Il15/Rab7b/Slfn9/Mov10/Ifi205/Cxcl9/Oasl1/Treml4/Traf3ip…	86
BP	GO:0042113	B cell activation	88/2524	318/28564	9.38292e-23	7.52583e-21	4.2919e-21	Il2rg/Pou2f2/Ikzf3/Card11/Rasgrp1/Swap70/Il27ra/Spib/Hdac7/Gimap1/Fcgr2b/Lax1/Prkcd/Tbx21/Ifng/Cd38/Ahr/Cdh17/Nfatc2/Dll1/Tpd52/Lat2/Bad/Cd27/Cd19/Cr2/Cd180/Cxcr5/Cd79a/Trp53/Bst1/Mef2c/Skap2/Trp53bp1/Blnk/Slc15a4/Slamf8/Bank1/Il4i1/Pou2af1/Msh2/Cd79b/Tnfrsf13c/Irf2bp2/Mfng/Tirap/Tbc1d10c/Cd40/Xbp1/Siglecg/Cd28/Bcl11a/Cd22/Ms4a1/Ighd/Bcl2/Rbpj/Lyn/Kit/Zfp36l1/Atm/Malt1/Hdac9/Traf3ip2/Cdkn1a/Tlr4/…	88
BP	GO:0052548	regulation of endopeptidase activity	96/2524	368/28564	1.17981e-22	9.34165e-21	5.32744e-21	Casp6/Hspa1b/Lck/Bin1/Thbs1/Pml/Ifi203/Mbp/Adora2a/Mndal/Ifi208/Serpina3g/Pycard/Tnfsf10/F2r/Ift57/Hip1r/Por/Cst7/Mical1/Bbc3/Bad/Picalm/Stat1/Stat3/App/Ifi213/Xdh/Nod1/Arrb1/Furin/Aph1c/Timp2/Ifi206/Prelid1/Cdkn2d/Tmed10/Cyfip2/Ifi207/Vsir/Rffl/Serpina3f/Mefv/Card9/Fcmr/Fasl/Myc/Lyn/Lgmn/Ifi205/Serpina3n/Atp2a3/Timp1/Serpinb6b/Psmb9/Malt1/P2rx1/Mmp9/Nlrp3/Serpinb9/Bmyc/Ifi211/Ptgs2/Tnfrsf23/Sfn/…	96
BP	GO:0031341	regulation of cell killing	58/2524	155/28564	1.59655e-22	1.24814e-20	7.118e-21	Cd160/H2-K1/H2-Q7/Cd226/Rasgrp1/H2-Q6/Gimap3/Gimap5/H2-T23/H2-T10/Cx3cr1/Ifng/Itgam/Prf1/Klrb1f/Klrk1/H2-T24/Tap2/Klre1/Lag3/Cfh/H2-Q4/Bad/Klrd1/H2-T22/Klrc1/Ulbp1/Tap1/Ccl2/Klri1/Klrc2/Klri2/Klrb1c/Clec2d/F2rl1/Klrb1b/Klrc3/H2-M2/Hsp90ab1/Cd55/Klrb1a/Serpinb9/Fcer2a/Sh2d1a/Crtam/Cadm1/Il7r/Il12b/Arg1/Serpinb9b/Dnase1l3/Il4/Cxcl1/Nectin2/Klrb1/Pomc/Raet1e/Cd5l	58
BP	GO:0002285	lymphocyte activation involved in immune response	71/2524	223/28564	1.90016e-22	1.46693e-20	8.36573e-21	Cd160/Zfp683/Il4ra/Swap70/Il27ra/Il18r1/Pglyrp2/Ly9/Gata3/Nkg7/Tbx21/Itgal/Psen2/Ifng/Cdh17/Dll1/Unc13d/Cd19/Irf4/Hlx/Spn/Stat3/Cd180/Trp53/Trp53bp1/Slc15a4/Kmt2a/Pou2af1/Msh2/Ccr2/Mfng/Rab27a/Clec4d/Cd40/Ccr7/Xbp1/Fgl2/Cd28/F2rl1/Relb/Entpd7/Rora/Loxl3/Malt1/Tlr4/Ada/Cd81/H2-DMb2/Clec4e/Prkcz/Anxa1/Cd40lg/Nlrp3/Irf1/Il10/Pglyrp1/Eomes/Cracr2a/Lef1/Il18/Enpp1/Ptger4/Tfrc/Ccr6/Il12b/Il2/Myb/Ung/Il…	71
BP	GO:0002700	regulation of production of molecular mediator of immune response	68/2524	208/28564	2.7696e-22	2.11173e-20	1.2043e-20	Cd160/Xcl1/Cd226/Il4ra/Il27ra/Il18r1/Gimap3/Fcgr2b/Gimap5/Gata3/Pycard/Tbx21/Ifng/Clnk/Cd27/Cd96/Nod1/Trp53bp1/Rsad2/Atg9a/Slc15a4/Myd88/Nlrx1/Msh2/Ccr2/Hmox1/Arid5a/Il1r1/Vsir/Tirap/Cd40/Xbp1/Siglecg/Cd28/F2rl1/Cd22/Card9/Il1b/Kit/Lacc1/Malt1/Axl/Tlr2/Tlr4/Cd81/Cd55/Fzd5/Prkcz/Cd40lg/Nlrp3/Ighm/Il10/Il18/Fcer1a/Scimp/Sema7a/Vpreb3/Tfrc/Apoa2/Rbp4/Il2/Arg1/Tlr3/Mzb1/Apoa1/Tnfrsf4/Il4/Nr4a3	68
BP	GO:0050878	regulation of body fluid levels	93/2524	354/28564	3.20699e-22	2.41541e-20	1.37748e-20	F10/Thbs1/Pdgfb/Adora2a/P2ry12/Heg1/Hif1a/F5/Prkcd/Nbeal2/Ext1/Mllt6/Prkcq/Ptpro/F2r/Sytl2/Cfh/Enpp4/Tspan32/Prkca/Txk/Xdh/P2ry2/Tec/Pear1/Hpse/Stxbp1/Mmp13/Rab27a/Wnk1/Xbp1/Papss2/F2rl1/Ccnd1/St3gal4/F13a1/Gja1/Tyro3/Adora3/Ddr1/Emilin2/Selp/Lyn/Mertk/Stk39/Pros1/Trpv4/F2rl2/Pla2g4a/Cd9/Traf3ip2/Axl/Socs2/P2rx1/Tlr4/Ada/Adcy6/Itgb3/Aplnr/Cd40lg/Ednrb/Slc7a11/F11r/Enpp1/Nr1h3/Ptger4/Plg/Plau/Kng1…	93
BP	GO:0050851	antigen receptor-mediated signaling pathway	62/2524	178/28564	4.55001e-22	3.38564e-20	1.9308e-20	Cd160/Plekha1/Lck/Cd226/Zfp683/Itk/Card11/Thy1/Prkd2/Gata3/Lax1/Zap70/Psen2/Carmil2/Ifng/Cd38/Nfatc2/Skap1/Sh2b2/Ubash3a/Prnp/Lat2/Pvrig/Cd19/Dusp3/Prkch/Txk/Cd79a/Plcg1/Cd3e/Mef2c/Blnk/Tespa1/Tec/Blk/Clec2i/Sla2/Cd79b/Wnk1/Skint3/Braf/Ccr7/Cd8a/Cd28/Cd22/Ms4a1/Bcl2/Cd247/Lyn/Malt1/Fcho1/Ada/Cd81/Trat1/Ighm/Bmx/Sh2d1a/Cacnb3/Bcl2a1d/Ctla4/Nfkbia/Nectin2	62
BP	GO:0032946	positive regulation of mononuclear cell proliferation	58/2524	160/28564	1.0082e-21	7.41265e-20	4.22735e-20	Xcl1/Card11/Il12rb2/Pycard/Zap70/Itgal/Carmil2/Prkcq/Ifng/Rasal3/Cd38/Nfatc2/Il12rb1/Il6st/Spn/Cd3e/Bst1/Mef2c/Myd88/Ccr2/Tnfrsf13c/Tirap/Cd40/Ccl5/Csf1/Ccr7/Cd28/Ighd/Bcl2/Il1b/Nck2/Cd4/Il2ra/Il15/Flt3l/Cd274/Cd80/St6gal1/Pdcd1lg2/Cdkn1a/Tlr4/Ada/Cd81/H2-DMb2/Cd55/Efnb1/Anxa1/Cd40lg/Ighm/Tnfsf9/Igf1/Il18/Tfrc/Il12b/Il2/Tnfrsf4/Il4/Cd209d	58
BP	GO:0050817	coagulation	63/2524	186/28564	1.15106e-21	8.36347e-20	4.76959e-20	F10/Thbs1/Pdgfb/P2ry12/F5/Prkcd/Nbeal2/Psen2/Prkcq/F2r/Cfh/Enpp4/Tspan32/Prkca/Txk/Tec/Pear1/Hpse/Stxbp1/Rab27a/Papss2/F2rl1/St3gal4/F13a1/Tyro3/Emilin2/Selp/Lyn/Mertk/Pros1/F2rl2/Pla2g4a/Cd9/Axl/P2rx1/Tlr4/Itgb3/Cd40lg/Slc7a11/F11r/Plg/Plau/Kng1/Itga2b/P2ry1/Serpinc1/Hrg/Pdgfa/Ptger3/F7/F2/Tspan9/Proc/Serpind1/F3/Serpinf2/Procr/Apoh/F8/Vtn/C9/Serping1/Gas6	63
BP	GO:0001909	leukocyte mediated cytotoxicity	62/2524	181/28564	1.23698e-21	8.88324e-20	5.06601e-20	Cd160/H2-K1/H2-Q7/Cd226/Rasgrp1/H2-Q6/Gimap3/Gimap5/Cd2/Nkg7/H2-T23/H2-T10/Cx3cr1/Gzmc/Itgam/Prf1/Klrb1f/Klrk1/H2-T24/Tap2/Klre1/Lag3/Unc13d/H2-Q4/Gzmb/Klrd1/H2-T22/Klrc1/Fcgr3/Ulbp1/Tap1/Myd88/Trem1/Ccl2/Klri1/Klrc2/Rab27a/Klri2/Klrb1c/Clec2d/F2rl1/Klrb1b/Klrc3/H2-M2/Klrb1a/Serpinb9/Sh2d1a/Crtam/Il18/Cadm1/Il7r/Il12b/Arg1/F2/Serpinb9b/Dnase1l3/Elane/Cxcl1/Nectin2/Klrb1/Pomc/Raet1e	62
BP	GO:0043367	CD4-positive, alpha-beta T cell differentiation	44/2524	96/28564	1.39892e-21	9.93072e-20	5.66338e-20	Il2rg/Il4ra/Il18r1/Gimap3/Gimap1/Gimap5/Ly9/Gata3/Ctsl/Tbx21/Ifng/Irf4/Hlx/Socs1/Spn/Stat3/Tox/Rsad2/Kmt2a/Klhl25/Ccr2/Braf/Ccr7/Satb1/Relb/Entpd7/Rora/Loxl3/Malt1/Prkcz/Anxa1/Nlrp3/Irf1/Cracr2a/Lef1/Il18/Fut7/Ptger4/Il12b/Il2/Myb/Il27/Il4/Cd83	44
BP	GO:0052547	regulation of peptidase activity	109/2524	466/28564	1.76417e-21	1.23813e-19	7.06092e-20	Casp6/Hspa1b/Lck/Bin1/Thbs1/Pml/Ifi203/Mbp/Adora2a/Mndal/Ifi208/Ctsl/Serpina3g/Pycard/Tnfsf10/F2r/Ift57/Ecm1/Hip1r/Por/Cst7/Mical1/Bbc3/Bad/Picalm/Stat1/Stat3/App/Ifi213/Xdh/Nod1/Arrb1/Furin/Aph1c/Spint2/Timp2/Ifi206/Prelid1/Cdkn2d/Tmed10/Cyfip2/Ifi207/Vsir/Rffl/Serpina3f/Mefv/Card9/Fcmr/Fasl/Myc/Lyn/Lgmn/Ifi205/Serpina3n/Atp2a3/Timp1/Serpinb6b/Psmb9/Malt1/P2rx1/Mmp9/Itih5/Slpi/Nlrp3/Serpinb9/Bmy…	109
BP	GO:0097530	granulocyte migration	58/2524	162/28564	2.05492e-21	1.42598e-19	8.13219e-20	Xcl1/Lbp/Adam8/Thbs1/Cxcl3/Sell/Dapk2/Ifng/Itgam/Prkca/Fcgr3/Ccl6/Bst1/C5ar1/Prex1/Myd88/Slamf8/Trem1/Jaml/Ccl2/Il1r1/Tirap/Ccl5/Csf1/Ccr7/Ccl9/Mcoln2/C5ar2/Il1b/Cmklr1/Cxcl9/Trpv4/Cxcl11/Pecam1/Tlr2/Anxa1/Prtn3/Tnfaip6/Ccl4/Itga9/Ccl7/Cxadr/Dpp4/Fut7/Ccr3/Ptger4/S100a8/Cxcl10/Cxcl2/Ccl22/Ccl1/Ptger3/Il4/Ppbp/Ptk2/Cxcl1/Ccl17/Edn1	58
BP	GO:0046634	regulation of alpha-beta T cell activation	49/2524	119/28564	2.30811e-21	1.58388e-19	9.03269e-20	Hsph1/Cd160/Xcl1/Zfp683/Il2rg/Il4ra/Tarm1/Card11/Adora2a/Il12rb2/Gimap3/Gimap5/Gata3/Zap70/Tbx21/Prkcq/Ifng/Rasal3/Zbtb16/Il12rb1/Hlx/Socs1/Arg2/Cd3e/Klhl25/Ccr2/Vsir/Ccr7/Cd28/Il2ra/Cd274/Cd80/Loxl3/Malt1/Ada/Cd81/Cd55/Prkcz/Anxa1/Nlrp3/Irf1/Crtam/Il18/Clec4g/Il12b/Il2/Il27/Il4/Cd83	49
BP	GO:0007596	blood coagulation	62/2524	183/28564	2.37516e-21	1.61198e-19	9.19292e-20	F10/Thbs1/Pdgfb/P2ry12/F5/Prkcd/Nbeal2/Prkcq/F2r/Cfh/Enpp4/Tspan32/Prkca/Txk/Tec/Pear1/Hpse/Stxbp1/Rab27a/Papss2/F2rl1/St3gal4/F13a1/Tyro3/Emilin2/Selp/Lyn/Mertk/Pros1/F2rl2/Pla2g4a/Cd9/Axl/P2rx1/Tlr4/Itgb3/Cd40lg/Slc7a11/F11r/Plg/Plau/Kng1/Itga2b/P2ry1/Serpinc1/Hrg/Pdgfa/Ptger3/F7/F2/Tspan9/Proc/Serpind1/F3/Serpinf2/Procr/Apoh/F8/Vtn/C9/Serping1/Gas6	62
BP	GO:0050920	regulation of chemotaxis	71/2524	232/28564	2.4543e-21	1.64758e-19	9.39599e-20	Xcl1/Lbp/Sema6b/Thbs1/Pdgfb/Swap70/Sell/Prkd2/P2ry12/Cxcr3/Dapk2/Sema4d/Padi2/Cx3cr1/Gpr18/Tnfsf14/Dusp3/Prkca/Sema4c/App/Bst1/Pla2g7/C5ar1/Ccr1/Slamf8/Sema6d/Trem1/Ccl2/Ccr2/Tirap/Ccl5/Csf1/Wnk1/Ccr7/Itga2/Dusp1/F2rl1/S1pr1/Mtus1/C5ar2/Il1b/Lyn/Lgmn/Stk39/Cmklr1/Trpv4/St6gal1/Agrn/Ninj1/Tnfaip6/Ccl7/Met/Lpar1/Dpp4/Plxna3/Sema7a/Hspb1/Ccr6/Vegfb/Tubb2b/Cxcl10/Ccl1/Hrg/F7/Adgra2/Il4/Vegfc/Ptk2/Cxc…	71
BP	GO:0002687	positive regulation of leukocyte migration	58/2524	164/28564	4.13154e-21	2.7437e-19	1.5647e-19	Xcl1/Lbp/Adam8/Thbs1/Thy1/Swap70/Sell/P2ry12/Dapk2/Pycard/Cx3cr1/Tnfsf14/Spn/App/Trp53/Tnfrsf18/Pla2g7/C5ar1/Ccr1/Trem1/Ccl2/Ccr2/Il1r1/Tirap/Ccl5/Csf1/Wnk1/Ccr7/Itga2/F2rl1/Adora3/Il1b/Selp/Lgmn/Stk39/Cmklr1/Trpv4/Mmp9/Pecam1/Tlr2/Itgb3/Ccl7/Fut7/Ptger4/Ccr6/Vegfb/Cxcl10/Ccl1/Itga2b/Ptger3/F7/Il4/Vegfc/Ptk2/Cxcl14/Lyve1/Edn1/Gas6	58
BP	GO:0002367	cytokine production involved in immune response	55/2524	149/28564	4.18396e-21	2.74895e-19	1.5677e-19	Cd160/Xcl1/Cd226/Rasgrp1/Il18r1/Gimap3/Gimap5/Gata3/Pycard/Tbx21/Psen2/Ifng/Clnk/Cd96/Nod1/Rsad2/Atg9a/Myd88/Trem1/Nlrx1/Ccr2/Hmox1/Arid5a/Il1r1/Vsir/Tirap/F2rl1/Card9/Il1b/Kit/Lacc1/Malt1/Traf3ip2/Axl/Slamf9/Tlr2/Tlr4/Cd81/Cd55/Fzd5/Prkcz/Nlrp3/Il10/Il18/Fcer1a/Scimp/Sema7a/Il12b/Apoa2/Arg1/Tlr3/Apoa1/Il4/Nr4a3/Gas6	55
BP	GO:0007599	hemostasis	62/2524	186/28564	6.1897e-21	4.02395e-19	2.29482e-19	F10/Thbs1/Pdgfb/P2ry12/F5/Prkcd/Nbeal2/Prkcq/F2r/Cfh/Enpp4/Tspan32/Prkca/Txk/Tec/Pear1/Hpse/Stxbp1/Rab27a/Papss2/F2rl1/St3gal4/F13a1/Tyro3/Emilin2/Selp/Lyn/Mertk/Pros1/F2rl2/Pla2g4a/Cd9/Axl/P2rx1/Tlr4/Itgb3/Cd40lg/Slc7a11/F11r/Plg/Plau/Kng1/Itga2b/P2ry1/Serpinc1/Hrg/Pdgfa/Ptger3/F7/F2/Tspan9/Proc/Serpind1/F3/Serpinf2/Procr/Apoh/F8/Vtn/C9/Serping1/Gas6	62
BP	GO:0045580	regulation of T cell differentiation	62/2524	188/28564	1.15654e-20	7.44043e-19	4.2432e-19	Dtx1/Lck/Adam8/Zfp683/Il2rg/Il4ra/Card11/Rasgrp1/Gimap3/Gimap5/Gata3/Hsp90aa1/Zap70/Tcf7/Tbx21/Carmil2/Ifng/Lag3/Zbtb16/Bad/Cd27/Hlx/Socs1/Tox/Zeb1/Tespa1/Il4i1/Prelid1/Klhl25/Ccr2/Vsir/Braf/Ccr7/Xbp1/Fgl2/Cd28/Dusp10/Il2ra/Il15/Loxl3/Malt1/Wnt10b/Ada/Prkcz/Anxa1/Ctla2a/Nlrp3/Irf1/Tnfsf9/Crtam/Lef1/Il18/H2-Oa/Hspb1/Clec4g/Nrarp/Il7r/Il2/Il27/Il4/Cd83/Ctla4	62
BP	GO:0050671	positive regulation of lymphocyte proliferation	56/2524	157/28564	1.23368e-20	7.85484e-19	4.47953e-19	Xcl1/Card11/Il12rb2/Pycard/Zap70/Itgal/Carmil2/Prkcq/Ifng/Rasal3/Cd38/Nfatc2/Il12rb1/Il6st/Spn/Cd3e/Bst1/Mef2c/Myd88/Ccr2/Tnfrsf13c/Tirap/Cd40/Ccl5/Ccr7/Cd28/Ighd/Bcl2/Il1b/Nck2/Cd4/Il2ra/Il15/Flt3l/Cd274/Cd80/Pdcd1lg2/Cdkn1a/Tlr4/Ada/Cd81/H2-DMb2/Cd55/Efnb1/Anxa1/Cd40lg/Ighm/Tnfsf9/Igf1/Il18/Tfrc/Il12b/Il2/Tnfrsf4/Il4/Cd209d	56
BP	GO:0050866	negative regulation of cell activation	69/2524	227/28564	1.36122e-20	8.57845e-19	4.8922e-19	Dtx1/Il4ra/Cd300lf/Pdgfb/Tarm1/Adora2a/Gimap3/Pglyrp2/Fcgr2b/Gimap5/Lax1/Prkcd/Tbx21/Milr1/Cst7/Clnk/Lag3/Prnp/Hlx/Tspan32/Dusp3/Socs1/Spn/Arg2/Emilin1/Bank1/Il4i1/Ccr2/Hmox1/Vsir/Tbc1d10c/Fgl2/Tyro3/Il2ra/Lyn/Mertk/Cd274/Cd80/Loxl3/Atm/Cd9/Pdcd1lg2/Axl/Anxa1/Irf1/Il10/Pglyrp1/Tafa3/Zbtb46/Crtam/Nr1h3/Pparg/Gnrh1/Hspb1/Clec4g/Cd200/Nrarp/Nr1d1/Il2/Arg1/Pdgfa/Ptger3/Sdc4/Glmn/Fer/Il4/Adgrf5/Ctla4/…	69
BP	GO:0019724	B cell mediated immunity	58/2524	168/28564	1.6057e-20	1.0017e-18	5.71258e-19	Xcl1/C1rl/Cd226/Il4ra/Pou2f2/Swap70/Il27ra/Gimap3/Il2rb/Fcgr2b/Gimap5/Prkcd/Tbx21/Ifng/Pirb/Cfh/Cd19/Cr2/Fcgr3/Trp53bp1/Slc15a4/Myd88/Il21r/Msh2/H2-Ob/Cd40/Fgl2/Cd28/Irf7/Card9/Ighd/Csf2rb/H2-Eb2/Traf3ip2/C1ra/Cd81/H2-DMb2/Cd55/Cd40lg/Ighm/Fcer2a/H2-Oa/Enpp1/Fcer1a/Igha/Ighg2b/Tfrc/Ccr6/C1qa/C1qc/Il12b/Il2/Ung/Il4/Cfi/Nectin2/C9/Serping1	58
BP	GO:0016064	immunoglobulin mediated immune response	57/2524	165/28564	3.3092e-20	2.04376e-18	1.16554e-18	Xcl1/C1rl/Cd226/Il4ra/Pou2f2/Swap70/Il27ra/Gimap3/Il2rb/Fcgr2b/Gimap5/Prkcd/Tbx21/Ifng/Cfh/Cd19/Cr2/Fcgr3/Trp53bp1/Slc15a4/Myd88/Il21r/Msh2/H2-Ob/Cd40/Fgl2/Cd28/Irf7/Card9/Ighd/Csf2rb/H2-Eb2/Traf3ip2/C1ra/Cd81/H2-DMb2/Cd55/Cd40lg/Ighm/Fcer2a/H2-Oa/Enpp1/Fcer1a/Igha/Ighg2b/Tfrc/Ccr6/C1qa/C1qc/Il12b/Il2/Ung/Il4/Cfi/Nectin2/C9/Serping1	57
BP	GO:0002688	regulation of leukocyte chemotaxis	49/2524	126/28564	4.35112e-20	2.66065e-18	1.51734e-18	Xcl1/Lbp/Thbs1/Swap70/Sell/Dapk2/Padi2/Cx3cr1/Gpr18/Tnfsf14/App/Bst1/Pla2g7/C5ar1/Ccr1/Slamf8/Trem1/Ccl2/Ccr2/Tirap/Ccl5/Csf1/Wnk1/Ccr7/Dusp1/F2rl1/Mtus1/C5ar2/Il1b/Lyn/Lgmn/Stk39/Cmklr1/Trpv4/Ninj1/Tnfaip6/Ccl7/Dpp4/Ccr6/Vegfb/Cxcl10/Ccl1/F7/Il4/Vegfc/Ptk2/Cxcl14/Edn1/Gas6	49
BP	GO:1990266	neutrophil migration	50/2524	132/28564	6.96931e-20	4.21985e-18	2.40653e-18	Xcl1/Lbp/Adam8/Cxcl3/Sell/Dapk2/Ifng/Itgam/Prkca/Fcgr3/Ccl6/Bst1/C5ar1/Prex1/Myd88/Slamf8/Trem1/Jaml/Ccl2/Il1r1/Tirap/Ccl5/Ccr7/Ccl9/Mcoln2/C5ar2/Il1b/Cxcl9/Cxcl11/Pecam1/Tlr2/Prtn3/Tnfaip6/Ccl4/Itga9/Ccl7/Cxadr/Dpp4/Fut7/Ptger4/S100a8/Cxcl10/Cxcl2/Ccl22/Ccl1/Ptger3/Ppbp/Cxcl1/Ccl17/Edn1	50
BP	GO:0071346	cellular response to type II interferon	47/2524	118/28564	7.80746e-20	4.68145e-18	2.66978e-18	Xcl1/Gbp4/H2-Q7/Gbp8/Igtp/Ifng/Flnb/Gbp6/Il12rb1/Gbp5/Socs1/Irgm1/Stat1/Ccl6/Txk/Trp53/Gbp10/Parp14/Nlrc5/Gbp9/Gbp3/Ccl2/Stxbp1/Ccl5/Gbp2/Cdc42ep4/Ccl9/Rab7b/Irgm2/Vim/Tlr2/Tlr4/Irf1/Ccl4/Gbp2b/Ccl7/Cdc42ep2/Pparg/Dapk1/Il12b/Ccl22/Ccl1/Rab20/Mrc1/Arg1/Ccl17/Acod1	47
BP	GO:0002237	response to molecule of bacterial origin	98/2524	414/28564	7.89336e-20	4.68744e-18	2.6732e-18	Lbp/Cxcl3/Cmpk2/Il12rb2/Adam9/Igtp/Fcgr2b/Pycard/Cx3cr1/Ifng/F2r/Klrk1/Tap2/Gbp6/Cfh/Irak2/Kcnj8/Cd14/Cd96/Prkca/Mgst1/Irgm1/Stat1/Cr2/Cd180/Nlrc3/Dab2ip/Ptger2/Sbno2/Mef2c/Gfi1/C5ar1/Gbp10/Myd88/Ccl2/Tlr6/Arid5a/Tirap/Map2k3/Ccl5/Trim12a/Ccr7/Xbp1/Gbp2/Plscr1/Card9/Dusp10/Tnip1/Il1b/Plscr4/Lyn/Irgm2/Ace/Cd274/Cxcl9/Wfdc21/Cd80/Ppard/Malt1/Pdcd1lg2/Axl/Vim/Cxcl11/Noct/Tlr2/Tlr4/Cd55/Fzd5/Slpi/Nlr…	98
BP	GO:0042098	T cell proliferation	70/2524	243/28564	1.98058e-19	1.16496e-17	6.64364e-18	Xcl1/Tarm1/Card11/Rasgrp1/Il12rb2/Itgad/Pycard/Zap70/Itgal/Carmil2/Prkcq/Ifng/Rasal3/Itgam/Prnp/Il12rb1/Il6st/Tnfrsf9/Tspan32/Spn/Arg2/Trp53/Cd3e/Il4i1/Clec2i/Ccr2/Vsir/Tnfrsf13c/Ccl5/Ccr7/Satb1/Cd28/Gja1/Il1b/Nck2/Cd4/Il2ra/Myc/Il15/Cd274/Cd80/Malt1/Pdcd1lg2/Cd81/H2-DMb2/Cd55/Efnb1/Anxa1/Cd40lg/Sh2d2a/Irf1/Tnfsf9/Crtam/Igf1/Il18/Gnrh1/Clec4g/Tfrc/Il12b/Il2/Arg1/Sdc4/Glmn/Il27/Tnfrsf4/Il4/Ctla4/Z…	70
BP	GO:0002695	negative regulation of leukocyte activation	63/2524	204/28564	2.57076e-19	1.49783e-17	8.54198e-18	Dtx1/Il4ra/Cd300lf/Tarm1/Adora2a/Gimap3/Pglyrp2/Fcgr2b/Gimap5/Lax1/Tbx21/Milr1/Cst7/Clnk/Lag3/Prnp/Hlx/Tspan32/Dusp3/Socs1/Spn/Arg2/Bank1/Il4i1/Ccr2/Hmox1/Vsir/Tbc1d10c/Fgl2/Tyro3/Il2ra/Lyn/Mertk/Cd274/Cd80/Loxl3/Atm/Pdcd1lg2/Axl/Anxa1/Irf1/Il10/Pglyrp1/Tafa3/Zbtb46/Crtam/Nr1h3/Pparg/Gnrh1/Hspb1/Clec4g/Cd200/Nrarp/Nr1d1/Il2/Arg1/Sdc4/Glmn/Fer/Il4/Adgrf5/Ctla4/Vsig4	63
BP	GO:0002821	positive regulation of adaptive immune response	57/2524	172/28564	3.16543e-19	1.82707e-17	1.04196e-17	H2-K1/Xcl1/H2-Q7/Cd226/Il27ra/H2-Q6/Il18r1/Gimap3/Gimap5/Gata3/H2-T23/Pycard/H2-T10/Tbx21/Prkcq/Ifng/H2-T24/Tap2/Skap1/Il12rb1/H2-Q4/H2-T22/Fcgr3/Trp53bp1/Ulbp1/Rsad2/Msh2/Ccr2/Arid5a/Il1r1/Tnfrsf13c/Cd40/Cd28/Card9/Il1b/Cd4/H2-M2/Cd274/Pla2g4a/Malt1/Ada/Cd81/Cd55/Fzd5/Prkcz/Nlrp3/Fcer2a/Il18/Clec4n/Fcer1a/Ighg2b/Tfrc/Il12b/Il2/Il4/Nectin2/Raet1e	57
BP	GO:0002718	regulation of cytokine production involved in immune response	48/2524	127/28564	4.24065e-19	2.42502e-17	1.38296e-17	Cd160/Xcl1/Cd226/Il18r1/Gimap3/Gimap5/Gata3/Pycard/Tbx21/Ifng/Clnk/Cd96/Nod1/Rsad2/Atg9a/Myd88/Nlrx1/Ccr2/Hmox1/Arid5a/Il1r1/Vsir/Tirap/F2rl1/Card9/Il1b/Kit/Lacc1/Malt1/Axl/Tlr2/Tlr4/Cd81/Cd55/Fzd5/Prkcz/Nlrp3/Il10/Il18/Fcer1a/Scimp/Sema7a/Apoa2/Arg1/Tlr3/Apoa1/Il4/Nr4a3	48
BP	GO:0043087	regulation of GTPase activity	87/2524	353/28564	6.17643e-19	3.45435e-17	1.96998e-17	Xcl1/Arhgap24/Bin1/Thy1/Sipa1l2/Rasgrp1/Tbc1d14/Pycard/Rasgrp2/Sema4d/Tbc1d15/F2r/Rasal3/Arap3/Snx18/Picalm/Arhgef5/Rasa4/Ccl6/Pot1b/Dab2ip/Arrb1/Chn2/Prex1/Sipa1l1/Tbc1d8/Ccl2/Gnb5/Lrrk2/Plxnc1/Tbc1d10c/Cd40/Ccl5/Ralgps2/Wnk1/Ccr7/Rap1gap2/Plxnd1/F2rl1/S1pr1/Gpsm1/Fgd6/Ccl9/Rabgap1l/Pkp4/Rasgrp3/Dock9/Vav2/Rasgrf1/Als2cl/C9orf72/Bcar3/Agrn/Pecam1/Sh3bp1/Ralgps1/Itga6/Ralgds/Prtn3/Ccpg1/Tbc1d4/Cc…	87
BP	GO:0070371	ERK1 and ERK2 cascade	87/2524	353/28564	6.17643e-19	3.45435e-17	1.96998e-17	Xcl1/Pdgfb/Rasgrp1/Prkd2/Nrg1/Gcnt2/Pycard/F2r/Camk2d/Dusp3/Prkca/Ccl6/App/Emilin1/Dab2ip/Nod1/Arrb1/Ptpn1/Rras/C5ar1/Ccr1/Lrp1/Glipr2/Atp6v0c/Ccl2/Tirap/Tbc1d10c/Ccl5/Cysltr2/Braf/Xbp1/Dab2/Spred1/Dusp1/F2rl1/Mturn/Ccl9/L1cam/Card9/Dusp10/C5ar2/Tnip1/Il1b/Cd4/Myc/Lyn/Mfhas1/Trpv4/Gpr55/Zfp36l1/Alox15/Acta2/Tlr2/Tlr4/Itgb3/Prkcz/Bmyc/Ccl4/Ccl7/Igf1/Bmp2/Ccr3/Epha4/Ptger4/Scimp/Sema7a/Vegfb/Spry1/…	87
BP	GO:0032612	interleukin-1 production	48/2524	128/28564	6.20843e-19	3.45435e-17	1.96998e-17	Pml/Ifi203/Mndal/Ifi208/Pycard/Cx3cr1/Ifng/F2r/Il1r2/Gbp5/Stat3/Arg2/App/Nlrc3/Ifi213/Nod1/Sphk1/Myd88/Ifi206/Lilra5/Tmed10/Ifi207/Tlr6/Ccr7/F2rl1/Tlr8/Mefv/Ighd/Il1b/Ifi205/Malt1/Ffar1/Slamf9/Tlr2/Tlr4/Fzd5/Anxa1/Nlrp3/Ifi211/Tmem106a/Igf1/Lpl/Ptger4/Hspb1/Nlrp12/Ffar4/Apoa1/Gas6	48
BP	GO:0002824	positive regulation of adaptive immune response based on somatic recombination of immune receptors built from immunoglobulin superfamily domains	55/2524	164/28564	7.16858e-19	3.95296e-17	2.25433e-17	H2-K1/Xcl1/H2-Q7/Cd226/Il27ra/H2-Q6/Il18r1/Gimap3/Gimap5/Gata3/H2-T23/H2-T10/Tbx21/Prkcq/Ifng/H2-T24/Tap2/Il12rb1/H2-Q4/H2-T22/Fcgr3/Trp53bp1/Ulbp1/Rsad2/Msh2/Ccr2/Arid5a/Il1r1/Tnfrsf13c/Cd40/Cd28/Card9/Il1b/Cd4/H2-M2/Cd274/Pla2g4a/Malt1/Ada/Cd81/Cd55/Fzd5/Prkcz/Nlrp3/Fcer2a/Il18/Clec4n/Fcer1a/Ighg2b/Tfrc/Il12b/Il2/Il4/Nectin2/Raet1e	55
BP	GO:0001910	regulation of leukocyte mediated cytotoxicity	49/2524	134/28564	9.25634e-19	5.05904e-17	2.88511e-17	Cd160/H2-K1/H2-Q7/Cd226/Rasgrp1/H2-Q6/Gimap3/Gimap5/H2-T23/H2-T10/Cx3cr1/Itgam/Klrb1f/Klrk1/H2-T24/Tap2/Klre1/Lag3/H2-Q4/Klrd1/H2-T22/Klrc1/Ulbp1/Tap1/Ccl2/Klri1/Klrc2/Klri2/Klrb1c/Clec2d/F2rl1/Klrb1b/Klrc3/H2-M2/Klrb1a/Serpinb9/Sh2d1a/Crtam/Cadm1/Il7r/Il12b/Arg1/Serpinb9b/Dnase1l3/Cxcl1/Nectin2/Klrb1/Pomc/Raet1e	49
BP	GO:0072676	lymphocyte migration	44/2524	110/28564	9.58147e-19	5.19081e-17	2.96026e-17	Xcl1/Adam8/Il27ra/Cxcr3/Gata3/Pycard/Ext1/Tbx21/Padi2/Itgal/Stk10/Ecm1/Tnfsf14/Spn/Ccl6/App/Ccl2/Ccr2/Ccl5/Wnk1/Ccr7/S1pr1/Ccl9/Gpr15/Stk39/Itgb3/Ccl4/Ccl7/Cxcl16/Crtam/F11r/Fut7/Cadm1/Cd200/Ccr6/Cxcl10/Ccl22/Ccl1/Spns2/Ch25h/Cxcl14/Slc12a2/Ccl17/Gas6	44
BP	GO:0001667	ameboidal-type cell migration	104/2524	470/28564	1.08827e-18	5.84446e-17	3.33303e-17	Gpld1/Sema6b/Adam8/Thbs1/Pml/Glul/Pdgfb/Lcn2/Hdac7/Adam9/Prkd2/P2ry12/Hif1a/Ets1/Gata3/Sema4d/Fndc3b/Ifng/Lrg1/Dnaja4/Plekhg5/Tacstd2/Prkca/Sema4c/Akt3/Atp2b4/Dab2ip/Plcg1/Mef2c/Rras/Zfand5/Card10/Glipr2/Sema6d/Acvr1b/Pik3c2a/Hdac6/Hmox1/Rffl/Map2k3/Cd40/Braf/Arsb/Itga2/Spred1/Plxnd1/Dusp10/Arhgap4/Tmem201/Prr5l/Lgmn/Kit/Timp1/Bmp7/Ppard/Itga3/Gab2/Hdac9/Acta2/Rin2/Mmp9/Pecam1/Sh3bp1/Efnb1/Itgb3/…	104
BP	GO:0051346	negative regulation of hydrolase activity	89/2524	370/28564	1.31494e-18	7.00093e-17	3.99255e-17	Slc39a14/Hspa1b/Bin1/Thbs1/Ifi203/Adora2a/Mndal/Ifi208/Serpina3g/Sema4d/Ahr/Ecm1/Por/Cst7/Mical1/Lpin1/Picalm/App/Ifi213/Dab2ip/Arrb1/Spint2/Timp2/Ifi206/Sort1/Cdkn2d/Tmed10/Ifi207/Lrrk2/Rffl/Serpina3f/Wnk1/Gpsm1/Fcmr/Ifi205/Serpina3n/Timp1/Serpinb6b/Hdac9/Mmp9/Pecam1/Prkcz/Itih5/Anxa1/Slpi/Bicd1/Serpinb9/Ifi211/Ptgs2/Sfn/Igf1/Gzma/F11r/Kng1/Csta2/Lepr/Simc1/Spry1/Serpina1c/Serpina1d/Spry2/Apoa2/…	89
BP	GO:0002228	natural killer cell mediated immunity	40/2524	93/28564	1.60757e-18	8.48578e-17	4.83935e-17	Cd160/Cd226/Rasgrp1/Gimap3/Gimap5/Cd2/Nkg7/Gzmc/Klrb1f/Klrk1/Tap2/Klre1/Clnk/Lag3/Unc13d/Gzmb/Klrd1/Cd96/Klrc1/Ulbp1/Tap1/Klri1/Klrc2/Rab27a/Klri2/Klrb1c/Clec2d/Klrb1b/Klrc3/Klrb1a/Serpinb9/Sh2d1a/Crtam/Il18/Dpp4/Cadm1/Il12b/Serpinb9b/Nectin2/Klrb1	40
BP	GO:0002526	acute inflammatory response	45/2524	116/28564	1.62229e-18	8.49091e-17	4.84227e-17	Saa3/Lbp/Casp6/Adam8/Fcgr2b/Hp/Ext1/Ctnnbip1/Alox5/Spn/Stat3/Fcgr3/Hpse/Trem1/Ccl5/Ccr7/Sigirr/Plscr1/Alox5ap/Il1b/Serpina3n/Saa2/Nlrp3/Serpinb9/Ednrb/Ptgs2/Fut7/Pparg/Fcer1a/Saa1/Ighg2b/Ptger3/F7/F2/Dnase1l3/F3/Serpinf2/Elane/Cd163/Il4/F8/Ahsg/Cxcl1/Serpina1b/Ptges	45
BP	GO:0002221	pattern recognition receptor signaling pathway	59/2524	189/28564	1.97108e-18	1.02297e-16	5.8339e-17	Hspa1a/Lbp/Flot1/Hspa1b/Cd300lf/Igtp/Pycard/Irak2/Irf4/Traf3/Cd14/Irgm1/Cd180/App/Dab2ip/Nod1/Tlr12/Gfi1/Rsad2/Slc15a4/Myd88/Smpdl3b/Nlrx1/Tlr6/Tlr5/Tirap/Cd40/Tlr13/F2rl1/Tlr8/Mefv/Irf7/Tyro3/Tnip1/Rab7b/Lyn/Mfhas1/Irgm2/Lacc1/Oasl1/Treml4/Tlr2/Tlr4/Clec4e/Ninj1/Oas3/Nlrp3/Irf1/Tnip3/Ddx60/Nr1h3/Slc15a3/Scimp/Nr1d1/Tlr11/Tlr3/Nfkbia/Acod1/Ltf	59
BP	GO:0051090	regulation of DNA-binding transcription factor activity	100/2524	447/28564	2.27764e-18	1.16254e-16	6.62981e-17	Flot2/Hspa1a/Flot1/Hspa1b/Adam8/Hdac4/Card11/Psma6/Il18r1/Traf1/Prkd2/Fcgr2b/Dhx9/Ppp2cb/Pycard/Trim14/Prkcq/Cx3cr1/Crtc3/Ctnnbip1/Prnp/Lpar5/Irak2/Traf3/Il1rap/Prkch/Arhgef5/Stat3/App/Nlrc3/Dab2ip/Nod1/Arrb1/Sphk1/Gfi1/Nlrc5/Myd88/Trim34a/Prmt2/Tlr6/Hmox1/Lrrk2/Tirap/Cd40/Trim12a/Sigirr/Mturn/Card9/Adora3/Trim37/Il1b/Trim21/Rab7b/Rps6ka5/Kit/Trib2/Cmklr1/Malt1/Wnt10b/Tlr2/Tlr4/Cacna1d/E2f1/Prkcz…	100
BP	GO:1901652	response to peptide	100/2524	447/28564	2.27764e-18	1.16254e-16	6.62981e-17	Gpld1/Slc39a14/Fcgr2b/Plcb1/Sesn3/Serpina3g/Prkcd/Rab31/Prkcq/Eif4ebp1/Pkm/Sh2b2/Stat4/Prnp/Inppl1/Sesn2/Lpin1/Pde3b/Prkca/Socs1/Stat1/Stat3/Akt3/App/Slc2a1/Trp53/Nod1/Ptpn1/Cry1/Lrp1/Sort1/Cacnb1/Tlr6/Serpina3f/Braf/Nucb2/Xbp1/Car2/Pld1/Gja1/Pck2/Card9/Il1b/Pid1/Slc27a1/Lgmn/Serpina3n/Soga1/Trpv4/Cacybp/Zfp36l1/Ptprv/Hdac9/Bcar3/Socs2/Vim/Mmp9/Tlr4/Atp1a3/Fpr2/Socs3/Adcy6/Prkcz/Anxa1/Irf1/Tbc1d4…	100
BP	GO:1901342	regulation of vasculature development	79/2524	309/28564	2.53692e-18	1.28426e-16	7.32402e-17	Cd160/Thbs1/Pml/Glul/Rnh1/Prkd2/Cxcr3/Hif1a/Ets1/Cx3cr1/Lrg1/Ppp1r16b/Ecm1/Dll1/Pkm/Alox5/Pde3b/Prkca/Stat1/Stat3/Akt3/Emilin1/Atp2b4/Dab2ip/Plcg1/Sphk1/Rras/C5ar1/Flt1/Gab1/Hpse/Ccl2/Ccr2/Hmox1/Itgax/Cd40/Mydgf/Ccl5/Cysltr2/Xbp1/Spred1/Plxnd1/Il1b/Fasl/Emilin2/Pak4/Itga5/Mmp9/Ninj1/Itgb3/Aplnr/Il10/Jup/Ccr3/Pparg/Ptger4/Plg/Gata2/Cysltr1/Hspb1/Gadd45a/Vegfb/Spry2/Cxcl10/Cma1/Rapgef3/Hrg/Angptl3/…	79
BP	GO:0032652	regulation of interleukin-1 production	46/2524	122/28564	2.57867e-18	1.29478e-16	7.38402e-17	Pml/Ifi203/Mndal/Ifi208/Pycard/Cx3cr1/Ifng/F2r/Il1r2/Gbp5/Stat3/Arg2/App/Nlrc3/Ifi213/Nod1/Sphk1/Myd88/Ifi206/Lilra5/Tmed10/Ifi207/Tlr6/Ccr7/F2rl1/Tlr8/Mefv/Ighd/Ifi205/Malt1/Ffar1/Tlr2/Tlr4/Fzd5/Anxa1/Nlrp3/Ifi211/Tmem106a/Igf1/Lpl/Ptger4/Hspb1/Nlrp12/Ffar4/Apoa1/Gas6	46
BP	GO:2000514	regulation of CD4-positive, alpha-beta T cell activation	36/2524	77/28564	2.85557e-18	1.42226e-16	8.11098e-17	Cd160/Xcl1/Il2rg/Il4ra/Tarm1/Card11/Gimap3/Gimap5/Gata3/Tbx21/Prkcq/Ifng/Hlx/Socs1/Arg2/Cd3e/Klhl25/Ccr2/Vsir/Ccr7/Cd28/Il2ra/Cd274/Loxl3/Malt1/Cd81/Cd55/Prkcz/Anxa1/Nlrp3/Irf1/Il18/Il2/Il27/Il4/Cd83	36
BP	GO:0002702	positive regulation of production of molecular mediator of immune response	50/2524	143/28564	3.71527e-18	1.8248e-16	1.04066e-16	Cd160/Xcl1/Cd226/Il4ra/Il18r1/Gimap3/Gimap5/Gata3/Pycard/Tbx21/Ifng/Clnk/Cd27/Nod1/Trp53bp1/Rsad2/Myd88/Msh2/Arid5a/Il1r1/Tirap/Cd40/Xbp1/Cd28/F2rl1/Card9/Il1b/Kit/Lacc1/Malt1/Tlr2/Tlr4/Cd81/Cd55/Fzd5/Prkcz/Nlrp3/Il10/Il18/Fcer1a/Scimp/Sema7a/Tfrc/Rbp4/Il2/Tlr3/Mzb1/Tnfrsf4/Il4/Nr4a3	50
BP	GO:0032729	positive regulation of type II interferon production	38/2524	86/28564	3.72288e-18	1.8248e-16	1.04066e-16	Cd160/Cd226/Rasgrp1/Il27ra/Il18r1/Il12rb2/Slc7a5/Cd2/Pycard/Carmil2/Klrk1/Zfpm1/Klre1/Il12rb1/Cd27/Cd14/App/Txk/Cd3e/Ulbp1/Ccr2/Arid5a/Il1r1/Tnfrsf13c/F2rl1/Tlr8/Isg15/Il1b/Tlr4/Fzd5/Cd40lg/Tnfsf9/Crtam/Il18/Il12b/Il2/Tlr3/Il27	38
BP	GO:0045765	regulation of angiogenesis	78/2524	305/28564	4.07965e-18	1.98393e-16	1.13141e-16	Cd160/Thbs1/Pml/Glul/Rnh1/Prkd2/Cxcr3/Hif1a/Ets1/Cx3cr1/Lrg1/Ppp1r16b/Ecm1/Dll1/Pkm/Alox5/Pde3b/Prkca/Stat1/Stat3/Akt3/Emilin1/Atp2b4/Dab2ip/Plcg1/Sphk1/Rras/C5ar1/Flt1/Gab1/Hpse/Ccl2/Ccr2/Hmox1/Itgax/Cd40/Mydgf/Ccl5/Cysltr2/Xbp1/Spred1/Plxnd1/Il1b/Fasl/Emilin2/Pak4/Itga5/Mmp9/Ninj1/Itgb3/Aplnr/Il10/Jup/Ccr3/Pparg/Plg/Gata2/Cysltr1/Hspb1/Gadd45a/Vegfb/Spry2/Cxcl10/Cma1/Rapgef3/Hrg/Angptl3/Brca1/A…	78
BP	GO:0001562	response to protozoan	27/2524	44/28564	4.78907e-18	2.31073e-16	1.31778e-16	Gbp4/Il4ra/Gbp8/Nkg7/Ifng/Gbp6/Irf4/Tspan32/Spn/Tlr12/Gbp10/Myd88/Gbp9/Gbp3/Cd40/Gbp2/Iigp1/Irgm2/Il10/Batf2/Gbp2b/Enpp1/Ier3/Il12b/Arg1/Il4/Trbv13-3	27
BP	GO:0002715	regulation of natural killer cell mediated immunity	33/2524	66/28564	5.42308e-18	2.59635e-16	1.48067e-16	Cd160/Cd226/Rasgrp1/Gimap3/Gimap5/Klrb1f/Klrk1/Tap2/Klre1/Clnk/Lag3/Klrd1/Cd96/Klrc1/Ulbp1/Tap1/Klri1/Klrc2/Klri2/Klrb1c/Clec2d/Klrb1b/Klrc3/Klrb1a/Serpinb9/Sh2d1a/Crtam/Dpp4/Cadm1/Il12b/Serpinb9b/Nectin2/Klrb1	33
BP	GO:0031343	positive regulation of cell killing	43/2524	110/28564	6.62865e-18	3.14912e-16	1.79591e-16	Cd160/H2-K1/H2-Q7/Cd226/Rasgrp1/H2-Q6/Gimap3/Gimap5/H2-T23/H2-T10/Ifng/Itgam/Prf1/Klrk1/H2-T24/Tap2/Klre1/Lag3/H2-Q4/Bad/Klrd1/H2-T22/Klrc1/Ulbp1/Ccl2/Klri1/Klrc2/Klri2/Klrb1c/F2rl1/Klrc3/H2-M2/Fcer2a/Sh2d1a/Crtam/Cadm1/Il12b/Arg1/Cxcl1/Nectin2/Pomc/Raet1e/Cd5l	43
BP	GO:0006909	phagocytosis	67/2524	240/28564	7.13499e-18	3.36379e-16	1.91833e-16	Lbp/Il2rg/Cd300lf/Thbs1/Il2rb/Fcgr2b/Pycard/Rab31/Itgal/Ifng/Itgam/Msr1/Il15ra/Unc13d/Fcgr3/Pot1b/Siglece/Sphk1/Myd88/Lrp1/Cd302/Pear1/Ccl2/Ccr2/Atg3/Rab27a/Ccr7/Itga2/F2rl1/Plscr1/Tyro3/Il1b/Sirpb1c/Il15/Rab7b/Cfp/Mertk/Pros1/Xkr6/Treml4/Alox15/Axl/Pecam1/Sh3bp1/Tlr2/Tlr4/Itgb3/Anxa1/Prtn3/Mex3b/Met/Nr1h3/Pparg/Gata2/Ighg2b/Lepr/Apoa2/Rab20/Xkr8/Havcr1/Timd4/Apoa1/Elane/Ptk2/Ahsg/Cebpe/Gas6	67
BP	GO:0032496	response to lipopolysaccharide	91/2524	394/28564	9.00244e-18	4.21205e-16	2.40209e-16	Lbp/Cxcl3/Cmpk2/Il12rb2/Adam9/Igtp/Pycard/Cx3cr1/Ifng/F2r/Klrk1/Gbp6/Cfh/Irak2/Kcnj8/Cd14/Cd96/Prkca/Mgst1/Irgm1/Stat1/Cr2/Cd180/Nlrc3/Dab2ip/Ptger2/Sbno2/Mef2c/Gfi1/Gbp10/Myd88/Ccl2/Arid5a/Tirap/Map2k3/Ccl5/Trim12a/Ccr7/Xbp1/Gbp2/Plscr1/Dusp10/Tnip1/Il1b/Plscr4/Lyn/Irgm2/Ace/Cd274/Cxcl9/Wfdc21/Cd80/Ppard/Malt1/Pdcd1lg2/Axl/Vim/Cxcl11/Noct/Tlr4/Cd55/Slpi/Nlrp3/Il10/Fcgr4/Tnip3/Ednrb/Ptgs2/Cxcl16/…	91
BP	GO:0035456	response to interferon-beta	34/2524	71/28564	9.61973e-18	4.46702e-16	2.5475e-16	Tgtp2/Ifi203/Ifi47/Ifitm6/Mndal/Ifi208/Igtp/Tgtp1/Ifit3/Gbp6/Irgm1/Stat1/Ifi213/Ifit1/Ifi206/Ifitm1/9930111J21Rik1/Gbp3/Ifi207/Gbp2/Plscr1/Iigp1/Ifitm2/Shfl/Gm12185/Irgm2/Ifi205/Gm4951/Irf1/Xaf1/Ifi211/Gbp2b/Gm11772/Acod1	34
BP	GO:0070372	regulation of ERK1 and ERK2 cascade	81/2524	329/28564	1.07269e-17	4.94396e-16	2.81949e-16	Xcl1/Pdgfb/Rasgrp1/Prkd2/Nrg1/Gcnt2/Pycard/F2r/Camk2d/Dusp3/Prkca/Ccl6/App/Emilin1/Dab2ip/Nod1/Arrb1/Ptpn1/Rras/C5ar1/Ccr1/Lrp1/Glipr2/Atp6v0c/Ccl2/Tirap/Tbc1d10c/Ccl5/Cysltr2/Braf/Xbp1/Dab2/Spred1/Dusp1/F2rl1/Mturn/Ccl9/L1cam/Card9/Dusp10/C5ar2/Tnip1/Il1b/Cd4/Lyn/Mfhas1/Trpv4/Gpr55/Alox15/Acta2/Tlr2/Tlr4/Itgb3/Prkcz/Ccl4/Ccl7/Igf1/Bmp2/Epha4/Scimp/Sema7a/Vegfb/Spry1/Spry2/Ccl22/Ccl1/P2ry1/Pdgfa/…	81
BP	GO:0071621	granulocyte chemotaxis	47/2524	131/28564	1.14226e-17	5.22564e-16	2.98013e-16	Xcl1/Lbp/Thbs1/Cxcl3/Sell/Dapk2/Ifng/Itgam/Prkca/Fcgr3/Ccl6/Bst1/C5ar1/Prex1/Trem1/Jaml/Ccl2/Tirap/Ccl5/Csf1/Ccr7/Ccl9/C5ar2/Il1b/Cmklr1/Cxcl9/Trpv4/Cxcl11/Anxa1/Tnfaip6/Ccl4/Itga9/Ccl7/Cxadr/Dpp4/Ccr3/S100a8/Cxcl10/Cxcl2/Ccl22/Ccl1/Il4/Ppbp/Ptk2/Cxcl1/Ccl17/Edn1	47
BP	GO:0050728	negative regulation of inflammatory response	51/2524	153/28564	1.7781e-17	8.07468e-16	4.6049e-16	Adora2a/Fcgr2b/Ets1/Gata3/Cx3cr1/Cst7/Alox5/Spn/Calcrl/Nlrc3/Siglece/Slamf8/Smpdl3b/Nlrx1/Siglecg/Mefv/Tyro3/Dusp10/Il2ra/Mfhas1/Nr1d2/Rora/Ppard/Ada/Socs3/Il22ra2/Nt5e/Ctla2a/Nlrp3/Il10/Pglyrp1/Tafa3/Tnfaip6/Igf1/Nr1h3/Pparg/Ptger4/Slc39a8/Ier3/Cd200/Nr1d1/Il12b/Il2/Proc/Nlrp12/Ffar4/Apoa1/Ptgis/Il4/Serpinf1/Acod1	51
BP	GO:0018108	peptidyl-tyrosine phosphorylation	80/2524	326/28564	2.09211e-17	9.43129e-16	5.37856e-16	Lck/Pdgfb/Thy1/Il12rb2/Dyrk2/Nrg1/Prkcd/Zap70/Sema4d/Psen2/Tnk2/Ifng/Prnp/Il12rb1/Il6st/Prkca/Socs1/App/Trp53/Ptpn1/Tnfrsf18/Cd3e/Bst1/Parp14/Flt1/Bank1/Blk/Lilra5/Prmt2/Aatk/Cd40/Ccl5/Fes/Ptpn4/Cd4/Ctnnd1/Ddr1/Il15/Lyn/Kit/Itga5/Ace/Cd80/Osm/Zfyve28/Agrn/Pecam1/Tlr4/Cd81/Unc119/Csf2/Socs3/Itgb3/Prkcz/Il22ra2/Irf1/Ighm/Igf1/Il18/Clec4n/Epha4/Ptger4/Fcer1a/Vegfb/Il12b/Il2/Areg/Hrg/Pdgfa/Src/Tspan9…	80
BP	GO:0002720	positive regulation of cytokine production involved in immune response	37/2524	86/28564	3.03661e-17	1.35899e-15	7.75019e-16	Cd160/Xcl1/Cd226/Il18r1/Gimap3/Gimap5/Gata3/Pycard/Tbx21/Ifng/Clnk/Nod1/Rsad2/Myd88/Arid5a/Il1r1/Tirap/F2rl1/Card9/Il1b/Kit/Lacc1/Malt1/Tlr2/Tlr4/Cd81/Cd55/Fzd5/Prkcz/Nlrp3/Il18/Fcer1a/Scimp/Sema7a/Tlr3/Il4/Nr4a3	37
BP	GO:0018212	peptidyl-tyrosine modification	80/2524	328/28564	3.06651e-17	1.3625e-15	7.77019e-16	Lck/Pdgfb/Thy1/Il12rb2/Dyrk2/Nrg1/Prkcd/Zap70/Sema4d/Psen2/Tnk2/Ifng/Prnp/Il12rb1/Il6st/Prkca/Socs1/App/Trp53/Ptpn1/Tnfrsf18/Cd3e/Bst1/Parp14/Flt1/Bank1/Blk/Lilra5/Prmt2/Aatk/Cd40/Ccl5/Fes/Ptpn4/Cd4/Ctnnd1/Ddr1/Il15/Lyn/Kit/Itga5/Ace/Cd80/Osm/Zfyve28/Agrn/Pecam1/Tlr4/Cd81/Unc119/Csf2/Socs3/Itgb3/Prkcz/Il22ra2/Irf1/Ighm/Igf1/Il18/Clec4n/Epha4/Ptger4/Fcer1a/Vegfb/Il12b/Il2/Areg/Hrg/Pdgfa/Src/Tspan9…	80
BP	GO:0031589	cell-substrate adhesion	86/2524	369/28564	3.99272e-17	1.76136e-15	1.00448e-15	Adam8/Plekha2/Thbs1/Pdgfb/Thy1/Adam9/Itgad/Gcnt2/Fndc3b/Itgal/Itgam/Skap1/Tacstd2/Unc13d/Cd96/Dusp3/Emilin1/Sorbs3/Cd3e/Bst1/Rras/Prex1/Lrp1/Lamc1/Hpse/P4hb/Trem1/Tesk2/Rab1a/Itgax/Cdk6/Csf1/Braf/Itga2/Fmn1/Dab2/L1cam/Tyro3/Bcl2/Utrn/Ddr1/Mertk/Actn1/Itga5/Ppard/Itga3/St6gal1/Alox15/Axl/Rin2/Pecam1/Nid2/Itga6/Ninj1/Itgb3/Prkcz/Peak1/Efemp2/Lamb3/Itga9/Jup/Arhgap6/Plg/Ajuba/Plau/Lama5/Mmp12/Lamb1/…	86
BP	GO:0042129	regulation of T cell proliferation	59/2524	201/28564	5.06352e-17	2.21789e-15	1.26484e-15	Xcl1/Tarm1/Card11/Il12rb2/Pycard/Zap70/Itgal/Carmil2/Prkcq/Ifng/Rasal3/Prnp/Il12rb1/Il6st/Tnfrsf9/Tspan32/Spn/Arg2/Cd3e/Il4i1/Clec2i/Ccr2/Vsir/Tnfrsf13c/Ccl5/Ccr7/Cd28/Il1b/Nck2/Cd4/Il2ra/Il15/Cd274/Cd80/Pdcd1lg2/Cd81/H2-DMb2/Cd55/Efnb1/Anxa1/Cd40lg/Irf1/Tnfsf9/Crtam/Igf1/Il18/Gnrh1/Clec4g/Tfrc/Il12b/Il2/Arg1/Sdc4/Glmn/Il27/Il4/Ctla4/Cd209d/Vsig4	59
BP	GO:0048872	homeostasis of number of cells	89/2524	391/28564	5.44192e-17	2.36685e-15	1.34979e-15	Hspa1a/Hspa1b/Cd7/Card11/Lat/Tet2/Gimap3/Fcgr2b/Gimap5/Hif1a/Ets1/Mafb/Plcb1/Gata3/Ext1/Carmil2/Cx3cr1/Ifng/F2r/Itgam/Klf13/Ahr/Zfpm1/Pirb/Sh2b2/Stat4/Chst3/Cfh/Arhgef5/Stat1/Stat3/Alas1/Akt3/Mef2c/Slc15a4/Gpr174/Kmt2a/Acvr1b/Ccl2/Ccr2/Hmox1/Tnfrsf13c/Gm36723/Cdk6/Csf1/Ccr7/Tmem14c/Card9/Isg15/Bcl2/Trgc1/Il2ra/Lipa/Lyn/Mfhas1/Mertk/Kit/Flt3l/Septin4/Zfp36l1/Traf3ip2/Ampd3/Axl/Ada/Racgap1/Kif3a/An…	89
BP	GO:0050729	positive regulation of inflammatory response	50/2524	152/28564	6.83757e-17	2.95307e-15	1.6841e-15	Lbp/Adam8/Dhx9/Ets1/Nkg7/Pycard/Ifng/Camk2n1/Mmp8/Prkca/Fcgr3/App/Lilra5/Tlr6/Ccr2/Lrrk2/Ccl5/Ccr7/Itga2/Cd28/Mefv/Alox5ap/Tnip1/Adora3/Il1b/Ace/Trpv4/Pla2g4a/Osm/Tlr2/Tlr4/Cd81/Ninj1/Nlrp3/Tafa3/Ptgs2/Il18/Lpl/Ptger4/Fcer1a/Adora2b/S100a8/Ighg2b/Ccl1/Ptger3/Il1rl1/Tlr3/Hyal2/Nfkbia/Egfr	50
BP	GO:0007264	small GTPase mediated signal transduction	94/2524	428/28564	8.46479e-17	3.63046e-15	2.07041e-15	Arhgap24/Flot1/Rhou/Sipa1l2/Rasgrp1/Rhof/Lat/Heg1/Prag1/Nrg1/Ppp2cb/Rasgrp2/Eps8/F2r/Sh2d3c/Rasal3/Gpr18/Plekhg5/Sh2b2/Camk2d/Gpr35/Rasa4/Dab2ip/Arrb1/Rras2/Arhgef3/Gpr174/Ccdc88c/Timp2/Sipa1l1/Rhoc/Hmox1/Celsr1/Ralgps2/Csf1/Itsn1/Nucb2/Rap1gap2/F2rl1/Cdc42ep4/Cdon/Arhgap26/Nradd/Rasgrp3/Dock9/Vav2/Rasgrf1/F2rl2/Gpr55/Rab30/Itga3/Psd3/Bcar3/Mcf2l/Ophn1/Pecam1/Sh3bp1/Cdc42ep1/Ralgps1/Dock4/Racgap1…	94
BP	GO:0002292	T cell differentiation involved in immune response	35/2524	80/28564	1.14243e-16	4.86595e-15	2.775e-15	Il4ra/Il18r1/Ly9/Gata3/Tbx21/Ifng/Irf4/Hlx/Spn/Stat3/Kmt2a/Ccr2/Clec4d/Ccr7/Fgl2/Relb/Entpd7/Rora/Loxl3/Malt1/Clec4e/Prkcz/Anxa1/Nlrp3/Irf1/Eomes/Cracr2a/Lef1/Il18/Ptger4/Il12b/Il2/Myb/Il27/Il4	35
BP	GO:0032611	interleukin-1 beta production	41/2524	108/28564	1.32254e-16	5.59452e-15	3.19049e-15	Pml/Ifi203/Mndal/Ifi208/Pycard/Cx3cr1/Ifng/F2r/Gbp5/Stat3/Arg2/App/Nlrc3/Ifi213/Nod1/Sphk1/Myd88/Ifi206/Lilra5/Ifi207/Tlr6/Ccr7/F2rl1/Tlr8/Mefv/Il1b/Ifi205/Malt1/Ffar1/Slamf9/Tlr2/Tlr4/Fzd5/Nlrp3/Ifi211/Tmem106a/Igf1/Lpl/Hspb1/Ffar4/Apoa1	41
BP	GO:0042267	natural killer cell mediated cytotoxicity	37/2524	90/28564	1.85959e-16	7.81282e-15	4.45556e-15	Cd160/Cd226/Rasgrp1/Gimap3/Gimap5/Cd2/Nkg7/Gzmc/Klrb1f/Klrk1/Tap2/Klre1/Lag3/Unc13d/Gzmb/Klrd1/Klrc1/Ulbp1/Tap1/Klri1/Klrc2/Rab27a/Klri2/Klrb1c/Clec2d/Klrb1b/Klrc3/Klrb1a/Serpinb9/Sh2d1a/Crtam/Il18/Cadm1/Il12b/Serpinb9b/Nectin2/Klrb1	37
BP	GO:0071706	tumor necrosis factor superfamily cytokine production	57/2524	195/28564	2.10414e-16	8.78053e-15	5.00744e-15	Lbp/Adam8/Thbs1/Rasgrp1/Il27ra/Dhx9/Cd2/Pycard/Psen2/Cx3cr1/Ifng/Gpr18/Mmp8/Cd14/Spn/Stat3/Fcgr3/Arg2/App/Nlrc3/Tspo/Nod1/Myd88/Lilra5/Zbtb20/Ccl2/Tlr6/Ccr2/Lrrk2/Arid5a/Vsir/Tirap/Ccr7/Card9/C5ar2/Cd274/Axl/Slamf9/Tlr2/Tlr4/Fzd5/Oas3/Il10/Ccl4/Tmem106a/Igf1/Il18/Lpl/Ptger4/Hspb1/Il12b/Clu/Tlr3/Il4/Pomc/Ltf/Gas6	57
BP	GO:0045621	positive regulation of lymphocyte differentiation	47/2524	140/28564	2.33919e-16	9.69587e-15	5.52945e-15	Lck/Adam8/Il2rg/Il4ra/Rasgrp1/Gimap3/Gimap5/Gata3/Hsp90aa1/Zap70/Carmil2/Ifng/Il15ra/Zbtb16/Bad/Cd27/Hlx/Socs1/Tox/Tespa1/Il4i1/Klhl25/Ccr2/Vsir/Ccr7/Xbp1/Dusp10/Il2ra/Il15/Flt3l/Malt1/Axl/Wnt10b/Ada/Prkcz/Anxa1/Nlrp3/Irf1/Il10/Tnfsf9/Lef1/Il18/Il7r/Il2/Il4/Cd83/Gas6	47
BP	GO:0042832	defense response to protozoan	24/2524	39/28564	3.13109e-16	1.28917e-14	7.35201e-15	Gbp4/Il4ra/Gbp8/Nkg7/Ifng/Gbp6/Irf4/Tspan32/Tlr12/Gbp10/Myd88/Gbp9/Gbp3/Cd40/Gbp2/Iigp1/Irgm2/Il10/Batf2/Gbp2b/Enpp1/Il12b/Arg1/Il4	24
BP	GO:0046635	positive regulation of alpha-beta T cell activation	34/2524	78/28564	3.57172e-16	1.46086e-14	8.33112e-15	Hsph1/Cd160/Xcl1/Il2rg/Il4ra/Card11/Il12rb2/Gimap3/Gimap5/Zap70/Prkcq/Ifng/Rasal3/Zbtb16/Il12rb1/Hlx/Socs1/Cd3e/Klhl25/Ccr2/Ccr7/Cd28/Cd80/Malt1/Ada/Cd81/Cd55/Prkcz/Anxa1/Nlrp3/Irf1/Il18/Il12b/Cd83	34
BP	GO:2000516	positive regulation of CD4-positive, alpha-beta T cell activation	25/2524	43/28564	5.09085e-16	2.06849e-14	1.17964e-14	Cd160/Xcl1/Il2rg/Il4ra/Card11/Gimap3/Gimap5/Prkcq/Ifng/Hlx/Socs1/Cd3e/Klhl25/Ccr2/Ccr7/Cd28/Malt1/Cd81/Cd55/Prkcz/Anxa1/Nlrp3/Irf1/Il18/Cd83	25
BP	GO:0032651	regulation of interleukin-1 beta production	39/2524	102/28564	5.46347e-16	2.20539e-14	1.25771e-14	Pml/Ifi203/Mndal/Ifi208/Pycard/Cx3cr1/Ifng/F2r/Gbp5/Stat3/Arg2/App/Nlrc3/Ifi213/Nod1/Sphk1/Myd88/Ifi206/Lilra5/Ifi207/Tlr6/Ccr7/F2rl1/Tlr8/Mefv/Ifi205/Malt1/Ffar1/Tlr2/Tlr4/Fzd5/Nlrp3/Ifi211/Tmem106a/Igf1/Lpl/Hspb1/Ffar4/Apoa1	39
BP	GO:0002698	negative regulation of immune effector process	47/2524	143/28564	5.98609e-16	2.40066e-14	1.36907e-14	Il4ra/Pglyrp2/Fcgr2b/Tbx21/Cx3cr1/Ahr/Tap2/Klre1/Klrd1/Hlx/Cd96/Spn/Cr2/Tap1/Atg9a/Slamf8/Il4i1/Nlrx1/Ccr2/Hmox1/Vsir/Fgl2/Siglecg/Clec2d/Klrb1b/Cd22/Dusp10/Loxl3/Axl/Cd55/Anxa1/Irf1/Il10/Serpinb9/Pglyrp1/Clec4g/Vpreb3/Il7r/Apoa2/Il2/Arg1/Serpinb9b/Apoa1/Fer/Il4/Vsig4/Serping1	47
BP	GO:1903555	regulation of tumor necrosis factor superfamily cytokine production	55/2524	188/28564	6.76308e-16	2.69476e-14	1.53679e-14	Lbp/Adam8/Thbs1/Rasgrp1/Il27ra/Dhx9/Cd2/Pycard/Cx3cr1/Ifng/Gpr18/Mmp8/Cd14/Spn/Stat3/Fcgr3/Arg2/App/Nlrc3/Tspo/Nod1/Myd88/Lilra5/Zbtb20/Ccl2/Tlr6/Ccr2/Lrrk2/Arid5a/Vsir/Tirap/Ccr7/Card9/C5ar2/Cd274/Axl/Tlr2/Tlr4/Fzd5/Oas3/Il10/Ccl4/Tmem106a/Igf1/Il18/Lpl/Ptger4/Hspb1/Il12b/Clu/Tlr3/Il4/Pomc/Ltf/Gas6	55
BP	GO:0042269	regulation of natural killer cell mediated cytotoxicity	30/2524	63/28564	9.75701e-16	3.86278e-14	2.2029e-14	Cd160/Cd226/Rasgrp1/Gimap3/Gimap5/Klrb1f/Klrk1/Tap2/Klre1/Lag3/Klrd1/Klrc1/Ulbp1/Tap1/Klri1/Klrc2/Klri2/Klrb1c/Clec2d/Klrb1b/Klrc3/Klrb1a/Serpinb9/Sh2d1a/Crtam/Cadm1/Il12b/Serpinb9b/Nectin2/Klrb1	30
BP	GO:0045861	negative regulation of proteolysis	83/2524	368/28564	1.07777e-15	4.2397e-14	2.41786e-14	Hspa1b/Bin1/Thbs1/Pml/Ifi203/Adora2a/Mndal/Ifi208/Serpina3g/Psen2/Ecm1/Por/Cst7/Mical1/Picalm/Il1r2/App/Trp53/Ifi213/Arrb1/Furin/Spint2/Timp2/Ifi206/Cdkn2d/Tmed10/Ifi207/Hdac6/Lrrk2/Alad/Rffl/Serpina3f/Fcmr/Trim21/Hsp90ab1/Ifi205/Serpina3n/Timp1/Serpinb6b/Ptpn3/Ophn1/Mmp9/Itih5/Slpi/Ctla2a/Il10/Serpinb9/Ifi211/Ptgs2/Sfn/Igf1/Epha4/Nr1h3/Plau/Kng1/Csta2/Simc1/Serpina1c/Serpina1d/Serpinc1/Bcl2a1d/H…	83
BP	GO:0001912	positive regulation of leukocyte mediated cytotoxicity	38/2524	99/28564	1.10915e-15	4.3355e-14	2.47249e-14	Cd160/H2-K1/H2-Q7/Cd226/Rasgrp1/H2-Q6/Gimap3/Gimap5/H2-T23/H2-T10/Itgam/Klrk1/H2-T24/Tap2/Klre1/Lag3/H2-Q4/Klrd1/H2-T22/Klrc1/Ulbp1/Ccl2/Klri1/Klrc2/Klri2/Klrb1c/F2rl1/Klrc3/H2-M2/Sh2d1a/Crtam/Cadm1/Il12b/Arg1/Cxcl1/Nectin2/Pomc/Raet1e	38
BP	GO:0042102	positive regulation of T cell proliferation	41/2524	114/28564	1.21738e-15	4.72865e-14	2.6967e-14	Xcl1/Card11/Il12rb2/Pycard/Zap70/Itgal/Carmil2/Prkcq/Ifng/Rasal3/Il12rb1/Il6st/Spn/Cd3e/Ccr2/Tnfrsf13c/Ccl5/Ccr7/Cd28/Il1b/Nck2/Cd4/Il2ra/Il15/Cd274/Cd80/Pdcd1lg2/Cd81/H2-DMb2/Cd55/Efnb1/Anxa1/Cd40lg/Tnfsf9/Igf1/Il18/Tfrc/Il12b/Il2/Il4/Cd209d	41
BP	GO:0050730	regulation of peptidyl-tyrosine phosphorylation	68/2524	270/28564	1.29853e-15	5.01234e-14	2.85848e-14	Lck/Pdgfb/Thy1/Nrg1/Prkcd/Sema4d/Psen2/Tnk2/Ifng/Prnp/Il6st/Prkca/Socs1/App/Trp53/Ptpn1/Tnfrsf18/Cd3e/Bst1/Parp14/Bank1/Lilra5/Prmt2/Cd40/Ccl5/Cd4/Ctnnd1/Il15/Lyn/Kit/Itga5/Ace/Cd80/Osm/Zfyve28/Agrn/Pecam1/Tlr4/Cd81/Unc119/Csf2/Socs3/Itgb3/Prkcz/Il22ra2/Irf1/Ighm/Igf1/Il18/Clec4n/Epha4/Ptger4/Fcer1a/Vegfb/Il12b/Il2/Areg/Hrg/Pdgfa/Src/Tspan9/Plpp3/Pdgfc/Il4/Hyal2/Vtn/Egfr/Gas6	68
BP	GO:0002690	positive regulation of leukocyte chemotaxis	38/2524	100/28564	1.63738e-15	6.28102e-14	3.582e-14	Xcl1/Lbp/Thbs1/Swap70/Sell/Dapk2/Cx3cr1/Tnfsf14/App/Pla2g7/C5ar1/Ccr1/Trem1/Ccl2/Ccr2/Tirap/Ccl5/Csf1/Wnk1/Ccr7/F2rl1/Il1b/Lgmn/Stk39/Cmklr1/Trpv4/Ccl7/Ccr6/Vegfb/Cxcl10/Ccl1/F7/Il4/Vegfc/Ptk2/Cxcl14/Edn1/Gas6	38
BP	GO:0030593	neutrophil chemotaxis	39/2524	105/28564	1.71593e-15	6.54172e-14	3.73067e-14	Xcl1/Lbp/Cxcl3/Sell/Dapk2/Ifng/Itgam/Prkca/Fcgr3/Ccl6/Bst1/C5ar1/Prex1/Trem1/Jaml/Ccl2/Tirap/Ccl5/Ccr7/Ccl9/C5ar2/Il1b/Cxcl9/Cxcl11/Tnfaip6/Ccl4/Itga9/Ccl7/Cxadr/Dpp4/S100a8/Cxcl10/Cxcl2/Ccl22/Ccl1/Ppbp/Cxcl1/Ccl17/Edn1	39
BP	GO:0032640	tumor necrosis factor production	55/2524	192/28564	1.85202e-15	7.01723e-14	4.00185e-14	Lbp/Thbs1/Rasgrp1/Il27ra/Dhx9/Cd2/Pycard/Psen2/Cx3cr1/Ifng/Gpr18/Mmp8/Cd14/Spn/Stat3/Fcgr3/Arg2/App/Nlrc3/Tspo/Nod1/Myd88/Lilra5/Zbtb20/Ccl2/Tlr6/Ccr2/Lrrk2/Arid5a/Vsir/Tirap/Ccr7/Card9/C5ar2/Axl/Slamf9/Tlr2/Tlr4/Fzd5/Oas3/Il10/Ccl4/Tmem106a/Igf1/Il18/Lpl/Ptger4/Hspb1/Il12b/Clu/Tlr3/Il4/Pomc/Ltf/Gas6	55
BP	GO:0070374	positive regulation of ERK1 and ERK2 cascade	61/2524	228/28564	1.86765e-15	7.0333e-14	4.01102e-14	Xcl1/Pdgfb/Rasgrp1/Prkd2/Nrg1/Gcnt2/Pycard/F2r/Camk2d/Prkca/Ccl6/App/Nod1/Arrb1/C5ar1/Ccr1/Lrp1/Glipr2/Atp6v0c/Ccl2/Tirap/Ccl5/Cysltr2/Braf/F2rl1/Mturn/Ccl9/Card9/C5ar2/Il1b/Cd4/Mfhas1/Trpv4/Gpr55/Alox15/Acta2/Tlr2/Tlr4/Itgb3/Prkcz/Ccl4/Ccl7/Igf1/Bmp2/Scimp/Sema7a/Vegfb/Spry2/Ccl22/Ccl1/P2ry1/Pdgfa/Sstr4/Src/Ffar4/Serpinf2/Inhba/Pdgfc/Ccl17/Egfr/Gas6	61
BP	GO:0051092	positive regulation of NF-kappaB transcription factor activity	49/2524	158/28564	1.99332e-15	7.46106e-14	4.25496e-14	Flot2/Hspa1a/Flot1/Hspa1b/Adam8/Card11/Psma6/Il18r1/Traf1/Prkd2/Dhx9/Pycard/Trim14/Prkcq/Cx3cr1/Irak2/Il1rap/Prkch/Stat3/App/Nod1/Sphk1/Myd88/Trim34a/Tlr6/Tirap/Cd40/Trim12a/Card9/Trim37/Il1b/Trim21/Rab7b/Rps6ka5/Malt1/Tlr2/Tlr4/Prkcz/Cd40lg/Nlrp3/Il18/Slco3a1/Tfrc/Trim13/Clu/Tlr3/Tgfbr3/Fer/Ltf	49
BP	GO:0002293	alpha-beta T cell differentiation involved in immune response	32/2524	73/28564	2.15935e-15	7.98888e-14	4.55597e-14	Il4ra/Il18r1/Ly9/Gata3/Tbx21/Ifng/Irf4/Hlx/Spn/Stat3/Kmt2a/Ccr2/Ccr7/Relb/Entpd7/Rora/Loxl3/Malt1/Prkcz/Anxa1/Nlrp3/Irf1/Eomes/Cracr2a/Lef1/Il18/Ptger4/Il12b/Il2/Myb/Il27/Il4	32
BP	GO:0045766	positive regulation of angiogenesis	53/2524	181/28564	2.17314e-15	7.98888e-14	4.55597e-14	Thbs1/Prkd2/Cxcr3/Hif1a/Ets1/Cx3cr1/Lrg1/Ecm1/Dll1/Pkm/Prkca/Stat3/Akt3/Emilin1/Plcg1/Sphk1/Rras/C5ar1/Flt1/Gab1/Hpse/Hmox1/Itgax/Cd40/Mydgf/Ccl5/Cysltr2/Xbp1/Il1b/Emilin2/Pak4/Itga5/Mmp9/Ninj1/Itgb3/Aplnr/Il10/Jup/Ccr3/Gata2/Cysltr1/Hspb1/Vegfb/Cma1/Rapgef3/Angptl3/Brca1/Tlr3/F3/Ptgis/Vegfc/Cela1/Aqp1	53
BP	GO:1904018	positive regulation of vasculature development	53/2524	181/28564	2.17314e-15	7.98888e-14	4.55597e-14	Thbs1/Prkd2/Cxcr3/Hif1a/Ets1/Cx3cr1/Lrg1/Ecm1/Dll1/Pkm/Prkca/Stat3/Akt3/Emilin1/Plcg1/Sphk1/Rras/C5ar1/Flt1/Gab1/Hpse/Hmox1/Itgax/Cd40/Mydgf/Ccl5/Cysltr2/Xbp1/Il1b/Emilin2/Pak4/Itga5/Mmp9/Ninj1/Itgb3/Aplnr/Il10/Jup/Ccr3/Gata2/Cysltr1/Hspb1/Vegfb/Cma1/Rapgef3/Angptl3/Brca1/Tlr3/F3/Ptgis/Vegfc/Cela1/Aqp1	53
BP	GO:0002717	positive regulation of natural killer cell mediated immunity	23/2524	38/28564	2.20328e-15	8.05177e-14	4.59183e-14	Cd160/Cd226/Rasgrp1/Gimap3/Gimap5/Klrk1/Klre1/Clnk/Lag3/Klrd1/Klrc1/Ulbp1/Klri1/Klrc2/Klri2/Klrb1c/Klrc3/Sh2d1a/Crtam/Dpp4/Cadm1/Il12b/Nectin2	23
BP	GO:0050921	positive regulation of chemotaxis	48/2524	153/28564	2.32256e-15	8.43772e-14	4.81194e-14	Xcl1/Lbp/Thbs1/Pdgfb/Swap70/Sell/Prkd2/P2ry12/Cxcr3/Dapk2/Cx3cr1/Tnfsf14/Prkca/App/Pla2g7/C5ar1/Ccr1/Trem1/Ccl2/Ccr2/Tirap/Ccl5/Csf1/Wnk1/Ccr7/Itga2/F2rl1/S1pr1/Il1b/Lgmn/Stk39/Cmklr1/Trpv4/Ccl7/Met/Lpar1/Hspb1/Ccr6/Vegfb/Cxcl10/Ccl1/F7/Il4/Vegfc/Ptk2/Cxcl14/Edn1/Gas6	48
BP	GO:0050864	regulation of B cell activation	47/2524	148/28564	2.67999e-15	9.67931e-14	5.52001e-14	Il2rg/Ikzf3/Card11/Il27ra/Fcgr2b/Tbx21/Ifng/Cd38/Ahr/Nfatc2/Bad/Cd27/Cd19/Bst1/Mef2c/Trp53bp1/Slc15a4/Slamf8/Bank1/Il4i1/Msh2/Tnfrsf13c/Tirap/Tbc1d10c/Cd40/Xbp1/Siglecg/Cd28/Cd22/Ighd/Bcl2/Lyn/Zfp36l1/Atm/Cdkn1a/Tlr4/Ada/Cd81/Cd40lg/Ighm/Il10/Tfrc/Il2/Mzb1/Tnfrsf4/Il4/Ctla4	47
BP	GO:0045637	regulation of myeloid cell differentiation	62/2524	236/28564	2.79164e-15	1.00239e-13	5.71655e-14	Hspa1a/Hspa1b/Adam8/Inpp4b/Hif1a/Ets1/Mafb/Tesc/Ifng/Gpr68/Itgam/Klf13/Zfpm1/Dll1/Pirb/Ctnnbip1/Zbtb16/Prkca/Stat1/Stat3/Mef2c/Ccr1/Clec2i/Acvr1b/Ccl5/Cdk6/Csf1/Fes/Car2/Clec2d/Mturn/Ocstamp/Ccl9/Isg15/Tmem64/Cd4/Myc/Fos/Rab7b/Lyn/Pira2/Gpr55/Zfp36l1/Cd101/Ninj1/Itgb3/Acvr2a/Tnfaip6/Bmyc/Zbtb46/Pilrb1/Lef1/Gata2/Trib1/Prxl2a/C1qc/Il12b/Ppargc1b/Myb/Inhba/Il4/Nfkbia	62
BP	GO:0071675	regulation of mononuclear cell migration	42/2524	122/28564	3.28293e-15	1.17199e-13	6.68372e-14	Xcl1/Adam8/Thbs1/Il27ra/Plcb1/Pycard/Padi2/Cx3cr1/Stk10/Ecm1/Tnfsf14/Spn/App/Pla2g7/C5ar1/Ccr1/Slamf8/Trem1/Ccl2/Ccr2/Ccl5/Csf1/Wnk1/Ccr7/Dusp1/Lyn/Lgmn/Stk39/Cmklr1/Trpv4/Ninj1/Itgb3/Ccl7/Cd200/Ccr6/Cxcl10/Ccl1/Spns2/Il4/Ptk2/Cxcl14/Gas6	42
BP	GO:0002287	alpha-beta T cell activation involved in immune response	32/2524	74/28564	3.48316e-15	1.23632e-13	7.05061e-14	Il4ra/Il18r1/Ly9/Gata3/Tbx21/Ifng/Irf4/Hlx/Spn/Stat3/Kmt2a/Ccr2/Ccr7/Relb/Entpd7/Rora/Loxl3/Malt1/Prkcz/Anxa1/Nlrp3/Irf1/Eomes/Cracr2a/Lef1/Il18/Ptger4/Il12b/Il2/Myb/Il27/Il4	32
BP	GO:0051091	positive regulation of DNA-binding transcription factor activity	68/2524	276/28564	4.23331e-15	1.494e-13	8.52009e-14	Flot2/Hspa1a/Flot1/Hspa1b/Adam8/Hdac4/Card11/Psma6/Il18r1/Traf1/Prkd2/Fcgr2b/Dhx9/Pycard/Trim14/Prkcq/Cx3cr1/Crtc3/Lpar5/Irak2/Il1rap/Prkch/Arhgef5/Stat3/App/Nod1/Sphk1/Myd88/Trim34a/Tlr6/Tirap/Cd40/Trim12a/Card9/Trim37/Il1b/Trim21/Rab7b/Rps6ka5/Kit/Malt1/Wnt10b/Tlr2/Tlr4/Cacna1d/Prkcz/Cd40lg/Nlrp3/Il10/Il18/Jup/Bmp2/Pparg/Ddit3/Slco3a1/Cd200/Tfrc/Ppargc1b/Trim13/Clu/Plpp3/Tlr3/Tgfbr3/Fer/Il4/Fzd…	68
BP	GO:0042063	gliogenesis	83/2524	378/28564	5.46956e-15	1.91932e-13	1.09457e-13	Dtx1/Bin1/Pdgfb/Adora2a/Gpc1/Slc7a5/P2ry12/Nrg1/Cx3cr1/Ifng/Cers2/Itgam/Dll1/B4galt6/Il6st/Prkch/Sun2/Mboat7/Stat3/App/Trp53/Cnp/Tspo/Dab2ip/Rras2/Rras/C5ar1/Abca2/Dbi/Myd88/Lrp1/Flt1/Syne2/Ccl2/Ccr2/Phgdh/Cdk6/Csf1/Kcnj10/Dusp10/Ttc21b/Il1b/Myc/Lyn/Atxn1/Cd9/Gpr157/Vim/Tlr2/Tlr4/E2f1/Anxa1/Vcan/Eomes/Hdac11/Igf1/Adgrg6/Lef1/Bmp2/Adam22/Enpp1/Epha4/Pparg/Nfia/Tspan2/Adgrg1/S100a8/Lepr/Nr1d1/C1qa/…	83
BP	GO:0032680	regulation of tumor necrosis factor production	53/2524	185/28564	5.95548e-15	2.07803e-13	1.18508e-13	Lbp/Thbs1/Rasgrp1/Il27ra/Dhx9/Cd2/Pycard/Cx3cr1/Ifng/Gpr18/Mmp8/Cd14/Spn/Stat3/Fcgr3/Arg2/App/Nlrc3/Tspo/Nod1/Myd88/Lilra5/Zbtb20/Ccl2/Tlr6/Ccr2/Lrrk2/Arid5a/Vsir/Tirap/Ccr7/Card9/C5ar2/Axl/Tlr2/Tlr4/Fzd5/Oas3/Il10/Ccl4/Tmem106a/Igf1/Il18/Lpl/Ptger4/Hspb1/Il12b/Clu/Tlr3/Il4/Pomc/Ltf/Gas6	53
BP	GO:0002456	T cell mediated immunity	49/2524	162/28564	6.00077e-15	2.08206e-13	1.18738e-13	H2-K1/Xcl1/H2-Q7/H2-Q6/Il18r1/Gata3/H2-T23/H2-T10/Tbx21/Prf1/Ahr/H2-T24/Tap2/H2-Q4/Gzmb/Klrd1/H2-T22/Spn/Cr2/Ulbp1/Rsad2/Il4i1/Ccr2/Arid5a/Il1r1/Vsir/Rab27a/Cd8a/Il1b/H2-M2/Treml4/Malt1/Cd81/Cd55/Fzd5/Prkcz/Nlrp3/Serpinb9/Il18/Dpp4/Fut7/Clec4g/Il7r/Il12b/Arg1/Serpinb9b/Il4/Nectin2/Raet1e	49
BP	GO:0043547	positive regulation of GTPase activity	65/2524	259/28564	6.57753e-15	2.26943e-13	1.29423e-13	Xcl1/Arhgap24/Bin1/Thy1/Sipa1l2/Rasgrp1/Tbc1d14/Rasgrp2/Sema4d/Tbc1d15/F2r/Arap3/Snx18/Picalm/Arhgef5/Ccl6/Chn2/Prex1/Sipa1l1/Tbc1d8/Ccl2/Gnb5/Tbc1d10c/Cd40/Ccl5/Ralgps2/Ccr7/Rap1gap2/F2rl1/S1pr1/Ccl9/Rabgap1l/Pkp4/Rasgrp3/Dock9/Rasgrf1/C9orf72/Bcar3/Agrn/Sh3bp1/Ralgps1/Itga6/Ralgds/Prtn3/Tbc1d4/Ccl4/Mex3b/Ccl7/F11r/Arhgap6/Arhgap29/Ccl22/Wnt11/Ccl1/Arhgap22/Rapgef3/Rapgef4/Gnao1/Rapgef5/Rgs1/Tbc…	65
BP	GO:0006898	receptor-mediated endocytosis	67/2524	273/28564	8.24601e-15	2.8293e-13	1.61352e-13	Flot1/Nedd4/Myo6/Nsf/Fcgr2b/Nrg1/Rab31/Tnk2/Ldlrad3/Ap2a2/Itgam/Dll1/Lrpap1/Hip1r/Msr1/Bmp2k/Fchsd2/Picalm/Cd14/Prkca/Dgkd/Grk3/App/Calcrl/Arrb1/Abca2/Lrp1/Hpse/Cltc/Itsn1/Ccr7/Dab2/Snx1/Aak1/Ppt1/Fcho1/Cd9/Cacng8/Ophn1/Clec9a/Cd81/Pacsin1/Ankrd13d/Unc119/Kif3a/Itgb3/Bicd1/Siglech/Fcgr4/Siglec1/Cxcl16/Lpar1/Scarf1/Ankrd13b/Fnbp1l/Tfrc/Hap1/Mrc1/Clu/Ptger3/Stab2/Apoc3/Tfr2/Il4/Arc/Vtn/Lyve1	67
BP	GO:0032677	regulation of interleukin-8 production	32/2524	76/28564	8.79569e-15	3.00122e-13	1.71157e-13	Hspa1a/Lbp/Hspa1b/Prkd2/Cd2/Pycard/F2r/Cd14/Stat3/Nod1/Arrb1/Myd88/Rab1a/Tlr6/Tlr5/Tirap/Otud7b/F2rl1/Tlr8/C5ar2/Il1b/Tlr2/Tlr4/Anxa1/Il18/Ptger4/Ddit3/Apoa2/Tlr3/F3/Elane/Hyal2	32
BP	GO:0002709	regulation of T cell mediated immunity	41/2524	120/28564	9.40073e-15	3.19005e-13	1.81925e-13	H2-K1/Xcl1/H2-Q7/H2-Q6/Il18r1/Gata3/H2-T23/H2-T10/Tbx21/Ahr/H2-T24/Tap2/H2-Q4/Klrd1/H2-T22/Spn/Ulbp1/Rsad2/Il4i1/Ccr2/Arid5a/Il1r1/Vsir/Il1b/H2-M2/Malt1/Cd81/Cd55/Fzd5/Prkcz/Nlrp3/Il18/Dpp4/Fut7/Clec4g/Il7r/Il12b/Arg1/Il4/Nectin2/Raet1e	41
BP	GO:0035458	cellular response to interferon-beta	28/2524	59/28564	9.82995e-15	3.31747e-13	1.89192e-13	Tgtp2/Ifi203/Ifi47/Mndal/Ifi208/Igtp/Tgtp1/Ifit3/Gbp6/Irgm1/Stat1/Ifi213/Ifit1/Ifi206/9930111J21Rik1/Gbp3/Ifi207/Gbp2/Iigp1/Gm12185/Irgm2/Ifi205/Gm4951/Irf1/Ifi211/Gbp2b/Gm11772/Acod1	28
BP	GO:0010631	epithelial cell migration	75/2524	327/28564	1.00976e-14	3.38927e-13	1.93286e-13	Gpld1/Adam8/Thbs1/Glul/Pdgfb/Lcn2/Hdac7/Adam9/Prkd2/Hif1a/Ets1/Gata3/Ifng/Lrg1/Dnaja4/Plekhg5/Tacstd2/Prkca/Akt3/Atp2b4/Dab2ip/Plcg1/Mef2c/Rras/Card10/Glipr2/Pik3c2a/Hdac6/Hmox1/Map2k3/Cd40/Arsb/Itga2/Spred1/Plxnd1/Dusp10/Lgmn/Kit/Ppard/Itga3/Gab2/Hdac9/Rin2/Mmp9/Pecam1/Sh3bp1/Itgb3/Anxa1/Ptp4a3/Nanos1/Ptgs2/Igf1/Met/Jup/Dpp4/Pparg/Plg/Gata2/Hspb1/Adora2b/Ccr6/Gadd45a/Hrg/Src/Plpp3/Adgra2/Apoa1/T…	75
BP	GO:0002294	CD4-positive, alpha-beta T cell differentiation involved in immune response	31/2524	72/28564	1.08637e-14	3.62671e-13	2.06827e-13	Il4ra/Il18r1/Ly9/Gata3/Tbx21/Ifng/Irf4/Hlx/Spn/Stat3/Kmt2a/Ccr2/Ccr7/Relb/Entpd7/Rora/Loxl3/Malt1/Prkcz/Anxa1/Nlrp3/Irf1/Cracr2a/Lef1/Il18/Ptger4/Il12b/Il2/Myb/Il27/Il4	31
BP	GO:0010632	regulation of epithelial cell migration	63/2524	249/28564	1.13586e-14	3.77154e-13	2.15087e-13	Gpld1/Thbs1/Glul/Pdgfb/Lcn2/Hdac7/Adam9/Prkd2/Hif1a/Ets1/Gata3/Ifng/Dnaja4/Tacstd2/Prkca/Akt3/Atp2b4/Dab2ip/Plcg1/Mef2c/Rras/Card10/Glipr2/Pik3c2a/Hdac6/Hmox1/Map2k3/Cd40/Arsb/Itga2/Spred1/Dusp10/Lgmn/Itga3/Gab2/Hdac9/Rin2/Mmp9/Sh3bp1/Itgb3/Anxa1/Ptgs2/Igf1/Met/Jup/Pparg/Plg/Gata2/Hspb1/Adora2b/Ccr6/Gadd45a/Hrg/Src/Plpp3/Adgra2/Tgfbr3/Il4/Apoh/Vegfc/Ptk2/Serpinf1/Aqp1	63
BP	GO:0033674	positive regulation of kinase activity	91/2524	440/28564	1.25036e-14	4.12954e-13	2.35503e-13	Adam8/Ccnd2/Thbs1/Pdgfb/Rasgrp1/Lat/Adam9/Igtp/Nrg1/Hsp90aa1/Prkcd/Map4k2/Ifng/Prnp/Bad/Cd19/Sesn2/Arhgef5/Socs1/Irgm1/Pik3r5/App/Mmd/Atp2b4/Dab2ip/Ptpn1/Mef2c/Card10/Flt1/Gab1/Lilra5/Tlr6/Lrrk2/Tirap/Map2k3/Cd40/Csf1/Ccr7/Ccnd1/Axin2/Camkk2/Tyro3/Il1b/Cd4/Ddr1/Traf4/Slc27a1/Lyn/Mertk/Kit/Irgm2/Hsp90ab1/Vav2/Ace/Xrcc5/Malt1/Cdkn1a/Axl/Agrn/Tlr4/Cd81/Unc119/Fzd5/Itgb3/Prkcz/Dusp19/Igf1/Vangl2/Il18…	91
BP	GO:0032637	interleukin-8 production	32/2524	77/28564	1.37792e-14	4.52661e-13	2.58148e-13	Hspa1a/Lbp/Hspa1b/Prkd2/Cd2/Pycard/F2r/Cd14/Stat3/Nod1/Arrb1/Myd88/Rab1a/Tlr6/Tlr5/Tirap/Otud7b/F2rl1/Tlr8/C5ar2/Il1b/Tlr2/Tlr4/Anxa1/Il18/Ptger4/Ddit3/Apoa2/Tlr3/F3/Elane/Hyal2	32
BP	GO:0090132	epithelium migration	75/2524	329/28564	1.41938e-14	4.63814e-13	2.64508e-13	Gpld1/Adam8/Thbs1/Glul/Pdgfb/Lcn2/Hdac7/Adam9/Prkd2/Hif1a/Ets1/Gata3/Ifng/Lrg1/Dnaja4/Plekhg5/Tacstd2/Prkca/Akt3/Atp2b4/Dab2ip/Plcg1/Mef2c/Rras/Card10/Glipr2/Pik3c2a/Hdac6/Hmox1/Map2k3/Cd40/Arsb/Itga2/Spred1/Plxnd1/Dusp10/Lgmn/Kit/Ppard/Itga3/Gab2/Hdac9/Rin2/Mmp9/Pecam1/Sh3bp1/Itgb3/Anxa1/Ptp4a3/Nanos1/Ptgs2/Igf1/Met/Jup/Dpp4/Pparg/Plg/Gata2/Hspb1/Adora2b/Ccr6/Gadd45a/Hrg/Src/Plpp3/Adgra2/Apoa1/T…	75
BP	GO:0002286	T cell activation involved in immune response	42/2524	127/28564	1.63359e-14	5.31003e-13	3.02825e-13	Il4ra/Il18r1/Ly9/Gata3/Tbx21/Itgal/Psen2/Ifng/Irf4/Hlx/Spn/Stat3/Trp53/Kmt2a/Ccr2/Rab27a/Clec4d/Ccr7/Fgl2/F2rl1/Relb/Entpd7/Rora/Loxl3/Malt1/Cd81/H2-DMb2/Clec4e/Prkcz/Anxa1/Nlrp3/Irf1/Eomes/Cracr2a/Lef1/Il18/Ptger4/Il12b/Il2/Myb/Il27/Il4	42
BP	GO:0051250	negative regulation of lymphocyte activation	50/2524	172/28564	1.83492e-14	5.93322e-13	3.38365e-13	Dtx1/Il4ra/Tarm1/Adora2a/Gimap3/Pglyrp2/Fcgr2b/Gimap5/Lax1/Tbx21/Clnk/Lag3/Prnp/Hlx/Tspan32/Dusp3/Socs1/Spn/Arg2/Bank1/Il4i1/Vsir/Tbc1d10c/Fgl2/Tyro3/Il2ra/Lyn/Mertk/Cd274/Cd80/Loxl3/Atm/Pdcd1lg2/Axl/Anxa1/Irf1/Il10/Pglyrp1/Crtam/Gnrh1/Hspb1/Clec4g/Nrarp/Il2/Arg1/Sdc4/Glmn/Il4/Ctla4/Vsig4	50
BP	GO:0090130	tissue migration	75/2524	331/28564	1.98805e-14	6.39489e-13	3.64694e-13	Gpld1/Adam8/Thbs1/Glul/Pdgfb/Lcn2/Hdac7/Adam9/Prkd2/Hif1a/Ets1/Gata3/Ifng/Lrg1/Dnaja4/Plekhg5/Tacstd2/Prkca/Akt3/Atp2b4/Dab2ip/Plcg1/Mef2c/Rras/Card10/Glipr2/Pik3c2a/Hdac6/Hmox1/Map2k3/Cd40/Arsb/Itga2/Spred1/Plxnd1/Dusp10/Lgmn/Kit/Ppard/Itga3/Gab2/Hdac9/Rin2/Mmp9/Pecam1/Sh3bp1/Itgb3/Anxa1/Ptp4a3/Nanos1/Ptgs2/Igf1/Met/Jup/Dpp4/Pparg/Plg/Gata2/Hspb1/Adora2b/Ccr6/Gadd45a/Hrg/Src/Plpp3/Adgra2/Apoa1/T…	75
BP	GO:0007162	negative regulation of cell adhesion	73/2524	318/28564	2.1779e-14	6.93336e-13	3.95402e-13	Dtx1/Adam8/Il4ra/Thbs1/Tarm1/Mbp/Adora2a/Swap70/Gimap3/Gimap5/Lax1/Gcnt2/Prkcd/Sema4d/Tbx21/Lag3/Tacstd2/Prnp/Hlx/Tspan32/Dusp3/Pde3b/Socs1/Spn/Arg2/Lrp1/Spint2/Il4i1/Plxnc1/Vsir/Wnk1/Fgl2/Plxnd1/Dusp1/Epcam/Il2ra/Cd274/Trpv4/Cd80/Loxl3/Cd9/Pdcd1lg2/Anxa1/Irf1/Il10/Rnd1/Crtam/Bmp2/Arhgap6/Epha4/Plxna3/Plg/Gnrh1/Hspb1/Kng1/Muc1/Clec4g/Mmp12/Nrarp/Lamb1/Il2/Arg1/Hrg/Ptger3/Src/Sdc4/Glmn/Apoa1/Il4/C…	73
BP	GO:0071219	cellular response to molecule of bacterial origin	73/2524	318/28564	2.1779e-14	6.93336e-13	3.95402e-13	Lbp/Cxcl3/Cmpk2/Adam9/Igtp/Fcgr2b/Pycard/Cx3cr1/Ifng/Klrk1/Gbp6/Cfh/Irak2/Cd14/Prkca/Irgm1/Stat1/Cr2/Cd180/Dab2ip/Sbno2/Mef2c/Gfi1/Gbp10/Myd88/Ccl2/Tlr6/Arid5a/Tirap/Map2k3/Ccl5/Trim12a/Xbp1/Gbp2/Plscr1/Tnip1/Il1b/Plscr4/Lyn/Irgm2/Cd274/Cxcl9/Cd80/Ppard/Malt1/Pdcd1lg2/Axl/Vim/Cxcl11/Tlr2/Tlr4/Cd55/Fzd5/Nlrp3/Il10/Fcgr4/Tnip3/Cxcl16/Il18/Nr1h3/Scimp/Trib1/Nr1d1/Il12b/Cxcl10/Cxcl2/Mrc1/Ppbp/Nfkbia/…	73
BP	GO:0002832	negative regulation of response to biotic stimulus	44/2524	139/28564	2.33376e-14	7.39143e-13	4.21525e-13	Ifi203/Mndal/Ifi208/Zdhhc18/Ahr/Tap2/Klre1/Klrd1/Cd96/Arg2/Nlrc3/Ifi213/Parp14/Nlrc5/Tap1/Ccr1/Slamf8/Smpdl3b/Ifi206/Il4i1/Ifi207/Nlrx1/Fgl2/Clec2d/F2rl1/Klrb1b/Tyro3/Dusp10/Isg15/Trim21/Rab7b/Ifi205/Oas3/Serpinb9/Ifi211/Pparg/Trib1/Mmp12/Arg1/Serpinb9b/Acod1/Vsig4/Serping1/Ltf	44
BP	GO:0045824	negative regulation of innate immune response	36/2524	98/28564	3.07479e-14	9.66594e-13	5.51238e-13	Ifi203/Mndal/Ifi208/Zdhhc18/Tap2/Klre1/Klrd1/Cd96/Nlrc3/Ifi213/Parp14/Nlrc5/Tap1/Ccr1/Slamf8/Smpdl3b/Ifi206/Ifi207/Nlrx1/Clec2d/Klrb1b/Tyro3/Dusp10/Isg15/Trim21/Ifi205/Oas3/Serpinb9/Ifi211/Pparg/Mmp12/Arg1/Serpinb9b/Acod1/Vsig4/Serping1	36
BP	GO:0010563	negative regulation of phosphorus metabolic process	93/2524	461/28564	3.09886e-14	9.66594e-13	5.51238e-13	Gbp4/Hdac4/Pdgfb/Thy1/Adora2a/Swap70/Heg1/Lax1/Prkcd/Pycard/Sema4d/Psen2/Ifng/Ptpro/Ahr/Ppp1r16b/Prnp/Camk2n1/Mical1/Dnaja1/Inppl1/Lpin1/Dusp3/Prkch/Prkca/Ibtk/Socs1/Stat3/Emilin1/Trp53/Xdh/Tspo/Dab2ip/Arrb1/Ptpn1/Abca2/Ctdspl/Parp14/Lrp1/Cdk5rap2/Cdkn2d/Lrrk2/Aida/Cbfa2t3/Wnk1/Xbp1/Spred1/Dusp1/Dusp10/Il1b/Nck2/Pid1/Slc27a1/Lyn/Prr5l/Mfhas1/Atxn1/Bmp7/Pkib/C9orf72/Cdkn1a/Zfyve28/Pecam1/Socs3/Prk…	93
BP	GO:0045936	negative regulation of phosphate metabolic process	93/2524	461/28564	3.09886e-14	9.66594e-13	5.51238e-13	Gbp4/Hdac4/Pdgfb/Thy1/Adora2a/Swap70/Heg1/Lax1/Prkcd/Pycard/Sema4d/Psen2/Ifng/Ptpro/Ahr/Ppp1r16b/Prnp/Camk2n1/Mical1/Dnaja1/Inppl1/Lpin1/Dusp3/Prkch/Prkca/Ibtk/Socs1/Stat3/Emilin1/Trp53/Xdh/Tspo/Dab2ip/Arrb1/Ptpn1/Abca2/Ctdspl/Parp14/Lrp1/Cdk5rap2/Cdkn2d/Lrrk2/Aida/Cbfa2t3/Wnk1/Xbp1/Spred1/Dusp1/Dusp10/Il1b/Nck2/Pid1/Slc27a1/Lyn/Prr5l/Mfhas1/Atxn1/Bmp7/Pkib/C9orf72/Cdkn1a/Zfyve28/Pecam1/Socs3/Prk…	93
BP	GO:0010466	negative regulation of peptidase activity	65/2524	267/28564	3.11494e-14	9.66726e-13	5.51313e-13	Hspa1b/Bin1/Thbs1/Ifi203/Adora2a/Mndal/Ifi208/Serpina3g/Ecm1/Por/Cst7/Mical1/Picalm/App/Ifi213/Arrb1/Spint2/Timp2/Ifi206/Cdkn2d/Tmed10/Ifi207/Rffl/Serpina3f/Fcmr/Ifi205/Serpina3n/Timp1/Serpinb6b/Mmp9/Itih5/Slpi/Serpinb9/Ifi211/Ptgs2/Sfn/Igf1/Kng1/Csta2/Simc1/Serpina1c/Serpina1d/Serpinc1/Bcl2a1d/Hrg/Src/Serpinb9b/Serpind1/Serpinf2/Mug1/Fetub/Vtn/Serpinb2/Serpinf1/Serpina3k/Ahsg/Pzp/Serpina1b/Itih2…	65
BP	GO:0007249	I-kappaB kinase/NF-kappaB signaling	60/2524	236/28564	3.83984e-14	1.18574e-12	6.76216e-13	Ltb/Saa3/Pim2/Card11/Traf1/Pycard/Tnfsf10/Cx3cr1/Irak2/Traf3/Stat1/Nlrc3/Dab2ip/Nod1/Myd88/Trim34a/Gbp3/Nlrx1/Tlr6/Tirap/Clec4d/Cd40/Trim12a/Ltbr/Otud7b/Optn/F2rl1/Tlr8/Card9/Tnip1/Il1b/Cd4/Fasl/Relb/Traf4/Trim21/Trim59/Rora/Malt1/Traf3ip2/Edaradd/Tlr2/Tlr4/Irf1/Tnip3/Tmem106a/Ednrb/Clec4n/Slc39a8/Ajuba/Hspb1/Tfrc/Nr1d1/Trim13/Nlrp12/Tlr3/Nfkbia/Rel/Edn1/Ltf	60
BP	GO:0010951	negative regulation of endopeptidase activity	53/2524	193/28564	4.04009e-14	1.24137e-12	7.07941e-13	Hspa1b/Bin1/Thbs1/Ifi203/Adora2a/Mndal/Ifi208/Serpina3g/Por/Cst7/Mical1/Picalm/Ifi213/Arrb1/Timp2/Ifi206/Cdkn2d/Tmed10/Ifi207/Rffl/Serpina3f/Fcmr/Ifi205/Serpina3n/Timp1/Serpinb6b/Mmp9/Serpinb9/Ifi211/Ptgs2/Sfn/Igf1/Kng1/Serpina1c/Serpina1d/Bcl2a1d/Hrg/Src/Serpinb9b/Serpind1/Serpinf2/Fetub/Vtn/Serpinb2/Serpinf1/Serpina3k/Ahsg/Serpina1b/Serpina1a/Serping1/Aqp1/Ltf/Gas6	53
BP	GO:0042116	macrophage activation	38/2524	109/28564	4.22626e-14	1.29215e-12	7.36898e-13	Lbp/Il4ra/Thbs1/Cx3cr1/Ifng/Itgam/Crtc3/Cst7/Mmp8/App/Sbno2/Sphk1/C5ar1/Ulbp1/Tlr6/Lrrk2/Slc7a2/Mfhas1/Stk39/Rora/Pla2g4a/Atm/Tlr2/Tlr4/Csf2/Il10/Tafa3/Tmem106a/Nr1h3/Pparg/Cd200/Nr1d1/C1qa/Clu/Il1rl1/Tlr3/Il4/Adgrf5	38
BP	GO:0042093	T-helper cell differentiation	30/2524	71/28564	5.36783e-14	1.63309e-12	9.31332e-13	Il4ra/Il18r1/Ly9/Gata3/Tbx21/Irf4/Hlx/Spn/Stat3/Kmt2a/Ccr2/Ccr7/Relb/Entpd7/Rora/Loxl3/Malt1/Prkcz/Anxa1/Nlrp3/Irf1/Cracr2a/Lef1/Il18/Ptger4/Il12b/Il2/Myb/Il27/Il4	30
BP	GO:2000116	regulation of cysteine-type endopeptidase activity	62/2524	251/28564	5.98958e-14	1.81332e-12	1.03412e-12	Casp6/Hspa1b/Lck/Thbs1/Pml/Ifi203/Adora2a/Mndal/Ifi208/Pycard/Tnfsf10/F2r/Ift57/Hip1r/Por/Cst7/Mical1/Bbc3/Bad/Stat1/App/Ifi213/Xdh/Nod1/Arrb1/Ifi206/Cdkn2d/Cyfip2/Ifi207/Rffl/Mefv/Card9/Fcmr/Fasl/Myc/Lgmn/Ifi205/Atp2a3/Psmb9/Malt1/P2rx1/Mmp9/Nlrp3/Bmyc/Ifi211/Ptgs2/Tnfrsf23/Sfn/Igf1/Pparg/S100a8/Dapk1/Perp/Wdr35/Bcl2a1d/Src/Nlrp12/F3/Aqp1/Ltf/Gas6/Khdc1a	62
BP	GO:0071216	cellular response to biotic stimulus	76/2524	345/28564	6.39309e-14	1.92604e-12	1.0984e-12	Lbp/Cxcl3/Cmpk2/Adam9/Igtp/Fcgr2b/Pycard/Cx3cr1/Ifng/Klrk1/Gbp6/Cfh/Irak2/Cd14/Prkca/Irgm1/Stat1/Cr2/Cd180/Trp53/Dab2ip/Sbno2/Mef2c/Gfi1/Gbp10/Myd88/Ccl2/Tlr6/Arid5a/Tirap/Map2k3/Ccl5/Trim12a/Xbp1/Gbp2/Plscr1/Tnip1/Il1b/Plscr4/Lyn/Irgm2/Cd274/Cxcl9/Cd80/Ppard/Malt1/Pdcd1lg2/Axl/Vim/Cxcl11/Tlr2/Tlr4/Cd55/Fzd5/Nlrp3/Il10/Fcgr4/Tnip3/Cxcl16/Il18/Nr1h3/Ddit3/Scimp/Trib1/Nr1d1/Il12b/Cxcl10/Cxcl2/Il2/M…	76
BP	GO:0045860	positive regulation of protein kinase activity	80/2524	373/28564	6.50695e-14	1.95082e-12	1.11253e-12	Adam8/Ccnd2/Thbs1/Pdgfb/Rasgrp1/Lat/Adam9/Igtp/Nrg1/Hsp90aa1/Prkcd/Map4k2/Ifng/Prnp/Sesn2/Arhgef5/Socs1/Irgm1/Pik3r5/App/Mmd/Atp2b4/Dab2ip/Ptpn1/Mef2c/Card10/Flt1/Gab1/Lilra5/Tlr6/Lrrk2/Tirap/Map2k3/Cd40/Csf1/Ccr7/Ccnd1/Axin2/Camkk2/Il1b/Cd4/Traf4/Slc27a1/Kit/Irgm2/Hsp90ab1/Ace/Xrcc5/Malt1/Cdkn1a/Agrn/Tlr4/Unc119/Fzd5/Itgb3/Prkcz/Dusp19/Igf1/Vangl2/Il18/Parp16/Epha4/Map2k6/Fcer1a/Ajuba/Cdc25b/Il1…	80
BP	GO:0032731	positive regulation of interleukin-1 beta production	29/2524	67/28564	6.60022e-14	1.96923e-12	1.12303e-12	Ifi203/Mndal/Ifi208/Pycard/Ifng/Gbp5/Stat3/App/Ifi213/Nod1/Myd88/Ifi206/Lilra5/Ifi207/Tlr6/Ccr7/F2rl1/Tlr8/Mefv/Ifi205/Malt1/Tlr2/Tlr4/Fzd5/Nlrp3/Ifi211/Tmem106a/Lpl/Hspb1	29
BP	GO:0070997	neuron death	92/2524	461/28564	8.31069e-14	2.46764e-12	1.40727e-12	Hsph1/Casp6/Adam8/Hdac4/Adora2a/Lcn2/Il27ra/Psmc1/Hdac7/Inpp5a/Fcgr2b/Hif1a/Gata3/Gclm/Cx3cr1/Ifng/F2r/Itgam/Mt1/Prnp/Bbc3/Bad/Il6st/Picalm/Stat3/App/Trp53/Arrb1/Rras2/Mef2c/C5ar1/Lrp1/Ppp1r13b/Nes/Msh2/Tlr6/Stxbp1/Hmox1/Lrrk2/Aatk/Ccl5/Csf1/Braf/Itsn1/Optn/Plxnd1/Ccnd1/Tmtc4/Tyro3/Bcl2/Il1b/Fasl/Fos/Lgmn/Hsp90ab1/Retreg1/Ppt1/Chl1/Atm/Axl/Agrn/Tlr4/Tbc1d24/Il10/Rilpl1/Tnfrsf23/Slc7a11/Igf1/Il18/…	92
BP	GO:0032757	positive regulation of interleukin-8 production	27/2524	59/28564	9.02973e-14	2.66831e-12	1.52171e-12	Hspa1a/Lbp/Hspa1b/Prkd2/Cd2/Pycard/F2r/Cd14/Stat3/Nod1/Myd88/Rab1a/Tlr5/Tirap/F2rl1/Tlr8/Il1b/Tlr2/Tlr4/Il18/Ptger4/Ddit3/Apoa2/Tlr3/F3/Elane/Hyal2	27
BP	GO:0010950	positive regulation of endopeptidase activity	50/2524	179/28564	1.02315e-13	2.99478e-12	1.70789e-12	Casp6/Lck/Pml/Ifi203/Mbp/Mndal/Ifi208/Pycard/Tnfsf10/F2r/Ift57/Hip1r/Bbc3/Bad/Picalm/Stat1/Stat3/App/Ifi213/Xdh/Nod1/Arrb1/Aph1c/Ifi206/Prelid1/Cyfip2/Ifi207/Vsir/Mefv/Card9/Fasl/Myc/Lyn/Lgmn/Ifi205/Atp2a3/Malt1/P2rx1/Nlrp3/Bmyc/Ifi211/Tnfrsf23/Epha4/Pparg/S100a8/Dapk1/Perp/Wdr35/F3/Khdc1a	50
BP	GO:0032635	interleukin-6 production	50/2524	179/28564	1.02315e-13	2.99478e-12	1.70789e-12	Lbp/Pou2f2/Mbp/Il27ra/Dhx9/Pycard/Psen2/Ifng/F2r/Mmp8/Il1rap/Stat3/App/Nlrc3/Nod1/Arrb1/Myd88/Bank1/Lilra5/Zbtb20/Pou2af1/Nlrx1/Tlr6/Arid5a/Tirap/Xbp1/F2rl1/Mapk13/Tlr8/Card9/C5ar2/Il1b/Rab7b/Trpv4/Tlr2/Tlr4/Il10/Tmem106a/Tnfsf9/Il18/Met/Lpl/Scimp/Adora2b/Cd200/Nlrp12/Tlr3/Hyal2/Prg4/Gas6	50
BP	GO:0045954	positive regulation of natural killer cell mediated cytotoxicity	21/2524	36/28564	1.0364e-13	3.01924e-12	1.72184e-12	Cd160/Cd226/Rasgrp1/Gimap3/Gimap5/Klrk1/Klre1/Lag3/Klrd1/Klrc1/Ulbp1/Klri1/Klrc2/Klri2/Klrb1c/Klrc3/Sh2d1a/Crtam/Cadm1/Il12b/Nectin2	21
BP	GO:1901214	regulation of neuron death	84/2524	405/28564	1.10621e-13	3.20749e-12	1.8292e-12	Hsph1/Casp6/Adam8/Hdac4/Adora2a/Lcn2/Il27ra/Psmc1/Hdac7/Inpp5a/Fcgr2b/Hif1a/Gata3/Gclm/Cx3cr1/Ifng/F2r/Itgam/Mt1/Prnp/Bbc3/Bad/Il6st/Picalm/Stat3/App/Trp53/Arrb1/Rras2/Mef2c/C5ar1/Lrp1/Ppp1r13b/Nes/Msh2/Tlr6/Stxbp1/Hmox1/Lrrk2/Ccl5/Csf1/Braf/Itsn1/Optn/Plxnd1/Ccnd1/Tyro3/Bcl2/Il1b/Fasl/Fos/Lgmn/Hsp90ab1/Retreg1/Ppt1/Chl1/Atm/Axl/Agrn/Tlr4/Tbc1d24/Il10/Rilpl1/Slc7a11/Igf1/Il18/Ddit3/Bhlhb9/Neo1/Cd…	84
BP	GO:0050678	regulation of epithelial cell proliferation	87/2524	427/28564	1.16473e-13	3.36139e-12	1.91696e-12	Ccnd2/Thbs1/Glul/Pdgfb/Prkd2/Cxcr3/Bcl11b/Gata3/Ctsl/Ifng/Lrg1/Ift57/Ppp1r16b/Ecm1/Tgm1/Tacstd2/Bad/Alox5/Hlx/Prkca/Stat1/Stat3/Mtss1/Akt3/Sulf2/Nlrc3/Xdh/Dab2ip/Zeb1/Plcg1/Mef2c/C5ar1/Flt1/Jaml/Ccl2/Hmox1/Mydgf/Ccl5/Cdk6/Xbp1/Dab2/Ccnd1/Gja1/Dusp10/C5ar2/Rbpj/Myc/Klf9/Runx2/Ppard/Zfp36l1/Wnt10b/Kif3a/Saal1/Itgb3/Aplnr/Il10/Bmyc/Ednrb/Sfn/Igf1/Cxadr/Il18/Bmp2/Ccr3/Pparg/Gata2/Plau/Adora2b/Lama5/M…	87
BP	GO:0043254	regulation of protein-containing complex assembly	88/2524	435/28564	1.28871e-13	3.70188e-12	2.11114e-12	Hspa1a/Hspa1b/Bin1/Fnip2/Preb/Igtp/P2ry12/Nrg1/Hsp90aa1/Prkcd/Pycard/Tmc8/Carmil2/Ifng/Eps8/Ahr/Cdh17/Svil/Skap1/Hip1r/Ctnnbip1/Eif4ebp1/Slain1/Vasp/Bbc3/Fchsd2/Gda/Gbp5/Arhgef5/Irgm1/Trp53/Nlrc3/Zfp827/Dab2ip/Lamp2/Prex1/Myd88/Clec2i/Cdk5rap2/Cyfip2/Rhoc/Hdac6/Tlr6/Stxbp1/Aida/Septin8/Twf1/Tirap/Add3/Fes/Fmn1/Vill/Fchsd1/Mefv/Isg15/Tpm1/Nck2/Selp/Irgm2/Fbxl2/Atm/Alox15/Wnt10b/Pecam1/Tlr2/Tlr4/Cs…	88
BP	GO:0030888	regulation of B cell proliferation	30/2524	73/28564	1.30985e-13	3.74519e-12	2.13584e-12	Ikzf3/Card11/Fcgr2b/Cd38/Ahr/Nfatc2/Bst1/Mef2c/Tnfrsf13c/Tirap/Cd40/Siglecg/Cd22/Ighd/Bcl2/Lyn/Atm/Cdkn1a/Tlr4/Ada/Cd81/Cd40lg/Ighm/Il10/Tfrc/Il2/Mzb1/Tnfrsf4/Il4/Ctla4	30
BP	GO:0032732	positive regulation of interleukin-1 production	31/2524	78/28564	1.53113e-13	4.33775e-12	2.47377e-12	Ifi203/Mndal/Ifi208/Pycard/Ifng/Gbp5/Stat3/App/Ifi213/Nod1/Myd88/Ifi206/Lilra5/Tmed10/Ifi207/Tlr6/Ccr7/F2rl1/Tlr8/Mefv/Ighd/Ifi205/Malt1/Tlr2/Tlr4/Fzd5/Nlrp3/Ifi211/Tmem106a/Lpl/Hspb1	31
BP	GO:0150076	neuroinflammatory response	31/2524	78/28564	1.53113e-13	4.33775e-12	2.47377e-12	Adora2a/Psen2/Cx3cr1/Ifng/Itgam/Cst7/Mmp8/App/Sphk1/C5ar1/Lrp1/Tlr6/Lrrk2/Cd200r2/Cd200r4/Il1b/Atm/Tlr2/Tlr4/Cd200r3/Tafa3/Ptgs2/Igf1/Pparg/Cd200/Nr1d1/C1qa/Clu/Tlr3/Il4/Egfr	31
BP	GO:0014909	smooth muscle cell migration	38/2524	113/28564	1.57152e-13	4.43183e-12	2.52742e-12	Hdac4/Pdgfb/S100a11/Camk2d/Il6st/Mef2c/P2ry2/Lrp1/Sema6d/Ccl5/Itga2/Bcl2/Tpm1/Ddr1/Myc/Ace/Ppard/Tlr4/Dock4/Itgb3/Igf1/Il18/Lpar1/Enpp1/Pparg/Ptger4/Ddit3/Trib1/Plau/Rapgef3/Rapgef4/Pdgfa/Src/F3/Nr4a3/Egfl7/Vtn/Ptk2	38
BP	GO:0045582	positive regulation of T cell differentiation	40/2524	124/28564	1.73209e-13	4.86246e-12	2.77301e-12	Lck/Adam8/Il2rg/Il4ra/Rasgrp1/Gimap3/Gimap5/Gata3/Hsp90aa1/Zap70/Carmil2/Ifng/Zbtb16/Bad/Cd27/Hlx/Socs1/Tespa1/Il4i1/Klhl25/Ccr2/Vsir/Ccr7/Xbp1/Dusp10/Il2ra/Malt1/Wnt10b/Ada/Prkcz/Anxa1/Nlrp3/Irf1/Tnfsf9/Lef1/Il18/Il7r/Il2/Il4/Cd83	40
BP	GO:0062207	regulation of pattern recognition receptor signaling pathway	36/2524	103/28564	1.7914e-13	5.00619e-12	2.85498e-12	Hspa1a/Lbp/Flot1/Hspa1b/Cd300lf/Irf4/Cd14/App/Dab2ip/Gfi1/Rsad2/Slc15a4/Smpdl3b/Nlrx1/Tlr6/Tlr5/Tirap/F2rl1/Irf7/Tyro3/Rab7b/Lyn/Mfhas1/Oasl1/Treml4/Tlr2/Tlr4/Ninj1/Irf1/Ddx60/Nr1h3/Slc15a3/Nr1d1/Tlr3/Acod1/Ltf	36
BP	GO:0032675	regulation of interleukin-6 production	48/2524	170/28564	2.03523e-13	5.66198e-12	3.22897e-12	Lbp/Pou2f2/Mbp/Il27ra/Dhx9/Pycard/Ifng/F2r/Mmp8/Il1rap/Stat3/App/Nlrc3/Nod1/Arrb1/Myd88/Bank1/Lilra5/Zbtb20/Pou2af1/Nlrx1/Tlr6/Arid5a/Tirap/Xbp1/F2rl1/Mapk13/Tlr8/Card9/C5ar2/Il1b/Rab7b/Trpv4/Tlr2/Tlr4/Il10/Tmem106a/Tnfsf9/Met/Lpl/Scimp/Adora2b/Cd200/Nlrp12/Tlr3/Hyal2/Prg4/Gas6	48
BP	GO:0071900	regulation of protein serine/threonine kinase activity	76/2524	354/28564	2.60063e-13	7.20247e-12	4.10749e-12	Adam8/Ccnd2/Thbs1/Pdgfb/Thy1/Rasgrp1/Adam9/Igtp/Heg1/Lax1/Prkcd/Pycard/Map4k2/Ifng/Dnaja1/Inppl1/Sesn2/Prkch/Arhgef5/Irgm1/Pik3r5/App/Atp2b4/Dab2ip/Ptpn1/Mef2c/Flt1/Gab1/Cdk5rap2/Cdkn2d/Tlr6/Lrrk2/Aida/Tirap/Cd40/Ccr7/Dab2/Dusp1/Ccnd1/Dusp10/Il1b/Slc27a1/Lyn/Kit/Irgm2/Hsp90ab1/Trib2/Bmp7/Pkib/Cdkn1a/Tlr4/Fzd5/Dusp19/Sfn/Igf1/Vangl2/Bmp2/Parp16/Epha4/Ccno/Pparg/Map2k6/Chordc1/Fcer1a/Ajuba/Trib1/Ga…	76
BP	GO:0070555	response to interleukin-1	34/2524	94/28564	2.66562e-13	7.3495e-12	4.19134e-12	Saa3/Xcl1/Hdac4/Plcb1/Pycard/Irak2/Il1r2/Tle5/Prkca/Ccl6/App/Dab2ip/Myd88/Ccl2/Il1r1/Cd40/Ccl5/Mapk13/Ccl9/Il1b/Rps6ka5/Rora/Mapk11/Anxa1/Irf1/Ccl4/Ccl7/Nr1d1/Ccl22/Ccl1/Src/Hyal2/Ccl17/Acod1	34
BP	GO:0002444	myeloid leukocyte mediated immunity	39/2524	121/28564	3.56784e-13	9.74998e-12	5.56031e-12	Il4ra/Rasgrp1/Lat/Cx3cr1/Itgam/Milr1/Clnk/Lat2/Unc13d/Fcgr3/Myd88/Trem1/Ccr2/Stxbp1/Hmox1/Fes/F2rl1/Card9/Adora3/Lyn/Kit/Ace/Gab2/Traf3ip2/Slc18a2/Fcer1a/Gata2/Adora2b/Ighg2b/Arg1/F2/Dnase1l3/Ms4a2/Elane/Fer/Il4/Nr4a3/Cxcl1/Pomc	39
BP	GO:0042100	B cell proliferation	39/2524	121/28564	3.56784e-13	9.74998e-12	5.56031e-12	Ikzf3/Card11/Rasgrp1/Fcgr2b/Prkcd/Cd38/Ahr/Nfatc2/Cd27/Cd19/Cr2/Cd180/Cd79a/Bst1/Mef2c/Tnfrsf13c/Tirap/Cd40/Siglecg/Cd22/Ighd/Bcl2/Lyn/Atm/Cdkn1a/Tlr4/Ada/Cd81/Cd40lg/Ighm/Il10/Lef1/Tfrc/Il7r/Il2/Mzb1/Tnfrsf4/Il4/Ctla4	39
BP	GO:0033627	cell adhesion mediated by integrin	33/2524	90/28564	3.80834e-13	1.03614e-11	5.90898e-12	Swap70/Adam9/P2ry12/Itgad/Tesc/Ext1/Itgal/Itgam/Skap1/Emilin1/Cd3e/Itgax/Ccl5/Wnk1/Itga2/L1cam/Lyn/Itga5/Itga3/Ada/Itga6/Itgb3/Itga9/Dpp4/Plau/Muc1/Itga2b/Itga8/Hrg/Plpp3/Ift74/Vtn/Ptk2	33
BP	GO:0030100	regulation of endocytosis	60/2524	248/28564	4.00848e-13	1.08194e-11	6.17018e-12	Lbp/Flot1/Bin1/Nedd4/Nsf/Nrg1/Rab31/Tnk2/Dll1/Lrpap1/Hip1r/Bmp2k/Ppp3cc/Eef2k/Picalm/Cd14/Prkca/Dgkd/App/Siglece/Arrb1/Ptpn1/Sphk1/Abca2/Lrp1/Lrrk2/Itsn1/Ccr7/Itga2/Dab2/F2rl1/Cd22/Aak1/Ppt1/Alox15/Axl/Ophn1/Pacsin1/Ankrd13d/Unc119/Kif3a/Itgb3/Rab4a/Bicd1/Ighm/Lpar1/Nr1h3/Pparg/Gata2/Ankrd13b/Rab4b/Hap1/Clu/Src/Apoc3/Tfr2/Il4/Scamp5/Arc/Vtn	60
BP	GO:0050852	T cell receptor signaling pathway	42/2524	138/28564	4.02102e-13	1.08194e-11	6.17018e-12	Cd160/Lck/Cd226/Zfp683/Itk/Card11/Thy1/Prkd2/Gata3/Zap70/Psen2/Carmil2/Ifng/Skap1/Ubash3a/Prnp/Pvrig/Dusp3/Txk/Plcg1/Cd3e/Tespa1/Tec/Clec2i/Sla2/Wnk1/Skint3/Braf/Ccr7/Cd8a/Cd28/Cd247/Malt1/Fcho1/Ada/Cd81/Trat1/Sh2d1a/Cacnb3/Bcl2a1d/Ctla4/Nectin2	42
BP	GO:0070098	chemokine-mediated signaling pathway	29/2524	71/28564	4.02924e-13	1.08194e-11	6.17018e-12	Xcl1/Cxcr6/Cxcl3/Hif1a/Padi2/Cx3cr1/Gpr35/Ccl6/Ccr1/Ccl2/Ccr2/Ccl5/Wnk1/Ccr7/Ccl9/Lyn/Stk39/Cxcl9/Cxcl11/Ccl4/Ccl7/Cxcl10/Cxcl2/Ccl22/Ccl1/Ppbp/Cxcl1/Ccl17/Edn1	29
BP	GO:0019722	calcium-mediated signaling	49/2524	179/28564	4.15637e-13	1.11124e-11	6.33731e-12	Hdac4/Lat/Igtp/P2ry12/Cxcr3/Dyrk2/Nrg1/Zap70/Itgal/Nfatc2/Adgrl1/Ppp3cc/Atp1b1/Prnp/Lat2/Irgm1/App/Atp2b4/Plcg1/Cd3e/Sphk1/Bst1/Sla2/Lrrk2/Tbc1d10c/Cd8a/Siglecg/Cd22/Camkk2/L1cam/Adora3/Cd4/Selp/Irgm2/Cmklr1/Ada/Cacna1d/Trat1/Ednrb/Dmpk/Cabyr/Fhl2/Chp2/Igf1/Fcer1a/Ncald/Ccr6/Edn1/Pomc	49
BP	GO:0019932	second-messenger-mediated signaling	67/2524	295/28564	4.30734e-13	1.14664e-11	6.53918e-12	Hdac4/Thbs1/Inpp5a/Lat/Igtp/P2ry12/Cxcr3/Dyrk2/Nrg1/Zap70/Itgal/Ahr/Nfatc2/Pde7a/Mt1/Adgrl1/Ppp3cc/Atp1b1/Prnp/Lat2/Pde3b/Irgm1/App/Atp2b4/Plcg1/Cd3e/Sphk1/Bst1/Sla2/Lrrk2/Tbc1d10c/Nucb2/Cd8a/Siglecg/Cd22/Camkk2/L1cam/Mt2/Adora3/Cd4/Selp/Irgm2/Cmklr1/Ada/Cacna1d/Aplnr/Trat1/Ednrb/Dmpk/Cabyr/Fhl2/Chp2/Igf1/Adgrg6/Lpar1/Ptger4/Fcer1a/Adora2b/Ncald/Ccr6/Ptger3/Ndnf/Ffar4/Edn1/Pomc/Aqp1/Egfr	67
BP	GO:0043434	response to peptide hormone	80/2524	386/28564	4.42717e-13	1.17349e-11	6.69226e-12	Gpld1/Slc39a14/Plcb1/Sesn3/Serpina3g/Prkcd/Rab31/Prkcq/Eif4ebp1/Pkm/Sh2b2/Stat4/Inppl1/Sesn2/Lpin1/Pde3b/Prkca/Socs1/Stat1/Stat3/Akt3/Slc2a1/Ptpn1/Cry1/Sort1/Serpina3f/Braf/Nucb2/Xbp1/Car2/Pld1/Pck2/Il1b/Pid1/Slc27a1/Serpina3n/Soga1/Trpv4/Cacybp/Zfp36l1/Ptprv/Hdac9/Bcar3/Socs2/Socs3/Adcy6/Prkcz/Anxa1/Irf1/Tbc1d4/Ednrb/Igf1/Uchl3/Il18/Fut7/Enpp1/Pparg/Lpl/Cyp11a1/Adora2b/Serpina1c/Serpina1d/Rbp4/T…	80
BP	GO:0050731	positive regulation of peptidyl-tyrosine phosphorylation	51/2524	192/28564	4.99295e-13	1.3178e-11	7.51526e-12	Lck/Pdgfb/Nrg1/Sema4d/Tnk2/Ifng/Prnp/Il6st/App/Trp53/Ptpn1/Tnfrsf18/Cd3e/Parp14/Bank1/Lilra5/Cd40/Ccl5/Cd4/Ctnnd1/Il15/Lyn/Kit/Itga5/Ace/Cd80/Osm/Agrn/Pecam1/Tlr4/Cd81/Unc119/Csf2/Itgb3/Ighm/Igf1/Il18/Clec4n/Epha4/Ptger4/Fcer1a/Vegfb/Il12b/Il2/Areg/Src/Tspan9/Plpp3/Il4/Vtn/Gas6	51
BP	GO:1990868	response to chemokine	31/2524	81/28564	5.11662e-13	1.33899e-11	7.63613e-12	Xcl1/Cxcr6/Cxcl3/Hif1a/Padi2/Cx3cr1/Gpr35/Ccl6/Ccr1/Ccl2/Ccr2/Ccl5/Wnk1/Ccr7/Dusp1/Ccl9/Lyn/Stk39/Cxcl9/Cxcl11/Ccl4/Ccl7/Cxcl10/Cxcl2/Ccl22/Ccl1/Ppbp/Cxcl1/Slc12a2/Ccl17/Edn1	31
BP	GO:1990869	cellular response to chemokine	31/2524	81/28564	5.11662e-13	1.33899e-11	7.63613e-12	Xcl1/Cxcr6/Cxcl3/Hif1a/Padi2/Cx3cr1/Gpr35/Ccl6/Ccr1/Ccl2/Ccr2/Ccl5/Wnk1/Ccr7/Dusp1/Ccl9/Lyn/Stk39/Cxcl9/Cxcl11/Ccl4/Ccl7/Cxcl10/Cxcl2/Ccl22/Ccl1/Ppbp/Cxcl1/Slc12a2/Ccl17/Edn1	31
BP	GO:0070304	positive regulation of stress-activated protein kinase signaling cascade	42/2524	139/28564	5.27365e-13	1.37426e-11	7.83727e-12	Igfbp6/Rasgrp1/Traf1/Fcgr2b/Plcb1/Pycard/Map4k2/Lmnb1/Mmp8/Cd27/Traf3/Sema4c/Tnik/App/Xdh/Dab2ip/Nod1/Sphk1/Myd88/Ccr2/Tirap/Ltbr/Dab2/F2rl1/Mturn/Card9/Il1b/Traf4/Lyn/Mfhas1/Stk39/Trpv4/Tlr4/Dusp19/Cracr2a/Met/Bmp2/Scimp/Gadd45a/Rell2/Tlr3/Serpinf2	42
BP	GO:0030101	natural killer cell activation	38/2524	117/28564	5.44345e-13	1.41255e-11	8.05564e-12	Cd160/Zfp683/Slamf7/Rasgrp1/Il18r1/Il12rb2/Il2rb/Pglyrp2/Cd2/Gata3/Nkg7/Klrk1/Klre1/Clnk/Il15ra/Unc13d/Il12rb1/Klrd1/Klrc1/Tox/Ulbp1/Klrc2/Gm36723/Rab27a/Klrb1c/Klrc3/Tyro3/Il15/Mertk/Flt3l/Axl/Irf1/Nfil3/Pglyrp1/Il18/Pbx1/Il12b/Gas6	38
BP	GO:0014812	muscle cell migration	40/2524	128/28564	5.56117e-13	1.43706e-11	8.1954e-12	Hdac4/Pdgfb/S100a11/Camk2d/Il6st/Mef2c/P2ry2/Lrp1/Sema6d/Ccl5/Itga2/Bcl2/Tpm1/Ddr1/Myc/Ace/Ppard/Tlr4/Dock4/Itgb3/Anxa1/Igf1/Il18/Met/Lpar1/Enpp1/Pparg/Ptger4/Ddit3/Trib1/Plau/Rapgef3/Rapgef4/Pdgfa/Src/F3/Nr4a3/Egfl7/Vtn/Ptk2	40
BP	GO:1903532	positive regulation of secretion by cell	80/2524	389/28564	6.77823e-13	1.74426e-11	9.94735e-12	Cd160/Gpld1/Il4ra/Glul/Adora2a/Adam9/Hif1a/Plcb1/Prkcq/Gpr68/Baiap3/Cd38/Itgam/C2cd2l/Camk2n1/Unc13d/Bad/Prkca/Gabbr1/Arrb1/Sphk1/P2ry2/Lrp1/Blk/Tmed10/Stxbp1/Mmp13/Rab27a/Itsn1/Nucb2/Dab2/F2rl1/Gja1/Pck2/Serp1/Adora3/Il1b/Rab27b/Abcg1/F2rl2/Pla2g4a/Ppard/Gab2/Ffar1/Cacna1i/Tlr2/Tlr4/Cacna1d/Acvr2a/Rph3al/Igf1/Bmp2/Pparg/Map2k6/Ptger4/Fcer1a/Gata2/Adora2b/Lepr/Apbb1/Rbp4/P2ry1/Rapgef4/Myh10/Myb/F…	80
BP	GO:0014910	regulation of smooth muscle cell migration	35/2524	102/28564	7.20128e-13	1.84544e-11	1.05243e-11	Hdac4/Pdgfb/S100a11/Camk2d/Il6st/Mef2c/P2ry2/Lrp1/Sema6d/Ccl5/Itga2/Bcl2/Tpm1/Myc/Ace/Ppard/Tlr4/Dock4/Itgb3/Igf1/Il18/Lpar1/Pparg/Ptger4/Trib1/Plau/Rapgef3/Rapgef4/Pdgfa/Src/F3/Nr4a3/Egfl7/Vtn/Ptk2	35
BP	GO:0002761	regulation of myeloid leukocyte differentiation	44/2524	152/28564	7.84033e-13	1.99267e-11	1.1364e-11	Adam8/Inpp4b/Mafb/Tesc/Ifng/Gpr68/Itgam/Zfpm1/Pirb/Ctnnbip1/Prkca/Ccr1/Clec2i/Ccl5/Cdk6/Csf1/Fes/Car2/Clec2d/Ocstamp/Ccl9/Tmem64/Cd4/Myc/Fos/Lyn/Pira2/Gpr55/Zfp36l1/Cd101/Ninj1/Itgb3/Tnfaip6/Bmyc/Zbtb46/Pilrb1/Lef1/Gata2/Trib1/Prxl2a/C1qc/Il12b/Ppargc1b/Il4	44
[truncated: 4,668 more rows]
