# Supplementary material for: Ccl2‐Induced Regulatory T Cells Balance Inflammation Through Macrophage Polarization During Liver Reconstitution
Source: Adv Sci (Weinh). 2024 Oct 1;11(45):2403849. doi: 10.1002/advs.202403849 (PMC11615773; doi:10.1002/advs.202403849)
Supplement: Supplementary file 5 — Supplemental Table 4 [file ADVS-11-2403849-s006.xlsx]

## Sheet: M1 GO enrichment
ONTOLOGY	ID	Description	setSize	enrichmentScore	NES	pvalue	p.adjust	qvalue	rank	leading_edge	core_enrichment
BP	GO:0001822	kidney development	73	0.598775	2.15111	0.00161551	0.0203959	0.0145473	692	tags=34%, list=12%, signal=30%	Spp1/Egr1/Basp1/Cd44/Bcl2l11/Hes1/Cxcr4/Id2/Cflar/Sgpl1/Flcn/Cd24a/Il6ra/Notch2/Sec61a1/Pds5a/Smad7/Ext1/Arg2/Id3/Tet2/Vegfa/Odc1/Plxnd1/Tgfbr1
BP	GO:0021782	glial cell development	41	0.671918	2.14502	0.00166945	0.0203959	0.0145473	581	tags=37%, list=10%, signal=33%	S100a9/S100a8/Tlr2/Il1b/Sod1/Id2/C5ar1/Trem2/Ndrg1/Tcf7l2/Pten/Nr1d1/Lrp1/Plec/Adora2a
BP	GO:0072001	renal system development	76	0.585823	2.12305	0.00159744	0.0203959	0.0145473	695	tags=34%, list=12%, signal=30%	Spp1/Egr1/Basp1/Cd44/Bcl2l11/Hes1/Cxcr4/Id2/Cflar/Sgpl1/Flcn/Cd24a/Il6ra/Notch2/Sec61a1/Pds5a/Smad7/Ext1/Arg2/Id3/Tet2/Vegfa/Odc1/Plxnd1/Tgfbr1/Psap
BP	GO:0032835	glomerulus development	18	0.782474	2.09954	0.00176367	0.0203959	0.0145473	404	tags=44%, list=7%, signal=41%	Egr1/Basp1/Hes1/Cflar/Cd24a/Il6ra/Notch2/Ext1
BP	GO:0048511	rhythmic process	109	0.551337	2.09791	0.00152207	0.0203959	0.0145473	1506	tags=54%, list=27%, signal=40%	Egr1/Klf10/Bhlhe40/Atf4/Id2/Sgpl1/Fbxl3/Crebbp/Nrip1/Axl/Grk2/Ptger4/Nampt/Top1/Mat2a/Usp7/Ddx5/Pten/Per1/Nr1d2/Noct/Nr1d1/Id3/Klf9/Sirt1/Kdm5a/Adora2a/Rora/Igf1r/Kdm5b/Ogt/Dhx9/Mycbp2/Ciart/Rock2/Huwe1/Sfpq/Usp9x/Fbxw7/Ep300/Cbx3/Mapk8/Srebf1/Kdm2a/Thrap3/Relb/Kat2b/Dyrk1a/Id1/Foxo3/Csnk1e/Gsk3b/Runx1/Kdm5c/Atg7/Setx/Gfpt1/Fbxw11/Hnrnpd
BP	GO:0042063	gliogenesis	123	0.535824	2.07851	0.00148588	0.0203959	0.0145473	871	tags=32%, list=16%, signal=27%	S100a9/S100a8/Tlr2/Fn1/Tnf/Il1b/Sod1/Ccl3/Hes1/Cxcr4/Id2/Ptprj/C5ar1/Trem2/Ndrg1/Abl2/Grk2/Tcf7l2/Cdk6/Qk/Pten/Nr1d1/Sun2/P2rx4/Hexb/Lrp1/Synj1/Plec/Adora2a/Cx3cr1/Pafah1b1/Rela/App/Tnfrsf1b/Cers2/Suz12/Eed/Psen1/Ccl2
BP	GO:0001655	urogenital system development	87	0.565275	2.07738	0.0015873	0.0203959	0.0145473	695	tags=32%, list=12%, signal=29%	Spp1/Egr1/Basp1/Cd44/Bcl2l11/Hes1/Cxcr4/Id2/Cflar/Sgpl1/Flcn/Cd24a/Il6ra/Notch2/Sec61a1/Pds5a/Smad7/Ext1/Arg2/Pten/Id3/Tet2/Vegfa/Odc1/Plxnd1/Igf1r/Tgfbr1/Psap
BP	GO:0010001	glial cell differentiation	85	0.562564	2.06475	0.00160772	0.0203959	0.0145473	836	tags=32%, list=15%, signal=27%	S100a9/S100a8/Tlr2/Il1b/Sod1/Hes1/Cxcr4/Id2/Ptprj/C5ar1/Trem2/Ndrg1/Abl2/Grk2/Tcf7l2/Qk/Pten/Nr1d1/Lrp1/Plec/Adora2a/Rela/App/Tnfrsf1b/Suz12/Eed/Psen1
BP	GO:1901889	negative regulation of cell junction assembly	15	0.788526	2.06174	0.00175747	0.0203959	0.0145473	769	tags=60%, list=14%, signal=52%	Tlr2/Tnf/Il1b/Mmp14/Rock1/Pten/Lrp1/Rcc2/Rock2
BP	GO:0034114	regulation of heterotypic cell-cell adhesion	14	0.808262	2.0594	0.00175747	0.0203959	0.0145473	375	tags=57%, list=7%, signal=53%	Tnfaip3/Tnf/Il1b/Cd44/Il1rn/Il10/Wnk1/Klf4
MF	GO:0000987	cis-regulatory region sequence-specific DNA binding	267	0.483085	2.05404	0.00138696	0.0203959	0.0145473	1201	tags=41%, list=22%, signal=34%	Egr1/Klf10/Klf6/Kdm6b/Skil/Bhlhe40/Fosb/Jun/Hes1/Ets2/Junb/Cdk9/Mafb/Maff/Atf4/Jund/Ddit3/Hif1a/Mafg/Nr4a2/Mxd1/Tgif1/Rbpj/Rel/Zeb2/Chd7/Zfp655/Klf11/Litaf/Fosl2/Nfkb1/Nfe2l2/Nrip1/Mef2d/Top1/Tcf7l2/Klf7/Nfat5/Klf4/Klf13/Nr4a3/Ell/Maf/Per1/Hic2/Nr1d2/Prdm4/Xbp1/Nr1d1/Zbtb11/Klf9/Hnrnpk/Hbp1/Cebpa/Mxi1/Foxn3/Nr3c1/Hivep1/Tcf4/Sirt1/Ccar1/Usf2/Ubp1/Jdp2/Ikzf5/Pou2f1/Bcl6/Atf1/Rora/Rela/App/Irf9/Ell…
BP	GO:0045595	regulation of cell differentiation	572	0.453432	2.05402	0.00124688	0.0203959	0.0145473	839	tags=30%, list=15%, signal=28%	Tlr2/Fn1/Nfkbiz/Tnf/Klf10/Pim1/Il1b/Ccl3/Nlrp3/Malt1/Skil/Zc3h12a/Bhlhe40/Cd44/Nfkbid/Jun/Nfkbia/Hes1/Marcks/Hsp90aa1/Cxcr4/Lpl/Junb/Cdk9/Mafb/Maff/Atf4/Picalm/Ifrd1/Ccl9/Id2/Jund/Sgk1/Lmna/Spag9/Cxcl14/Ppp2ca/Fnip1/Ddit3/Mdm2/Hif1a/Mafg/Fam20c/Tob2/Ist1/Tcirg1/Srsf6/Rgs2/Tgif1/Il10/Rbpj/Ptprs/Sdcbp/Cd36/Tgm2/Flcn/Hspa1a/Zeb2/Chd7/Ap2a2/Mmp14/Cd24a/Btg1/Impact/Adam8/Notch2/Sod2/Nfe2l2/Ddx6/Trib1/…
MF	GO:0000978	RNA polymerase II cis-regulatory region sequence-specific DNA binding	256	0.483939	2.0492	0.00137741	0.0203959	0.0145473	1201	tags=40%, list=22%, signal=33%	Egr1/Klf10/Klf6/Kdm6b/Skil/Bhlhe40/Fosb/Jun/Hes1/Ets2/Junb/Cdk9/Mafb/Maff/Atf4/Jund/Ddit3/Hif1a/Mafg/Nr4a2/Mxd1/Tgif1/Rbpj/Rel/Zeb2/Chd7/Zfp655/Klf11/Litaf/Fosl2/Nfkb1/Nfe2l2/Nrip1/Mef2d/Top1/Tcf7l2/Klf7/Nfat5/Klf4/Klf13/Nr4a3/Maf/Per1/Hic2/Nr1d2/Prdm4/Xbp1/Nr1d1/Zbtb11/Klf9/Hbp1/Cebpa/Mxi1/Nr3c1/Hivep1/Tcf4/Sirt1/Ccar1/Usf2/Ubp1/Jdp2/Ikzf5/Pou2f1/Bcl6/Atf1/Rora/Rela/App/Irf9/Runx3/Dhx9/Ciart/Zbt…
BP	GO:0008217	regulation of blood pressure	50	0.614798	2.04705	0.0016835	0.0203959	0.0145473	665	tags=42%, list=12%, signal=37%	Ier3/Ptafr/Sod1/Atp2b1/Hmox1/Id2/Wnk1/Cd36/Sod2/Gnaq/Atp6ap2/Nampt/Lnpep/Ext1/P2rx4/Gna13/Pik3r1/Ptgs2/Atp1a1/Nisch/F11r
BP	GO:0000122	negative regulation of transcription by RNA polymerase II	349	0.466787	2.03843	0.00134409	0.0203959	0.0145473	1416	tags=44%, list=25%, signal=35%	Egr1/Tnf/Il1b/Irf2bp2/Skil/Bhlhe40/Jun/Hes1/Ets2/Rpl10/Jarid2/Atf4/Id2/Plk3/Jund/Ppp2ca/Gadd45a/Fnip1/Ddit3/Purb/Mdm2/Hif1a/Nr4a2/Mxd1/Tgif1/Rbpj/Sdcbp/Cd36/Cnot1/Flcn/Zeb2/Hexim1/Klf11/Sqstm1/Ppp1r15a/Kmt5a/Impact/Nfkb1/Notch2/Crebbp/Nrip1/Gatad2b/Tcf7l2/Klf7/Ezr/Smad7/Cdk6/Txnip/Klf4/Ddx5/Etv3/Rybp/Nr4a3/Maf/Crebrf/Per1/Nr1d2/Xbp1/Nr1d1/Zbtb21/Id3/Hnrnpk/Pcna/Vegfa/Hbp1/Cebpa/Mxi1/Nr3c1/Cul3/Hi…
BP	GO:0048708	astrocyte differentiation	34	0.661085	2.02611	0.00169779	0.0203959	0.0145473	691	tags=35%, list=12%, signal=31%	S100a9/S100a8/Il1b/Hes1/Id2/C5ar1/Trem2/Abl2/Nr1d1/Lrp1/Adora2a/App
BP	GO:0030855	epithelial cell differentiation	181	0.498941	2.0227	0.0014881	0.0203959	0.0145473	833	tags=34%, list=15%, signal=30%	Tnf/Il1b/Sod1/Kdm6b/Basp1/Skil/Jun/Hes1/Cxcr4/Rilpl2/Mafb/Maff/Atf4/Id2/Cd63/Hif1a/Mafg/Fam20c/Srsf6/Rbpj/Ptprs/Jmjd1c/Zeb2/Safb2/Cd24a/Btg1/Fosl2/Notch2/Abl2/Klf7/Ezr/Cdk6/Txnip/Klf4/Icam1/Ext1/Rock1/Ugcg/Maf/Pbrm1/Xbp1/Rapgef1/Il1a/Id3/Vegfa/B4galt1/Plec/Ptgs2/Pafah1b1/Myadm/F11r/Vezf1/Tgfbr1/Psap/Atrx/Zfp36l1/Zfp703/Rock2/Myd88/Fndc3b/Prdm1
BP	GO:0006357	regulation of transcription by RNA polymerase II	804	0.435	2.01899	0.00116959	0.0203959	0.0145473	1507	tags=42%, list=27%, signal=35%	Ccnl1/Tlr2/Ptafr/Egr1/Tnf/Klf10/Il1b/Irf2bp2/Ccl3/Klf6/Kdm6b/Nlrp3/Skil/Zc3h12a/Bhlhe40/Fosb/Fus/Jun/Nfkbia/Hes1/Hmox1/Ets2/Rpl10/Junb/Jarid2/Cdk9/Mafb/Maff/Atf4/Ifrd1/Id2/Plk3/Jund/Ddx3x/Ppp2ca/Gadd45a/Fnip1/Ddit3/Purb/Mdm2/Hif1a/Mafg/Nr4a2/Mxd1/Tgif1/Il10/Rbpj/Sdcbp/Jmjd1c/Cd36/Rel/Tnip3/Cnot1/Tbk1/Flcn/Zeb2/Chd7/Zfp655/Hexim1/Klf11/Safb2/Sqstm1/Ppp1r15a/Kmt5a/Litaf/Impact/Fosl2/Nfkb1/Ier5/Arid…
BP	GO:0014002	astrocyte development	16	0.764681	2.01873	0.0017452	0.0203959	0.0145473	836	tags=62%, list=15%, signal=53%	S100a9/S100a8/Il1b/C5ar1/Trem2/Nr1d1/Lrp1/Adora2a/App/Psen1
BP	GO:0072006	nephron development	27	0.696898	2.01642	0.00176056	0.0203959	0.0145473	519	tags=41%, list=9%, signal=37%	Egr1/Basp1/Cd44/Hes1/Cflar/Cd24a/Il6ra/Notch2/Sec61a1/Ext1/Vegfa
BP	GO:0006954	inflammatory response	303	0.468362	2.01385	0.00138696	0.0203959	0.0145473	742	tags=31%, list=13%, signal=28%	S100a9/S100a8/Tlr2/Fn1/Nfkbiz/Ier3/Tnfaip3/Ptafr/Tnf/Il1b/Sod1/Ccl3/Kdm6b/Nlrp3/Zc3h12a/Cd44/Nfkbid/Jun/Acod1/Nfkbia/Hmox1/Cxcl2/Lpl/Map2k3/Sgms1/Ccl9/Hnrnpa0/Il1rn/Ddx3x/Ccrl2/Hif1a/Chil1/Ccl4/Psmb4/Tcirg1/Il1r2/Fpr2/Il10/Rbpj/Sirpa/Mapkapk2/Rel/Chil3/Cd24a/Rictor/Adam8/Nfkb1/Notch2/Nfe2l2/Olr1/Tollip/C5ar1/Axl/Trem2/Tnip1/Il4ra/Cd14/Casp4/Ptger4/Nampt/Osm/Cxcl10/Cers6/Icam1/Adam17/Syk/Ncf1/Ext1…
BP	GO:0033002	muscle cell proliferation	103	0.535275	2.01316	0.0015674	0.0203959	0.0145473	787	tags=36%, list=14%, signal=31%	Tnfaip3/Ptafr/Egr1/Tnf/Pim1/Jun/Hmox1/Jarid2/Id2/Cflar/Ddit3/Mdm2/Hif1a/Il10/Rbpj/Il6ra/Sod2/Trib1/Grk2/Gnaq/Nampt/Mef2d/Tcf7l2/Kpna1/Klf4/Nr4a3/Pten/Vegfa/Gna13/Sirt1/Pik3r1/Ptgs2/Igf1r/Tgfbr1/Ddx39b/Pdcd4/Myd88
BP	GO:0045597	positive regulation of cell differentiation	345	0.460369	2.00828	0.00134409	0.0203959	0.0145473	839	tags=30%, list=15%, signal=27%	Tlr2/Fn1/Nfkbiz/Tnf/Klf10/Pim1/Il1b/Ccl3/Nlrp3/Malt1/Skil/Zc3h12a/Nfkbid/Jun/Hes1/Marcks/Hsp90aa1/Cxcr4/Lpl/Junb/Picalm/Id2/Jund/Sgk1/Lmna/Spag9/Mdm2/Hif1a/Fam20c/Ist1/Tgif1/Il10/Sdcbp/Cd36/Tgm2/Hspa1a/Zeb2/Mmp14/Cd24a/Btg1/Impact/Adam8/Notch2/Sod2/Trib1/Axl/Trem2/Il4ra/Cd83/Ptger4/Tcf7l2/Itpkb/Smad7/Syk/Qk/Pten/Plxnb2/Noct/Xbp1/Baiap2/Lrp1/Vegfa/Cebpa/Nr3c1/Ptprc/Synj1/Pdlim7/Tcf4/Sirt1/Ripk1/Pi…
BP	GO:0045598	regulation of fat cell differentiation	54	0.590376	2.0053	0.00162602	0.0203959	0.0145473	818	tags=43%, list=15%, signal=37%	Pim1/Zc3h12a/Hes1/Lpl/Id2/Ddit3/Flcn/Sod2/Tcf7l2/Noct/Xbp1/Nr1d1/Vegfa/Cebpa/Insig1/Sirt1/Ptgs2/Jdp2/Rora/Zfp36l1/Wdfy2/Foxo1/Fndc3b
BP	GO:0007623	circadian rhythm	87	0.545662	2.0053	0.0015873	0.0203959	0.0145473	1506	tags=56%, list=27%, signal=42%	Egr1/Klf10/Bhlhe40/Atf4/Id2/Fbxl3/Nrip1/Ptger4/Nampt/Top1/Mat2a/Usp7/Ddx5/Pten/Per1/Nr1d2/Noct/Nr1d1/Id3/Sirt1/Kdm5a/Adora2a/Rora/Kdm5b/Ogt/Dhx9/Mycbp2/Ciart/Rock2/Huwe1/Sfpq/Usp9x/Fbxw7/Ep300/Mapk8/Srebf1/Kdm2a/Thrap3/Relb/Dyrk1a/Id1/Csnk1e/Gsk3b/Kdm5c/Atg7/Setx/Gfpt1/Fbxw11/Hnrnpd
BP	GO:2000026	regulation of multicellular organismal development	507	0.445395	2.00332	0.00126422	0.0203959	0.0145473	886	tags=28%, list=16%, signal=26%	Hspa5/Tlr2/Fn1/Nfkbiz/Tnf/Klf10/Pim1/Il1b/Ccl3/Atp2b1/Nlrp3/Malt1/Skil/Zc3h12a/Bhlhe40/Cd44/Nfkbid/Jun/Nfkbia/Hes1/Hmox1/Marcks/Hsp90aa1/Cxcr4/Jarid2/Mafb/Maff/Atf4/Picalm/Ifrd1/Id2/Hk2/Sgk1/Gadd45a/Hif1a/Mafg/Chil1/Fam20c/Tob2/Ist1/Srsf6/Rgs2/Tgif1/Il10/Rbpj/Ptprs/Plk2/Cd36/Tgm2/Flcn/Hspa1a/Zeb2/Chd7/Ppp1r15a/Mmp14/Cd24a/Btg1/Adam8/Notch2/Nfe2l2/Itga5/Trib1/C5ar1/Axl/Trem2/Pilrb1/Il4ra/Trip12/Cd…
BP	GO:0071277	cellular response to calcium ion	25	0.70109	1.99884	0.00177936	0.0203959	0.0145473	361	tags=36%, list=6%, signal=34%	Lgmn/Fosb/Fus/Jun/Junb/Jund/Iqgap1/Wnk1/Itpkb
MF	GO:0001216	DNA-binding transcription activator activity	134	0.511725	1.99508	0.00151057	0.0203959	0.0145473	1201	tags=44%, list=22%, signal=35%	Egr1/Klf10/Klf6/Fosb/Jun/Junb/Mafb/Maff/Atf4/Jund/Ddit3/Hif1a/Mafg/Nr4a2/Rbpj/Rel/Zeb2/Litaf/Fosl2/Nfkb1/Nfe2l2/Mef2d/Tcf7l2/Klf7/Nfat5/Klf4/Klf13/Nr4a3/Maf/Crebrf/Prdm4/Csrnp1/Klf9/Cebpa/Nr3c1/Tcf4/Ubp1/Atf1/Vezf1/Rela/Elf4/Nfatc3/Foxo1/Nr1h3/Plagl2/Elk4/Hivep2/Nr2c2/Pou2f2/Runx2/Srebf1/Nfe2l1/Nfic/Relb/Bach1/Nr4a1/Atf6/Zfp445/Nrf1
MF	GO:0001228	DNA-binding transcription activator activity, RNA polymerase II-specific	134	0.511725	1.99508	0.00151057	0.0203959	0.0145473	1201	tags=44%, list=22%, signal=35%	Egr1/Klf10/Klf6/Fosb/Jun/Junb/Mafb/Maff/Atf4/Jund/Ddit3/Hif1a/Mafg/Nr4a2/Rbpj/Rel/Zeb2/Litaf/Fosl2/Nfkb1/Nfe2l2/Mef2d/Tcf7l2/Klf7/Nfat5/Klf4/Klf13/Nr4a3/Maf/Crebrf/Prdm4/Csrnp1/Klf9/Cebpa/Nr3c1/Tcf4/Ubp1/Atf1/Vezf1/Rela/Elf4/Nfatc3/Foxo1/Nr1h3/Plagl2/Elk4/Hivep2/Nr2c2/Pou2f2/Runx2/Srebf1/Nfe2l1/Nfic/Relb/Bach1/Nr4a1/Atf6/Zfp445/Nrf1
BP	GO:0051240	positive regulation of multicellular organismal process	565	0.439647	1.98944	0.00125	0.0203959	0.0145473	886	tags=30%, list=16%, signal=28%	S100a9/Hspa5/Tlr2/Fn1/Nfkbiz/Ptafr/Clec4e/Egr1/Tnf/Klf10/Pim1/Il1b/Sod1/Ccl3/Atp2b1/Klf6/Kdm6b/Nlrp3/Malt1/Skil/Zc3h12a/Nfkbid/Jun/Hes1/Hmox1/Marcks/Hsp90aa1/Cxcr4/Lpl/Cdk9/Atf4/Picalm/Id2/Hk2/Sgk1/Ddx3x/Ddit3/Rab8b/Hif1a/Chil1/Fam20c/Tob2/Ccl4/Ist1/Rgs2/Il10/Rbpj/Sdcbp/Cd36/Mapkapk2/Rel/Tgm2/Tmbim1/Zc3hav1/Tbk1/Hspa1a/Zeb2/Chd7/G3bp1/Mmp14/Ptprj/Chil3/Btg1/Il6ra/Adam8/Notch2/Nfe2l2/Itga5/Ifnar1/…
BP	GO:0050793	regulation of developmental process	859	0.427905	1.98876	0.0011534	0.0203959	0.0145473	887	tags=29%, list=16%, signal=28%	Hspa5/Tlr2/Fn1/Nfkbiz/Tnfaip3/Tnf/Klf10/Pim1/Il1b/Sod1/Lgmn/Ccl3/Atp2b1/Nlrp3/Malt1/Skil/Zc3h12a/Bhlhe40/Cd44/Nfkbid/Jun/Bcl2l11/Nfkbia/Hes1/Hmox1/Marcks/Hsp90aa1/Ehd1/Cxcr4/Lpl/Junb/Jarid2/Cdk9/Mafb/Maff/Atf4/Picalm/Ifrd1/Ccl9/Id2/Cflar/Hk2/Jund/Sgk1/Lmna/Spag9/Cxcl14/Ppp2ca/Gadd45a/Fnip1/Ddit3/Mdm2/Hif1a/Mafg/Chil1/Fam20c/Iqgap1/Tob2/Ist1/Tcirg1/Srsf6/Rgs2/Tgif1/Il10/Rbpj/Sgpl1/Ptprs/Cd53/Arap1…
MF	GO:0000981	DNA-binding transcription factor activity, RNA polymerase II-specific	240	0.473623	1.98837	0.00140056	0.0203959	0.0145473	1201	tags=40%, list=22%, signal=32%	Egr1/Klf10/Klf6/Skil/Bhlhe40/Fosb/Jun/Hes1/Ets2/Junb/Mafb/Maff/Atf4/Jund/Ddit3/Purb/Hif1a/Mafg/Nr4a2/Mxd1/Tgif1/Rbpj/Rel/Zeb2/Zfp655/Klf11/Litaf/Fosl2/Nfkb1/Nfe2l2/Mef2d/Tcf7l2/Klf7/Nfat5/Klf4/Etv3/Klf13/Nr4a3/Maf/Crebrf/Hic2/Nr1d2/Prdm4/Xbp1/Nr1d1/Zbtb21/Zbtb11/Csrnp1/Klf9/Hbp1/Cebpa/Mxi1/Nr3c1/Hivep1/Tcf4/Usf2/Ubp1/Jdp2/Ikzf5/Pou2f1/Bcl6/Atf1/Rora/Vezf1/Rela/Irf9/Runx3/Zbtb1/Tshz1/Elf4/Nfatc3/F…
BP	GO:0051094	positive regulation of developmental process	471	0.443454	1.98203	0.0012837	0.0203959	0.0145473	886	tags=30%, list=16%, signal=27%	Hspa5/Tlr2/Fn1/Nfkbiz/Tnf/Klf10/Pim1/Il1b/Ccl3/Atp2b1/Nlrp3/Malt1/Skil/Zc3h12a/Nfkbid/Jun/Hes1/Hmox1/Marcks/Hsp90aa1/Ehd1/Cxcr4/Lpl/Junb/Atf4/Picalm/Id2/Hk2/Jund/Sgk1/Lmna/Spag9/Mdm2/Hif1a/Chil1/Fam20c/Iqgap1/Ist1/Tgif1/Il10/Rbpj/Cd53/Sdcbp/Cd36/Tgm2/Hspa1a/Zeb2/Chd7/Mmp14/Cd24a/Btg1/Impact/Adam8/Notch2/Sod2/Nfe2l2/Itga5/Crebbp/Trib1/C5ar1/Axl/Trem2/Il4ra/Cd83/Ptger4/Tcf7l2/Ezr/Itpkb/Smad7/Klf4/S…
MF	GO:0000977	RNA polymerase II transcription regulatory region sequence-specific DNA binding	290	0.462171	1.97939	0.00139665	0.0203959	0.0145473	1258	tags=40%, list=23%, signal=33%	Egr1/Klf10/Klf6/Kdm6b/Skil/Bhlhe40/Fosb/Jun/Hes1/Ets2/Junb/Cdk9/Mafb/Maff/Atf4/Jund/Ddit3/Purb/Hif1a/Mafg/Nr4a2/Mxd1/Tgif1/Rbpj/Rel/Zeb2/Chd7/Zfp655/Klf11/Litaf/Fosl2/Nfkb1/Nfe2l2/Crebbp/Nrip1/Mef2d/Top1/Tcf7l2/Klf7/Nfat5/Klf4/Etv3/Klf13/Nr4a3/Maf/Crebrf/Per1/Hic2/Nr1d2/Prdm4/Nme1/Xbp1/Nr1d1/Zbtb11/Klf9/Hbp1/Cebpa/Mxi1/Nr3c1/Actn4/Hivep1/Tcf4/Sirt1/Ccar1/Usf2/Ubp1/Jdp2/Ikzf5/Pou2f1/Bcl6/Atf1/Rora…
MF	GO:0003700	DNA-binding transcription factor activity	253	0.467763	1.97702	0.00138504	0.0203959	0.0145473	1201	tags=39%, list=22%, signal=32%	Egr1/Klf10/Klf6/Skil/Bhlhe40/Fosb/Jun/Hes1/Ets2/Junb/Mafb/Maff/Atf4/Jund/Ddit3/Purb/Hif1a/Mafg/Nr4a2/Mxd1/Tgif1/Rbpj/Rel/Zeb2/Zfp655/Klf11/Litaf/Fosl2/Nfkb1/Nfe2l2/Mef2d/Tcf7l2/Klf7/Nfat5/Klf4/Etv3/Klf13/Nr4a3/Maf/Crebrf/Hic2/Nr1d2/Prdm4/Xbp1/Nr1d1/Zbtb21/Zbtb11/Csrnp1/Klf9/Hbp1/Cebpa/Mxi1/Foxn3/Nr3c1/Hivep1/Tcf4/Usf2/Ubp1/Gpbp1/Jdp2/Ikzf5/Pou2f1/Bcl6/Atf1/Rora/Vezf1/Rela/Irf9/Runx3/Zbtb1/Tshz1/E…
BP	GO:0090287	regulation of cellular response to growth factor stimulus	90	0.534633	1.97602	0.00157729	0.0203959	0.0145473	870	tags=34%, list=16%, signal=30%	Hspa5/Skil/Hes1/Cflar/Cd63/Hif1a/Fam20c/Rbpj/Sdcbp/Flcn/Zeb2/Got1/Notch2/Crebbp/Tcf7l2/Smad7/Adam17/Xbp1/Lrp1/Tob1/Tcf4/Sirt1/Ulk1/Lemd3/Sorl1/Nptn/Zfp703/Ppm1a/Furin/Hipk2/Lats2
BP	GO:2000316	regulation of T-helper 17 type immune response	13	0.789515	1.97304	0.00178253	0.0203959	0.0145473	370	tags=46%, list=7%, signal=43%	Nfkbiz/Nlrp3/Malt1/Zc3h12a/Nfkbid/Smad7
BP	GO:0061900	glial cell activation	26	0.686832	1.97232	0.00177936	0.0203959	0.0145473	836	tags=50%, list=15%, signal=43%	Tlr2/Tnf/Il1b/Jun/C5ar1/Trem2/Nampt/Nr1d1/Lrp1/Adora2a/Cx3cr1/App/Psen1
BP	GO:0051253	negative regulation of RNA metabolic process	521	0.43796	1.97064	0.00126743	0.0203959	0.0145473	1358	tags=40%, list=24%, signal=33%	Egr1/Tnf/Klf10/Il1b/Irf2bp2/Basp1/Skil/Zc3h12a/Bhlhe40/Fus/Jun/Hes1/Ets2/Tra2b/Rpl10/Jarid2/Cdk9/Atf4/Id2/Hnrnpa0/Plk3/Jund/Ppp2ca/Gadd45a/Fnip1/Ddit3/Purb/Mdm2/Hif1a/Nr4a2/Mxd1/Srsf6/Tgif1/Rbpj/Sdcbp/Cd36/Mapkapk2/Cnot1/Flcn/Zeb2/Hexim1/Klf11/Hnrnpc/Sqstm1/Ppp1r15a/Kmt5a/Csde1/Impact/Nfkb1/Notch2/Srsf7/Crebbp/Nrip1/Ikbke/Dnajb6/Gatad2b/Tcf7l2/Klf7/Ezr/Smad7/Cdk6/Txnip/Klf4/Ddx5/Qk/Etv3/Rybp/Nr4a…
BP	GO:0048771	tissue remodeling	71	0.548691	1.96542	0.00163399	0.0203959	0.0145473	882	tags=42%, list=16%, signal=36%	Spp1/Klf6/Mdm2/Hif1a/Tcirg1/Rbpj/Tmbim1/Chd7/Mmp14/Cd24a/Adam8/Notch2/Axl/Ptger4/Ubash3b/Syk/Ext1/Rock1/Pbrm1/Il1a/Snx10/Lrp1/Vegfa/B4galt1/Itga4/Tfrc/Rock2/Nfatc3/Suco/Ppp3ca
BP	GO:0034113	heterotypic cell-cell adhesion	25	0.689337	1.96534	0.00177936	0.0203959	0.0145473	791	tags=56%, list=14%, signal=48%	Tnfaip3/Tnf/Il1b/Cd44/Il1rn/Il10/Wnk1/Itga5/Klf4/Ptprc/Itga4/Ninj1/Myadm/Mbp
BP	GO:0050767	regulation of neurogenesis	152	0.493053	1.96197	0.0015015	0.0203959	0.0145473	886	tags=31%, list=16%, signal=27%	Tlr2/Fn1/Tnf/Il1b/Skil/Bhlhe40/Hes1/Marcks/Cxcr4/Picalm/Ifrd1/Id2/Sgk1/Hif1a/Ist1/Ptprs/Tgm2/Zeb2/Chd7/Cd24a/Trem2/Qk/Pten/Plxnb2/Nr1d1/Baiap2/Lrp1/Vegfa/Synj1/Ulk1/Sorl1/Man2a1/Cx3cr1/Pafah1b1/Nptn/Plxnd1/Rela/Tnfrsf1b/Cers2/Rab21/Mbp/Ndel1/Actr2/Psen1/Ppp3ca/Rab11a/Rufy3
MF	GO:0001067	transcription regulatory region nucleic acid binding	342	0.450208	1.9606	0.00135135	0.0203959	0.0145473	1258	tags=39%, list=23%, signal=32%	Egr1/Tnf/Klf10/Klf6/Kdm6b/Basp1/Skil/Bhlhe40/Fosb/Jun/Hes1/Ets2/Junb/Cdk9/Mafb/Maff/Atf4/Jund/Ddit3/Purb/Hif1a/Mafg/Nr4a2/Mxd1/Tgif1/Rbpj/Rel/Zeb2/Chd7/Zfp655/Klf11/Litaf/Fosl2/Nfkb1/Nfe2l2/Crebbp/Nrip1/Mef2d/Top1/Tcf7l2/Klf7/Nfat5/Klf4/Etv3/Klf13/Nr4a3/Ell/Maf/Crebrf/Per1/Hic2/Nr1d2/Prdm4/Nme1/Xbp1/Nr1d1/Zbtb11/Klf9/Hnrnpk/Ago2/Hbp1/Cebpa/Mxi1/Foxn3/Nr3c1/Actn4/Hivep1/Tcf4/Sirt1/Kdm5a/Ccar1/Usf2…
BP	GO:0032922	circadian regulation of gene expression	40	0.616804	1.95937	0.0016835	0.0203959	0.0145473	813	tags=45%, list=15%, signal=39%	Egr1/Bhlhe40/Atf4/Id2/Nrip1/Nampt/Top1/Per1/Noct/Nr1d1/Id3/Sirt1/Kdm5a/Rora/Ogt/Mycbp2/Ciart/Huwe1
BP	GO:0008015	blood circulation	131	0.502119	1.95806	0.00148368	0.0203959	0.0145473	769	tags=34%, list=14%, signal=30%	Ier3/Ptafr/Sod1/Atp2b1/Zc3h12a/Hmox1/Cxcr4/Map2k3/Id2/Mdm2/Hif1a/Ccl4/Rgs2/Wnk1/Cd36/Chd7/Ptprj/Sod2/Tbxas1/Grk2/Gnaq/Atp6ap2/Nampt/Lnpep/Smad7/Icam1/Ext1/Rock1/P2rx4/Vegfa/Nr3c1/Gna13/Plec/Sirt1/Pik3r1/Adora2a/Ptgs2/Atp1a1/Nisch/F11r/App/Atp2a2/Tmem65/Rock2
BP	GO:0034329	cell junction assembly	109	0.514153	1.95642	0.00152207	0.0203959	0.0145473	769	tags=30%, list=14%, signal=27%	Tlr2/Fn1/Tnf/Il1b/Iqgap1/Sdc4/Ptprs/Sdcbp/Flcn/Map4k4/Mmp14/Ptprj/Itga5/Smad7/Rock1/Slk/Pten/Plxnb2/Rapgef1/Pdcd6ip/Lrp1/Vegfa/Rhoc/Actn4/Plec/Pik3r1/Rcc2/Nptn/F11r/Plxnd1/App/Zfp703/Rock2
MF	GO:1990837	sequence-specific double-stranded DNA binding	348	0.446884	1.95298	0.00133333	0.0203959	0.0145473	1258	tags=39%, list=23%, signal=32%	Egr1/Tnf/Klf10/Klf6/Kdm6b/Basp1/Skil/Bhlhe40/Fosb/Jun/Hes1/Ets2/Junb/Cdk9/Mafb/Maff/Atf4/Jund/Ddit3/Purb/Hif1a/Mafg/Nr4a2/Mxd1/Tgif1/Lmnb1/Rbpj/Rel/Zeb2/Chd7/Zfp655/Klf11/Litaf/Fosl2/Nfkb1/Nfe2l2/Crebbp/Nrip1/Mef2d/Top1/Tcf7l2/Klf7/Nfat5/Klf4/Etv3/Klf13/Nr4a3/Ell/Maf/Crebrf/Per1/Hic2/Nr1d2/Prdm4/Nme1/Xbp1/Nr1d1/Zbtb11/Klf9/Hnrnpk/Ago2/Hbp1/Cebpa/Mxi1/Foxn3/Nr3c1/Actn4/Hivep1/Tcf4/Sirt1/Kdm5a/Ccar…
BP	GO:0019915	lipid storage	45	0.597471	1.9513	0.00165563	0.0203959	0.0145473	557	tags=33%, list=10%, signal=30%	Tnf/Il1b/Zc3h12a/Nfkbia/Ehd1/Lpl/Cd36/Plin2/Nrip1/Ikbke/Trem2/Tmem135/Hexb/Osbpl8/Sirt1
BP	GO:0046685	response to arsenic-containing substance	15	0.746261	1.95123	0.00175747	0.0203959	0.0145473	768	tags=60%, list=14%, signal=52%	Zc3h12a/Hmox1/Ddx3x/Slc38a2/Vcp/Nr3c1/Zfand2a/Rnf4/Cpeb2
BP	GO:0051896	regulation of protein kinase B signaling	70	0.54795	1.95105	0.00163934	0.0203959	0.0145473	692	tags=36%, list=12%, signal=32%	Tnf/Hsp90aa1/Ppp2ca/Ddit3/Chil1/Flcn/Arfgef1/Ptprj/Rictor/Adam8/Axl/Osm/Tcf7l2/Klf4/F10/Pten/Rapgef1/P2rx4/Osbpl8/Vegfa/Sirt1/Mtdh/Cx3cr1/Igf1r/Tgfbr1
MF	GO:0000976	transcription cis-regulatory region binding	337	0.449958	1.95101	0.00136612	0.0203959	0.0145473	1258	tags=39%, list=23%, signal=32%	Egr1/Tnf/Klf10/Klf6/Kdm6b/Basp1/Skil/Bhlhe40/Fosb/Jun/Hes1/Ets2/Junb/Cdk9/Mafb/Maff/Atf4/Jund/Ddit3/Purb/Hif1a/Mafg/Nr4a2/Mxd1/Tgif1/Rbpj/Rel/Zeb2/Chd7/Zfp655/Klf11/Litaf/Fosl2/Nfkb1/Nfe2l2/Crebbp/Nrip1/Mef2d/Top1/Tcf7l2/Klf7/Nfat5/Klf4/Etv3/Klf13/Nr4a3/Ell/Maf/Crebrf/Per1/Hic2/Nr1d2/Prdm4/Nme1/Xbp1/Nr1d1/Zbtb11/Klf9/Hnrnpk/Ago2/Hbp1/Cebpa/Mxi1/Foxn3/Nr3c1/Actn4/Hivep1/Tcf4/Sirt1/Kdm5a/Ccar1/Usf2…
BP	GO:0043618	regulation of transcription from RNA polymerase II promoter in response to stress	32	0.644875	1.94809	0.00170648	0.0203959	0.0145473	267	tags=34%, list=5%, signal=33%	Egr1/Jun/Hmox1/Atf4/Ddit3/Hif1a/Rbpj/Cd36/Ppp1r15a/Impact/Nfe2l2
BP	GO:1904035	regulation of epithelial cell apoptotic process	38	0.626146	1.94798	0.00172117	0.0203959	0.0145473	938	tags=45%, list=17%, signal=37%	Tnfaip3/Tnf/Hmox1/Cflar/Srsf6/Il10/Nfe2l2/Abl2/Icam1/Xbp1/Itga4/Igf1r/Zfp36l1/Krit1/Pdcd4/Ccl2/Gsn
BP	GO:1904738	vascular associated smooth muscle cell migration	15	0.744822	1.94746	0.00175747	0.0203959	0.0145473	537	tags=47%, list=10%, signal=42%	Ddit3/Mdm2/Iqgap1/Nfe2l2/Nr4a3/Lrp1/Gna13
BP	GO:0006366	transcription by RNA polymerase II	844	0.419159	1.9473	0.00115741	0.0203959	0.0145473	1507	tags=40%, list=27%, signal=35%	Ccnl1/Tlr2/Ptafr/Egr1/Tnf/Klf10/Il1b/Irf2bp2/Ccl3/Klf6/Kdm6b/Nlrp3/Skil/Zc3h12a/Bhlhe40/Fosb/Fus/Jun/Nfkbia/Hes1/Hmox1/Ets2/Rpl10/Junb/Jarid2/Cdk9/Mafb/Maff/Atf4/Ifrd1/Id2/Plk3/Jund/Ddx3x/Ppp2ca/Gadd45a/Fnip1/Ddit3/Purb/Mdm2/Hif1a/Mafg/Nr4a2/Mxd1/Tgif1/Il10/Rbpj/Sdcbp/Jmjd1c/Cd36/Rel/Tnip3/Cnot1/Tbk1/Flcn/Zeb2/Chd7/Zfp655/Hexim1/Klf11/Safb2/Sqstm1/Ppp1r15a/Kmt5a/Litaf/Impact/Fosl2/Nfkb1/Ier5/Arid…
BP	GO:0050769	positive regulation of neurogenesis	105	0.515034	1.9473	0.00155039	0.0203959	0.0145473	886	tags=31%, list=16%, signal=27%	Tlr2/Fn1/Tnf/Il1b/Skil/Hes1/Marcks/Cxcr4/Picalm/Id2/Sgk1/Hif1a/Ist1/Tgm2/Zeb2/Qk/Plxnb2/Baiap2/Lrp1/Vegfa/Synj1/Man2a1/Cx3cr1/Pafah1b1/Nptn/Plxnd1/Rela/Tnfrsf1b/Rab21/Ndel1/Actr2/Rab11a/Rufy3
BP	GO:0003002	regionalization	74	0.539558	1.94677	0.00160514	0.0203959	0.0145473	1063	tags=39%, list=19%, signal=32%	Bhlhe40/Hes1/Ets2/Tra2b/Mafb/Ddit3/Ifitm1/Tgif1/Rbpj/Lfng/Zeb2/Notch2/Atp6ap2/Pds5a/Ext1/Tgfbr1/Tshz1/Mib1/Bptf/Eed/Psen1/Rnf220/Hipk2/Kdm2b/Mtf2/Ep300/Sf3b1/Mapk8/C3
BP	GO:0007611	learning or memory	91	0.525475	1.94621	0.0015748	0.0203959	0.0145473	1029	tags=37%, list=18%, signal=31%	Tlr2/Egr1/Il1b/Lgmn/Jun/Slc7a11/Picalm/Il1rn/Sgk1/Hif1a/Nr4a2/Plk2/Ccnd2/Itga5/Crebbp/Trem2/Abl2/Gatm/Pten/Synj1/Ptgs2/Cx3cr1/Zzef1/Pafah1b1/Nptn/App/Psen1/Eif4ebp2/Trpm7/Arf4/Cln8/Abca7/Ep300/Atad1
BP	GO:0033993	response to lipid	317	0.450165	1.94123	0.00137552	0.0203959	0.0145473	1073	tags=35%, list=19%, signal=30%	S100a9/S100a8/Spp1/Tlr2/Tnfaip3/Ptafr/Tnf/Pim1/Il1b/Nlrp3/Malt1/Zc3h12a/Acod1/Nfkbia/Cxcl2/Lpl/Map2k3/Cflar/Hnrnpa0/Il1rn/Sgk1/Il10/Sirpa/Cd36/Mapkapk2/Tab2/Tnip3/Cnot1/Safb2/Litaf/Fosl2/Nfkb1/Ifnar1/Trib1/Nrip1/Axl/Trem2/Tnip1/Abl2/Cd14/Peli1/Cd84/Ptger4/Ncl/Cxcl10/Klf4/Adam17/Ddx5/Syk/Nfkbib/Vps18/Crebrf/Per1/Map2k7/Noct/Adam15/Cxcl16/Xbp1/Nr1d1/Il1a/Id3/Klf9/Hnrnpk/Pcna/Nr3c1/Synj1/Insig1/Sirt…
MF	GO:0051019	mitogen-activated protein kinase binding	25	0.680631	1.94051	0.00177936	0.0203959	0.0145473	297	tags=32%, list=5%, signal=30%	Ptafr/Spag9/Dusp2/Iqgap1/Dusp16/Mapkapk2/Ptprj/Tnip1
BP	GO:0044070	regulation of anion transport	28	0.662052	1.93958	0.00173913	0.0203959	0.0145473	581	tags=50%, list=10%, signal=45%	Arg1/Ptafr/Il1b/Atf4/Il1rn/Rgs2/Acsl4/Syk/Arg2/Slc43a2/Il1a/Nr3c1/Ripk1/Adora2a
BP	GO:0010883	regulation of lipid storage	26	0.674063	1.93565	0.00177936	0.0203959	0.0145473	1063	tags=58%, list=19%, signal=47%	Zc3h12a/Nfkbia/Ehd1/Lpl/Cd36/Plin2/Ikbke/Trem2/Tmem135/Osbpl8/Sirt1/Hilpda/Nr1h3/Abcg1/C3
BP	GO:0051962	positive regulation of nervous system development	109	0.508475	1.93481	0.00152207	0.0203959	0.0145473	886	tags=31%, list=16%, signal=27%	Tlr2/Fn1/Tnf/Il1b/Skil/Hes1/Marcks/Cxcr4/Picalm/Id2/Sgk1/Hif1a/Ist1/Tgm2/Zeb2/Qk/Plxnb2/Baiap2/Lrp1/Vegfa/Synj1/Pik3r1/Man2a1/Cx3cr1/Pafah1b1/Nptn/Plxnd1/Rela/Tnfrsf1b/Rab21/Ndel1/Actr2/Rab11a/Rufy3
BP	GO:2000351	regulation of endothelial cell apoptotic process	19	0.716681	1.93242	0.00178571	0.0203959	0.0145473	871	tags=58%, list=16%, signal=49%	Tnfaip3/Tnf/Il10/Nfe2l2/Abl2/Icam1/Xbp1/Itga4/Krit1/Pdcd4/Ccl2
BP	GO:0022008	neurogenesis	549	0.426336	1.93005	0.00125156	0.0203959	0.0145473	1109	tags=32%, list=20%, signal=29%	S100a9/S100a8/Hspa5/Tlr2/Fn1/Tnf/Il1b/Sod1/Ccl3/Skil/Bhlhe40/Cd44/Jun/Hes1/Marcks/Hsp90aa1/Ehd1/Cxcr4/Picalm/Ifrd1/Id2/Cflar/Sgk1/Spag9/Mdm2/Hif1a/Cep85l/Iqgap1/Nr4a2/Ist1/Rgs2/Tgif1/Rbpj/Sdc4/Ptprs/Plk2/Tgm2/Hspa1a/Zeb2/Map4k4/Chd7/Arfgef1/Rap1gap2/Ptprj/Alcam/Cd24a/Impact/Arid1b/Sod2/Nfe2l2/Ddx6/Crebbp/C5ar1/Axl/Trem2/Ndrg1/Abl2/Grk2/Gnaq/Scarb2/Neu1/Tcf7l2/Klf7/Hs6st1/Cdk6/Klf4/Adam17/Acsl4/Na…
BP	GO:0042698	ovulation cycle	17	0.724956	1.93002	0.00176056	0.0203959	0.0145473	687	tags=47%, list=12%, signal=41%	Egr1/Sgpl1/Nrip1/Axl/Grk2/Ptger4/Sirt1/Igf1r
BP	GO:0030282	bone mineralization	35	0.626368	1.92842	0.0017094	0.0203959	0.0145473	593	tags=26%, list=11%, signal=23%	Spp1/Klf10/Atp2b1/Atf4/Hif1a/Fam20c/Tcf7l2/Snx10/Ptgs2
BP	GO:1904036	negative regulation of epithelial cell apoptotic process	16	0.73024	1.92781	0.0017452	0.0203959	0.0145473	736	tags=62%, list=13%, signal=54%	Tnfaip3/Hmox1/Cflar/Srsf6/Il10/Nfe2l2/Abl2/Icam1/Igf1r/Krit1
BP	GO:0072539	T-helper 17 cell differentiation	16	0.729936	1.92701	0.0017452	0.0203959	0.0145473	664	tags=56%, list=12%, signal=50%	Nfkbiz/Nlrp3/Malt1/Zc3h12a/Nfkbid/Il6ra/Smad7/Ly9/Rora
BP	GO:0006865	amino acid transport	42	0.600812	1.9268	0.00167504	0.0203959	0.0145473	1362	tags=57%, list=24%, signal=44%	Arg1/Il1b/Slc7a11/Slc38a1/Il1rn/Slc38a2/Rgs2/Slc3a2/Arg2/Slc43a2/Nr3c1/Adora2a/Slc6a6/Slc11a1/Prkcd/Psen1/Slc15a4/Cln8/Nfkbie/Nfe2l1/Slc1a5/P2rx7/Slc7a8/Lrrc8c
BP	GO:0050679	positive regulation of epithelial cell proliferation	62	0.554821	1.92644	0.00165563	0.0203959	0.0145473	569	tags=34%, list=10%, signal=31%	Arg1/Tnfaip3/Tnf/Jun/Hmox1/Azin1/Cflar/Srsf6/Il10/Ccnd2/Rictor/Notch2/Tcf7l2/Adam17/Nr4a3/Nme1/Xbp1/Vegfa/B4galt1/Sirt1/Itga4
BP	GO:0002237	response to molecule of bacterial origin	170	0.476595	1.92579	0.00145349	0.0203959	0.0145473	871	tags=35%, list=16%, signal=30%	S100a9/S100a8/Tlr2/Tnfaip3/Ptafr/Tnf/Il1b/Nlrp3/Malt1/Zc3h12a/Acod1/Nfkbia/Cxcl2/Map2k3/Hnrnpa0/Il10/Sirpa/Cd36/Mapkapk2/Tab2/Tnip3/Litaf/Cd24a/Nfkb1/Ifnar1/Trib1/C5ar1/Axl/Trem2/Tnip1/Cd14/Peli1/Cd84/Ptger4/Ncl/Cxcl10/Adam17/Nfkbib/Map2k7/Noct/Cxcl16/Xbp1/Nr1d1/Il1a/Mtdh/Ptgs2/Cx3cr1/Cd274/Rela/Ogt/Slc11a1/Tnfrsf1b/Pdcd4/Myd88/Abca1/Cd86/Prdm1/Nr1h3/Ccl2
MF	GO:0005126	cytokine receptor binding	88	0.523072	1.92561	0.0015873	0.0203959	0.0145473	630	tags=35%, list=11%, signal=32%	Tnf/Il1b/Ccl3/Cd44/Cxcl2/Ccl9/Cflar/Il1rn/Cxcl14/Ccrl2/Ccl4/Il10/Sdcbp/Tmbim1/Grb2/Il6ra/Traf1/Tollip/Osm/Cxcl10/Smad7/Adam17/Syk/Prdm4/Cxcl16/Il1a/Lifr/Vegfa/Ripk1/Pik3r1/Cx3cr1
BP	GO:0072577	endothelial cell apoptotic process	21	0.700503	1.92442	0.00178891	0.0203959	0.0145473	871	tags=52%, list=16%, signal=44%	Tnfaip3/Tnf/Il10/Nfe2l2/Abl2/Icam1/Xbp1/Itga4/Krit1/Pdcd4/Ccl2
BP	GO:0051239	regulation of multicellular organismal process	959	0.411944	1.92148	0.00113766	0.0203959	0.0145473	919	tags=27%, list=16%, signal=28%	S100a9/Hspa5/Spp1/Tlr2/Arg1/Fn1/Nfkbiz/Tnfaip3/Ptafr/Clec4e/Egr1/Tnf/Klf10/Pim1/Il1b/Sod1/Lgmn/Ccl3/Atp2b1/Klf6/Kdm6b/Nlrp3/Malt1/Skil/Zc3h12a/Bhlhe40/Cd44/Nfkbid/Jun/Acod1/Bcl2l11/Nfkbia/Hes1/Hmox1/Marcks/Hsp90aa1/Cxcr4/Lpl/Map2k3/Rab11fip1/Jarid2/Cdk9/Mafb/Maff/Atf4/Picalm/Ifrd1/Id2/Hk2/Sgk1/Lmna/Ddx3x/Ppp2ca/Gadd45a/Ddit3/Rab8b/Cd63/Mdm2/Hif1a/Mafg/Chil1/Fam20c/Iqgap1/Nr4a2/Tob2/Ccl4/Ist1/Srsf…
BP	GO:0007389	pattern specification process	84	0.523004	1.921	0.0016129	0.0203959	0.0145473	1107	tags=37%, list=20%, signal=30%	Bhlhe40/Hes1/Ets2/Tra2b/Mafb/Ddit3/Hif1a/Ifitm1/Tgif1/Rbpj/Lfng/Zeb2/Notch2/Atp6ap2/Pds5a/Ext1/Tgfbr1/Tshz1/Mib1/Bptf/Eed/Psen1/Rnf220/Hipk2/Kdm2b/Mtf2/Ep300/Sf3b1/Mapk8/C3/Kdm2a
BP	GO:0043484	regulation of RNA splicing	108	0.504403	1.91435	0.00152672	0.0203959	0.0145473	1186	tags=42%, list=21%, signal=33%	Ccnl1/Clk1/Fus/Tra2b/Slc38a2/Srsf6/Hnrnph1/Ythdc1/Srsf5/Malat1/Srsf7/Rbm25/Snrnp70/Tra2a/Nup98/Ncl/Clk4/Rbm8a/Ddx5/Qk/Rbm7/Hnrnpk/Srsf3/Pik3r1/Ccnl2/Hnrnpll/U2af2/Ptbp3/Fxr1/Mbnl1/Srsf2/Sfswap/Ahnak/Fxr2/Rbm39/Celf1/Rbm22/Jmjd6/Nsrp1/Sf1/Magoh/Celf2/Thrap3/Ptbp2/Mbnl2
BP	GO:0010573	vascular endothelial growth factor production	18	0.712669	1.91224	0.00176367	0.0203959	0.0145473	664	tags=50%, list=12%, signal=44%	Tnf/Il1b/Atf4/Hif1a/Il6ra/C5ar1/Il1a/Ptgs2/Rora
BP	GO:0048659	smooth muscle cell proliferation	80	0.526786	1.91209	0.00162602	0.0203959	0.0145473	787	tags=38%, list=14%, signal=33%	Tnfaip3/Ptafr/Egr1/Tnf/Jun/Hmox1/Id2/Ddit3/Mdm2/Hif1a/Il10/Il6ra/Sod2/Trib1/Grk2/Gnaq/Nampt/Mef2d/Tcf7l2/Klf4/Nr4a3/Pten/Vegfa/Gna13/Pik3r1/Ptgs2/Igf1r/Ddx39b/Pdcd4/Myd88
BP	GO:0032611	interleukin-1 beta production	53	0.564803	1.91097	0.00164204	0.0203959	0.0145473	450	tags=32%, list=8%, signal=30%	Tlr2/Tnfaip3/Egr1/Tnf/Il1b/Ccl3/Nlrp3/Malt1/Zc3h12a/Lpl/Sirpa/Cd36/Ifnar1/Trem2/Casp4/Arg2/Naip5
BP	GO:0001568	blood vessel development	260	0.45023	1.90818	0.00138313	0.0203959	0.0145473	968	tags=33%, list=17%, signal=29%	Fn1/Tnfaip2/Egr1/Tnf/Il1b/Zc3h12a/Jun/Hes1/Hmox1/Cxcr4/Junb/Cflar/Hk2/Gadd45a/Ddit3/Mdm2/Hif1a/Chil1/Il10/Rbpj/Sgpl1/Plk2/Cd36/Flcn/Chd7/Ppp1r15a/Ptprj/Btg1/Il6ra/Adam8/Notch2/Nfe2l2/Itga5/C5ar1/Ptger4/Ncl/Tcf7l2/Cxcl10/Hs6st1/Smad7/Klf4/Syk/Emilin2/Rock1/Qk/Pten/Adam15/Pbrm1/Xbp1/Rapgef1/Il1a/Lrp1/Ago2/Vegfa/Gna13/Anxa3/B4galt1/Tcf4/Sirt1/Lemd3/Mtdh/Ptgs2/Ubp1/Ninj1/Cx3cr1/Rora/Vezf1/Plxnd1/Tgfb…
BP	GO:0043620	regulation of DNA-templated transcription in response to stress	35	0.619672	1.9078	0.0017094	0.0203959	0.0145473	519	tags=37%, list=9%, signal=34%	Egr1/Jun/Hmox1/Atf4/Ddit3/Hif1a/Rbpj/Cd36/Ppp1r15a/Impact/Nfe2l2/Bclaf1/Vegfa
BP	GO:0070536	protein K63-linked deubiquitination	18	0.710949	1.90763	0.00176367	0.0203959	0.0145473	418	tags=39%, list=7%, signal=36%	Tnfaip3/Usp25/Usp16/Vcp/Usp7/Zranb1/Spata2
BP	GO:0051960	regulation of nervous system development	165	0.47381	1.90531	0.00146843	0.0203959	0.0145473	886	tags=30%, list=16%, signal=26%	Tlr2/Fn1/Tnf/Il1b/Skil/Bhlhe40/Hes1/Marcks/Cxcr4/Picalm/Ifrd1/Id2/Sgk1/Hif1a/Ist1/Ptprs/Tgm2/Zeb2/Chd7/Cd24a/Trem2/Tcf7l2/Qk/Pten/Plxnb2/Nr1d1/Baiap2/Lrp1/Vegfa/Synj1/Ulk1/Pik3r1/Sorl1/Man2a1/Cx3cr1/Pafah1b1/Nptn/Plxnd1/Rela/Tnfrsf1b/Cers2/Rab21/Mbp/Ndel1/Actr2/Psen1/Ppp3ca/Rab11a/Rufy3
MF	GO:0015293	symporter activity	14	0.747448	1.90445	0.00175747	0.0203959	0.0145473	885	tags=64%, list=16%, signal=54%	Slc38a1/Slc20a1/Slc38a2/Slc15a3/Slc25a3/Slc16a3/Slc6a6/Slc12a9/Slc15a4
BP	GO:1901888	regulation of cell junction assembly	58	0.553584	1.90321	0.00164204	0.0203959	0.0145473	769	tags=34%, list=14%, signal=30%	Tlr2/Tnf/Il1b/Iqgap1/Sdc4/Ptprs/Map4k4/Mmp14/Ptprj/Rock1/Slk/Pten/Rapgef1/Lrp1/Vegfa/Pik3r1/Rcc2/F11r/App/Rock2
BP	GO:0071216	cellular response to biotic stimulus	137	0.487495	1.9018	0.00151976	0.0203959	0.0145473	924	tags=39%, list=17%, signal=33%	Hspa5/Tlr2/Tnfaip3/Tnf/Il1b/Nlrp3/Malt1/Zc3h12a/Acod1/Bcl2l11/Nfkbia/Cxcl2/Map2k3/Ddit3/Il10/Sirpa/Cd36/Tnip3/Litaf/Nfkb1/Notch2/Trib1/Axl/Trem2/Tnip1/Cd14/Cd84/Ncl/Cxcl10/Txnip/Syk/Nfkbib/Map2k7/Cxcl16/Xbp1/Nr1d1/Il1a/Ppp1r15b/Mtdh/Cx3cr1/Cd274/Rela/Ogt/Tnfrsf1b/Pdcd4/Myd88/Abca1/Cd86/Prdm1/Nr1h3/Ccl2/Selenos/Sbno2
BP	GO:0032496	response to lipopolysaccharide	159	0.475083	1.89731	0.00149031	0.0203959	0.0145473	871	tags=35%, list=16%, signal=31%	S100a9/S100a8/Tnfaip3/Ptafr/Tnf/Il1b/Nlrp3/Malt1/Zc3h12a/Acod1/Nfkbia/Cxcl2/Map2k3/Hnrnpa0/Il10/Sirpa/Cd36/Mapkapk2/Tab2/Tnip3/Litaf/Nfkb1/Ifnar1/Trib1/Axl/Trem2/Tnip1/Cd14/Peli1/Cd84/Ptger4/Ncl/Cxcl10/Adam17/Nfkbib/Map2k7/Noct/Cxcl16/Xbp1/Nr1d1/Il1a/Mtdh/Ptgs2/Cx3cr1/Cd274/Rela/Ogt/Slc11a1/Tnfrsf1b/Pdcd4/Myd88/Abca1/Cd86/Prdm1/Nr1h3/Ccl2
BP	GO:1990868	response to chemokine	30	0.638074	1.89668	0.0017301	0.0203959	0.0145473	353	tags=37%, list=6%, signal=35%	Ccl3/Zc3h12a/Cxcl2/Cxcr4/Ccl9/Hif1a/Ccl4/Wnk1/Trem2/Grk2/Cxcl10
BP	GO:1990869	cellular response to chemokine	30	0.638074	1.89668	0.0017301	0.0203959	0.0145473	353	tags=37%, list=6%, signal=35%	Ccl3/Zc3h12a/Cxcl2/Cxcr4/Ccl9/Hif1a/Ccl4/Wnk1/Trem2/Grk2/Cxcl10
BP	GO:0045944	positive regulation of transcription by RNA polymerase II	493	0.422455	1.89455	0.00128041	0.0203959	0.0145473	1507	tags=42%, list=27%, signal=34%	Tlr2/Egr1/Tnf/Klf10/Il1b/Ccl3/Klf6/Kdm6b/Nlrp3/Zc3h12a/Fosb/Jun/Nfkbia/Hes1/Ets2/Junb/Cdk9/Mafb/Maff/Atf4/Ifrd1/Jund/Ddx3x/Ddit3/Hif1a/Mafg/Nr4a2/Il10/Rbpj/Rel/Tbk1/Flcn/Zeb2/Chd7/Litaf/Fosl2/Nfkb1/Ier5/Nfe2l2/Crebbp/Nrip1/Tnip1/Zfp91/Nampt/Mef2d/Ncl/Osm/Tcf7l2/Klf7/Nfat5/Med13/Klf4/Usp16/Klf13/Nr4a3/Ell/Maf/Crebrf/Per1/Nr1d2/Prdm4/Xbp1/Nr1d1/Il1a/Hexb/Csrnp1/Klf9/Bclaf1/Hnrnpk/Tet2/Ago2/Vegfa/Ce…
BP	GO:0001944	vasculature development	273	0.444544	1.8932	0.00139665	0.0203959	0.0145473	871	tags=30%, list=16%, signal=27%	Fn1/Tnfaip2/Egr1/Tnf/Il1b/Zc3h12a/Jun/Hes1/Hmox1/Cxcr4/Junb/Cflar/Hk2/Gadd45a/Ddit3/Mdm2/Hif1a/Chil1/Il10/Rbpj/Sgpl1/Plk2/Cd36/Flcn/Chd7/Ppp1r15a/Ptprj/Btg1/Il6ra/Adam8/Notch2/Sod2/Nfe2l2/Itga5/C5ar1/Ptger4/Ncl/Tcf7l2/Cxcl10/Hs6st1/Smad7/Klf4/Syk/Emilin2/Rock1/Qk/Pten/Adam15/Pbrm1/Xbp1/Rapgef1/Il1a/Lrp1/Ago2/Vegfa/Gna13/Anxa3/B4galt1/Tcf4/Sirt1/Lemd3/Mtdh/Ptgs2/Ubp1/Ninj1/Cx3cr1/Rora/Vezf1/Plxnd1…
BP	GO:0048066	developmental pigmentation	21	0.688462	1.89135	0.00178891	0.0203959	0.0145473	327	tags=33%, list=6%, signal=31%	Bcl2l11/Cd63/Zeb2/Sod2/Gnaq/Atp6ap2/Grk3
BP	GO:0051254	positive regulation of RNA metabolic process	717	0.409904	1.89049	0.0011919	0.0203959	0.0145473	1507	tags=41%, list=27%, signal=35%	Spp1/Tlr2/Egr1/Tnf/Klf10/Pim1/Il1b/Ccl3/Klf6/Kdm6b/Nlrp3/Zc3h12a/Fosb/Jun/Nfkbia/Hes1/Ets2/Tra2b/Map2k3/Junb/Cdk9/Mafb/Maff/Atf4/Picalm/Ifrd1/Id2/Jund/Ddx3x/Slc38a2/Ddit3/Hif1a/Mafg/Nr4a2/Il10/Rbpj/Rel/Zc3hav1/Cnot1/Tbk1/Flcn/Zeb2/Chd7/Srsf5/Gnl3/Ppp1r15a/Csde1/Litaf/Fosl2/Nfkb1/Ier5/Arid1b/Nfe2l2/Crebbp/Ifnar1/Nrip1/Tnip1/Zfp91/Snrnp70/Tra2a/Nampt/Nup98/Mef2d/Ncl/Osm/Tcf7l2/Klf7/Nfat5/Med13/Klf4…
CC	GO:0016607	nuclear speck	203	0.458714	1.89017	0.00145138	0.0203959	0.0145473	1549	tags=42%, list=28%, signal=31%	Ccnl1/Nfkbiz/Basp1/Sgk1/Lmna/Gadd45a/Hif1a/Nr4a2/Srsf6/Ythdc1/Hspa1a/Srsf5/Malat1/Dhx15/Srsf7/Luc7l2/Sde2/Rbm25/Nrip1/Dazap2/Snrnp70/Trip12/Nampt/Rbbp6/Rbm8a/Nxf1/Csnk1a1/Ckap4/Ell/Cbll1/Srrm2/Bclaf1/Hbp1/Nr3c1/Srsf3/Chtop/Brd2/U2af1/U2af2/Alkbh5/Ddx39b/Srsf2/Maml1/Fam193b/Cnot7/Rbm39/Snrpb2/Poldip3/Sf3b1/Topors/Nsrp1/Api5/Cdk13/Thoc7/Thrap3/Cops4/Ep400/Pip5k1a/Raf1/Il16/Dennd1b/Dyrk1a/Trip11/Prp…
BP	GO:0010975	regulation of neuron projection development	179	0.465557	1.8871	0.00148588	0.0203959	0.0145473	886	tags=32%, list=16%, signal=28%	S100a9/Hspa5/Fn1/Skil/Hes1/Marcks/Ehd1/Picalm/Ifrd1/Cflar/Sgk1/Mdm2/Iqgap1/Ist1/Rgs2/Ptprs/Zeb2/Rap1gap2/Cd24a/Nfe2l2/Abl2/Scarb2/Neu1/Klf4/Adam17/Katna1/Qk/Pten/Plxnb2/Nme1/Rapgef1/Baiap2/Hnrnpk/Lrp1/Vegfa/Sirt1/Ulk1/Prkcsh/Atf1/Pafah1b1/Nptn/Arsb/Plxnd1/Ddx56/Igf1r/Camk1d/Cers2/Rab21/Mbp/Xylt1/Ndel1/Actr2/Psen1/Clip1/Ppp3ca/Rab11a/Rufy3
MF	GO:0043565	sequence-specific DNA binding	400	0.428118	1.88652	0.00134953	0.0203959	0.0145473	1258	tags=37%, list=23%, signal=31%	Egr1/Tnf/Klf10/Klf6/Kdm6b/Nlrp3/Basp1/Skil/Bhlhe40/Fosb/Jun/Hes1/Ets2/Junb/Cdk9/Mafb/Maff/Atf4/Jund/Ddit3/Purb/Hif1a/Mafg/Nr4a2/Mxd1/Tgif1/Lmnb1/Rbpj/Rel/Zeb2/Chd7/Zfp655/Klf11/Safb2/Litaf/Fosl2/Nfkb1/Nfe2l2/Crebbp/Nrip1/Gatad2b/Mef2d/Ncl/Top1/Tcf7l2/Klf7/Nfat5/Klf4/Etv3/Klf13/Nr4a3/Ell/Maf/Crebrf/Smg7/Per1/Hic2/Nr1d2/Prdm4/Nme1/Xbp1/Nr1d1/Zbtb21/Zbtb11/Csrnp1/Klf9/Hnrnpk/Ago2/Hbp1/Cebpa/Mxi1/Fox…
BP	GO:0003013	circulatory system process	142	0.478777	1.88549	0.00149701	0.0203959	0.0145473	769	tags=32%, list=14%, signal=28%	Ier3/Ptafr/Sod1/Atp2b1/Zc3h12a/Hmox1/Cxcr4/Map2k3/Id2/Mdm2/Hif1a/Ccl4/Rgs2/Wnk1/Cd36/Chd7/Ptprj/Sod2/Tbxas1/Grk2/Gnaq/Atp6ap2/Nampt/Lnpep/Smad7/Icam1/Ext1/Rock1/P2rx4/Lrp1/Vegfa/Nr3c1/Gna13/Plec/Sirt1/Pik3r1/Adora2a/Ptgs2/Atp1a1/Nisch/F11r/App/Atp2a2/Tmem65/Rock2
BP	GO:0048646	anatomical structure formation involved in morphogenesis	392	0.427296	1.8853	0.0013369	0.0203959	0.0145473	1040	tags=32%, list=19%, signal=28%	Tlr2/Fn1/Tnfaip2/Tnfaip3/Tnf/Pim1/Il1b/Kdm6b/Skil/Zc3h12a/Cd44/Jun/Bcl2l11/Hes1/Hmox1/Ets2/Ehd1/Cxcr4/Junb/Mafb/Cflar/Hk2/Gadd45a/Hif1a/Chil1/Fam20c/Ifitm1/Dusp2/Tcirg1/Tgif1/Il10/Rbpj/Sdc4/Cd53/Plk2/Cd36/Tgm2/Txnrd1/Cnot1/Lfng/Flcn/Zeb2/Ppp1r15a/Grb2/Btg1/Adam8/Notch2/Nfe2l2/Itga5/C5ar1/Trem2/Il4ra/Abl2/Ncl/Cxcl10/Hs6st1/Klf4/Adam17/Syk/Emilin2/Ext1/Matr3/Rock1/Nr4a3/Pten/Plxnb2/Adam15/Pbrm1/Xbp…
BP	GO:1990823	response to leukemia inhibitory factor	57	0.551245	1.87907	0.00164745	0.0203959	0.0145473	979	tags=47%, list=18%, signal=39%	Spp1/Jarid2/Hk2/Trim25/Srsf7/Ncl/Mat2a/Smad7/Laptm5/Klf4/Icam1/Ext1/Eif4a2/Xbp1/Snx10/Bclaf1/Sirt1/Srsf3/Smarca5/Tle4/Kdm3a/Tfrc/Kdm5b/Eed/Sbno2/Mtf2/Gtf2h1
BP	GO:0032612	interleukin-1 production	64	0.538252	1.87857	0.00166389	0.0203959	0.0145473	450	tags=30%, list=8%, signal=28%	Tlr2/Tnfaip3/Egr1/Tnf/Il1b/Ccl3/Nlrp3/Malt1/Zc3h12a/Lpl/Il1r2/Sirpa/Cd36/Ifnar1/Trem2/Casp4/Ptger4/Arg2/Naip5
BP	GO:0035295	tube development	364	0.427317	1.87854	0.001321	0.0203959	0.0145473	1015	tags=32%, list=18%, signal=28%	Spp1/Fn1/Tnfaip2/Tnf/Il1b/Zc3h12a/Cd44/Jun/Slc7a11/Bcl2l11/Hes1/Hmox1/Marcks/Cxcr4/Junb/Id2/Hk2/Gadd45a/Hif1a/Chil1/Stk40/Srsf6/Tgif1/Il10/Rbpj/Sgpl1/Sdc4/Plk2/Jmjd1c/Cd36/Tgm2/Flcn/Zeb2/Chd7/Ppp1r15a/Mmp14/Ptprj/Cd24a/Btg1/Adam8/Notch2/Nfe2l2/Itga5/C5ar1/Abl2/Atp6ap2/Ptger4/Ncl/Tcf7l2/Cxcl10/Hs6st1/Smad7/Klf4/Syk/Emilin2/Ext1/Rock1/Qk/Spata2/Arg2/Nr4a3/Pten/Plxnb2/Adam15/Pbrm1/Xbp1/Il1a/Lrp1/Ago…
BP	GO:0048008	platelet-derived growth factor receptor signaling pathway	30	0.631791	1.878	0.0017301	0.0203959	0.0145473	703	tags=40%, list=13%, signal=35%	Iqgap1/Sgpl1/Ptprj/Abl2/Txnip/Nr4a3/Pten/Rapgef1/Csrnp1/Lrp1/Vegfa/Cbl
BP	GO:0007417	central nervous system development	263	0.443205	1.87707	0.00139276	0.0203959	0.0145473	1336	tags=36%, list=24%, signal=29%	S100a9/S100a8/Hspa5/Tlr2/Marcksl1/Il1b/Slc7a11/Hes1/Marcks/Tra2b/Hsp90aa1/Cxcr4/Mafb/Id2/Hif1a/Nr4a2/Irs2/Rbpj/Ptprs/Zeb2/Chd7/Ptprj/Notch2/C5ar1/Axl/Trem2/Abl2/Grk2/Gnaq/Atp6ap2/Tcf7l2/Ext1/Qk/Nr4a3/Pten/Plxnb2/Nr1d1/Aplp2/Sun2/Id3/Hnrnpk/Lrp1/Synj1/Ulk1/Adora2a/Cx3cr1/Pafah1b1/Rora/Arsb/Igf1r/App/Psap/Atrx/Tnfrsf1b/Mycbp2/Suz12/Napa/Bptf/Slc2a1/Ndel1/Eed/Psen1/Kdm2b/Usp9x/Rogdi/Gsn/Cln8/Abr/Cel…
BP	GO:0001816	cytokine production	384	0.425211	1.87385	0.00133333	0.0203959	0.0145473	797	tags=29%, list=14%, signal=27%	Tlr2/Arg1/Fn1/Tnfaip3/Ptafr/Clec4e/Egr1/Tnf/Il1b/Sod1/Ccl3/Atp2b1/Nlrp3/Malt1/Zc3h12a/Acod1/Hmox1/Hsp90aa1/Lpl/Map2k3/Atf4/Rnf19b/Ddx3x/Ddit3/Hif1a/Chil1/Iqgap1/Ccl4/Tcirg1/Il1r2/Il10/Rbpj/Ptprs/Sirpa/Cd36/Mapkapk2/Rel/Zc3hav1/Tbk1/Hspa1a/Usp25/G3bp1/N4bp1/Ptprj/Litaf/Chil3/Cd24a/Il6ra/Adam8/Nfkb1/Notch2/Crebbp/Ifnar1/C5ar1/Axl/Trem2/Il4ra/Abl2/Grk2/Ccdc88b/Cd14/Casp4/Atp6ap2/Cd83/Peli1/Cd84/Ptge…
BP	GO:2001237	negative regulation of extrinsic apoptotic signaling pathway	47	0.568759	1.8736	0.00168067	0.0203959	0.0145473	692	tags=36%, list=12%, signal=32%	Tnfaip3/Tnf/Il1b/Mcl1/Hmox1/Sgms1/Cflar/Lmna/Ddx3x/Tmbim1/Hspa1a/Icam1/Vegfa/Ripk1/Cx3cr1/Rela/Tgfbr1
BP	GO:0007369	gastrulation	64	0.536383	1.87205	0.00166389	0.0203959	0.0145473	1544	tags=50%, list=28%, signal=37%	Fn1/Tnfaip3/Kdm6b/Ets2/Il1rn/Dusp2/Tgif1/Il10/Wnk1/Txnrd1/Itga5/Klf4/Ext1/Nr4a3/Cul3/Myadm/Mbp/Pofut2/Supt20/Dusp1/Cdc73/Prkar1a/Setd2/Syf2/Ctnnb1/Tnrc6c/Nsd1/Zbtb17/Paf1/Lmbrd1/Dld/Dvl1
BP	GO:0045766	positive regulation of angiogenesis	66	0.532398	1.87062	0.00164474	0.0203959	0.0145473	630	tags=35%, list=11%, signal=31%	Il1b/Zc3h12a/Hmox1/Cxcr4/Hk2/Hif1a/Chil1/Il10/Btg1/Nfe2l2/Itga5/C5ar1/Klf4/Emilin2/Xbp1/Il1a/Ago2/Vegfa/Anxa3/Sirt1/Mtdh/Ninj1/Cx3cr1
BP	GO:1904018	positive regulation of vasculature development	66	0.532398	1.87062	0.00164474	0.0203959	0.0145473	630	tags=35%, list=11%, signal=31%	Il1b/Zc3h12a/Hmox1/Cxcr4/Hk2/Hif1a/Chil1/Il10/Btg1/Nfe2l2/Itga5/C5ar1/Klf4/Emilin2/Xbp1/Il1a/Ago2/Vegfa/Anxa3/Sirt1/Mtdh/Ninj1/Cx3cr1
BP	GO:1901342	regulation of vasculature development	114	0.490951	1.87051	0.00155521	0.0203959	0.0145473	871	tags=35%, list=16%, signal=30%	Tnf/Il1b/Zc3h12a/Hmox1/Cxcr4/Hk2/Gadd45a/Hif1a/Chil1/Il10/Plk2/Cd36/Flcn/Ppp1r15a/Btg1/Nfe2l2/Itga5/C5ar1/Ptger4/Cxcl10/Klf4/Emilin2/Rock1/Xbp1/Il1a/Ago2/Vegfa/Anxa3/Tcf4/Sirt1/Mtdh/Ninj1/Cx3cr1/Plxnd1/Krit1/Rock2/Egln1/Wars/Hipk2/Ccl2
BP	GO:0051047	positive regulation of secretion	115	0.489096	1.86997	0.00152905	0.0203959	0.0145473	601	tags=26%, list=11%, signal=24%	S100a9/S100a8/Spp1/Tlr2/Ptafr/Il1b/Rab8b/Hif1a/Irs2/Sdc4/Sdcbp/Trem2/Il4ra/Grk2/Ptger4/Tcf7l2/Ezr/Acsl4/Syk/Atp13a2/Xbp1/Il1a/Golph3/Pdcd6ip/Lrp1/Kcnn4/Nr3c1/Sirt1/Adora2a/Stx4a
BP	GO:0048514	blood vessel morphogenesis	228	0.447051	1.86903	0.00141243	0.0203959	0.0145473	871	tags=31%, list=16%, signal=27%	Fn1/Tnfaip2/Tnf/Il1b/Zc3h12a/Jun/Hes1/Hmox1/Cxcr4/Junb/Hk2/Gadd45a/Hif1a/Chil1/Il10/Rbpj/Sgpl1/Plk2/Cd36/Flcn/Chd7/Ppp1r15a/Ptprj/Btg1/Adam8/Notch2/Nfe2l2/Itga5/C5ar1/Ptger4/Ncl/Cxcl10/Hs6st1/Smad7/Klf4/Syk/Emilin2/Rock1/Qk/Pten/Adam15/Pbrm1/Xbp1/Il1a/Lrp1/Ago2/Vegfa/Gna13/Anxa3/B4galt1/Tcf4/Sirt1/Lemd3/Mtdh/Ptgs2/Ubp1/Ninj1/Cx3cr1/Rora/Vezf1/Plxnd1/Tgfbr1/Zfp36l1/Krit1/Rock2/Nfatc3/Egln1/Wars/Pr…
BP	GO:1903034	regulation of response to wounding	60	0.541022	1.86889	0.00165289	0.0203959	0.0145473	871	tags=40%, list=16%, signal=34%	S100a9/Tnf/Cxcr4/Srsf6/Il10/Ptprs/Cd36/Arfgef1/Cd24a/Nfe2l2/Ptger4/Klf4/Adam17/Ubash3b/Emilin2/Pten/Xbp1/Lrp1/Igf1r/Cers2/Prkcd/Xylt1/Ndel1/Ccl2
BP	GO:0060429	epithelium development	325	0.431995	1.86747	0.00136799	0.0203959	0.0145473	844	tags=30%, list=15%, signal=27%	Tnf/Il1b/Sod1/Kdm6b/Basp1/Skil/Cd44/Jun/Hes1/Marcks/Cxcr4/Rilpl2/Mafb/Maff/Atf4/Id2/Cd63/Hif1a/Mafg/Fam20c/Ifitm1/Srsf6/Tgif1/Il10/Rbpj/Sdc4/Ptprs/Jmjd1c/Tgm2/Lfng/Zeb2/Chd7/Safb2/Mmp14/Grb2/Cd24a/Btg1/Fosl2/Notch2/Abl2/Atp6ap2/Tcf7l2/Rbbp6/Cxcl10/Klf7/Ezr/Smad7/Cdk6/Txnip/Klf4/Icam1/Ext1/Rock1/Arg2/Ugcg/Maf/Pten/Plxnb2/Pbrm1/Xbp1/Rapgef1/Il1a/Id3/Exoc5/Vegfa/Nr3c1/Gna13/B4galt1/Plec/Itga4/Ptgs2/…
BP	GO:0150076	neuroinflammatory response	33	0.610186	1.8674	0.00168634	0.0203959	0.0145473	836	tags=45%, list=15%, signal=39%	Tlr2/Tnf/Il1b/Jun/C5ar1/Trem2/Nampt/Nr1d1/Lrp1/Adora2a/Ptgs2/Cx3cr1/App/Tnfrsf1b/Psen1
BP	GO:0045934	negative regulation of nucleobase-containing compound metabolic process	563	0.412053	1.86523	0.00124533	0.0203959	0.0145473	1358	tags=38%, list=24%, signal=32%	Ier3/Egr1/Tnf/Klf10/Il1b/Irf2bp2/Basp1/Skil/Zc3h12a/Bhlhe40/Fus/Jun/Hes1/Ets2/Tra2b/Rpl10/Jarid2/Cdk9/Atf4/Id2/Hnrnpa0/Plk3/Jund/Ppp2ca/Gadd45a/Fnip1/Ddit3/Purb/Mdm2/Hif1a/Nr4a2/Mxd1/Srsf6/Tgif1/Rbpj/Sdcbp/Cd36/Mapkapk2/Cnot1/Flcn/Zeb2/Hexim1/Klf11/Hnrnpc/Sqstm1/Ppp1r15a/Kmt5a/Csde1/Impact/Nfkb1/Notch2/Srsf7/Crebbp/Nrip1/Ikbke/Trip12/Dnajb6/Gatad2b/Tcf7l2/Klf7/Pds5a/Ezr/Smad7/Cdk6/Txnip/Klf4/Ddx5…
BP	GO:0030514	negative regulation of BMP signaling pathway	16	0.705876	1.86349	0.0017452	0.0203959	0.0145473	868	tags=50%, list=16%, signal=42%	Skil/Tcf7l2/Smad7/Tob1/Lemd3/Sorl1/Ppm1a/Hipk2
BP	GO:0001503	ossification	119	0.485635	1.8623	0.00151515	0.0203959	0.0145473	593	tags=28%, list=11%, signal=25%	Spp1/Tnf/Klf10/Atp2b1/Junb/Atf4/Id2/Jund/Lmna/Hif1a/Fam20c/Ifitm1/Tob2/Tcirg1/Rbpj/Mmp14/Ptger4/Mef2d/Tcf7l2/Smad7/Cdk6/Ddx5/Ext1/Noct/Rpl38/Snx10/Id3/Vegfa/Cebpa/Tob1/Dhrs3/Pdlim7/Ptgs2
BP	GO:1902531	regulation of intracellular signal transduction	665	0.405753	1.86215	0.00119332	0.0203959	0.0145473	1036	tags=30%, list=19%, signal=28%	S100a9/S100a8/Tlr2/Fn1/Tnfaip3/Tnf/Il1b/Sod1/Ccl3/Nlrp3/Skil/Zc3h12a/Cd44/Nfkbid/Jun/Gadd45b/Mcl1/Rnf149/Bcl2l11/Hsp90aa1/Cxcr4/Herpud1/Map2k3/Ccl9/Cflar/Il1rn/Birc3/Ddx3x/Spag9/Ppp2ca/Gadd45a/S100a4/Fnip1/Ddit3/Mdm2/Hif1a/Chil1/Dusp2/Iqgap1/Slc15a3/Ccl4/Stk40/Rgs2/Cyth1/Lmnb1/Dusp16/Sirpa/Trim25/Cd36/Tab2/Tnip3/Zc3hav1/Flcn/Hspa1a/Zeb2/Map4k4/Arfgef1/Hexim1/Sqstm1/Rpl5/Pmaip1/Rap1gap2/Sppl3/Ptpr…
BP	GO:0051093	negative regulation of developmental process	324	0.430742	1.86195	0.00136986	0.0203959	0.0145473	836	tags=30%, list=15%, signal=27%	Tlr2/Tnf/Il1b/Lgmn/Skil/Zc3h12a/Cd44/Nfkbid/Nfkbia/Hes1/Jarid2/Mafb/Ifrd1/Ccl9/Id2/Cflar/Lmna/Cxcl14/Ppp2ca/Gadd45a/Ddit3/Hif1a/Tob2/Srsf6/Rgs2/Rbpj/Ptprs/Plk2/Cd36/Flcn/Cd24a/Sod2/Nfe2l2/Ddx6/Trib1/Trem2/Pilrb1/Vat1/Il4ra/Ptger4/Tcf7l2/Cxcl10/Klf7/Itpkb/Smad7/Cdk6/Laptm5/Klf4/Ubash3b/Rock1/Klf13/Pten/Noct/Nme1/Xbp1/Nr1d1/Il1a/Id3/Hnrnpk/Vegfa/Hbp1/Tob1/Trp53inp1/Insig1/Actn4/Tcf4/Sirt1/Ulk1/Pik3…
BP	GO:0003279	cardiac septum development	37	0.598739	1.85812	0.00171527	0.0203959	0.0145473	1002	tags=49%, list=18%, signal=40%	Hes1/Cxcr4/Id2/Mdm2/Rbpj/Chd7/Notch2/Smad7/Matr3/Lrp1/Dhrs3/Plxnd1/Tgfbr1/Egln1/Prdm1/Maml1/Mdm4/Lmo4
BP	GO:0110148	biomineralization	51	0.55799	1.85807	0.0017094	0.0203959	0.0145473	654	tags=25%, list=12%, signal=23%	Spp1/Klf10/Atp2b1/Atf4/Slc20a1/Hif1a/Fam20c/Tcirg1/Tcf7l2/Snx10/Adora2a/Ptgs2/Atf1
MF	GO:0043425	bHLH transcription factor binding	16	0.703754	1.85788	0.0017452	0.0203959	0.0145473	562	tags=38%, list=10%, signal=34%	Bhlhe40/Crebbp/Id3/Tcf4/Sirt1/Usf2
BP	GO:0051090	regulation of DNA-binding transcription factor activity	198	0.452185	1.85774	0.00145138	0.0203959	0.0145473	882	tags=30%, list=16%, signal=26%	Tlr2/Tnfaip3/Tnf/Pim1/Il1b/Nlrp3/Malt1/Zc3h12a/Bhlhe40/Nfkbid/Acod1/Nfkbia/Hes1/Hmox1/Ifrd1/Id2/Cflar/Ddit3/Il10/Trim25/Cd36/Hspa1a/Adam8/Crebbp/Traf1/Trib1/Ikbke/Peli1/Cd84/Tcf7l2/Med13/Smad7/Klf4/Icam1/Usp7/Syk/Nfkbib/Pten/Id3/Vegfa/Anxa3/Sirt1/Kdm5a/Crtc2/Ripk1/Mtdh/Cx3cr1/Wwp2/Rela/Igf1r/App/Camk1d/Tfrc/Dhx9/Tax1bp1/Myd88/Egln1/Rnf220/Hipk2/Ppp3ca
BP	GO:1902679	negative regulation of RNA biosynthetic process	459	0.416349	1.85704	0.00129032	0.0203959	0.0145473	1376	tags=39%, list=25%, signal=32%	Egr1/Tnf/Klf10/Il1b/Irf2bp2/Basp1/Skil/Bhlhe40/Jun/Hes1/Ets2/Rpl10/Jarid2/Atf4/Id2/Plk3/Jund/Ppp2ca/Gadd45a/Fnip1/Ddit3/Purb/Mdm2/Hif1a/Nr4a2/Mxd1/Tgif1/Rbpj/Sdcbp/Cd36/Cnot1/Flcn/Zeb2/Hexim1/Klf11/Sqstm1/Ppp1r15a/Kmt5a/Impact/Nfkb1/Notch2/Crebbp/Nrip1/Dnajb6/Gatad2b/Tcf7l2/Klf7/Ezr/Smad7/Cdk6/Txnip/Klf4/Ddx5/Etv3/Rybp/Nr4a3/Eif4a2/Maf/Crebrf/Per1/Nr1d2/Xbp1/Nr1d1/Zbtb21/Id3/Bclaf1/Hnrnpk/Pcna/Ve…
BP	GO:1903507	negative regulation of nucleic acid-templated transcription	459	0.416349	1.85704	0.00129032	0.0203959	0.0145473	1376	tags=39%, list=25%, signal=32%	Egr1/Tnf/Klf10/Il1b/Irf2bp2/Basp1/Skil/Bhlhe40/Jun/Hes1/Ets2/Rpl10/Jarid2/Atf4/Id2/Plk3/Jund/Ppp2ca/Gadd45a/Fnip1/Ddit3/Purb/Mdm2/Hif1a/Nr4a2/Mxd1/Tgif1/Rbpj/Sdcbp/Cd36/Cnot1/Flcn/Zeb2/Hexim1/Klf11/Sqstm1/Ppp1r15a/Kmt5a/Impact/Nfkb1/Notch2/Crebbp/Nrip1/Dnajb6/Gatad2b/Tcf7l2/Klf7/Ezr/Smad7/Cdk6/Txnip/Klf4/Ddx5/Etv3/Rybp/Nr4a3/Eif4a2/Maf/Crebrf/Per1/Nr1d2/Xbp1/Nr1d1/Zbtb21/Id3/Bclaf1/Hnrnpk/Pcna/Ve…
BP	GO:0032651	regulation of interleukin-1 beta production	50	0.557712	1.85697	0.0016835	0.0203959	0.0145473	691	tags=38%, list=12%, signal=34%	Tlr2/Tnfaip3/Egr1/Tnf/Ccl3/Nlrp3/Malt1/Zc3h12a/Lpl/Sirpa/Cd36/Ifnar1/Trem2/Casp4/Arg2/Naip5/Ifi207/Cx3cr1/App
BP	GO:0070988	demethylation	28	0.633827	1.85689	0.00173913	0.0203959	0.0145473	1416	tags=71%, list=25%, signal=54%	Kdm6b/Jmjd1c/Usp7/Tet2/Kdm5a/Kdm7a/Kdm3a/Kdm5b/Alkbh1/Alkbh5/Kdm2b/Usp9x/Por/Jmjd6/Kdm2a/Ube2b/Trim28/Kdm3b/Ppme1/Kdm5c
BP	GO:0045765	regulation of angiogenesis	112	0.486708	1.85683	0.00153139	0.0203959	0.0145473	871	tags=35%, list=16%, signal=30%	Tnf/Il1b/Zc3h12a/Hmox1/Cxcr4/Hk2/Gadd45a/Hif1a/Chil1/Il10/Plk2/Cd36/Flcn/Ppp1r15a/Btg1/Nfe2l2/Itga5/C5ar1/Cxcl10/Klf4/Emilin2/Rock1/Xbp1/Il1a/Ago2/Vegfa/Anxa3/Tcf4/Sirt1/Mtdh/Ninj1/Cx3cr1/Plxnd1/Krit1/Rock2/Egln1/Wars/Hipk2/Ccl2
BP	GO:0045892	negative regulation of transcription, DNA-templated	457	0.416176	1.85682	0.00129199	0.0203959	0.0145473	1376	tags=39%, list=25%, signal=32%	Egr1/Tnf/Klf10/Il1b/Irf2bp2/Basp1/Skil/Bhlhe40/Jun/Hes1/Ets2/Rpl10/Jarid2/Atf4/Id2/Plk3/Jund/Ppp2ca/Gadd45a/Fnip1/Ddit3/Purb/Mdm2/Hif1a/Nr4a2/Mxd1/Tgif1/Rbpj/Sdcbp/Cd36/Cnot1/Flcn/Zeb2/Hexim1/Klf11/Sqstm1/Ppp1r15a/Kmt5a/Impact/Nfkb1/Notch2/Crebbp/Nrip1/Dnajb6/Gatad2b/Tcf7l2/Klf7/Ezr/Smad7/Cdk6/Txnip/Klf4/Ddx5/Etv3/Rybp/Nr4a3/Maf/Crebrf/Per1/Nr1d2/Xbp1/Nr1d1/Zbtb21/Id3/Bclaf1/Hnrnpk/Pcna/Vegfa/Hbp…
BP	GO:0007610	behavior	192	0.454462	1.85517	0.00147493	0.0203959	0.0145473	1029	tags=33%, list=18%, signal=28%	Tlr2/Egr1/Il1b/Sod1/Lgmn/Jun/Slc7a11/Picalm/Id2/Il1rn/Sgk1/Hif1a/Mafg/Cstb/Nr4a2/Plk2/Cd36/Chd7/Gls/Ccnd2/Sod2/Itga5/Crebbp/Trem2/Abl2/Gnaq/Ptger4/Osm/Gatm/Ext1/Nr4a3/Pten/Crebrf/Nr1d2/Nr1d1/Aplp2/P2rx4/Hexb/Ube2q1/Nr3c1/Synj1/Adora2a/Ptgs2/Eif4e/Ninj1/Cx3cr1/Zzef1/Pafah1b1/Nptn/App/Psap/Ciart/Psen1/Cpt1a/Hipk2/Eif4ebp2/Trpm7/Arf4/Cln8/Abca7/Nr2c2/Ep300/Hexa/Atad1
BP	GO:0001525	angiogenesis	194	0.453955	1.85451	0.00146843	0.0203959	0.0145473	963	tags=32%, list=17%, signal=28%	Fn1/Tnfaip2/Tnf/Il1b/Zc3h12a/Jun/Hmox1/Cxcr4/Hk2/Gadd45a/Hif1a/Chil1/Il10/Rbpj/Plk2/Cd36/Flcn/Ppp1r15a/Btg1/Adam8/Notch2/Nfe2l2/Itga5/C5ar1/Ncl/Cxcl10/Hs6st1/Klf4/Syk/Emilin2/Rock1/Pten/Adam15/Xbp1/Il1a/Ago2/Vegfa/Gna13/Anxa3/B4galt1/Tcf4/Sirt1/Lemd3/Mtdh/Ptgs2/Ubp1/Ninj1/Cx3cr1/Rora/Vezf1/Plxnd1/Tgfbr1/Krit1/Rock2/Nfatc3/Egln1/Wars/Hipk2/Ccl2/Nus1/Pik3cd/Fbxw7/Otulin
BP	GO:0032715	negative regulation of interleukin-6 production	25	0.650312	1.85407	0.00177936	0.0203959	0.0145473	326	tags=28%, list=6%, signal=26%	Tnfaip3/Tnf/Zc3h12a/Il10/Sirpa/Cd24a/Cd84
BP	GO:1903311	regulation of mRNA metabolic process	180	0.456302	1.85359	0.00147275	0.0203959	0.0145473	1535	tags=51%, list=28%, signal=38%	Zc3h12a/Fus/Tra2b/Cdk9/Hnrnpa0/Srsf6/Ythdc1/Mapkapk2/Zc3hav1/Cnot1/Hnrnpc/Safb2/Malat1/Csde1/Srsf7/Rbm25/Ikbke/Snrnp70/Tra2a/Nup98/Ncl/Rbm8a/Ddx5/Rock1/Qk/Hnrnpm/Rbm7/Noct/Pan3/Hnrnpk/Ago2/Vegfa/Larp4b/Tob1/Srsf3/Ythdf3/Pabpc1/U2af2/Zfp36l1/Ptbp3/Fxr1/Slc11a1/Dhx9/Rock2/Alkbh5/Mbnl1/Myd88/Srsf2/Sfswap/Tnrc6a/Cnot7/Fxr2/Rbm39/Celf1/Khsrp/Zfp36l2/Jmjd6/Cdc73/Nsrp1/Sf1/Magoh/Larp1/Celf2/Thrap3/Rc3h1…
BP	GO:0070555	response to interleukin-1	46	0.564084	1.85347	0.00166945	0.0203959	0.0145473	691	tags=41%, list=12%, signal=36%	Fn1/Egr1/Il1b/Ccl3/Zc3h12a/Acod1/Ccl9/Il1rn/Ccl4/Il1r2/Sirpa/Nfkb1/Tollip/Map2k7/Nr1d1/Il1a/Rora/Rela/App
BP	GO:0048588	developmental cell growth	98	0.493888	1.8527	0.00155039	0.0203959	0.0145473	1501	tags=45%, list=27%, signal=33%	Fn1/Hsp90aa1/Cxcr4/Picalm/Ifrd1/Iqgap1/Ist1/Rgs2/Ptprs/Arih2/Zeb2/Impact/Smad7/Ext1/Hnrnpk/Lrp1/Vegfa/Nr3c1/Sirt1/Ulk1/Itga4/Pafah1b1/App/Itsn2/Ddx39b/Rab21/Ndel1/Rab11a/Rufy3/Usp9x/Fubp1/Ctdp1/Llph/Foxp1/Sema4a/Gsk3b/Rtn4/Ctnnb1/Gdi1/Yy1/Akap13/Sema4d/Kmt2d/Rnf6
BP	GO:0048598	embryonic morphogenesis	175	0.456212	1.85035	0.00147059	0.0203959	0.0145473	1383	tags=44%, list=25%, signal=34%	Fn1/Tnfaip3/Sod1/Kdm6b/Bcl2l11/Hes1/Ets2/Mafb/Id2/Il1rn/Hif1a/Dusp2/Tgif1/Il10/Wnk1/Rbpj/Sdc4/Slc39a1/Txnrd1/Zeb2/Chd7/Mmp14/Grb2/Notch2/Itga5/Abl2/Gnaq/Dnajb6/Tcf7l2/Klf4/Ext1/Rock1/Nr4a3/Plxnb2/Rpl38/Cul3/Insig1/Itga4/Brd2/Pou2f1/Myadm/Tgfbr1/Zfp36l1/Tshz1/Rock2/Mbnl1/Mib1/Nup50/Mbp/Psen1/Hipk2/Lats2/Pofut2/Kdm2b/Supt20/Abr/Gatad2a/Lmo4/Specc1l/Dusp1/Cdc73/Runx2/Kdm2a/Bcl10/Trim28/Prkar1a/Psen2…
BP	GO:1902533	positive regulation of intracellular signal transduction	401	0.419568	1.84993	0.00134228	0.0203959	0.0145473	885	tags=30%, list=16%, signal=27%	S100a9/S100a8/Tlr2/Fn1/Tnf/Il1b/Sod1/Ccl3/Skil/Zc3h12a/Cd44/Jun/Gadd45b/Mcl1/Bcl2l11/Hsp90aa1/Cxcr4/Map2k3/Ccl9/Cflar/Il1rn/Ddx3x/Spag9/Gadd45a/S100a4/Fnip1/Ddit3/Chil1/Iqgap1/Slc15a3/Ccl4/Lmnb1/Trim25/Cd36/Tab2/Zc3hav1/Flcn/Hspa1a/Zeb2/Map4k4/Arfgef1/Hexim1/Pmaip1/Sppl3/Ptprj/Cd24a/Rictor/Il6ra/Adam8/Notch2/Crebbp/Traf1/Axl/Trem2/Abl2/Cd14/Peli1/Cd84/Ptger4/Clec4d/Osm/Tcf7l2/Itpkb/Nfat5/Laptm5/I…
BP	GO:0009611	response to wounding	174	0.455137	1.84909	0.00145138	0.0203959	0.0145473	817	tags=33%, list=15%, signal=29%	S100a9/Fn1/Tnfaip3/Tnf/Sod1/Cd44/Jun/Slc7a11/Hmox1/Cxcr4/Neat1/Cflar/Ddit3/Hif1a/Srsf6/Il10/Sdc4/Ptprs/Cd36/Arfgef1/Srsf5/Ptprj/Cd24a/Il6ra/Notch2/Sod2/Nfe2l2/Axl/Trem2/Ptger4/Klf4/Adam17/Ubash3b/Syk/Emilin2/F10/Ext1/Pten/Pip5k1c/Map2k7/Xbp1/P2rx4/Il1a/Lrp1/Vegfa/Gna13/B4galt1/Plec/F11r/Igf1r/Arl8b/Zfp36l1/Slc11a1/Plek/Cers2/Prkcd/Xylt1/Ndel1
BP	GO:1990830	cellular response to leukemia inhibitory factor	56	0.544034	1.84892	0.00165289	0.0203959	0.0145473	979	tags=46%, list=18%, signal=39%	Spp1/Jarid2/Hk2/Trim25/Srsf7/Ncl/Mat2a/Smad7/Laptm5/Klf4/Icam1/Eif4a2/Xbp1/Snx10/Bclaf1/Sirt1/Srsf3/Smarca5/Tle4/Kdm3a/Tfrc/Kdm5b/Eed/Sbno2/Mtf2/Gtf2h1
BP	GO:0007399	nervous system development	698	0.401016	1.8477	0.00117925	0.0203959	0.0145473	1121	tags=31%, list=20%, signal=28%	S100a9/S100a8/Hspa5/Tlr2/Fn1/Marcksl1/Tnf/Il1b/Sod1/Ccl3/Skil/Zc3h12a/Bhlhe40/Cd44/Jun/Slc7a11/Hes1/Marcks/Tra2b/Hsp90aa1/Ehd1/Cxcr4/Mafb/Picalm/Ifrd1/Id2/Cflar/Sgk1/Spag9/Mdm2/Hif1a/Cep85l/Iqgap1/Nr4a2/Ist1/Irs2/Tcirg1/Rgs2/Tgif1/Rbpj/Sdc4/Ptprs/Plk2/Sdcbp/Tgm2/Hspa1a/Zeb2/Map4k4/Chd7/Arfgef1/Rap1gap2/Ptprj/Alcam/Cd24a/Impact/Arid1b/Notch2/Sod2/Nfe2l2/Ddx6/Crebbp/C5ar1/Axl/Trem2/Ndrg1/Abl2/Grk2/…
MF	GO:0140110	transcription regulator activity	507	0.410155	1.84481	0.00126422	0.0203959	0.0145473	1378	tags=39%, list=25%, signal=32%	Egr1/Klf10/Irf2bp2/Klf6/Basp1/Skil/Bhlhe40/Fosb/Fus/Jun/Hes1/Ets2/Junb/Mafb/Maff/Atf4/Id2/Jund/Ddit3/Purb/Hif1a/Mafg/Nr4a2/Tob2/Mxd1/Tgif1/Rbpj/Ewsr1/Trim25/Jmjd1c/Rel/Hspa1a/Zeb2/Zfp655/Klf11/Sqstm1/Kmt5a/Birc2/Litaf/Fosl2/Nfkb1/Nfe2l2/Crebbp/Nrip1/Med13l/Tle3/Nup98/Mef2d/Tcf7l2/Klf7/Nfat5/Med13/Klf4/Usp16/Ddx5/Etv3/Klf13/Rybp/Nr4a3/Maf/Crebrf/Wdr43/Hic2/Nr1d2/Prdm4/Xbp1/Nr1d1/Zbtb21/Zbtb11/Csrn…
BP	GO:0048666	neuron development	365	0.41936	1.84471	0.00131926	0.0203959	0.0145473	918	tags=28%, list=16%, signal=25%	S100a9/Hspa5/Fn1/Sod1/Skil/Cd44/Jun/Hes1/Marcks/Hsp90aa1/Ehd1/Cxcr4/Picalm/Ifrd1/Id2/Cflar/Sgk1/Mdm2/Iqgap1/Nr4a2/Ist1/Rgs2/Sdc4/Ptprs/Plk2/Zeb2/Map4k4/Arfgef1/Rap1gap2/Alcam/Cd24a/Impact/Arid1b/Sod2/Nfe2l2/Crebbp/Abl2/Gnaq/Scarb2/Neu1/Klf7/Hs6st1/Klf4/Adam17/Acsl4/Katna1/Ext1/Rock1/Qk/Nr4a3/Ugcg/Pten/Pip5k1c/Plxnb2/Nme1/Pbrm1/Xbp1/Aplp2/Rapgef1/Lifr/Baiap2/Hnrnpk/Lrp1/Vegfa/Nr3c1/Pitpna/Sirt1/Ul…
BP	GO:0003333	amino acid transmembrane transport	29	0.623541	1.84408	0.0017331	0.0203959	0.0145473	945	tags=48%, list=17%, signal=40%	Arg1/Slc7a11/Slc38a1/Slc38a2/Rgs2/Slc3a2/Arg2/Slc43a2/Slc6a6/Slc11a1/Prkcd/Psen1/Slc15a4/Cln8
BP	GO:0045596	negative regulation of cell differentiation	233	0.44047	1.84345	0.00140845	0.0203959	0.0145473	836	tags=31%, list=15%, signal=28%	Tnf/Il1b/Skil/Zc3h12a/Cd44/Nfkbid/Nfkbia/Hes1/Mafb/Ifrd1/Ccl9/Id2/Cxcl14/Ppp2ca/Ddit3/Tob2/Srsf6/Rgs2/Rbpj/Ptprs/Flcn/Cd24a/Sod2/Nfe2l2/Ddx6/Trib1/Trem2/Pilrb1/Il4ra/Tcf7l2/Cxcl10/Itpkb/Smad7/Cdk6/Ubash3b/Klf13/Pten/Noct/Nme1/Xbp1/Nr1d1/Il1a/Id3/Vegfa/Hbp1/Tob1/Trp53inp1/Insig1/Actn4/Sirt1/Ulk1/Pik3r1/Sorl1/Rcc2/Eif4e/Jdp2/Bcl6/Hspa9/Rora/App/Tgfbr1/Zfp36l1/Runx3/Cers2/Suz12/Pdcd4/Mib1/Mbp/Nfatc3…
BP	GO:1904407	positive regulation of nitric oxide metabolic process	24	0.648625	1.84231	0.00176991	0.0203959	0.0145473	691	tags=42%, list=12%, signal=37%	Tlr2/Tnf/Il1b/Hsp90aa1/Cd36/Sod2/Klf4/Icam1/Ptgs2/App
BP	GO:1902680	positive regulation of RNA biosynthetic process	636	0.403797	1.84051	0.001221	0.0203959	0.0145473	1507	tags=41%, list=27%, signal=33%	Spp1/Tlr2/Egr1/Tnf/Klf10/Pim1/Il1b/Ccl3/Klf6/Kdm6b/Nlrp3/Zc3h12a/Fosb/Jun/Nfkbia/Hes1/Ets2/Map2k3/Junb/Cdk9/Mafb/Maff/Atf4/Picalm/Ifrd1/Id2/Jund/Ddx3x/Ddit3/Hif1a/Mafg/Nr4a2/Il10/Rbpj/Rel/Tbk1/Flcn/Zeb2/Chd7/Gnl3/Ppp1r15a/Litaf/Fosl2/Nfkb1/Ier5/Arid1b/Nfe2l2/Crebbp/Ifnar1/Nrip1/Tnip1/Zfp91/Nampt/Mef2d/Ncl/Osm/Tcf7l2/Klf7/Nfat5/Med13/Klf4/Usp16/Ddx5/Klf13/Rybp/Nr4a3/Ell/Maf/Crebrf/Wdr43/Per1/Map2k…
BP	GO:0071248	cellular response to metal ion	62	0.529982	1.84019	0.00165563	0.0203959	0.0145473	521	tags=26%, list=9%, signal=24%	Fn1/Lgmn/Fosb/Fus/Jun/Hmox1/Junb/Id2/Jund/Iqgap1/Wnk1/Nfe2l2/Itpkb/Atp13a2/P2rx4/Cebpa
BP	GO:1902041	regulation of extrinsic apoptotic signaling pathway via death domain receptors	31	0.612201	1.83987	0.0017094	0.0203959	0.0145473	1317	tags=58%, list=24%, signal=45%	Tnfaip3/Skil/Hmox1/Cflar/Ddx3x/Tmbim1/Pmaip1/Icam1/Pten/Stx4a/Bcl2l1/Trps1/Madd/Hmgb2/Raf1/Psen2/Gsk3b/Dapk1
BP	GO:0045445	myoblast differentiation	32	0.608683	1.83876	0.00170648	0.0203959	0.0145473	839	tags=44%, list=15%, signal=37%	Tnf/Ccl9/Cxcl14/Ddit3/Btg1/Tcf7l2/Cxcl10/Ddx5/Id3/Plec/Pik3r1/Zfp36l1/Mbnl1/Maml1
BP	GO:0045893	positive regulation of transcription, DNA-templated	634	0.403464	1.83864	0.001221	0.0203959	0.0145473	1507	tags=41%, list=27%, signal=33%	Spp1/Tlr2/Egr1/Tnf/Klf10/Pim1/Il1b/Ccl3/Klf6/Kdm6b/Nlrp3/Zc3h12a/Fosb/Jun/Nfkbia/Hes1/Ets2/Map2k3/Junb/Cdk9/Mafb/Maff/Atf4/Picalm/Ifrd1/Id2/Jund/Ddx3x/Ddit3/Hif1a/Mafg/Nr4a2/Il10/Rbpj/Rel/Tbk1/Flcn/Zeb2/Chd7/Gnl3/Ppp1r15a/Litaf/Fosl2/Nfkb1/Ier5/Arid1b/Nfe2l2/Crebbp/Ifnar1/Nrip1/Tnip1/Zfp91/Nampt/Mef2d/Ncl/Osm/Tcf7l2/Klf7/Nfat5/Med13/Klf4/Usp16/Ddx5/Klf13/Rybp/Nr4a3/Ell/Maf/Crebrf/Wdr43/Per1/Map2k…
BP	GO:1903508	positive regulation of nucleic acid-templated transcription	634	0.403464	1.83864	0.001221	0.0203959	0.0145473	1507	tags=41%, list=27%, signal=33%	Spp1/Tlr2/Egr1/Tnf/Klf10/Pim1/Il1b/Ccl3/Klf6/Kdm6b/Nlrp3/Zc3h12a/Fosb/Jun/Nfkbia/Hes1/Ets2/Map2k3/Junb/Cdk9/Mafb/Maff/Atf4/Picalm/Ifrd1/Id2/Jund/Ddx3x/Ddit3/Hif1a/Mafg/Nr4a2/Il10/Rbpj/Rel/Tbk1/Flcn/Zeb2/Chd7/Gnl3/Ppp1r15a/Litaf/Fosl2/Nfkb1/Ier5/Arid1b/Nfe2l2/Crebbp/Ifnar1/Nrip1/Tnip1/Zfp91/Nampt/Mef2d/Ncl/Osm/Tcf7l2/Klf7/Nfat5/Med13/Klf4/Usp16/Ddx5/Klf13/Rybp/Nr4a3/Ell/Maf/Crebrf/Wdr43/Per1/Map2k…
BP	GO:0032652	regulation of interleukin-1 production	61	0.5289	1.83692	0.00164474	0.0203959	0.0145473	450	tags=30%, list=8%, signal=27%	Tlr2/Tnfaip3/Egr1/Tnf/Ccl3/Nlrp3/Malt1/Zc3h12a/Lpl/Il1r2/Sirpa/Cd36/Ifnar1/Trem2/Casp4/Ptger4/Arg2/Naip5
BP	GO:0030510	regulation of BMP signaling pathway	27	0.634522	1.83593	0.00176056	0.0203959	0.0145473	868	tags=41%, list=16%, signal=35%	Skil/Hes1/Rbpj/Notch2/Tcf7l2/Smad7/Tob1/Lemd3/Sorl1/Ppm1a/Hipk2
BP	GO:0001817	regulation of cytokine production	351	0.419415	1.83437	0.00134048	0.0203959	0.0145473	791	tags=29%, list=14%, signal=26%	Tlr2/Arg1/Fn1/Tnfaip3/Ptafr/Clec4e/Egr1/Tnf/Il1b/Sod1/Ccl3/Atp2b1/Nlrp3/Malt1/Zc3h12a/Acod1/Hmox1/Hsp90aa1/Lpl/Map2k3/Atf4/Ddx3x/Ddit3/Hif1a/Chil1/Iqgap1/Ccl4/Il1r2/Il10/Ptprs/Sirpa/Cd36/Mapkapk2/Rel/Zc3hav1/Tbk1/Hspa1a/G3bp1/N4bp1/Ptprj/Litaf/Chil3/Cd24a/Il6ra/Adam8/Nfkb1/Crebbp/Ifnar1/C5ar1/Axl/Trem2/Il4ra/Abl2/Grk2/Ccdc88b/Cd14/Casp4/Atp6ap2/Cd83/Peli1/Cd84/Ptger4/Ncl/Osm/Ezr/Smad7/Laptm5/Klf4…
BP	GO:0009968	negative regulation of signal transduction	496	0.408369	1.83307	0.00127226	0.0203959	0.0145473	1049	tags=29%, list=19%, signal=26%	Hspa5/Arg1/Ier3/Tnfaip3/Egr1/Tnf/Il1b/Lgmn/Nlrp3/Skil/Zc3h12a/Cd44/Nfkbid/Mcl1/Rnf149/Acod1/Rgs1/Nfkbia/Hmox1/Herpud1/Map2k3/Sgms1/Cflar/Il1rn/Lmna/Ddx3x/Ppp2ca/Fnip1/Ddit3/Mdm2/Hif1a/Dusp2/Nr4a2/Il1r2/Rgs2/Tgif1/Il10/Dusp16/Ptprs/Sirpa/Tnip3/Tmbim1/Cnot1/Lfng/Flcn/Hspa1a/G3bp1/Mmp14/Ptprj/Litaf/Cdk11b/Sod2/Nfe2l2/Trib1/Trem2/Tnip1/Tle3/Abl2/Grk2/Grk3/Tcf7l2/Ezr/Smad7/Laptm5/Klf4/Icam1/Adam17/Vcp…
BP	GO:0046942	carboxylic acid transport	60	0.530141	1.83131	0.00165289	0.0203959	0.0145473	974	tags=45%, list=17%, signal=38%	Arg1/Il1b/Slc7a11/Slc38a1/Il1rn/Slc38a2/Rgs2/Slc3a2/Cd36/Acsl4/Syk/Arg2/Slc43a2/Il1a/Slc16a3/Nr3c1/Adora2a/Pnpla8/Ptgs2/Slc6a6/Psap/Slc11a1/Prkcd/Psen1/Slc15a4/Cln8/Nfkbie
BP	GO:0031214	biomineral tissue development	48	0.554974	1.83126	0.00168067	0.0203959	0.0145473	593	tags=23%, list=11%, signal=21%	Spp1/Klf10/Atp2b1/Atf4/Slc20a1/Hif1a/Fam20c/Tcirg1/Tcf7l2/Snx10/Ptgs2
BP	GO:0009653	anatomical structure morphogenesis	829	0.393753	1.83105	0.00114811	0.0203959	0.0145473	1050	tags=30%, list=19%, signal=29%	Hspa5/Tlr2/Fn1/Tnfaip2/Tnfaip3/Tnf/Pim1/Il1b/Sod1/Ccl3/Kdm6b/Skil/Zc3h12a/Cd44/Jun/Bcl2l11/Hes1/Hmox1/Marcks/Ets2/Hsp90aa1/Ehd1/Cxcr4/Junb/Rilpl2/Mafb/Atf4/Picalm/Ifrd1/Id2/Cflar/Il1rn/Hk2/Sgk1/Gadd45a/Mdm2/Hif1a/Chil1/Fam20c/Ifitm1/Dusp2/Iqgap1/Nr4a2/Stk40/Ist1/Tcirg1/Srsf6/Tgif1/Il10/Wnk1/Rbpj/Sgpl1/Sdc4/Ptprs/Cd53/Arap1/Plk2/Jmjd1c/Cd36/Slc39a1/Tgm2/Txnrd1/Tmbim1/Cnot1/Lfng/Flcn/Zeb2/Map4k4/Ch…
MF	GO:0003690	double-stranded DNA binding	389	0.414759	1.82952	0.00134048	0.0203959	0.0145473	1258	tags=37%, list=23%, signal=31%	Egr1/Tnf/Klf10/Klf6/Kdm6b/Basp1/Skil/Bhlhe40/Fosb/Jun/Hes1/Ets2/Junb/Cdk9/Mafb/Maff/Atf4/Jund/Ddit3/Purb/Hif1a/Mafg/Nr4a2/Mxd1/Tgif1/Lmnb1/Rbpj/Rel/Zeb2/Chd7/Zfp655/Klf11/Litaf/Hnrnpdl/Fosl2/Nfkb1/Nfe2l2/Crebbp/Nrip1/Mef2d/Top1/Tcf7l2/Klf7/Nfat5/Klf4/Etv3/Klf13/Nr4a3/Ell/Maf/Crebrf/Per1/Hic2/Nr1d2/Prdm4/Nme1/Xbp1/Nr1d1/Zbtb11/Klf9/Hnrnpk/Pcna/Ago2/Hbp1/Cebpa/Mxi1/Foxn3/Nr3c1/Actn4/Hivep1/Tcf4/Sir…
BP	GO:0042116	macrophage activation	50	0.5489	1.82763	0.0016835	0.0203959	0.0145473	1032	tags=42%, list=19%, signal=35%	Tlr2/Tnf/Jun/Jund/Il10/C5ar1/Trem2/Il4ra/Cd84/Nampt/Syk/Nr1d1/Cebpa/Cx3cr1/Rora/App/Slc11a1/Nr1h3/Sbno2/Tlr6/Jmjd6
BP	GO:0035239	tube morphogenesis	297	0.425288	1.82679	0.00138504	0.0203959	0.0145473	968	tags=33%, list=17%, signal=29%	Fn1/Tnfaip2/Tnf/Il1b/Zc3h12a/Cd44/Jun/Bcl2l11/Hes1/Hmox1/Cxcr4/Junb/Id2/Hk2/Gadd45a/Hif1a/Chil1/Tgif1/Il10/Rbpj/Sgpl1/Sdc4/Plk2/Cd36/Tgm2/Flcn/Zeb2/Chd7/Ppp1r15a/Mmp14/Ptprj/Btg1/Adam8/Notch2/Nfe2l2/Itga5/C5ar1/Abl2/Ptger4/Ncl/Tcf7l2/Cxcl10/Hs6st1/Smad7/Klf4/Syk/Emilin2/Ext1/Rock1/Qk/Nr4a3/Pten/Plxnb2/Adam15/Pbrm1/Xbp1/Il1a/Lrp1/Ago2/Vegfa/Nr3c1/Gna13/Anxa3/B4galt1/Tcf4/Sirt1/Lemd3/Mtdh/Ptgs2/Ubp…
BP	GO:0007155	cell adhesion	419	0.413041	1.82679	0.00131926	0.0203959	0.0145473	882	tags=29%, list=16%, signal=27%	S100a9/S100a8/Spp1/Arg1/Fn1/Nfkbiz/Tnfaip3/Ptafr/Tnf/Il1b/Nlrp3/Malt1/Zc3h12a/Cd44/Nfkbid/Slc7a11/Bcl2l11/Hes1/Marcks/Hsp90aa1/Cxcr4/Il1rn/Tgfbi/Cd63/Iqgap1/Il10/Wnk1/Rbpj/Sdc4/Ptprs/Sirpa/Cd36/Tgm2/Flcn/Map4k4/Mmp14/Ptprj/Alcam/Cd24a/Sdc3/Il6ra/Adam8/Olr1/Itga5/Axl/Tnip1/Il4ra/Abl2/Ccdc88b/Dnajb6/Cd83/Peli1/Cd84/Ptger4/Itpkb/Nfat5/Smad7/Cdk6/Laptm5/Klf4/Icam1/Adam17/Ubash3b/Syk/Emilin2/Ext1/Rock…
BP	GO:0009790	embryo development	417	0.411715	1.82167	0.00131752	0.0203959	0.0145473	1127	tags=32%, list=20%, signal=28%	Hspa5/Fn1/Tnfaip3/Sod1/Kdm6b/Skil/Bcl2l11/Hes1/Marcks/Ets2/Tra2b/Rpl10/Junb/Mafb/Maff/Atf4/Id2/Il1rn/Hif1a/Mafg/Ifitm1/Dusp2/Tgif1/Il10/Wnk1/Rbpj/Sdc4/Ythdc1/Slc39a1/Txnrd1/Cnot1/Lfng/Flcn/Zeb2/Chd7/Mmp14/Grb2/Rictor/Cdk11b/Notch2/Nfe2l2/Itga5/Abl2/Gnaq/Trip12/Atp6ap2/Dnajb6/Top1/Tcf7l2/Rbbp6/Hs6st1/Klf4/Acsl4/Ext1/Matr3/Rock1/Nr4a3/Ell/Plxnb2/Noct/Pbrm1/Aplp2/Rpl38/Id3/Eif2s2/Vegfa/Cebpa/Mxi1/Gn…
BP	GO:0051241	negative regulation of multicellular organismal process	384	0.413261	1.82118	0.00133333	0.0203959	0.0145473	886	tags=28%, list=16%, signal=26%	Tlr2/Arg1/Fn1/Tnfaip3/Tnf/Il1b/Sod1/Lgmn/Atp2b1/Nlrp3/Zc3h12a/Cd44/Nfkbid/Acod1/Hes1/Hmox1/Rab11fip1/Jarid2/Mafb/Atf4/Ifrd1/Id2/Lmna/Ppp2ca/Gadd45a/Ddit3/Cd63/Hif1a/Tob2/Srsf6/Il1r2/Rgs2/Il10/Wnk1/Rbpj/Ptprs/Sirpa/Plk2/Cd36/Rel/Flcn/N4bp1/Cd24a/Nfkb1/Crebbp/Trib1/Axl/Trem2/Pilrb1/Tle3/Il4ra/Grk2/Cd83/Cd84/Ptger4/Tcf7l2/Lnpep/Cxcl10/Klf7/Ezr/Smad7/Cdk6/Laptm5/Klf4/Adam17/Ubash3b/Ncf1/Rock1/Arg2/Pt…
BP	GO:0098742	cell-cell adhesion via plasma-membrane adhesion molecules	32	0.602652	1.82054	0.00170648	0.0203959	0.0145473	791	tags=47%, list=14%, signal=40%	Tnfaip3/Il1rn/Il10/Wnk1/Ptprs/Alcam/Cd24a/Itga5/Klf4/Plxnb2/Itga4/Myadm/Nptn/Pvr/Mbp
BP	GO:0000380	alternative mRNA splicing, via spliceosome	49	0.547906	1.81995	0.00167504	0.0203959	0.0145473	1257	tags=49%, list=23%, signal=38%	Tra2b/Srsf6/Ythdc1/Malat1/Rbm25/Rbm8a/Ddx5/Hnrnpm/Rbm7/Fxr1/Dhx9/Mbnl1/Srsf2/Sfswap/Sfpq/Fxr2/Celf1/Nsrp1/Magoh/Cdk13/Celf2/Thrap3/Mbnl2/Dyrk1a
BP	GO:0071219	cellular response to molecule of bacterial origin	123	0.468777	1.81843	0.00148588	0.0203959	0.0145473	1073	tags=41%, list=19%, signal=34%	Tlr2/Tnfaip3/Tnf/Il1b/Nlrp3/Malt1/Zc3h12a/Acod1/Nfkbia/Cxcl2/Map2k3/Il10/Sirpa/Cd36/Tnip3/Litaf/Nfkb1/Trib1/Axl/Trem2/Tnip1/Cd14/Cd84/Ncl/Cxcl10/Nfkbib/Map2k7/Cxcl16/Xbp1/Nr1d1/Il1a/Mtdh/Cx3cr1/Cd274/Rela/Ogt/Tnfrsf1b/Pdcd4/Myd88/Abca1/Cd86/Prdm1/Nr1h3/Ccl2/Selenos/Sbno2/Nr2c2/Tlr6/Cdc73/Mapk8/Irak1
BP	GO:0010558	negative regulation of macromolecule biosynthetic process	565	0.401413	1.81643	0.00125	0.0203959	0.0145473	1526	tags=43%, list=27%, signal=35%	Egr1/Tnf/Klf10/Il1b/Irf2bp2/Basp1/Skil/Zc3h12a/Bhlhe40/Jun/Hes1/Ets2/Rpl10/Jarid2/Atf4/Id2/Plk3/Jund/Ddx3x/Ppp2ca/Gadd45a/Fnip1/Ddit3/Purb/Mdm2/Hif1a/Nr4a2/Mxd1/Rgs2/Tgif1/Il10/Rbpj/Sdcbp/Cd36/Cnot1/Flcn/Zeb2/Hexim1/Klf11/Sqstm1/Ppp1r15a/Kmt5a/Csde1/Impact/Nfkb1/Notch2/Ddx6/Crebbp/Nrip1/Dnajb6/Ptger4/Gatad2b/Ncl/Tcf7l2/Cltc/Klf7/Ezr/Smad7/Cdk6/Txnip/Klf4/Ddx5/Rock1/Qk/Etv3/Rybp/Nr4a3/Eif4a2/Maf/C…
BP	GO:1904019	epithelial cell apoptotic process	55	0.534411	1.81581	0.00163666	0.0203959	0.0145473	938	tags=35%, list=17%, signal=29%	Tnfaip3/Tnf/Hmox1/Cflar/Srsf6/Il10/Nfe2l2/Abl2/Icam1/Xbp1/Exoc5/Itga4/Igf1r/Zfp36l1/Krit1/Pdcd4/Ccl2/Bcl2l1/Gsn
BP	GO:0072359	circulatory system development	391	0.41093	1.81258	0.00134228	0.0203959	0.0145473	839	tags=27%, list=15%, signal=25%	Fn1/Tnfaip2/Egr1/Tnf/Pim1/Il1b/Kdm6b/Zc3h12a/Jun/Hes1/Hmox1/Cxcr4/Junb/Jarid2/Id2/Cflar/Hk2/Lmna/Gadd45a/Ddit3/Mdm2/Hif1a/Chil1/Rgs2/Il10/Rbpj/Sgpl1/Plk2/Cd36/Tab2/Flcn/Chd7/Hexim1/Ppp1r15a/Ptprj/Btg1/Il6ra/Adam8/Notch2/Sod2/Nfe2l2/Itga5/C5ar1/Abl2/Grk2/Gnaq/Ptger4/Ncl/Tcf7l2/Cxcl10/Pds5a/Hs6st1/Smad7/Klf4/Syk/Emilin2/Ext1/Matr3/Rock1/Qk/Pten/Adam15/Pbrm1/Xbp1/Rapgef1/Il1a/Id3/Lrp1/Ago2/Vegfa/Nr3…
BP	GO:0007043	cell-cell junction assembly	35	0.588122	1.81067	0.0017094	0.0203959	0.0145473	769	tags=31%, list=14%, signal=27%	Tnf/Il1b/Flcn/Smad7/Rock1/Pdcd6ip/Rhoc/Actn4/F11r/Zfp703/Rock2
BP	GO:0048699	generation of neurons	455	0.405946	1.81045	0.00129032	0.0203959	0.0145473	1109	tags=32%, list=20%, signal=28%	S100a9/Hspa5/Fn1/Il1b/Sod1/Skil/Cd44/Jun/Hes1/Marcks/Hsp90aa1/Ehd1/Cxcr4/Picalm/Ifrd1/Id2/Cflar/Sgk1/Spag9/Mdm2/Hif1a/Cep85l/Iqgap1/Nr4a2/Ist1/Rgs2/Tgif1/Rbpj/Sdc4/Ptprs/Plk2/Hspa1a/Zeb2/Map4k4/Arfgef1/Rap1gap2/Alcam/Cd24a/Impact/Arid1b/Sod2/Nfe2l2/Ddx6/Crebbp/Axl/Abl2/Gnaq/Scarb2/Neu1/Klf7/Hs6st1/Klf4/Adam17/Acsl4/Nav1/Katna1/Ext1/Rock1/Qk/Nr4a3/Ugcg/Pten/Pip5k1c/Plxnb2/Nme1/Pbrm1/Xbp1/Aplp2/Rap…
BP	GO:0031175	neuron projection development	336	0.417036	1.80873	0.0013587	0.0203959	0.0145473	918	tags=29%, list=16%, signal=25%	S100a9/Hspa5/Fn1/Sod1/Skil/Cd44/Jun/Hes1/Marcks/Hsp90aa1/Ehd1/Cxcr4/Picalm/Ifrd1/Cflar/Sgk1/Mdm2/Iqgap1/Nr4a2/Ist1/Rgs2/Sdc4/Ptprs/Plk2/Zeb2/Map4k4/Arfgef1/Rap1gap2/Alcam/Cd24a/Impact/Arid1b/Nfe2l2/Crebbp/Abl2/Scarb2/Neu1/Klf7/Klf4/Adam17/Acsl4/Katna1/Ext1/Rock1/Qk/Nr4a3/Pten/Pip5k1c/Plxnb2/Nme1/Pbrm1/Aplp2/Rapgef1/Lifr/Baiap2/Hnrnpk/Lrp1/Vegfa/Nr3c1/Pitpna/Sirt1/Ulk1/Itga4/Taok1/Adora2a/Mapk6/Pr…
BP	GO:0007249	I-kappaB kinase/NF-kappaB signaling	124	0.466169	1.80868	0.00148368	0.0203959	0.0145473	807	tags=31%, list=14%, signal=28%	Tlr2/Tnfaip3/Tnf/Il1b/Malt1/Zc3h12a/Nfkbid/Nfkbia/S100a4/Sirpa/Trim25/Cd36/Tab2/Rel/Tnip3/Zc3hav1/Usp25/Sqstm1/Traf1/Trem2/Tnip1/Abl2/Peli1/Clec4d/Rock1/Nfkbib/Per1/Nr1d1/Il1a/Sirt1/Ripk1/Mtdh/Cx3cr1/Rora/Rela/Tfrc/Rock2/Myd88/Ppm1a
BP	GO:0030182	neuron differentiation	435	0.407532	1.80853	0.0012987	0.0203959	0.0145473	1109	tags=33%, list=20%, signal=28%	S100a9/Hspa5/Fn1/Il1b/Sod1/Skil/Cd44/Jun/Hes1/Marcks/Hsp90aa1/Ehd1/Cxcr4/Picalm/Ifrd1/Id2/Cflar/Sgk1/Spag9/Mdm2/Hif1a/Iqgap1/Nr4a2/Ist1/Rgs2/Tgif1/Rbpj/Sdc4/Ptprs/Plk2/Hspa1a/Zeb2/Map4k4/Arfgef1/Rap1gap2/Alcam/Cd24a/Impact/Arid1b/Sod2/Nfe2l2/Ddx6/Crebbp/Abl2/Gnaq/Scarb2/Neu1/Klf7/Hs6st1/Klf4/Adam17/Acsl4/Katna1/Ext1/Rock1/Qk/Nr4a3/Ugcg/Pten/Pip5k1c/Plxnb2/Nme1/Pbrm1/Xbp1/Aplp2/Rapgef1/Lifr/Baiap2…
BP	GO:1990874	vascular associated smooth muscle cell proliferation	31	0.601533	1.80781	0.0017094	0.0203959	0.0145473	785	tags=45%, list=14%, signal=39%	Tnf/Jun/Hmox1/Ddit3/Mdm2/Il10/Sod2/Grk2/Mef2d/Nr4a3/Pten/Gna13/Ddx39b/Pdcd4
BP	GO:0018105	peptidyl-serine phosphorylation	136	0.46371	1.80665	0.00152207	0.0203959	0.0145473	1383	tags=43%, list=25%, signal=33%	Tnf/Clk1/Cd44/Hsp90aa1/Sgk1/Gadd45a/Fnip1/Wnk1/Plk2/Mapkapk2/Tbk1/Ppp1r15a/Rictor/Ikbke/Grk2/Osm/Top1/Smad7/Csnk1a1/Syk/Rock1/Cab39/Pten/Vegfa/Ulk1/Ripk1/Ptgs2/App/Tgfbr1/Camk1d/Tfrc/Ogt/Csnk1g2/Rock2/Prkcd/Pikfyve/Dyrk2/Tlk2/Hipk2/Lats2/Mark3/Csnk2a2/Mapk8/Bcl2/Nck1/Raf1/Mknk2/Rassf2/Braf/Dyrk1a/Map3k1/Mapk3/Csnk1e/Gsk3b/Hipk3/Chuk/Nsd1/Mapk1
MF	GO:0005125	cytokine activity	36	0.584999	1.80348	0.00171527	0.0203959	0.0145473	519	tags=44%, list=9%, signal=41%	Spp1/Tnf/Il1b/Ccl3/Cxcl2/Ccl9/Il1rn/Cxcl14/Ccl4/Il10/Nampt/Osm/Cxcl10/Cxcl16/Il1a/Vegfa
BP	GO:0010648	negative regulation of cell communication	528	0.399944	1.80262	0.00126103	0.0203959	0.0145473	1049	tags=28%, list=19%, signal=25%	Hspa5/Arg1/Ier3/Tnfaip3/Egr1/Tnf/Il1b/Lgmn/Nlrp3/Skil/Zc3h12a/Cd44/Nfkbid/Mcl1/Rnf149/Acod1/Rgs1/Nfkbia/Hmox1/Herpud1/Map2k3/Rab11fip1/Sgms1/Cflar/Il1rn/Lmna/Ddx3x/Ppp2ca/Fnip1/Ddit3/Mdm2/Hif1a/Dusp2/Nr4a2/Il1r2/Rgs2/Tgif1/Il10/Dusp16/Ptprs/Sirpa/Plk2/Tnip3/Tmbim1/Cnot1/Lfng/Flcn/Hspa1a/G3bp1/Mmp14/Ptprj/Litaf/Pim3/Cdk11b/Sod2/Nfe2l2/Trib1/Trem2/Tnip1/Tle3/Abl2/Grk2/Grk3/Osm/Tcf7l2/Klf7/Ezr/Smad7…
BP	GO:0031331	positive regulation of cellular catabolic process	246	0.427871	1.80145	0.00138889	0.0203959	0.0145473	1317	tags=40%, list=24%, signal=32%	Tlr2/Tnfaip3/Tnf/Il1b/Zc3h12a/Bcl2l11/Hmox1/Hsp90aa1/Herpud1/Snx18/Plk3/Rnf19b/Ddit3/Mdm2/Hif1a/Irs2/Plk2/Zc3hav1/Cnot1/Arih2/Tbk1/Flcn/Hspa1a/Csde1/Adam8/Trib1/Trem2/Ezr/Smad7/Laptm5/Vcp/Rock1/Qk/Pten/Noct/Pan3/Xbp1/Lrp1/Ago2/Tob1/Cop1/Trp53inp1/Sirt1/Ulk1/Mtdh/Ythdf3/Pabpc1/Zfand2a/App/Zfp36l1/Smcr8/Tnfrsf1b/Ambra1/Dhx9/Atg2a/Rock2/Prkcd/Foxo1/Wac/Rab12/Psen1/Pias1/Cpt1a/Fbxl5/Tnrc6a/Cnot7/Fbxw…
BP	GO:0023057	negative regulation of signaling	530	0.399047	1.80022	0.00125156	0.0203959	0.0145473	1049	tags=28%, list=19%, signal=25%	Hspa5/Arg1/Ier3/Tnfaip3/Egr1/Tnf/Il1b/Lgmn/Nlrp3/Skil/Zc3h12a/Cd44/Nfkbid/Mcl1/Rnf149/Acod1/Rgs1/Nfkbia/Hmox1/Herpud1/Map2k3/Rab11fip1/Sgms1/Cflar/Il1rn/Lmna/Ddx3x/Ppp2ca/Fnip1/Ddit3/Mdm2/Hif1a/Dusp2/Nr4a2/Il1r2/Rgs2/Tgif1/Il10/Dusp16/Ptprs/Sirpa/Plk2/Tnip3/Tmbim1/Cnot1/Lfng/Flcn/Hspa1a/G3bp1/Mmp14/Ptprj/Litaf/Pim3/Cdk11b/Sod2/Nfe2l2/Trib1/Trem2/Tnip1/Tle3/Abl2/Grk2/Grk3/Osm/Tcf7l2/Klf7/Ezr/Smad7…
BP	GO:0000165	MAPK cascade	309	0.416539	1.79841	0.00136799	0.0203959	0.0145473	803	tags=28%, list=14%, signal=25%	Tlr2/Fn1/Tnf/Il1b/Sod1/Ccl3/Zc3h12a/Cd44/Jun/Gadd45b/Rnf149/Cxcr4/Map2k3/Ccl9/Cflar/Il1rn/Spag9/Gadd45a/Chil1/Dusp2/Iqgap1/Ccl4/Stk40/Rgs2/Lmnb1/Dusp16/Sirpa/Cd36/Mapkapk2/Flcn/Zeb2/Map4k4/Ptprj/Grb2/Cd24a/Il6ra/Adam8/Nfkb1/Notch2/Traf1/Trib1/Trem2/Tnip1/Abl2/Atp6ap2/Cd84/Ptger4/Osm/Ezr/Itpkb/Laptm5/Klf4/Icam1/Adam17/Eif3a/Syk/Rock1/Pten/Per1/Map2k7/Naip5/Xbp1/Rapgef1/Il1a/Lrp1/Vegfa/Ptprc/Ripk1/…
BP	GO:0043068	positive regulation of programmed cell death	300	0.417927	1.79681	0.00138313	0.0203959	0.0145473	944	tags=30%, list=17%, signal=27%	S100a9/S100a8/Egr1/Tnf/Il1b/Sod1/Ccl3/Skil/Zc3h12a/Cd44/Nfkbid/Jun/Gadd45b/Mcl1/Ctsd/Bcl2l11/Hmox1/Atf4/Ddx3x/Ppp2ca/Gadd45a/Fnip1/Ddit3/Hif1a/Il10/Tgm2/Flcn/Klf11/Rps29/Pmaip1/Ppp1r15a/Cd24a/Btg1/Adam8/Notch2/Sod2/Phlda1/Grk2/Osm/Tcf7l2/Txnip/Laptm5/Adam17/Usp7/Syk/Emilin2/Slk/Rybp/Nr4a3/Pten/Serinc3/Map2k7/Xbp1/Id3/Bclaf1/G0s2/Nr3c1/Ptprc/Trp53inp1/B4galt1/Sirt1/Ccar1/Itga4/Ripk1/Adora2a/Ptgs2/…
BP	GO:0003008	system process	435	0.404799	1.7964	0.0012987	0.0203959	0.0145473	967	tags=28%, list=17%, signal=25%	Tlr2/Ier3/Ptafr/Egr1/Il1b/Sod1/Lgmn/Atp2b1/Zc3h12a/Jun/Slc7a11/Hmox1/Cxcr4/Map2k3/Rab11fip1/Jarid2/Cdk9/Picalm/Id2/Cflar/Il1rn/Sgk1/Lmna/Ddit3/Rab8b/Mdm2/Hif1a/Nr4a2/Ccl4/Stk40/Rgs2/Il10/Wnk1/Plk2/Cd36/Chd7/Gls/Ccnd2/Ptprj/Sod2/Fbxo11/Itga5/Crebbp/Tbxas1/C5ar1/Trem2/Abl2/Grk2/Gnaq/Atp6ap2/Scarb2/Ptger4/Nampt/Lnpep/Gnb1/Ezr/Smad7/Klf4/Icam1/Ncf1/Gatm/Ext1/Rock1/Arg2/Nr4a3/Ugcg/Pten/Aplp2/P2rx4/Il1…
BP	GO:0043408	regulation of MAPK cascade	274	0.421375	1.79589	0.00139276	0.0203959	0.0145473	705	tags=27%, list=13%, signal=24%	Tlr2/Fn1/Tnf/Il1b/Sod1/Ccl3/Zc3h12a/Cd44/Jun/Gadd45b/Rnf149/Cxcr4/Map2k3/Ccl9/Cflar/Il1rn/Spag9/Gadd45a/Chil1/Dusp2/Iqgap1/Ccl4/Stk40/Rgs2/Lmnb1/Dusp16/Sirpa/Cd36/Flcn/Zeb2/Map4k4/Ptprj/Grb2/Cd24a/Il6ra/Adam8/Notch2/Traf1/Trem2/Tnip1/Abl2/Atp6ap2/Cd84/Osm/Ezr/Laptm5/Klf4/Icam1/Adam17/Eif3a/Syk/Rock1/Pten/Per1/Map2k7/Naip5/Xbp1/Rapgef1/Il1a/Lrp1/Vegfa/Ptprc/Ripk1/Taok1/Sorl1/Pafah1b1/Nptn/Igf1r/Fg…
BP	GO:0045935	positive regulation of nucleobase-containing compound metabolic process	807	0.386713	1.79578	0.00116414	0.0203959	0.0145473	1507	tags=40%, list=27%, signal=34%	Spp1/Tlr2/Egr1/Tnf/Klf10/Pim1/Il1b/Ccl3/Klf6/Kdm6b/Nlrp3/Zc3h12a/Fosb/Fus/Jun/Nfkbia/Hes1/Ets2/Tra2b/Hsp90aa1/Map2k3/Junb/Cdk9/Mafb/Maff/Atf4/Picalm/Ifrd1/Id2/Jund/Ddx3x/Slc38a2/Ddit3/Hif1a/Mafg/Nr4a2/Il10/Rbpj/Rel/Zc3hav1/Cnot1/Tbk1/Flcn/Zeb2/Chd7/Srsf5/Gnl3/Ppp1r15a/Csde1/Litaf/Fosl2/Nfkb1/Ier5/Arid1b/Nfe2l2/Crebbp/Ifnar1/Nrip1/Baz1a/Trem2/Tnip1/Zfp91/Snrnp70/Tra2a/Nampt/Nup98/Mef2d/Ncl/Osm/Tcf…
BP	GO:0050890	cognition	106	0.47444	1.79564	0.00154321	0.0203959	0.0145473	1029	tags=34%, list=18%, signal=28%	Tlr2/Egr1/Il1b/Lgmn/Jun/Slc7a11/Picalm/Il1rn/Sgk1/Hif1a/Nr4a2/Plk2/Chd7/Ccnd2/Itga5/Crebbp/C5ar1/Trem2/Abl2/Gatm/Pten/Synj1/Ptgs2/Cx3cr1/Zzef1/Pafah1b1/Nptn/App/Psen1/Eif4ebp2/Trpm7/Arf4/Cln8/Abca7/Ep300/Atad1
BP	GO:0060284	regulation of cell development	206	0.4341	1.79346	0.00143885	0.0203959	0.0145473	886	tags=28%, list=16%, signal=25%	Tlr2/Fn1/Tnf/Il1b/Skil/Bhlhe40/Hes1/Marcks/Cxcr4/Picalm/Ifrd1/Id2/Sgk1/Hif1a/Ist1/Ptprs/Tgm2/Zeb2/Chd7/Cd24a/Notch2/Trib1/Trem2/Smad7/Rock1/Qk/Pten/Plxnb2/Nr1d1/Il1a/Baiap2/Lrp1/Vegfa/Synj1/Actn4/Ulk1/Sorl1/Rcc2/Man2a1/Ninj1/Cx3cr1/Pafah1b1/Myadm/Nptn/F11r/Plxnd1/Rela/Tnfrsf1b/Cers2/Rock2/Rab21/Mbp/Ndel1/Actr2/Psen1/Ppp3ca/Rab11a/Rufy3
BP	GO:0035556	intracellular signal transduction	998	0.383677	1.79084	0.00112994	0.0203959	0.0145473	1036	tags=28%, list=19%, signal=28%	S100a9/S100a8/Tlr2/Fn1/Ier3/Tnfaip3/Ptafr/Tnf/Il1b/Sod1/Ccl3/Nlrp3/Malt1/Skil/Zc3h12a/Cd44/Nfkbid/Wsb1/Jun/Gadd45b/Mcl1/Rnf149/Bcl2l11/Nfkbia/Hmox1/Hsp90aa1/Cxcr4/Herpud1/Map2k3/Atf4/Ccl9/Cflar/Il1rn/Plk3/Birc3/Sgk1/Ddx3x/Spag9/Ppp2ca/Gadd45a/Ccrl2/S100a4/Fnip1/Ddit3/Rasgef1b/Mdm2/Hif1a/Chil1/Dusp2/Iqgap1/Slc15a3/Ccl4/Stk40/Rgs2/Cyth1/Wnk1/Lmnb1/Dusp16/Spata13/Sirpa/Plk2/Sdcbp/Trim25/Cd36/Mapkapk…
BP	GO:0030198	extracellular matrix organization	49	0.539054	1.79054	0.00167504	0.0203959	0.0145473	731	tags=29%, list=13%, signal=25%	Fn1/Tnf/Cflar/Tgfbi/Mmp14/Abl2/Dnajb6/Ext1/Aplp2/B4galt1/Lemd3/App/Tgfbr1/Tnfrsf1b
BP	GO:0043062	extracellular structure organization	49	0.539054	1.79054	0.00167504	0.0203959	0.0145473	731	tags=29%, list=13%, signal=25%	Fn1/Tnf/Cflar/Tgfbi/Mmp14/Abl2/Dnajb6/Ext1/Aplp2/B4galt1/Lemd3/App/Tgfbr1/Tnfrsf1b
BP	GO:0070848	response to growth factor	218	0.429866	1.78966	0.00141844	0.0203959	0.0145473	996	tags=33%, list=18%, signal=28%	Hspa5/Egr1/Lgmn/Skil/Cd44/Jun/Hes1/Ehd1/Map2k3/Cflar/Ddit3/Cd63/Hif1a/Fam20c/Iqgap1/Il10/Rbpj/Sdcbp/Mapkapk2/Flcn/Zeb2/Grb2/Got1/Nfkb1/Notch2/Crebbp/Grk2/Ncl/Tcf7l2/Smad7/Klf4/Adam17/Ddx5/Ext1/Rock1/Ptpn12/Xbp1/Rapgef1/Lrp1/Vegfa/Tob1/Nr3c1/Hivep1/Tcf4/Sirt1/Ulk1/Lemd3/Ripk1/Sorl1/Itgb5/Nptn/Rela/Igf1r/Tgfbr1/Zfp36l1/Runx3/Zfp703/Rock2/Pdcd4/Ppm1a/Furin/Hipk2/Lats2/Ccl2/Nus1/Usp9x/Pik3cd/Ireb2/Ki…
BP	GO:0018209	peptidyl-serine modification	143	0.4531	1.7882	0.00149701	0.0203959	0.0145473	1383	tags=41%, list=25%, signal=32%	Tnf/Clk1/Cd44/Hsp90aa1/Sgk1/Gadd45a/Fnip1/Wnk1/Plk2/Mapkapk2/Tbk1/Ppp1r15a/Rictor/Ikbke/Grk2/Osm/Top1/Smad7/Csnk1a1/Syk/Rock1/Cab39/Pten/Vegfa/Ulk1/Ripk1/Ptgs2/App/Tgfbr1/Camk1d/Tfrc/Ogt/Galnt1/Csnk1g2/Rock2/Prkcd/Pikfyve/Dyrk2/Tlk2/Hipk2/Lats2/Mark3/Csnk2a2/Mapk8/Bcl2/Nck1/Raf1/Mknk2/Rassf2/Braf/Dyrk1a/Map3k1/Mapk3/Csnk1e/Gsk3b/Hipk3/Chuk/Nsd1/Mapk1
BP	GO:0023056	positive regulation of signaling	670	0.389059	1.78768	0.00118906	0.0203959	0.0145473	950	tags=27%, list=17%, signal=26%	S100a9/S100a8/Spp1/Tlr2/Fn1/Tnfaip3/Tnf/Il1b/Sod1/Lgmn/Ccl3/Skil/Zc3h12a/Cd44/Jun/Gadd45b/Mcl1/Bcl2l11/Hes1/Marcks/Hsp90aa1/Cxcr4/Map2k3/Ccl9/Cflar/Il1rn/Ddx3x/Spag9/Gadd45a/S100a4/Fnip1/Ddit3/Rab8b/Cd63/Hif1a/Chil1/Iqgap1/Slc15a3/Ccl4/Irs2/Fpr2/Il10/Wnk1/Lmnb1/Rbpj/Arap1/Plk2/Sdcbp/Trim25/Cd36/Tab2/Zc3hav1/Lfng/Tbk1/Flcn/Hspa1a/Zeb2/Map4k4/Arfgef1/Hexim1/Sqstm1/Pmaip1/Sppl3/Ptprj/Cd24a/Rictor/Go…
BP	GO:0071396	cellular response to lipid	239	0.426134	1.78608	0.00141243	0.0203959	0.0145473	871	tags=31%, list=16%, signal=27%	Spp1/Tnfaip3/Tnf/Pim1/Il1b/Nlrp3/Malt1/Zc3h12a/Acod1/Nfkbia/Cxcl2/Lpl/Map2k3/Sgk1/Il10/Sirpa/Cd36/Tnip3/Cnot1/Safb2/Litaf/Nfkb1/Trib1/Nrip1/Axl/Trem2/Tnip1/Abl2/Cd14/Cd84/Ncl/Cxcl10/Ddx5/Syk/Nfkbib/Vps18/Crebrf/Per1/Map2k7/Adam15/Cxcl16/Xbp1/Nr1d1/Il1a/Id3/Klf9/Hnrnpk/Nr3c1/Insig1/Sirt1/Strn3/Mtdh/Atp1a1/Eif4e/Cx3cr1/Cd274/Kdm3a/Rora/Rela/App/Zfp36l1/Ogt/Tnfrsf1b/Zfp703/Rnf4/Rock2/Pdcd4/Myd88/Abc…
BP	GO:2000117	negative regulation of cysteine-type endopeptidase activity	48	0.541066	1.78537	0.00168067	0.0203959	0.0145473	602	tags=33%, list=11%, signal=30%	Tnf/Cd44/Herpud1/Cflar/Ddx3x/Fnip1/Mdm2/Grk2/Dnajb6/Klf4/Mical1/Naip5/Vegfa/Adora2a/Ptgs2/Ifi207
BP	GO:0009967	positive regulation of signal transduction	610	0.392305	1.78534	0.00123457	0.0203959	0.0145473	944	tags=27%, list=17%, signal=26%	S100a9/S100a8/Tlr2/Fn1/Tnfaip3/Tnf/Il1b/Sod1/Ccl3/Skil/Zc3h12a/Cd44/Jun/Gadd45b/Mcl1/Bcl2l11/Hes1/Marcks/Hsp90aa1/Cxcr4/Map2k3/Ccl9/Cflar/Il1rn/Ddx3x/Spag9/Gadd45a/S100a4/Fnip1/Ddit3/Cd63/Hif1a/Chil1/Iqgap1/Slc15a3/Ccl4/Fpr2/Il10/Wnk1/Lmnb1/Rbpj/Sdcbp/Trim25/Cd36/Tab2/Zc3hav1/Lfng/Tbk1/Flcn/Hspa1a/Zeb2/Map4k4/Arfgef1/Hexim1/Pmaip1/Sppl3/Ptprj/Cd24a/Rictor/Got1/Il6ra/Adam8/Nfkb1/Notch2/Crebbp/Traf…
BP	GO:0098609	cell-cell adhesion	282	0.4167	1.78461	0.00137552	0.0203959	0.0145473	836	tags=30%, list=15%, signal=27%	S100a9/S100a8/Arg1/Fn1/Nfkbiz/Tnfaip3/Ptafr/Tnf/Il1b/Nlrp3/Malt1/Zc3h12a/Cd44/Nfkbid/Slc7a11/Hes1/Hsp90aa1/Il1rn/Il10/Wnk1/Sdc4/Ptprs/Sirpa/Alcam/Cd24a/Il6ra/Adam8/Olr1/Itga5/Tnip1/Il4ra/Abl2/Ccdc88b/Dnajb6/Cd83/Peli1/Itpkb/Nfat5/Smad7/Laptm5/Klf4/Icam1/Ubash3b/Syk/Emilin2/Ext1/Rock1/Arg2/Nr4a3/Pip5k1c/Plxnb2/Xbp1/Rapgef1/Il1a/Cbll1/Golph3/Vegfa/Ptprc/Itga4/Pik3r1/Adora2a/Ninj1/Cx3cr1/Cd274/Itgb5…
BP	GO:0010647	positive regulation of cell communication	664	0.388832	1.78372	0.00119617	0.0203959	0.0145473	950	tags=27%, list=17%, signal=26%	S100a9/S100a8/Spp1/Tlr2/Fn1/Tnfaip3/Tnf/Il1b/Sod1/Lgmn/Ccl3/Skil/Zc3h12a/Cd44/Jun/Gadd45b/Mcl1/Bcl2l11/Hes1/Marcks/Hsp90aa1/Cxcr4/Map2k3/Ccl9/Cflar/Il1rn/Ddx3x/Spag9/Gadd45a/S100a4/Fnip1/Ddit3/Rab8b/Cd63/Hif1a/Chil1/Iqgap1/Slc15a3/Ccl4/Irs2/Fpr2/Il10/Wnk1/Lmnb1/Rbpj/Plk2/Sdcbp/Trim25/Cd36/Tab2/Zc3hav1/Lfng/Tbk1/Flcn/Hspa1a/Zeb2/Map4k4/Arfgef1/Hexim1/Sqstm1/Pmaip1/Sppl3/Ptprj/Cd24a/Rictor/Got1/Il6…
BP	GO:0043065	positive regulation of apoptotic process	295	0.415276	1.78229	0.00138889	0.0203959	0.0145473	944	tags=30%, list=17%, signal=26%	S100a9/S100a8/Egr1/Tnf/Il1b/Sod1/Ccl3/Skil/Zc3h12a/Cd44/Nfkbid/Jun/Gadd45b/Mcl1/Ctsd/Bcl2l11/Hmox1/Atf4/Ddx3x/Ppp2ca/Gadd45a/Fnip1/Ddit3/Hif1a/Il10/Tgm2/Flcn/Klf11/Rps29/Pmaip1/Ppp1r15a/Cd24a/Btg1/Adam8/Notch2/Sod2/Phlda1/Grk2/Osm/Tcf7l2/Txnip/Adam17/Usp7/Emilin2/Slk/Rybp/Nr4a3/Pten/Serinc3/Map2k7/Xbp1/Id3/Bclaf1/G0s2/Nr3c1/Ptprc/Trp53inp1/B4galt1/Sirt1/Ccar1/Itga4/Ripk1/Adora2a/Ptgs2/Dedd2/Cd274…
BP	GO:2000116	regulation of cysteine-type endopeptidase activity	121	0.462232	1.7808	0.00150602	0.0203959	0.0145473	602	tags=24%, list=11%, signal=22%	S100a9/S100a8/Tnf/Lgmn/Nlrp3/Malt1/Cd44/Ctsd/Bcl2l11/Herpud1/Cflar/Ddx3x/Ppp2ca/Fnip1/Mdm2/Pmaip1/Grk2/Dnajb6/Laptm5/Klf4/Vcp/Syk/Mical1/Naip5/Vegfa/Sirt1/Adora2a/Ptgs2/Ifi207
BP	GO:0009888	tissue development	571	0.392722	1.77918	0.00124533	0.0203959	0.0145473	1016	tags=27%, list=18%, signal=25%	Spp1/Fn1/Egr1/Tnf/Klf10/Pim1/Il1b/Sod1/Atp2b1/Kdm6b/Basp1/Skil/Cd44/Jun/Hes1/Marcks/Ets2/Cxcr4/Junb/Jarid2/Rilpl2/Mafb/Maff/Atf4/Ifrd1/Id2/Cflar/Lmna/Slc20a1/Ppp2ca/Cd63/Mdm2/Hif1a/Mafg/Fam20c/Ifitm1/Dusp2/Tcirg1/Srsf6/Rgs2/Tgif1/Il10/Rbpj/Sdc4/Ptprs/Sdcbp/Jmjd1c/Tgm2/Txnrd1/Lfng/Flcn/Zeb2/Chd7/Safb2/Mmp14/Grb2/Cd24a/Btg1/Il6ra/Adam8/Fosl2/Notch2/Itga5/Abl2/Atp6ap2/Mef2d/Tcf7l2/Rbbp6/Cxcl10/Klf7/…
BP	GO:0048468	cell development	673	0.386453	1.77662	0.00118906	0.0203959	0.0145473	1070	tags=29%, list=19%, signal=26%	S100a9/S100a8/Hspa5/Tlr2/Fn1/Tnf/Il1b/Sod1/Skil/Bhlhe40/Cd44/Jun/Hes1/Marcks/Hsp90aa1/Ehd1/Cxcr4/Rilpl2/Atf4/Picalm/Ifrd1/Id2/Cflar/Jund/Sgk1/Lmna/Mdm2/Hif1a/Fam20c/Iqgap1/Nr4a2/Ist1/Rgs2/Sdc4/Ptprs/Ythdc1/Plk2/Jmjd1c/Tgm2/Arih2/Zeb2/Map4k4/Chd7/Arfgef1/Rap1gap2/Alcam/Cd24a/Impact/Fosl2/Arid1b/Notch2/Sod2/Nfe2l2/Crebbp/Trib1/C5ar1/Axl/Trem2/Ndrg1/Abl2/Gnaq/Casp4/Scarb2/Neu1/Tcf7l2/Klf7/Ezr/Hs6st1…
BP	GO:0048732	gland development	143	0.449416	1.77366	0.00149701	0.0203959	0.0145473	836	tags=29%, list=15%, signal=25%	Tnfaip3/Tnf/Cd44/Jun/Bcl2l11/Hes1/Hmox1/Jarid2/Mafb/Id2/Cflar/Hif1a/Irs2/Rbpj/Tgm2/Notch2/Sod2/Tcf7l2/Ext1/Pten/Nme1/Xbp1/Tet2/Vegfa/Cebpa/Nr3c1/Cul3/B4galt1/Usf2/Man2a1/Prkcsh/Plxnd1/Rela/Igf1r/Tgfbr1/Psap/Kdm5b/Zfp703/Zbtb1/Nfatc3/Psen1
BP	GO:0043523	regulation of neuron apoptotic process	125	0.45576	1.7699	0.00148148	0.0203959	0.0145473	944	tags=32%, list=17%, signal=27%	Egr1/Tnf/Il1b/Sod1/Lgmn/Ccl3/Jun/Mcl1/Bcl2l11/Hmox1/Atf4/Ddit3/Hif1a/Nr4a2/Il10/Pmaip1/Adam8/Sod2/C5ar1/Axl/Trem2/Rock1/Nr4a3/Map2k7/Lrp1/Vegfa/Nr3c1/Sirt1/Adora2a/Cx3cr1/App/Xiap/Ambra1/Alkbh1/Psen1/Hipk2/Ccl2/Bcl2l1/Kdm2b/Fbxw7
BP	GO:0031327	negative regulation of cellular biosynthetic process	587	0.388828	1.76704	0.00123153	0.0203959	0.0145473	1507	tags=42%, list=27%, signal=34%	Egr1/Tnf/Klf10/Il1b/Irf2bp2/Basp1/Skil/Zc3h12a/Bhlhe40/Jun/Hes1/Ets2/Rpl10/Jarid2/Atf4/Id2/Plk3/Jund/Ddx3x/Ppp2ca/Gadd45a/Fnip1/Ddit3/Purb/Mdm2/Hif1a/Nr4a2/Mxd1/Rgs2/Tgif1/Gla/Il10/Rbpj/Sirpa/Sdcbp/Cd36/Cnot1/Flcn/Zeb2/Hexim1/Klf11/Sqstm1/Ppp1r15a/Kmt5a/Csde1/Impact/Nfkb1/Notch2/Ddx6/Crebbp/Nrip1/Dnajb6/Gatad2b/Ncl/Tcf7l2/Klf7/Ezr/Smad7/Cdk6/Txnip/Klf4/Ddx5/Rock1/Qk/Etv3/Rybp/Nr4a3/Eif4a2/Maf/Cre…
BP	GO:0043281	regulation of cysteine-type endopeptidase activity involved in apoptotic process	107	0.465317	1.76522	0.00152439	0.0203959	0.0145473	593	tags=24%, list=11%, signal=22%	S100a9/S100a8/Tnf/Nlrp3/Malt1/Cd44/Ctsd/Bcl2l11/Herpud1/Cflar/Ddx3x/Ppp2ca/Fnip1/Mdm2/Pmaip1/Dnajb6/Laptm5/Klf4/Vcp/Syk/Mical1/Naip5/Vegfa/Sirt1/Adora2a/Ptgs2
BP	GO:0009896	positive regulation of catabolic process	274	0.413977	1.76437	0.00139276	0.0203959	0.0145473	1568	tags=46%, list=28%, signal=35%	Tlr2/Ier3/Tnfaip3/Tnf/Il1b/Zc3h12a/Bcl2l11/Hmox1/Hsp90aa1/Herpud1/Snx18/Plk3/Rnf19b/Ddit3/Mdm2/Hif1a/Irs2/Plk2/Zc3hav1/Cnot1/Arih2/Tbk1/Flcn/Hspa1a/Csde1/Adam8/Trib1/Trem2/Ezr/Smad7/Laptm5/Vcp/Rock1/Qk/Pten/Crebrf/Noct/Pan3/Xbp1/Lrp1/Ago2/Tob1/Cop1/Trp53inp1/Sirt1/Ulk1/Sorl1/Mtdh/Ythdf3/Pabpc1/Wwp2/Zfand2a/App/Zfp36l1/Smcr8/Tnfrsf1b/Ambra1/Dhx9/Atg2a/Rock2/Prkcd/Foxo1/Huwe1/Wac/Rab12/Psen1/Pias1/…
BP	GO:0010557	positive regulation of macromolecule biosynthetic process	736	0.380792	1.75902	0.00117647	0.0203959	0.0145473	1507	tags=39%, list=27%, signal=33%	Spp1/Tlr2/Ptafr/Egr1/Tnf/Klf10/Pim1/Il1b/Ccl3/Klf6/Kdm6b/Nlrp3/Zc3h12a/Fosb/Jun/Nfkbia/Hes1/Ets2/Hsp90aa1/Map2k3/Junb/Cdk9/Mafb/Maff/Atf4/Picalm/Ifrd1/Id2/Jund/Ddx3x/Ddit3/Hif1a/Mafg/Nr4a2/Irs2/Il10/Rbpj/Cd36/Rel/Tbk1/Flcn/Zeb2/Chd7/Arfgef1/Gnl3/Rpl5/Ppp1r15a/Csde1/Litaf/Impact/Fosl2/Nfkb1/Ier5/Arid1b/Nfe2l2/Crebbp/Ifnar1/Nrip1/Tnip1/Zfp91/Ptger4/Nampt/Mef2d/Ncl/Osm/Tcf7l2/Klf7/Nfat5/Med13/Klf4/U…
BP	GO:0022603	regulation of anatomical structure morphogenesis	327	0.406962	1.75884	0.00136986	0.0203959	0.0145473	886	tags=29%, list=16%, signal=26%	Fn1/Tnfaip3/Tnf/Il1b/Ccl3/Skil/Zc3h12a/Cd44/Hes1/Hmox1/Marcks/Cxcr4/Picalm/Ifrd1/Hk2/Sgk1/Gadd45a/Hif1a/Chil1/Ist1/Tgif1/Il10/Rbpj/Ptprs/Arap1/Plk2/Cd36/Tmbim1/Lfng/Flcn/Zeb2/Ppp1r15a/Btg1/Nfe2l2/Itga5/C5ar1/Vat1/Abl2/Ptger4/Cxcl10/Ezr/Klf4/Icam1/Zranb1/Emilin2/Rock1/Pten/Tmem135/Plxnb2/Xbp1/Il1a/Hexb/Baiap2/Hnrnpk/Lrp1/Ago2/Vegfa/Cdc42ep2/Rhoc/Gna13/Anxa3/Actn4/Mkln1/Tcf4/Sirt1/Ulk1/Mtdh/Rcc2/Ni…
BP	GO:0071222	cellular response to lipopolysaccharide	119	0.458286	1.75742	0.00151515	0.0203959	0.0145473	924	tags=38%, list=17%, signal=32%	Tnfaip3/Tnf/Il1b/Nlrp3/Malt1/Zc3h12a/Acod1/Nfkbia/Cxcl2/Map2k3/Il10/Sirpa/Cd36/Tnip3/Litaf/Nfkb1/Trib1/Axl/Trem2/Tnip1/Cd14/Cd84/Ncl/Cxcl10/Nfkbib/Map2k7/Cxcl16/Xbp1/Nr1d1/Il1a/Mtdh/Cx3cr1/Cd274/Rela/Ogt/Tnfrsf1b/Pdcd4/Myd88/Abca1/Cd86/Prdm1/Nr1h3/Ccl2/Selenos/Sbno2
BP	GO:0030335	positive regulation of cell migration	223	0.421122	1.7571	0.00140647	0.0203959	0.0145473	931	tags=32%, list=17%, signal=28%	Hspa5/Tlr2/Fn1/Ptafr/Egr1/Il1b/Lgmn/Zc3h12a/Jun/Hmox1/Cxcr4/Map2k3/Spag9/Cxcl14/Mdm2/Hif1a/Iqgap1/Irs2/Wnk1/Plk2/Sdcbp/Map4k4/Mmp14/Ptprj/Adam8/Sod2/Nfe2l2/Itga5/C5ar1/Trem2/Ptger4/Cxcl10/Icam1/Adam17/Nr4a3/Cxcl16/Xbp1/Sun2/P2rx4/Il1a/Cbll1/Lrp1/Ago2/Vegfa/Rhoc/Ptprc/Anxa3/Actn4/Sirt1/Ccar1/Itga4/Pik3r1/Ptgs2/Stx4a/Cx3cr1/Cd274/Myadm/Igf1r/App/Tgfbr1/Camk1d/Ptp4a1/Zfp703/Rock2/Furin/Ccl2/Ppp3ca/R…
BP	GO:0071363	cellular response to growth factor stimulus	211	0.423466	1.7555	0.00143885	0.0203959	0.0145473	996	tags=32%, list=18%, signal=27%	Hspa5/Egr1/Lgmn/Skil/Cd44/Jun/Hes1/Ehd1/Map2k3/Cflar/Cd63/Hif1a/Fam20c/Iqgap1/Il10/Rbpj/Sdcbp/Mapkapk2/Flcn/Zeb2/Grb2/Got1/Nfkb1/Notch2/Crebbp/Grk2/Ncl/Tcf7l2/Smad7/Klf4/Adam17/Ddx5/Ext1/Ptpn12/Xbp1/Rapgef1/Lrp1/Vegfa/Tob1/Nr3c1/Hivep1/Tcf4/Sirt1/Ulk1/Lemd3/Ripk1/Sorl1/Itgb5/Nptn/Rela/Igf1r/Tgfbr1/Zfp36l1/Zfp703/Pdcd4/Ppm1a/Furin/Hipk2/Lats2/Ccl2/Nus1/Usp9x/Pik3cd/Ireb2/Kidins220/Zfp36l2/Ep300
BP	GO:0009890	negative regulation of biosynthetic process	611	0.385894	1.7551	0.00123916	0.0203959	0.0145473	1507	tags=42%, list=27%, signal=34%	Fn1/Egr1/Tnf/Klf10/Il1b/Irf2bp2/Sod1/Basp1/Skil/Zc3h12a/Bhlhe40/Jun/Hes1/Ets2/Rpl10/Jarid2/Atf4/Id2/Cflar/Plk3/Jund/Ddx3x/Ppp2ca/Gadd45a/Fnip1/Ddit3/Purb/Mdm2/Hif1a/Nr4a2/Mxd1/Rgs2/Tgif1/Gla/Il10/Rbpj/Sirpa/Sdcbp/Cd36/Cnot1/Flcn/Zeb2/Hexim1/Klf11/Sqstm1/Ppp1r15a/Kmt5a/Csde1/Got1/Impact/Il6ra/Nfkb1/Notch2/Ddx6/Crebbp/Nrip1/Dnajb6/Ptger4/Gatad2b/Ncl/Tcf7l2/Cltc/Klf7/Ezr/Smad7/Cdk6/Txnip/Klf4/Ddx5/R…
BP	GO:0001819	positive regulation of cytokine production	230	0.419094	1.75437	0.00140449	0.0203959	0.0145473	871	tags=33%, list=16%, signal=29%	Tlr2/Ptafr/Clec4e/Egr1/Tnf/Il1b/Sod1/Ccl3/Nlrp3/Malt1/Hsp90aa1/Lpl/Atf4/Ddx3x/Ddit3/Hif1a/Chil1/Ccl4/Il10/Cd36/Mapkapk2/Rel/Zc3hav1/Tbk1/Hspa1a/G3bp1/Ptprj/Chil3/Il6ra/Adam8/Ifnar1/C5ar1/Trem2/Il4ra/Abl2/Grk2/Ccdc88b/Cd14/Casp4/Atp6ap2/Cd83/Peli1/Cd84/Ptger4/Ncl/Osm/Laptm5/Adam17/Syk/Nr4a3/Naip5/Xbp1/Il1a/Lrp1/Ly9/Ptprc/Sirt1/Ripk1/Pik3r1/Sorl1/Ptgs2/Ifi207/Cd274/Rora/Rela/App/Hilpda/Slc11a1/Dhx9…
MF	GO:0004674	protein serine/threonine kinase activity	185	0.430522	1.75358	0.00146628	0.0203959	0.0145473	1330	tags=39%, list=24%, signal=31%	Pim1/Ccl3/Clk1/Map2k3/Cdk9/Plk3/Sgk1/Fam20c/Stk40/Wnk1/Plk2/Mapkapk2/Tbk1/Map4k4/Pim3/Cdk11b/Ikbke/Grk2/Grk3/Top1/Clk4/Cdk6/Csnk1a1/Syk/Rock1/Slk/Map2k7/Ulk1/Ripk1/Taok1/Mapk6/Cdc42bpg/Brd2/Tgfbr1/Camk1d/Csnk1g2/Rock2/Stk17b/Prkcd/Pikfyve/Camkk2/Dyrk2/Tlk2/Hipk2/Lats2/Map4k2/Trpm7/Ccnk/Mark3/Csnk2a2/Mapk8/Irak1/Cdk13/Cdk14/Cdk19/Dapk3/Raf1/Mknk2/Riok1/Cdk17/Map3k5/Braf/Dyrk1a/Prpf4b/Map3k1/Mapk3/…
BP	GO:0014070	response to organic cyclic compound	265	0.412896	1.75246	0.00138504	0.0203959	0.0145473	791	tags=26%, list=14%, signal=23%	Spp1/Egr1/Tnf/Pim1/Il1b/Zc3h12a/Slc7a11/Acod1/Nfkbia/Cxcr4/Atf4/Cflar/Il1rn/Sgk1/Hsp90b1/Il10/Slc3a2/Cd36/Tgm2/Zc3hav1/Cnot1/Safb2/Pmaip1/Impact/Fosl2/Nfkb1/Crebbp/Nrip1/Grk2/Gnaq/Cd83/Peli1/Mat2a/Ezr/Cdk6/Ddx5/Nr4a3/Vps18/Crebrf/Per1/Rapgef1/P2rx4/Id3/Klf9/Hnrnpk/Golph3/Cebpa/Nr3c1/Insig1/Sirt1/Ppp2r2a/Pik3r1/Adora2a/Strn3/Atp1a1/Eif4e/Kdm3a/Atf1/Rora/App/Tgfbr1/Anxa7/Zfp36l1/Dhx9/Zfp703/Rnf4/Ro…
BP	GO:0043410	positive regulation of MAPK cascade	185	0.429756	1.75046	0.00146628	0.0203959	0.0145473	878	tags=34%, list=16%, signal=29%	Tlr2/Tnf/Il1b/Sod1/Ccl3/Zc3h12a/Cd44/Jun/Gadd45b/Cxcr4/Map2k3/Ccl9/Cflar/Il1rn/Spag9/Gadd45a/Chil1/Iqgap1/Ccl4/Lmnb1/Cd36/Zeb2/Map4k4/Ptprj/Cd24a/Il6ra/Adam8/Notch2/Traf1/Trem2/Abl2/Cd84/Osm/Laptm5/Icam1/Adam17/Syk/Rock1/Pten/Map2k7/Naip5/Rapgef1/Il1a/Lrp1/Vegfa/Ptprc/Ripk1/Taok1/Nptn/Igf1r/Fgd4/App/Tgfbr1/Psap/Pik3r5/Rock2/Prkcd/Myd88/Psen1/Hipk2/Ccl2/Map4k2
BP	GO:0010720	positive regulation of cell development	137	0.448225	1.7486	0.00151976	0.0203959	0.0145473	886	tags=28%, list=16%, signal=24%	Tlr2/Fn1/Tnf/Il1b/Skil/Hes1/Marcks/Cxcr4/Picalm/Id2/Sgk1/Hif1a/Ist1/Tgm2/Zeb2/Trib1/Smad7/Qk/Plxnb2/Baiap2/Lrp1/Vegfa/Synj1/Man2a1/Ninj1/Cx3cr1/Pafah1b1/Myadm/Nptn/F11r/Plxnd1/Rela/Tnfrsf1b/Rab21/Ndel1/Actr2/Rab11a/Rufy3
MF	GO:0046914	transition metal ion binding	333	0.403991	1.74856	0.0013624	0.0203959	0.0145473	1161	tags=31%, list=21%, signal=26%	S100a8/Arg1/Fn1/Tnfaip3/Egr1/Pim1/Sod1/S100a4/Mdm2/Fam20c/Nr4a2/Tab2/Txnrd1/Gda/Sqstm1/Rps29/Mmp14/Birc2/Litaf/Adam8/Sod2/Srsf7/Fbxo11/Crebbp/Traf1/Tbxas1/Vat1/Abl2/Trip12/Gatad2b/Rbbp6/Lnpep/Usp16/Matr3/Arg2/Nr4a3/Nr1d2/Nr1d1/Aplp2/P2rx4/Fth1/Il1a/Npepps/Tet2/Nr3c1/Hivep1/B4galt1/Kdm5a/Cdip1/Kdm7a/S100a6/Zzef1/Ikzf5/Kdm3a/Nup153/Rora/Zfand2a/Cox17/App/Zmat2/Kat7/Kdm5b/Fbxo30/Galnt1/Alkbh1/Mycbp2…
BP	GO:1901700	response to oxygen-containing compound	602	0.384185	1.74708	0.00123762	0.0203959	0.0145473	873	tags=26%, list=16%, signal=25%	S100a9/S100a8/Spp1/Tlr2/Tnfaip3/Ptafr/Egr1/Tnf/Pim1/Il1b/Sod1/Lgmn/Atp2b1/Kdm6b/Nlrp3/Malt1/Zc3h12a/Jun/Acod1/Nfkbia/Hmox1/Cxcl2/Marcks/Tra2b/Lpl/Map2k3/Atf4/Cflar/Hnrnpa0/Plk3/Sgk1/Hsp90b1/Ppp2ca/Slc38a2/Rab8b/Mdm2/Hif1a/Nr4a2/Irs2/Fpr2/Il10/Sirpa/Cd36/Mapkapk2/Tab2/Tgm2/Tnip3/Srsf5/Ptprj/Grb2/Litaf/Impact/Pim3/Fosl2/Nfkb1/Sod2/Nfe2l2/Crebbp/Ifnar1/Trib1/Nrip1/C5ar1/Axl/Trem2/Tnip1/Abl2/Grk2/Gna…
BP	GO:0006468	protein phosphorylation	612	0.384113	1.74691	0.00123762	0.0203959	0.0145473	1330	tags=35%, list=24%, signal=30%	Ccnl1/Tlr2/Fn1/Tnfaip3/Egr1/Tnf/Pim1/Il1b/Sod1/Malt1/Clk1/Zc3h12a/Cd44/Jun/Gadd45b/Hes1/Marcks/Hsp90aa1/Cxcr4/Map2k3/Cdk9/Il1rn/Plk3/Sgk1/Ddx3x/Ppp2ca/Gadd45a/Fnip1/Chil1/Fam20c/Iqgap1/Stk40/Rgs2/Wnk1/Dusp16/Sdc4/Sirpa/Plk2/Sdcbp/Cd36/Mapkapk2/Tab2/Tbk1/Mob1a/Flcn/Zeb2/Map4k4/Usp25/Hexim1/Sqstm1/Ccnd2/Ppp1r15a/Ptprj/Cd24a/Ccng2/Rictor/Impact/Il6ra/Pim3/Adam8/Cdk11b/Itga5/Ifnar1/Trib1/Ikbke/C5ar1/…
BP	GO:0070372	regulation of ERK1 and ERK2 cascade	108	0.459013	1.74209	0.00152672	0.0203959	0.0145473	533	tags=30%, list=10%, signal=27%	Tlr2/Fn1/Il1b/Ccl3/Cd44/Jun/Cxcr4/Ccl9/Cflar/Chil1/Ccl4/Sirpa/Cd36/Flcn/Notch2/Trem2/Tnip1/Abl2/Ezr/Klf4/Icam1/Adam17/Eif3a/Syk/Pten/Map2k7/Xbp1/Rapgef1/Il1a/Lrp1/Vegfa/Ptprc
BP	GO:0051272	positive regulation of cellular component movement	232	0.415941	1.74042	0.00141243	0.0203959	0.0145473	711	tags=27%, list=13%, signal=25%	Hspa5/Tlr2/Fn1/Ptafr/Egr1/Il1b/Lgmn/Zc3h12a/Jun/Hmox1/Cxcr4/Map2k3/Spag9/Cxcl14/Mdm2/Hif1a/Iqgap1/Irs2/Wnk1/Plk2/Sdcbp/Map4k4/Mmp14/Ptprj/Adam8/Sod2/Nfe2l2/Itga5/C5ar1/Trem2/Ptger4/Cxcl10/Icam1/Adam17/Nr4a3/Cxcl16/Xbp1/Sun2/P2rx4/Il1a/Cbll1/Lrp1/Ago2/Vegfa/Rhoc/Ptprc/Anxa3/Actn4/Sirt1/Ccar1/Itga4/Pik3r1/Ptgs2/Stx4a/Cx3cr1/Cd274/Bcl6/Myadm/Igf1r/App/Tgfbr1/Camk1d/Ptp4a1
BP	GO:0030155	regulation of cell adhesion	315	0.403675	1.73985	0.00137931	0.0203959	0.0145473	824	tags=28%, list=15%, signal=25%	Spp1/Arg1/Fn1/Nfkbiz/Tnfaip3/Ptafr/Tnf/Il1b/Nlrp3/Malt1/Zc3h12a/Cd44/Nfkbid/Hes1/Hsp90aa1/Cxcr4/Il1rn/Cd63/Iqgap1/Il10/Wnk1/Rbpj/Sdc4/Sirpa/Cd36/Tgm2/Flcn/Map4k4/Mmp14/Ptprj/Cd24a/Il6ra/Adam8/Itga5/Il4ra/Abl2/Ccdc88b/Cd83/Peli1/Ptger4/Itpkb/Nfat5/Smad7/Cdk6/Laptm5/Klf4/Icam1/Ubash3b/Syk/Emilin2/Rock1/Slk/Arg2/Nr4a3/Pten/Plxnb2/Adam15/Xbp1/Il1a/Cbll1/Lrp1/Vegfa/Ptprc/Actn4/Itga4/Pik3r1/Adora2a/Rcc…
CC	GO:0016604	nuclear body	390	0.394394	1.73907	0.00134409	0.0203959	0.0145473	1555	tags=38%, list=28%, signal=29%	Ccnl1/Nfkbiz/Basp1/Skil/Bhlhe40/Neat1/Cdk9/Sgk1/Lmna/Gadd45a/Rab8b/Mdm2/Hif1a/Nr4a2/Srsf6/Ewsr1/Ythdc1/Trim25/Fbxl3/Hspa1a/Srsf5/Gnl3/Klf11/Safb2/Sqstm1/Malat1/N4bp1/Dhx15/Srsf7/Crebbp/Luc7l2/Sde2/Rbm25/Nrip1/Tollip/Ikbke/Dazap2/Snrnp70/Trip12/Nampt/Nup98/Rbbp6/Rbm8a/Nxf1/Csnk1a1/Ckap4/Ell/Crebrf/Hnrnpm/Nr1d1/Cbll1/Srrm2/Bclaf1/Pcna/Sh3bp5/Hbp1/Nr3c1/Actn4/Hivep1/Sirt1/Srsf3/Chtop/Mtdh/Brd2/Bcl6/…
BP	GO:2000147	positive regulation of cell motility	227	0.415719	1.73844	0.00140845	0.0203959	0.0145473	931	tags=32%, list=17%, signal=28%	Hspa5/Tlr2/Fn1/Ptafr/Egr1/Il1b/Lgmn/Zc3h12a/Jun/Hmox1/Cxcr4/Map2k3/Spag9/Cxcl14/Mdm2/Hif1a/Iqgap1/Irs2/Wnk1/Plk2/Sdcbp/Map4k4/Mmp14/Ptprj/Adam8/Sod2/Nfe2l2/Itga5/C5ar1/Trem2/Ptger4/Cxcl10/Icam1/Adam17/Nr4a3/Cxcl16/Xbp1/Sun2/P2rx4/Il1a/Cbll1/Lrp1/Ago2/Vegfa/Rhoc/Ptprc/Anxa3/Actn4/Sirt1/Ccar1/Itga4/Pik3r1/Ptgs2/Stx4a/Cx3cr1/Cd274/Myadm/Igf1r/App/Tgfbr1/Camk1d/Ptp4a1/Zfp703/Rock2/Furin/Ccl2/Ppp3ca/R…
CC	GO:0045177	apical part of cell	112	0.455519	1.73784	0.00153139	0.0203959	0.0145473	692	tags=28%, list=12%, signal=25%	Spp1/Fn1/Lgmn/Atp2b1/Cd44/Slc7a11/Slc38a1/Atp1b3/Tcirg1/Slc3a2/Cd36/Il6ra/C5ar1/Grk2/Atp6ap2/Ezr/Adam17/Pten/P2rx4/Snx10/Slc16a3/Lrp1/Kcnn4/Plec/Mtdh/Stx4a/Atp6v1a/Atp1a1/Slc6a6/App/Tgfbr1
BP	GO:0055065	metal ion homeostasis	219	0.417429	1.73732	0.00142248	0.0203959	0.0145473	971	tags=32%, list=17%, signal=27%	Spp1/Il1b/Sod1/Ccl3/Atp2b1/Hmox1/Cxcl2/Cxcr4/Herpud1/Atp1b3/Atf4/Picalm/Sgk1/Ccrl2/Ddit3/Hif1a/Tcirg1/Fpr2/Cd36/Tgm2/Chd7/Sppl3/Cd24a/Got1/Sod2/C5ar1/Abl2/Atp13a3/Ptger4/Cxcl10/Gnb1/Ubash3b/Ext1/Atp13a2/Aplp2/P2rx4/Fth1/Il1a/Hexb/Snx10/Frrs1/Lrp1/Ptprc/Mllt6/Gna13/Adora2a/Atp6v1a/Ibtk/Atp1a1/Cx3cr1/Nptn/Bola2/App/Anxa7/Tfrc/Slc11a1/Atp2a2/Slc12a9/Egln1/Psen1/Slc8b1/Fbxl5/Ccl2/Trpm7/Pacs2/Ireb2/Mt…
BP	GO:0002521	leukocyte differentiation	296	0.404418	1.73448	0.0013947	0.0203959	0.0145473	836	tags=27%, list=15%, signal=25%	Tlr2/Nfkbiz/Tnfaip3/Clec4e/Egr1/Tnf/Klf10/Il1b/Irf2bp2/Ccl3/Nlrp3/Malt1/Zc3h12a/Cd44/Nfkbid/Jun/Hsp90aa1/Junb/Mafb/Id2/Fnip1/Fam20c/Tob2/Tcirg1/Il10/Rbpj/Lfng/Chd7/Mmp14/Ptprj/Cd24a/Il6ra/Adam8/Notch2/Trib1/Axl/Trem2/Pilrb1/Il4ra/Abl2/Cd83/Ptger4/Clec4d/Itpkb/Smad7/Cdk6/Laptm5/Adam17/Ubash3b/Syk/Nme1/Xbp1/Il1a/Snx10/Tet2/Vegfa/Cebpa/Ly9/Ptprc/Sirt1/Ripk1/Pik3r1/Ifi207/Ninj1/Bcl6/Pafah1b1/Rora/App…
BP	GO:0006820	anion transport	105	0.458184	1.73235	0.00155039	0.0203959	0.0145473	974	tags=35%, list=17%, signal=30%	Arg1/Ptafr/Il1b/Slc7a11/Slc38a1/Atf4/Il1rn/Slc20a1/Slc38a2/Rgs2/Slc3a2/Cd36/Slc25a3/Acsl4/Syk/Arg2/Slc43a2/Il1a/Slc16a3/Clcn4/Kcnn4/Nr3c1/Ripk1/Adora2a/Pnpla8/Ptgs2/Slc6a6/Psap/Slc11a1/Slc12a9/Prkcd/Slc2a1/Psen1/Slc15a4/Lrrc8b/Cln8/Nfkbie
BP	GO:0009719	response to endogenous stimulus	514	0.384769	1.73209	0.00126422	0.0203959	0.0145473	873	tags=25%, list=16%, signal=24%	Hspa5/Spp1/Tlr2/Egr1/Tnf/Il1b/Lgmn/Atp2b1/Nlrp3/Skil/Cd44/Jun/Acod1/Hes1/Hmox1/Marcks/Ehd1/Lpl/Atf4/Cflar/Il1rn/Sgk1/Hsp90b1/Ddit3/Rab8b/Mdm2/Fam20c/Iqgap1/Nr4a2/Irs2/Fpr2/Il10/Rbpj/Sdcbp/Trim25/Cd36/Tgm2/Cnot1/Flcn/Zeb2/Srsf5/Safb2/Mmp14/Ptprj/Grb2/Cd24a/Got1/Impact/Nfkb1/Notch2/Nfe2l2/Crebbp/Trem2/Grk2/Gnaq/Ptger4/Ncl/Tcf7l2/Mat2a/Ezr/Smad7/Icam1/Adam17/Ddx5/Syk/Gatm/Ext1/Rock1/Nr4a3/Vps18/Ugcg…
MF	GO:0016773	phosphotransferase activity, alcohol group as acceptor	260	0.408636	1.73189	0.00138313	0.0203959	0.0145473	1383	tags=39%, list=25%, signal=31%	Chka/Pim1/Ccl3/Clk1/Map2k3/Cdk9/Plk3/Hk2/Sgk1/Fam20c/Stk40/Wnk1/Plk2/Mapkapk2/Tbk1/Map4k4/Pim3/Cdk11b/Ikbke/Axl/Abl2/Grk2/Grk3/Top1/Clk4/Itpkb/Cdk6/Csnk1a1/Syk/Rock1/Slk/Pip5k1c/Map2k7/Pan3/Ulk1/Ripk1/Pik3r1/Taok1/Mapk6/Cdc42bpg/Brd2/Igf1r/Tgfbr1/Camk1d/Csnk1g2/Rock2/Stk17b/Prkcd/Pikfyve/Pfkfb3/Gk/Camkk2/Dyrk2/Cerk/Tlk2/Hipk2/Lats2/Map4k2/Dgkd/Trpm7/Twf1/Pik3cd/Pip4k2a/Ccnk/Mark3/Csnk2a2/Mapk8/Dg…
BP	GO:0040017	positive regulation of locomotion	230	0.413527	1.73106	0.00140449	0.0203959	0.0145473	711	tags=27%, list=13%, signal=25%	Hspa5/Tlr2/Fn1/Ptafr/Egr1/Il1b/Lgmn/Zc3h12a/Jun/Hmox1/Cxcr4/Map2k3/Spag9/Cxcl14/Mdm2/Hif1a/Iqgap1/Irs2/Wnk1/Plk2/Sdcbp/Map4k4/Mmp14/Ptprj/Adam8/Sod2/Nfe2l2/Itga5/C5ar1/Trem2/Ptger4/Cxcl10/Icam1/Adam17/Nr4a3/Cxcl16/Xbp1/Sun2/P2rx4/Il1a/Cbll1/Lrp1/Ago2/Vegfa/Rhoc/Ptprc/Anxa3/Actn4/Sirt1/Ccar1/Itga4/Pik3r1/Ptgs2/Stx4a/Cx3cr1/Cd274/Myadm/Igf1r/App/Tgfbr1/Camk1d/Ptp4a1
BP	GO:0010942	positive regulation of cell death	327	0.400427	1.73059	0.00136986	0.0203959	0.0145473	898	tags=28%, list=16%, signal=25%	S100a9/S100a8/Egr1/Tnf/Il1b/Sod1/Ccl3/Skil/Zc3h12a/Cd44/Nfkbid/Jun/Gadd45b/Mcl1/Ctsd/Bcl2l11/Hmox1/Atf4/Picalm/Ddx3x/Ppp2ca/Gadd45a/Fnip1/Ddit3/Hif1a/Il10/Cd36/Tgm2/Txnrd1/Flcn/Klf11/Rps29/Pmaip1/Ppp1r15a/Cd24a/Btg1/Adam8/Notch2/Sod2/Phlda1/Grk2/Osm/Tcf7l2/Txnip/Laptm5/Adam17/Usp7/Syk/Emilin2/Slk/Rybp/Nr4a3/Pten/Serinc3/Map2k7/Xbp1/Id3/Bclaf1/G0s2/Lrp1/Nr3c1/Ptprc/Trp53inp1/B4galt1/Sirt1/Ccar1/It…
BP	GO:0016477	cell migration	534	0.384155	1.72928	0.00127551	0.0203959	0.0145473	1058	tags=31%, list=19%, signal=28%	S100a9/S100a8/Hspa5/Spp1/Tlr2/Fn1/Tnfaip3/Ptafr/Egr1/Tnf/Il1b/Lgmn/Ccl3/Zc3h12a/Cd44/Jun/Hes1/Hmox1/Cxcl2/Cxcr4/Map2k3/Ccl9/Il1rn/Lmna/Spag9/Cxcl14/Gadd45a/Ccrl2/Ddit3/Cd63/Mdm2/Hif1a/Cep85l/Iqgap1/Nr4a2/Ccl4/Irs2/Wnk1/Sgpl1/Spata13/Sdc4/Sirpa/Plk2/Sdcbp/Flcn/Zeb2/Map4k4/Mmp14/Ptprj/Cd24a/Sdc3/Adam8/Sod2/Nfe2l2/Itga5/Trib1/C5ar1/Axl/Trem2/Abl2/Rhov/Ptger4/Cxcl10/Pds5a/Klf4/Icam1/Adam17/Zranb1/Nav…
BP	GO:0050877	nervous system process	238	0.412788	1.72873	0.00141443	0.0203959	0.0145473	1452	tags=39%, list=26%, signal=30%	Tlr2/Ptafr/Egr1/Il1b/Sod1/Lgmn/Jun/Slc7a11/Cxcr4/Picalm/Il1rn/Sgk1/Ddit3/Hif1a/Nr4a2/Il10/Plk2/Cd36/Chd7/Gls/Ccnd2/Sod2/Fbxo11/Itga5/Crebbp/C5ar1/Trem2/Abl2/Grk2/Scarb2/Gnb1/Icam1/Gatm/Nr4a3/Pten/Aplp2/P2rx4/Il1a/Hexb/Rpl38/Baiap2/Synj1/Plec/Adora2a/Ptgs2/Cx3cr1/Zzef1/Pafah1b1/Nptn/App/Psap/Tnfrsf1b/Mycbp2/Rock2/Mbp/Psen1/Hipk2/Ccl2/Eif4ebp2/Ppp3ca/Trpm7/Arf4/Cln8/Abr/Abca7/Ep300/Cnnm4/Hexa/Atad1…
BP	GO:0007178	transmembrane receptor protein serine/threonine kinase signaling pathway	118	0.450528	1.72852	0.00151745	0.0203959	0.0145473	918	tags=33%, list=16%, signal=28%	Hspa5/Egr1/Skil/Jun/Hes1/Tgif1/Rbpj/Sdcbp/Flcn/Zeb2/Got1/Notch2/Crebbp/Tcf7l2/Lnpep/Smad7/Adam17/Ddx5/Ext1/Xbp1/Nceh1/Lrp1/Tob1/Hivep1/Sirt1/Lemd3/Sorl1/Itgb5/Tgfbr1/Zfp703/Pdcd4/Myd88/Ppm1a/Furin/Hipk2/Lats2/Ccl2/Trps1/Usp9x
BP	GO:0010876	lipid localization	146	0.436244	1.72542	0.00149701	0.0203959	0.0145473	1027	tags=33%, list=18%, signal=28%	Spp1/Tnf/Il1b/Zc3h12a/Nfkbia/Dennd5b/Ehd1/Lpl/Irs2/Cd36/Plin2/Nrip1/Ikbke/Trem2/Scarb2/Acsl4/Syk/Ugcg/Tmem135/Il1a/Hexb/Osbpl8/Lrp1/Kcnn4/Hbp1/Pitpna/Sirt1/Pnpla8/Ptgs2/Pltp/Psap/Arl8b/Kdm5b/Hilpda/Atg2a/Prkcd/Abca1/Atp8b2/Slc2a1/Tmf1/Furin/Nr1h3/Nus1/Abcg1/Pip4k2a/Abca7/Ldlrap1/Hexa
BP	GO:0042981	regulation of apoptotic process	675	0.375032	1.7234	0.0011919	0.0203959	0.0145473	949	tags=27%, list=17%, signal=25%	S100a9/S100a8/Hspa5/Spp1/Fn1/Ier3/Tnfaip3/Egr1/Tnf/Pim1/Il1b/Sod1/Lgmn/Ccl3/Malt1/Skil/Zc3h12a/Cd44/Nfkbid/Jun/Gadd45b/Slc7a11/Mcl1/Ctsd/Bcl2l11/Hmox1/Hsp90aa1/Rpl10/Herpud1/Sgms1/Atf4/Cflar/Il1rn/Plk3/Birc3/Sgk1/Lmna/Ddx3x/Ppp2ca/Gadd45a/Fnip1/Ddit3/Mdm2/Hif1a/Nr4a2/Stk40/Irs2/Srsf6/Il10/Plk2/Tgm2/Tmbim1/Flcn/Hspa1a/Map4k4/Klf11/Rps29/Pmaip1/Ccnd2/Ppp1r15a/Birc2/Cd24a/Btg1/Pim3/Adam8/Nfkb1/Cdk11…
MF	GO:0008270	zinc ion binding	250	0.407781	1.72058	0.00137552	0.0203959	0.0145473	1432	tags=36%, list=26%, signal=28%	S100a8/Tnfaip3/Egr1/Sod1/Mdm2/Nr4a2/Tab2/Gda/Sqstm1/Rps29/Mmp14/Birc2/Litaf/Adam8/Srsf7/Fbxo11/Crebbp/Traf1/Vat1/Trip12/Gatad2b/Rbbp6/Lnpep/Usp16/Matr3/Nr4a3/Nr1d2/Nr1d1/P2rx4/Npepps/Tet2/Nr3c1/Hivep1/Kdm5a/Cdip1/Kdm7a/S100a6/Zzef1/Ikzf5/Nup153/Rora/Zfand2a/Zmat2/Kat7/Kdm5b/Fbxo30/Mycbp2/Rnf4/Mbtd1/Mib1/Pikfyve/Pias1/Nr1h3/Usp22/Clip1/Trps1/Kdm2b/Myo9b/Zmynd11/Nr2c2/Ep300/Zcchc2/Zmiz2/Sf1/Zmynd8/…
BP	GO:0001818	negative regulation of cytokine production	140	0.438357	1.72034	0.00150376	0.0203959	0.0145473	662	tags=26%, list=12%, signal=23%	Tlr2/Arg1/Fn1/Tnfaip3/Tnf/Atp2b1/Nlrp3/Zc3h12a/Acod1/Hmox1/Ddit3/Il1r2/Il10/Ptprs/Sirpa/Rel/N4bp1/Cd24a/Nfkb1/Crebbp/Axl/Trem2/Cd83/Cd84/Ptger4/Ezr/Smad7/Laptm5/Klf4/Arg2/Ptprc/Sirt1/Cx3cr1/Cd274/Bcl6/Nptn
BP	GO:0009617	response to bacterium	279	0.402907	1.72027	0.00138504	0.0203959	0.0145473	490	tags=23%, list=9%, signal=22%	S100a9/S100a8/Tlr2/Tnfaip3/Ptafr/Clec4e/Tnf/Il1b/Nlrp3/Malt1/Zc3h12a/Acod1/Rgs1/Nfkbia/Cxcl2/Lpl/Map2k3/Cflar/Hnrnpa0/Slfn2/Il10/Rbpj/Mpeg1/Sirpa/BC018473/Cd36/Mapkapk2/Tab2/Tnip3/Tbk1/Chd7/Litaf/Cd24a/Nfkb1/Notch2/Ifnar1/Trib1/C5ar1/Axl/Trem2/Tnip1/Cd14/Peli1/Cd84/Ptger4/Clec4d/Ncl/Cxcl10/Adam17/Syk/Emilin2/Ncf1/Nfkbib/Arg2/Pten/Map2k7/Naip5/Noct/Cxcl16/Xbp1/Nr1d1/Il1a/Baiap2
BP	GO:0050801	ion homeostasis	253	0.406682	1.71886	0.00138504	0.0203959	0.0145473	971	tags=30%, list=17%, signal=26%	Spp1/Il1b/Sod1/Ccl3/Atp2b1/Slc7a11/Hmox1/Cxcl2/Cxcr4/Herpud1/Atp1b3/Atf4/Picalm/Sgk1/Ccrl2/Ddit3/Hif1a/Mafg/Tcirg1/Fpr2/Wnk1/Cd36/Tgm2/Chd7/Rab20/Gls/Sppl3/Cd24a/Got1/Sod2/Tbxas1/C5ar1/Abl2/Atp6ap2/Atp13a3/Ptger4/Cxcl10/Gnb1/Ubash3b/Ext1/Atp13a2/Aplp2/P2rx4/Fth1/Il1a/Hexb/Snx10/Frrs1/Lrp1/Ptprc/Mllt6/Gna13/Adora2a/Atp6v1a/Ibtk/Atp1a1/Cx3cr1/Nptn/Bola2/App/Anxa7/Tfrc/Slc11a1/Atp2a2/Slc12a9/Gm6377/…
BP	GO:0006402	mRNA catabolic process	130	0.441074	1.71721	0.00149031	0.0203959	0.0145473	1526	tags=47%, list=27%, signal=35%	Zc3h12a/Fus/Hnrnpa0/Mapkapk2/Zc3hav1/Cnot1/Etf1/Hspa1a/Csde1/Ikbke/Rbm8a/Ddx5/Rock1/Qk/Smg7/Hnrnpm/Noct/Pan3/Ago2/Vegfa/Larp4b/Tob1/Ythdf3/Smg5/Pabpc1/Zfp36l1/Fxr1/Slc11a1/Dhx9/Rock2/Alkbh5/Myd88/Eif3e/Tnrc6a/Cnot7/Fxr2/Celf1/Khsrp/Zfp36l2/Magoh/Larp1/Thrap3/Rc3h1/Taf15/Eif4enif1/Syncrip/Pum2/Patl1/Skiv2l/Pabpc4/Pum1/Tnrc6c/Angel2/Ythdf1/Hnrnpr/Dcp2/Upf2/Cnot6l/Hnrnpd/Xrn2/Rc3h2
BP	GO:0007268	chemical synaptic transmission	170	0.424659	1.71593	0.00145349	0.0203959	0.0145473	1452	tags=40%, list=26%, signal=31%	Egr1/Tnf/Il1b/Lgmn/Slc7a11/Atf4/Cyth1/Ptprs/Plk2/Sdcbp/Sqstm1/Gls/Cd24a/Arid1b/Grk2/Ptger4/Ext1/Vps18/Pten/Xbp1/P2rx4/Baiap2/Hnrnpk/Nr3c1/Synj1/Adora2a/Ptgs2/Stx4a/Eif4e/Cx3cr1/Zzef1/Nisch/Pafah1b1/Nptn/Slc6a6/App/Atp2a2/Napa/Egln1/Psen1/Kif1b/Ccl2/Eif4ebp2/Ppp3ca/Rab11a/Bcl2l1/Abr/Atad1/Zdhhc3/Zmynd8/Pxk/Stxbp3/Sipa1l1/Nr4a1/Psen2/Ptpra/Braf/Adrb2/Rnf216/P2rx7/Gsk3b/Ctnnb1/Kif5b/Mapk1/Ythdf1/Ccr…
BP	GO:0098916	anterograde trans-synaptic signaling	170	0.424659	1.71593	0.00145349	0.0203959	0.0145473	1452	tags=40%, list=26%, signal=31%	Egr1/Tnf/Il1b/Lgmn/Slc7a11/Atf4/Cyth1/Ptprs/Plk2/Sdcbp/Sqstm1/Gls/Cd24a/Arid1b/Grk2/Ptger4/Ext1/Vps18/Pten/Xbp1/P2rx4/Baiap2/Hnrnpk/Nr3c1/Synj1/Adora2a/Ptgs2/Stx4a/Eif4e/Cx3cr1/Zzef1/Nisch/Pafah1b1/Nptn/Slc6a6/App/Atp2a2/Napa/Egln1/Psen1/Kif1b/Ccl2/Eif4ebp2/Ppp3ca/Rab11a/Bcl2l1/Abr/Atad1/Zdhhc3/Zmynd8/Pxk/Stxbp3/Sipa1l1/Nr4a1/Psen2/Ptpra/Braf/Adrb2/Rnf216/P2rx7/Gsk3b/Ctnnb1/Kif5b/Mapk1/Ythdf1/Ccr…
BP	GO:0071310	cellular response to organic substance	926	0.368148	1.71514	0.00114416	0.0203959	0.0145473	988	tags=27%, list=18%, signal=27%	Hspa5/Spp1/Tlr2/Arg1/Fn1/Tnfaip3/Egr1/Tnf/Pim1/Il1b/Lgmn/Ccl3/Atp2b1/Klf6/Nlrp3/Malt1/Skil/Zc3h12a/Cd44/Jun/Acod1/Nfkbia/Hes1/Cxcl2/Marcks/Tra2b/Ehd1/Cxcr4/Lpl/Herpud1/Map2k3/Jarid2/Cdk9/Atf4/Ccl9/Cflar/Il1rn/Hk2/Birc3/Sgk1/Hsp90b1/Ppp2ca/Ddit3/Rab8b/Cd63/Mdm2/Hif1a/Fam20c/Ifitm1/Iqgap1/Nr4a2/Ccl4/Irs2/Tcirg1/Il1r2/Fpr2/Il10/Wnk1/Rbpj/Hnrnph1/Sirpa/Sdcbp/Trim25/Cd36/Mapkapk2/Tgm2/Tnip3/Zc3hav1/Cn…
BP	GO:0070371	ERK1 and ERK2 cascade	118	0.446445	1.71285	0.00151745	0.0203959	0.0145473	533	tags=28%, list=10%, signal=26%	Tlr2/Fn1/Il1b/Ccl3/Cd44/Jun/Cxcr4/Ccl9/Cflar/Chil1/Ccl4/Sirpa/Cd36/Flcn/Notch2/Trem2/Tnip1/Abl2/Ptger4/Ezr/Klf4/Icam1/Adam17/Eif3a/Syk/Pten/Map2k7/Xbp1/Rapgef1/Il1a/Lrp1/Vegfa/Ptprc
BP	GO:0071495	cellular response to endogenous stimulus	444	0.385062	1.71242	0.00129032	0.0203959	0.0145473	873	tags=25%, list=16%, signal=23%	Hspa5/Tlr2/Egr1/Tnf/Il1b/Lgmn/Atp2b1/Nlrp3/Skil/Cd44/Jun/Acod1/Hes1/Marcks/Ehd1/Lpl/Atf4/Cflar/Sgk1/Hsp90b1/Rab8b/Mdm2/Fam20c/Iqgap1/Nr4a2/Irs2/Fpr2/Rbpj/Sdcbp/Cd36/Tgm2/Cnot1/Flcn/Zeb2/Safb2/Ptprj/Grb2/Got1/Impact/Nfkb1/Notch2/Nfe2l2/Crebbp/Trem2/Grk2/Gnaq/Ptger4/Ncl/Tcf7l2/Ezr/Smad7/Icam1/Adam17/Ddx5/Ext1/Rock1/Nr4a3/Vps18/Ugcg/Pten/Crebrf/Ptpn12/Per1/Nr1d2/Xbp1/Nr1d1/Rapgef1/P2rx4/Klf9/Hnrnpk/…
MF	GO:0016301	kinase activity	281	0.399985	1.71227	0.00137363	0.0203959	0.0145473	1383	tags=38%, list=25%, signal=30%	Chka/Pim1/Ccl3/Clk1/Map2k3/Sgms1/Cdk9/Plk3/Hk2/Sgk1/Fam20c/Stk40/Wnk1/Plk2/Mapkapk2/Tbk1/Map4k4/Pim3/Cdk11b/Ikbke/Axl/Abl2/Grk2/Grk3/Top1/Clk4/Itpkb/Cdk6/Csnk1a1/Syk/Rock1/Slk/Pip5k1c/Map2k7/Nme1/Pan3/Ulk1/Ripk1/Pik3r1/Taok1/Mapk6/Cdc42bpg/Brd2/Igf1r/Tgfbr1/Camk1d/Csnk1g2/Rock2/Stk17b/Prkcd/Pikfyve/Prps1/Pfkfb3/Gk/Camkk2/Dyrk2/Cerk/Tlk2/Hipk2/Lats2/Map4k2/Dgkd/Trpm7/Twf1/Pik3cd/Pip4k2a/Ccnk/Mark3…
BP	GO:0043067	regulation of programmed cell death	690	0.372134	1.71143	0.00119332	0.0203959	0.0145473	949	tags=27%, list=17%, signal=25%	S100a9/S100a8/Hspa5/Spp1/Fn1/Ier3/Tnfaip3/Egr1/Tnf/Pim1/Il1b/Sod1/Lgmn/Ccl3/Malt1/Skil/Zc3h12a/Cd44/Nfkbid/Jun/Gadd45b/Slc7a11/Mcl1/Ctsd/Bcl2l11/Hmox1/Hsp90aa1/Cxcr4/Rpl10/Herpud1/Sgms1/Atf4/Cflar/Il1rn/Plk3/Birc3/Sgk1/Lmna/Ddx3x/Ppp2ca/Gadd45a/Fnip1/Ddit3/Mdm2/Hif1a/Nr4a2/Stk40/Irs2/Srsf6/Il10/Plk2/Tgm2/Tmbim1/Flcn/Hspa1a/Map4k4/Klf11/Rps29/Pmaip1/Ccnd2/Ppp1r15a/Birc2/Cd24a/Btg1/Pim3/Adam8/Nfkb1…
BP	GO:0016310	phosphorylation	726	0.37072	1.70968	0.0011919	0.0203959	0.0145473	1317	tags=34%, list=24%, signal=30%	Ccnl1/Tlr2/Fn1/Ier3/Tnfaip3/Chka/Egr1/Tnf/Pim1/Il1b/Sod1/Malt1/Clk1/Zc3h12a/Cd44/Jun/Gadd45b/Hes1/Marcks/Hsp90aa1/Cxcr4/Map2k3/Sgms1/Cdk9/Il1rn/Plk3/Hk2/Birc3/Sgk1/Ddx3x/Ppp2ca/Gadd45a/Fnip1/Hif1a/Chil1/Fam20c/Iqgap1/Stk40/Irs2/Rgs2/Wnk1/Dusp16/Sdc4/Sirpa/Plk2/Sdcbp/Cd36/Mapkapk2/Tab2/Tbk1/Mob1a/Flcn/Zeb2/Map4k4/Usp25/Hexim1/Sqstm1/Ccnd2/Ppp1r15a/Ptprj/Cd24a/Ccng2/Rictor/Impact/Il6ra/Pim3/Adam8/C…
BP	GO:0007167	enzyme linked receptor protein signaling pathway	301	0.397546	1.70915	0.00138313	0.0203959	0.0145473	1388	tags=39%, list=25%, signal=31%	Hspa5/Egr1/Il1b/Lgmn/Skil/Jun/Hes1/Marcks/Cd63/Hif1a/Fam20c/Iqgap1/Irs2/Tgif1/Rbpj/Sgpl1/Sdcbp/Mapkapk2/Flcn/Zeb2/Ptprj/Grb2/Got1/Notch2/Crebbp/Axl/Abl2/Tcf7l2/Lnpep/Smad7/Txnip/Adam17/Ubash3b/Ddx5/Syk/Ext1/Nr4a3/Pten/Ptpn12/Xbp1/Rapgef1/Csrnp1/Lifr/Osbpl8/Nceh1/Lrp1/Rhbdf2/Vegfa/Tob1/Hivep1/Tcf4/Sirt1/Ulk1/Srsf3/Lemd3/Pik3r1/Sorl1/Itgb5/Nptn/Rela/Igf1r/Tgfbr1/Cbl/Ogt/Zfp703/Prkcd/Pdcd4/Myd88/Fox…
BP	GO:0031328	positive regulation of cellular biosynthetic process	776	0.368778	1.70914	0.00116822	0.0203959	0.0145473	1507	tags=38%, list=27%, signal=32%	Spp1/Tlr2/Ptafr/Egr1/Tnf/Klf10/Pim1/Il1b/Ccl3/Klf6/Kdm6b/Nlrp3/Zc3h12a/Fosb/Jun/Nfkbia/Hes1/Ets2/Hsp90aa1/Map2k3/Junb/Cdk9/Mafb/Maff/Atf4/Picalm/Ifrd1/Id2/Jund/Ddx3x/Ddit3/Hif1a/Mafg/Nr4a2/Irs2/Il10/Rbpj/Cd36/Rel/Tbk1/Flcn/Zeb2/Chd7/Arfgef1/Gnl3/Rpl5/Ppp1r15a/Csde1/Litaf/Impact/Fosl2/Nfkb1/Ier5/Arid1b/Sod2/Nfe2l2/Crebbp/Ifnar1/Nrip1/Trem2/Tnip1/Zfp91/Nampt/Mef2d/Ncl/Osm/Tcf7l2/Klf7/Nfat5/Med13/Kl…
BP	GO:0001932	regulation of protein phosphorylation	435	0.384538	1.70649	0.0012987	0.0203959	0.0145473	729	tags=23%, list=13%, signal=22%	Ccnl1/Fn1/Tnfaip3/Egr1/Tnf/Pim1/Il1b/Sod1/Malt1/Zc3h12a/Cd44/Jun/Gadd45b/Hes1/Marcks/Hsp90aa1/Cxcr4/Map2k3/Cdk9/Il1rn/Ddx3x/Ppp2ca/Gadd45a/Fnip1/Chil1/Iqgap1/Rgs2/Dusp16/Sdc4/Sirpa/Sdcbp/Cd36/Tab2/Mob1a/Flcn/Zeb2/Hexim1/Sqstm1/Ccnd2/Ppp1r15a/Ptprj/Cd24a/Ccng2/Rictor/Impact/Il6ra/Adam8/Itga5/Ifnar1/Trib1/C5ar1/Dazap2/Trem2/Zfp91/Grk2/Gnaq/Grk3/Ptger4/Osm/Itpkb/Smad7/Icam1/Adam17/Ubash3b/Syk/Mical1…
BP	GO:0010628	positive regulation of gene expression	504	0.379613	1.70637	0.00126422	0.0203959	0.0145473	871	tags=29%, list=16%, signal=27%	Tlr2/Fn1/Ptafr/Clec4e/Egr1/Tnf/Il1b/Sod1/Ccl3/Nlrp3/Malt1/Zc3h12a/Cd44/Fus/Hes1/Tra2b/Hsp90aa1/Lpl/Sgms1/Atf4/Id2/Hnrnpa0/Lmna/Ddx3x/Slc38a2/Ddit3/Mdm2/Hif1a/Mafg/Chil1/Ccl4/Il10/Rbpj/Cd36/Mapkapk2/Rel/Zc3hav1/Tbk1/Hspa1a/Srsf5/G3bp1/Rpl5/Ppp1r15a/Mmp14/Ptprj/Csde1/Chil3/Impact/Il6ra/Adam8/Nfkb1/Nfe2l2/Crebbp/Ifnar1/Ikbke/C5ar1/Trem2/Il4ra/Abl2/Grk2/Snrnp70/Ccdc88b/Tra2a/Cd14/Casp4/Atp6ap2/Cd83/P…
BP	GO:0042325	regulation of phosphorylation	493	0.379962	1.70398	0.00128041	0.0203959	0.0145473	1295	tags=35%, list=23%, signal=29%	Ccnl1/Fn1/Ier3/Tnfaip3/Egr1/Tnf/Pim1/Il1b/Sod1/Malt1/Zc3h12a/Cd44/Jun/Gadd45b/Hes1/Marcks/Hsp90aa1/Cxcr4/Map2k3/Cdk9/Il1rn/Birc3/Ddx3x/Ppp2ca/Gadd45a/Fnip1/Hif1a/Chil1/Iqgap1/Irs2/Rgs2/Wnk1/Dusp16/Sdc4/Sirpa/Sdcbp/Cd36/Tab2/Mob1a/Flcn/Zeb2/Hexim1/Sqstm1/Ccnd2/Ppp1r15a/Ptprj/Cd24a/Ccng2/Rictor/Impact/Il6ra/Adam8/Itga5/Ifnar1/Trib1/C5ar1/Dazap2/Axl/Trem2/Zfp91/Grk2/Gnaq/Grk3/Ptger4/Osm/Itpkb/Smad7/…
BP	GO:0048870	cell motility	563	0.376295	1.70337	0.00124533	0.0203959	0.0145473	1058	tags=30%, list=19%, signal=27%	S100a9/S100a8/Hspa5/Spp1/Tlr2/Fn1/Tnfaip3/Ptafr/Egr1/Tnf/Il1b/Lgmn/Ccl3/Zc3h12a/Cd44/Jun/Hes1/Hmox1/Cxcl2/Cxcr4/Map2k3/Ccl9/Il1rn/Lmna/Spag9/Cxcl14/Gadd45a/Ccrl2/Ddit3/Cd63/Mdm2/Hif1a/Cep85l/Iqgap1/Nr4a2/Ccl4/Irs2/Wnk1/Sgpl1/Spata13/Sdc4/Sirpa/Plk2/Sdcbp/Flcn/Zeb2/Map4k4/Mmp14/Ptprj/Cd24a/Sdc3/Adam8/Sod2/Nfe2l2/Itga5/Trib1/C5ar1/Axl/Trem2/Abl2/Rhov/Ptger4/Cxcl10/Pds5a/Klf4/Icam1/Adam17/Zranb1/Nav…
BP	GO:0051674	localization of cell	563	0.376295	1.70337	0.00124533	0.0203959	0.0145473	1058	tags=30%, list=19%, signal=27%	S100a9/S100a8/Hspa5/Spp1/Tlr2/Fn1/Tnfaip3/Ptafr/Egr1/Tnf/Il1b/Lgmn/Ccl3/Zc3h12a/Cd44/Jun/Hes1/Hmox1/Cxcl2/Cxcr4/Map2k3/Ccl9/Il1rn/Lmna/Spag9/Cxcl14/Gadd45a/Ccrl2/Ddit3/Cd63/Mdm2/Hif1a/Cep85l/Iqgap1/Nr4a2/Ccl4/Irs2/Wnk1/Sgpl1/Spata13/Sdc4/Sirpa/Plk2/Sdcbp/Flcn/Zeb2/Map4k4/Mmp14/Ptprj/Cd24a/Sdc3/Adam8/Sod2/Nfe2l2/Itga5/Trib1/C5ar1/Axl/Trem2/Abl2/Rhov/Ptger4/Cxcl10/Pds5a/Klf4/Icam1/Adam17/Zranb1/Nav…
MF	GO:0042393	histone binding	129	0.437492	1.7009	0.00149254	0.0203959	0.0145473	1822	tags=50%, list=33%, signal=34%	Jarid2/Spty2d1/Chd7/Ncl/Usp16/Mllt6/Psme4/Sirt1/Kdm5a/Dek/Kdm7a/Smarca5/Tbl1xr1/Zzef1/Brd2/Hat1/Atrx/Kat7/Kdm5b/Mbtd1/Suz12/Ing3/Cks2/Bptf/Gk/Pwwp2a/Glyr1/Sbno1/Sbno2/Mtf2/Mllt10/Zmynd11/Cbx3/Zmynd8/Brd9/Nap1l1/Atad2b/Ctsl/Anp32e/Taf7/Uhrf2/Ing1/Set/Cxxc1/Chd3/Ptms/Kat6a/Kmt2d/Pygo2/Noc2l/Usp15/Brd4/Phc2/Nasp/Tspyl1/Jak2/Zzz3/Nap1l4/Ing5/Chd2/Kmt5c/Brd7/Kmt2e/Sap30l
BP	GO:0009628	response to abiotic stimulus	360	0.386954	1.70067	0.00131752	0.0203959	0.0145473	996	tags=28%, list=18%, signal=25%	Egr1/Sod1/Lgmn/Bhlhe40/Jun/Slc7a11/Nfkbia/Hmox1/Hsp90aa1/Cxcr4/Id2/Plk3/Sgk1/Ddx3x/Gadd45a/Mdm2/Hif1a/Nr4a2/Rbpj/Cd36/Fbxl3/Hspa1a/N4bp1/Pmaip1/Ccnd2/Grb2/Birc2/Cd24a/Got1/Impact/Adam8/Fosl2/Nfkb1/Ier5/Sod2/Nfe2l2/Crebbp/Sde2/Abl2/Ptger4/Osm/Gnb1/Adam17/Vcp/Ext1/Pten/Tmem135/Per1/Map2k7/Xbp1/Il1a/Npepps/Pcna/Vegfa/Ptprc/Cop1/Trp53inp1/Plec/Sirt1/Cops9/Pik3r1/Ptgs2/Usp19/Ifi207/Atp6v1a/Atp1a1/Zzef…
BP	GO:0099537	trans-synaptic signaling	172	0.420058	1.69983	0.00145773	0.0203959	0.0145473	1452	tags=40%, list=26%, signal=30%	Egr1/Tnf/Il1b/Lgmn/Slc7a11/Atf4/Cyth1/Ptprs/Plk2/Sdcbp/Sqstm1/Gls/Cd24a/Arid1b/Grk2/Ptger4/Ext1/Vps18/Pten/Xbp1/P2rx4/Baiap2/Hnrnpk/Nr3c1/Synj1/Adora2a/Ptgs2/Stx4a/Eif4e/Cx3cr1/Zzef1/Nisch/Pafah1b1/Nptn/Slc6a6/App/Atp2a2/Napa/Egln1/Psen1/Kif1b/Ccl2/Eif4ebp2/Ppp3ca/Rab11a/Bcl2l1/Abr/Atad1/Zdhhc3/Zmynd8/Pxk/Stxbp3/Sipa1l1/Nr4a1/Psen2/Ptpra/Braf/Adrb2/Rnf216/P2rx7/Gsk3b/Ctnnb1/Kif5b/Mapk1/Ythdf1/Ccr…
BP	GO:0061458	reproductive system development	152	0.42706	1.69937	0.0015015	0.0203959	0.0145473	846	tags=31%, list=15%, signal=27%	Sod1/Cd44/Bcl2l11/Hes1/Junb/Hif1a/Il10/Rbpj/Sgpl1/Jmjd1c/Lfng/Chd7/Safb2/Grb2/Birc2/Notch2/Nrip1/Axl/Grk2/Dnajb6/Ptger4/Tcf7l2/Hs6st1/Icam1/Spata2/Pten/Pbrm1/Il1a/Ube2q1/Hnrnpk/Eif2s2/Vegfa/Cebpa/Sirt1/Itga4/Ptgs2/Igf1r/Tgfbr1/Psap/Atrx/Zfp36l1/Kdm5b/Alkbh1/Bptf/Egln1/Prdm1/Tmf1
BP	GO:0007159	leukocyte cell-cell adhesion	185	0.41712	1.69899	0.00146628	0.0203959	0.0145473	759	tags=28%, list=14%, signal=25%	S100a9/S100a8/Arg1/Nfkbiz/Ptafr/Tnf/Il1b/Nlrp3/Malt1/Zc3h12a/Cd44/Nfkbid/Hes1/Hsp90aa1/Wnk1/Sdc4/Sirpa/Cd24a/Adam8/Olr1/Itga5/Tnip1/Il4ra/Ccdc88b/Cd83/Peli1/Itpkb/Nfat5/Smad7/Laptm5/Klf4/Icam1/Syk/Ext1/Rock1/Arg2/Nr4a3/Xbp1/Il1a/Golph3/Ptprc/Itga4/Adora2a/Cx3cr1/Cd274/Bcl6/F11r/Rela/Tfrc/Ambra1/Runx3/Zbtb1
BP	GO:0048585	negative regulation of response to stimulus	624	0.372928	1.6978	0.00123609	0.0203959	0.0145473	1049	tags=28%, list=19%, signal=25%	Hspa5/Arg1/Ier3/Tnfaip3/Egr1/Tnf/Il1b/Sod1/Lgmn/Nlrp3/Skil/Zc3h12a/Cd44/Nfkbid/Mcl1/Rnf149/Acod1/Rgs1/Nfkbia/Hmox1/Lpl/Herpud1/Map2k3/Sgms1/Cflar/Il1rn/Lmna/Ddx3x/Ppp2ca/Fnip1/Ddit3/Mdm2/Hif1a/Dusp2/Nr4a2/Psmb4/Il1r2/Rgs2/Tgif1/Il10/Dusp16/Ptprs/Sirpa/Tnip3/Tmbim1/Cnot1/Lfng/Flcn/Hspa1a/Usp25/G3bp1/Ppp1r15a/Mmp14/Ptprj/Litaf/Cd24a/Pim3/Nfkb1/Cdk11b/Sod2/Nfe2l2/Trib1/Trem2/Tnip1/Tle3/Il4ra/Abl2/Gr…
BP	GO:0048638	regulation of developmental growth	138	0.43465	1.69777	0.00151286	0.0203959	0.0145473	886	tags=27%, list=16%, signal=23%	Fn1/Pim1/Sod1/Lgmn/Bcl2l11/Cxcr4/Jarid2/Picalm/Ifrd1/Ist1/Rgs2/Rbpj/Sgpl1/Ptprs/Chd7/Ptger4/Tcf7l2/Ezr/Smad7/Pten/Hnrnpk/Lrp1/Vegfa/Nr3c1/Sirt1/Ulk1/Pafah1b1/Igf1r/App/Tgfbr1/Itsn2/Ddx39b/Rab21/Ndel1/Lats2/Rab11a/Rufy3
BP	GO:0048812	neuron projection morphogenesis	187	0.414386	1.69314	0.00145349	0.0203959	0.0145473	918	tags=29%, list=16%, signal=25%	Fn1/Skil/Marcks/Hsp90aa1/Cxcr4/Picalm/Ifrd1/Sgk1/Iqgap1/Nr4a2/Ist1/Ptprs/Zeb2/Map4k4/Alcam/Impact/Abl2/Klf7/Ext1/Rock1/Nr4a3/Pten/Pip5k1c/Plxnb2/Aplp2/Lifr/Baiap2/Hnrnpk/Lrp1/Vegfa/Pitpna/Ulk1/Itga4/Taok1/Adora2a/Pafah1b1/Nptn/Plxnd1/Igf1r/App/Itsn2/Runx3/Mycbp2/Rock2/Rab21/Mbp/Ndel1/Actr2/Psen1/Gas7/Ppp3ca/Rab11a/Rufy3/Usp9x
BP	GO:1905114	cell surface receptor signaling pathway involved in cell-cell signaling	165	0.420744	1.69192	0.00146843	0.0203959	0.0145473	1352	tags=38%, list=24%, signal=29%	Tlr2/Tnfaip3/Egr1/Cd44/Ddx3x/Ddit3/Wnk1/Rbpj/Zeb2/G3bp1/Nfkb1/Tle3/Abl2/Grk2/Gnaq/Atp6ap2/Tcf7l2/Kpna1/Klf4/Vcp/Csnk1a1/Zranb1/Ext1/Pten/Rapgef1/P2rx4/Baiap2/Lrp1/Hbp1/Cul3/Adora2a/Tle4/Tbl1xr1/Rps12/App/Xiap/Zfp703/Csnk1g2/Foxo1/Ppm1a/Psen1/Rnf220/Lats2/Ppp3ca/Otulin/Usp34/Csnk2a2/Cdc73/C3/Zmynd8/Rnf146/Ube2b/Cdk14/Dapk3/Usp47/Adrb2/Foxo3/Csnk1e/Grk5/Gsk3b/Ctnnb1/Mbd2
BP	GO:0051726	regulation of cell cycle	427	0.381231	1.6888	0.00131926	0.0203959	0.0145473	904	tags=24%, list=16%, signal=22%	Ccnl1/Ier3/Tnfaip3/Tnf/Pim1/Il1b/Lgmn/Skil/Jun/Gadd45b/Gpr132/Bcl2l11/Hes1/Azin1/Junb/Cdk9/Id2/Plk3/Birc3/Jund/Sgk1/Ddx3x/Ppp2ca/Gadd45a/Ddit3/Mdm2/Iqgap1/Il10/Lmnb1/Plk2/Sdcbp/Fbxl3/Lfng/Flcn/Hspa1a/Zfp655/Hexim1/Ccnd2/Birc2/Btg1/Ccng2/Pim3/Cdk11b/Crebbp/Sde2/Osm/Cltc/Cdk6/Klf4/Adam17/Usp16/Rpl17/Nr4a3/Pten/Ppp2r5c/Il1a/Id3/Pdcd6ip/Cebpa/Foxn3/Ptprc/Cul3/Sirt1/Lemd3/Ppp2r3d/Taok1/Rcc2/Ptgs2/Smar…
BP	GO:0050727	regulation of inflammatory response	150	0.425032	1.68806	0.00149701	0.0203959	0.0145473	787	tags=30%, list=14%, signal=26%	S100a9/S100a8/Tlr2/Nfkbiz/Ier3/Tnfaip3/Tnf/Il1b/Sod1/Ccl3/Nlrp3/Cd44/Acod1/Nfkbia/Lpl/Psmb4/Il10/Cd24a/Rictor/Adam8/Nfkb1/Trem2/Tnip1/Casp4/Ptger4/Osm/Ncf1/Spata2/Nr1d2/Nr1d1/Cebpa/Ripk1/Adora2a/Ptgs2/Ninj1/Cx3cr1/Bcl6/Rora/Rela/Bst1/App/Tnfrsf1b/Dhx9/Pdcd4/Myd88
BP	GO:1901701	cellular response to oxygen-containing compound	471	0.377672	1.68802	0.0012837	0.0203959	0.0145473	882	tags=27%, list=16%, signal=24%	Spp1/Tlr2/Tnfaip3/Egr1/Tnf/Pim1/Il1b/Sod1/Lgmn/Atp2b1/Kdm6b/Nlrp3/Malt1/Zc3h12a/Jun/Acod1/Nfkbia/Cxcl2/Marcks/Tra2b/Lpl/Map2k3/Atf4/Cflar/Sgk1/Hsp90b1/Ppp2ca/Slc38a2/Rab8b/Mdm2/Hif1a/Nr4a2/Irs2/Fpr2/Il10/Sirpa/Cd36/Tgm2/Tnip3/Ptprj/Grb2/Litaf/Impact/Pim3/Nfkb1/Sod2/Nfe2l2/Trib1/Nrip1/Axl/Trem2/Tnip1/Abl2/Grk2/Gnaq/Cd14/Cd84/Ptger4/Ncl/Tcf7l2/Cxcl10/Klf7/Ezr/Icam1/Vcp/Rock1/Nfkbib/Nr4a3/Pten/Map2k…
BP	GO:0045859	regulation of protein kinase activity	238	0.402958	1.68757	0.00141443	0.0203959	0.0145473	878	tags=26%, list=16%, signal=23%	Ccnl1/Tnfaip3/Egr1/Tnf/Pim1/Il1b/Sod1/Malt1/Gadd45b/Marcks/Hsp90aa1/Map2k3/Il1rn/Ddx3x/Ppp2ca/Gadd45a/Chil1/Iqgap1/Rgs2/Dusp16/Sdc4/Tab2/Zeb2/Hexim1/Ccnd2/Ptprj/Cd24a/Ccng2/Il6ra/Adam8/Trib1/C5ar1/Dazap2/Zfp91/Gnaq/Adam17/Ubash3b/Syk/Cab39/Pten/Map2k7/Aplp2/Osbpl8/Sh3bp5/Vegfa/Ptprc/Plec/Sirt1/Adora2a/Sorl1/Fgd4/App/Cbl/Pik3r5/Smcr8/Slc11a1/Prkcd/Cd86/Wars/Psen1/Camkk2/Lats2/Map4k2
BP	GO:0006875	cellular metal ion homeostasis	197	0.411354	1.68712	0.00145349	0.0203959	0.0145473	734	tags=26%, list=13%, signal=23%	Spp1/Il1b/Sod1/Ccl3/Atp2b1/Hmox1/Cxcl2/Cxcr4/Herpud1/Atp1b3/Atf4/Sgk1/Ccrl2/Ddit3/Hif1a/Tcirg1/Fpr2/Cd36/Tgm2/Chd7/Sppl3/Cd24a/Got1/C5ar1/Abl2/Atp13a3/Ptger4/Cxcl10/Gnb1/Ubash3b/Atp13a2/Aplp2/P2rx4/Fth1/Il1a/Hexb/Frrs1/Lrp1/Ptprc/Gna13/Atp6v1a/Ibtk/Atp1a1/Cx3cr1/Nptn/Bola2/App/Anxa7/Tfrc/Slc11a1/Atp2a2
BP	GO:0071417	cellular response to organonitrogen compound	234	0.40249	1.68659	0.00140252	0.0203959	0.0145473	836	tags=25%, list=15%, signal=22%	Tlr2/Egr1/Tnf/Il1b/Lgmn/Atp2b1/Nlrp3/Jun/Marcks/Lpl/Atf4/Sgk1/Hsp90b1/Rab8b/Mdm2/Nr4a2/Irs2/Fpr2/Cd36/Tgm2/Ptprj/Grb2/Impact/Nfkb1/Nfe2l2/Trem2/Grk2/Gnaq/Ezr/Icam1/Rock1/Nr4a3/Pten/Xbp1/Rapgef1/P2rx4/Hnrnpk/Golph3/Osbpl8/Lrp1/Insig1/Sirt1/Srsf3/Itga4/Pik3r1/Sorl1/Rela/Igf1r/App/Zfp36l1/Ogt/Cpeb2/Rock2/Prkcd/Foxo1/Ndel1/Rab12/Psen1
BP	GO:0048584	positive regulation of response to stimulus	864	0.362568	1.68537	0.0011534	0.0203959	0.0145473	937	tags=25%, list=17%, signal=24%	S100a9/S100a8/Tlr2/Arg1/Fn1/Nfkbiz/Tnfaip3/Ptafr/Tnf/Il1b/Sod1/Lgmn/Ccl3/Nlrp3/Malt1/Skil/Zc3h12a/Cd44/Nfkbid/Fus/Jun/Gadd45b/Mcl1/Acod1/Bcl2l11/Nfkbia/Hes1/Marcks/Hsp90aa1/Cxcr4/Lpl/Herpud1/Map2k3/Ccl9/Cflar/Il1rn/Ddx3x/Spag9/Cxcl14/Gadd45a/S100a4/Fnip1/Ddit3/Cd63/Hif1a/Chil1/Iqgap1/Slc15a3/Ccl4/Fpr2/Il10/Wnk1/Lmnb1/Rbpj/Sdcbp/Trim25/Cd36/Tab2/Zc3hav1/Lfng/Tbk1/Flcn/Hspa1a/Zeb2/Map4k4/Arfgef1/He…
MF	GO:0019904	protein domain specific binding	382	0.382292	1.68331	0.00133869	0.0203959	0.0145473	718	tags=23%, list=13%, signal=21%	Hspa5/Fn1/Il1b/Atp2b1/Basp1/Skil/Bhlhe40/Jun/Mcl1/Hes1/Ets2/Tra2b/Hsp90aa1/Atf4/Picalm/Ppp2ca/Ddit3/Rab8b/Mdm2/Hif1a/Iqgap1/Ist1/Irs2/Sirpa/Cnot1/Hspa1a/Lamp2/Ap2a2/Srsf5/M6pr/Hnrnpc/Sqstm1/Grb2/Litaf/Nfe2l2/Srsf7/Ddx6/Crebbp/Dazap2/Casp4/Top1/Tcf7l2/Cltc/Ezr/Adam17/Vcp/Ddx5/Syk/Arf2/Ncf1/Mical1/Qk/Pten/Ptpn12/Hnrnpm/Adam15/Zbtb21/Srrm2/Id3/Baiap2/Arhgap17/Hnrnpk/Pdcd6ip/Sh3bp5/Cebpa/Cul3/Synj1/H…
BP	GO:0007166	cell surface receptor signaling pathway	857	0.361958	1.68292	0.0011534	0.0203959	0.0145473	1049	tags=28%, list=19%, signal=27%	Hspa5/Tlr2/Arg1/Fn1/Nfkbiz/Tnfaip3/Clec4e/Egr1/Tnf/Il1b/Lgmn/Ccl3/Klf6/Malt1/Skil/Zc3h12a/Cd44/Nfkbid/Jun/Mcl1/Acod1/Bcl2l11/Nfkbia/Hes1/Hmox1/Cxcl2/Marcks/Cxcr4/Sgms1/Ccl9/Cflar/Il1rn/Lmna/Ddx3x/Gadd45a/Ddit3/Cd63/Hif1a/Fam20c/Ifitm1/Iqgap1/Ccl4/Irs2/Il1r2/Tgif1/Fpr2/Il10/Wnk1/Rbpj/Sgpl1/Sdcbp/Cd36/Mapkapk2/Tmbim1/Lfng/Tbk1/Flcn/Hspa1a/Zeb2/Usp25/G3bp1/Pmaip1/Sppl3/Mmp14/Ptprj/Grb2/Cd24a/Got1/Il…
BP	GO:0009891	positive regulation of biosynthetic process	794	0.362116	1.68131	0.00116279	0.0203959	0.0145473	1507	tags=38%, list=27%, signal=32%	Spp1/Tlr2/Ptafr/Egr1/Tnf/Klf10/Pim1/Il1b/Ccl3/Klf6/Kdm6b/Nlrp3/Zc3h12a/Fosb/Jun/Nfkbia/Hes1/Ets2/Hsp90aa1/Map2k3/Junb/Cdk9/Mafb/Maff/Atf4/Picalm/Ifrd1/Id2/Jund/Ddx3x/Ddit3/Hif1a/Mafg/Nr4a2/Irs2/Il10/Rbpj/Cd36/Rel/Tbk1/Flcn/Zeb2/Chd7/Arfgef1/Gnl3/Rpl5/Ppp1r15a/Csde1/Litaf/Impact/Fosl2/Nfkb1/Ier5/Arid1b/Sod2/Nfe2l2/Crebbp/Ifnar1/Nrip1/Trem2/Tnip1/Zfp91/Ptger4/Nampt/Mef2d/Ncl/Osm/Tcf7l2/Klf7/Nfat5/M…
BP	GO:0055080	cation homeostasis	247	0.398853	1.68113	0.00138504	0.0203959	0.0145473	971	tags=30%, list=17%, signal=26%	Spp1/Il1b/Sod1/Ccl3/Atp2b1/Hmox1/Cxcl2/Cxcr4/Herpud1/Atp1b3/Atf4/Picalm/Sgk1/Ccrl2/Ddit3/Hif1a/Mafg/Tcirg1/Fpr2/Wnk1/Cd36/Tgm2/Chd7/Rab20/Sppl3/Cd24a/Got1/Sod2/C5ar1/Abl2/Atp6ap2/Atp13a3/Ptger4/Cxcl10/Gnb1/Ubash3b/Ext1/Atp13a2/Aplp2/P2rx4/Fth1/Il1a/Hexb/Snx10/Frrs1/Lrp1/Ptprc/Mllt6/Gna13/Adora2a/Atp6v1a/Ibtk/Atp1a1/Cx3cr1/Nptn/Bola2/App/Anxa7/Tfrc/Slc11a1/Atp2a2/Slc12a9/Gm6377/Egln1/Psen1/Slc8b1/…
BP	GO:0048608	reproductive structure development	150	0.423009	1.68003	0.00149701	0.0203959	0.0145473	846	tags=31%, list=15%, signal=27%	Sod1/Cd44/Bcl2l11/Hes1/Junb/Hif1a/Il10/Rbpj/Sgpl1/Jmjd1c/Lfng/Chd7/Safb2/Grb2/Birc2/Notch2/Nrip1/Axl/Grk2/Dnajb6/Ptger4/Tcf7l2/Hs6st1/Icam1/Spata2/Pten/Pbrm1/Il1a/Hnrnpk/Eif2s2/Vegfa/Cebpa/Sirt1/Itga4/Ptgs2/Igf1r/Tgfbr1/Psap/Atrx/Zfp36l1/Kdm5b/Alkbh1/Bptf/Egln1/Prdm1/Tmf1
BP	GO:1901652	response to peptide	190	0.41138	1.6794	0.00146199	0.0203959	0.0145473	836	tags=27%, list=15%, signal=24%	Tnfaip3/Egr1/Il1b/Lgmn/Atp2b1/Nfkbia/Marcks/Lpl/Sgk1/Rab8b/Mdm2/Nr4a2/Irs2/Fpr2/Cd36/Srsf5/Ptprj/Grb2/Nfkb1/Nfe2l2/Trem2/Grk2/Icam1/Gatm/Rock1/Nr4a3/Pten/Xbp1/Hnrnpk/Osbpl8/Lrp1/Insig1/Sirt1/Srsf3/Itga4/Pik3r1/Sorl1/Rela/Igf1r/App/Zfp36l1/Kat7/Ogt/Atp2a2/Cpeb2/Rock2/Prkcd/Foxo1/Slc2a1/Ndel1/Rab12/Psen1
BP	GO:0040011	locomotion	603	0.369019	1.67918	0.00123305	0.0203959	0.0145473	1058	tags=30%, list=19%, signal=27%	S100a9/S100a8/Hspa5/Spp1/Tlr2/Fn1/Tnfaip3/Ptafr/Egr1/Tnf/Il1b/Lgmn/Ccl3/Zc3h12a/Cd44/Jun/Hes1/Hmox1/Cxcl2/Cxcr4/Map2k3/Ccl9/Id2/Il1rn/Lmna/Spag9/Cxcl14/Gadd45a/Ccrl2/Ddit3/Cd63/Mdm2/Hif1a/Cep85l/Iqgap1/Nr4a2/Ccl4/Irs2/Fpr2/Wnk1/Sgpl1/Spata13/Sdc4/Sirpa/Plk2/Sdcbp/Flcn/Zeb2/Map4k4/Mmp14/Ptprj/Alcam/Cd24a/Sdc3/Adam8/Sod2/Nfe2l2/Itga5/Trib1/C5ar1/Axl/Trem2/Abl2/Rhov/Ptger4/Cxcl10/Klf7/Pds5a/Klf4/Ica…
BP	GO:0010941	regulation of cell death	757	0.362485	1.67779	0.00116822	0.0203959	0.0145473	785	tags=23%, list=14%, signal=23%	S100a9/S100a8/Hspa5/Spp1/Fn1/Ier3/Tnfaip3/Egr1/Tnf/Pim1/Il1b/Sod1/Lgmn/Ccl3/Malt1/Skil/Zc3h12a/Cd44/Nfkbid/Jun/Gadd45b/Slc7a11/Mcl1/Ctsd/Bcl2l11/Hmox1/Hsp90aa1/Cxcr4/Rpl10/Herpud1/Sgms1/Atf4/Picalm/Cflar/Il1rn/Plk3/Birc3/Sgk1/Lmna/Ddx3x/Ppp2ca/Gadd45a/Fnip1/Ddit3/Mdm2/Hif1a/Nr4a2/Stk40/Irs2/Srsf6/Il10/Plk2/Cd36/Tgm2/Txnrd1/Tmbim1/Flcn/Hspa1a/Map4k4/Klf11/Rps29/Pmaip1/Ccnd2/Ppp1r15a/Birc2/Cd24a/Bt…
BP	GO:0007267	cell-cell signaling	415	0.379423	1.67683	0.00133156	0.0203959	0.0145473	1177	tags=33%, list=21%, signal=28%	S100a9/S100a8/Spp1/Tlr2/Tnfaip3/Egr1/Tnf/Il1b/Lgmn/Cd44/Slc7a11/Hes1/Rab11fip1/Atf4/Il1rn/Ddx3x/Ddit3/Rab8b/Hif1a/Irs2/Tcirg1/Cyth1/Wnk1/Rbpj/Ptprs/Plk2/Sdcbp/Zeb2/Chd7/G3bp1/Sqstm1/Gls/Cd24a/Pim3/Nfkb1/Arid1b/Tle3/Abl2/Grk2/Gnaq/Atp6ap2/Ptger4/Osm/Tcf7l2/Klf7/Kpna1/Klf4/Acsl4/Vcp/Csnk1a1/Zranb1/Syk/Ext1/Vps18/Pten/Xbp1/Nr1d1/Rapgef1/P2rx4/Il1a/Baiap2/Ube2q1/Hnrnpk/Lrp1/Hbp1/Nr3c1/Cul3/Synj1/Sirt…
BP	GO:0045785	positive regulation of cell adhesion	207	0.405752	1.67613	0.00144718	0.0203959	0.0145473	759	tags=27%, list=14%, signal=24%	Spp1/Fn1/Nfkbiz/Ptafr/Tnf/Il1b/Nlrp3/Malt1/Cd44/Nfkbid/Hes1/Hsp90aa1/Cd63/Iqgap1/Sdc4/Sirpa/Cd36/Tgm2/Flcn/Map4k4/Ptprj/Cd24a/Il6ra/Adam8/Itga5/Il4ra/Ccdc88b/Cd83/Ptger4/Itpkb/Nfat5/Smad7/Cdk6/Icam1/Syk/Emilin2/Rock1/Nr4a3/Xbp1/Il1a/Vegfa/Ptprc/Itga4/Stx4a/Ninj1/Cd274/Bcl6/Myadm/F11r/Piezo1/Rela/Tfrc/Ambra1/Runx3/Zbtb1
BP	GO:0048667	cell morphogenesis involved in neuron differentiation	174	0.411821	1.67311	0.00145138	0.0203959	0.0145473	918	tags=27%, list=16%, signal=23%	Fn1/Sod1/Skil/Hes1/Marcks/Hsp90aa1/Cxcr4/Picalm/Ifrd1/Id2/Sgk1/Nr4a2/Ist1/Ptprs/Zeb2/Alcam/Abl2/Klf7/Ext1/Nr4a3/Pten/Pip5k1c/Plxnb2/Aplp2/Baiap2/Lrp1/Vegfa/Pitpna/Ulk1/Itga4/Pafah1b1/Nptn/Plxnd1/Igf1r/App/Runx3/Mycbp2/Rock2/Rab21/Mbp/Ndel1/Actr2/Psen1/Ppp3ca/Rab11a/Rufy3/Usp9x
BP	GO:0030111	regulation of Wnt signaling pathway	114	0.438881	1.67213	0.00155521	0.0203959	0.0145473	1352	tags=40%, list=24%, signal=31%	Tlr2/Tnfaip3/Egr1/Ddx3x/Ddit3/Wnk1/Rbpj/Zeb2/G3bp1/Nfkb1/Tle3/Abl2/Gnaq/Atp6ap2/Tcf7l2/Kpna1/Vcp/Csnk1a1/Zranb1/Rapgef1/Lrp1/Tle4/Tbl1xr1/Rps12/App/Xiap/Zfp703/Csnk1g2/Foxo1/Ppm1a/Psen1/Rnf220/Lats2/Otulin/Usp34/Cdc73/Rnf146/Ube2b/Cdk14/Dapk3/Usp47/Foxo3/Csnk1e/Gsk3b/Ctnnb1/Mbd2
BP	GO:0009725	response to hormone	289	0.390785	1.67201	0.00140056	0.0203959	0.0145473	1265	tags=35%, list=23%, signal=28%	Spp1/Egr1/Tnf/Il1b/Atp2b1/Acod1/Hmox1/Marcks/Lpl/Il1rn/Sgk1/Rab8b/Nr4a2/Irs2/Il10/Trim25/Cnot1/Srsf5/Safb2/Mmp14/Ptprj/Grb2/Cd24a/Nfkb1/Nfe2l2/Grk2/Ptger4/Mat2a/Ddx5/Gatm/Rock1/Nr4a3/Vps18/Ugcg/Pten/Crebrf/Per1/Nr1d2/Xbp1/Nr1d1/Klf9/Hnrnpk/Osbpl8/Nr3c1/Insig1/Sirt1/Srsf3/Pik3r1/Strn3/Sorl1/Atp1a1/Eif4e/Kdm3a/Arsb/Rela/Igf1r/Tgfbr1/Zfp36l1/Ogt/Atp2a2/Sfr1/Cpeb2/Rock2/Prkcd/Mbp/Foxo1/Slc2a1/Ndel1/R…
BP	GO:2001233	regulation of apoptotic signaling pathway	216	0.402013	1.67073	0.00143062	0.0203959	0.0145473	958	tags=30%, list=17%, signal=26%	S100a9/S100a8/Ier3/Tnfaip3/Tnf/Il1b/Sod1/Skil/Cd44/Mcl1/Bcl2l11/Hmox1/Herpud1/Sgms1/Cflar/Lmna/Ddx3x/Ddit3/Mdm2/Hif1a/Nr4a2/Tmbim1/Flcn/Hspa1a/Pmaip1/Cdk11b/Sod2/Nfe2l2/Traf1/Trem2/Osm/Icam1/Pten/Serinc3/Xbp1/Bclaf1/G0s2/Hnrnpk/Vegfa/Ptprc/Trp53inp1/Sirt1/Ripk1/Adora2a/Ptgs2/Dedd2/Stx4a/Cx3cr1/Rela/Tgfbr1/Runx3/Syvn1/Ivns1abp/Prkcd/Psen1/Sfpq/Plagl2/Bcl2l1/Trps1/Madd/Selenos/Fbxw7/Mdm4/Zmynd11
BP	GO:0051345	positive regulation of hydrolase activity	255	0.395497	1.67053	0.00138889	0.0203959	0.0145473	964	tags=27%, list=17%, signal=23%	S100a9/S100a8/Ptafr/Tnf/Lgmn/Ccl3/Nlrp3/Malt1/Ctsd/Bcl2l11/Rgs1/Marcks/Snx18/Picalm/Ccl9/Cflar/Ddx3x/Ppp2ca/Rasgef1b/Ccl4/Eif5/Arap1/Flcn/Map4k4/Rpl5/Pmaip1/Rap1gap2/Ppp1r15a/Abl2/Gnaq/Laptm5/Icam1/Vcp/Syk/Rock1/Tbc1d15/Rapgef1/Ppp1r15b/Ralgds/Pcna/Vegfa/Rhoc/Ptprc/Gna13/Sirt1/Rgl2/Arhgap25/Rgl1/Rcc2/Ifi207/F11r/App/Psap/Smcr8/Plek/Rock2/Prkcd/Mbp/Tbc1d22a/Ndel1/Cd86/Nr1h3/Ccl2/Arf4/Mapre2/Gsn/My…
BP	GO:0010629	negative regulation of gene expression	485	0.372855	1.67037	0.00127714	0.0203959	0.0145473	1257	tags=34%, list=23%, signal=29%	Tlr2/Arg1/Fn1/Tnfaip3/Tnf/Il1b/Lgmn/Atp2b1/Nlrp3/Zc3h12a/Fus/Acod1/Hes1/Hmox1/Tra2b/Picalm/Id2/Hnrnpa0/Ddx3x/Ddit3/Mdm2/Hif1a/Srsf6/Il1r2/Rgs2/Tgif1/Il10/Ptprs/Sirpa/Cd36/Mapkapk2/Rel/Zc3hav1/Cnot1/Tbk1/Etf1/Flcn/Hspa1a/N4bp1/Ppp1r15a/Csde1/Cd24a/Nfkb1/Notch2/Srsf7/Olr1/Ddx6/Crebbp/Ikbke/Axl/Trem2/Cd83/Cd84/Ptger4/Ncl/Ezr/Rbm8a/Smad7/Laptm5/Klf4/Ddx5/Rock1/Qk/Arg2/Smg7/Hnrnpm/Prdm4/Noct/Nme1/Pan3…
BP	GO:0048871	multicellular organismal homeostasis	175	0.411571	1.66929	0.00147059	0.0203959	0.0145473	729	tags=25%, list=13%, signal=23%	Spp1/Egr1/Tnf/Il1b/Sod1/Kdm6b/Cxcr4/Atf4/Il1rn/Ddit3/Tcirg1/Rbpj/Cd36/Flcn/Sqstm1/Adam8/Tle3/Il4ra/Ptger4/Lnpep/Klf4/Adam17/Ubash3b/Syk/Gatm/Ext1/Nr4a3/Ugcg/Nr1d2/Nr1d1/Il1a/Snx10/G0s2/Vegfa/Mllt6/Plec/Sirt1/Ptgs2/Kdm3a/Igf1r/Tfrc/Ogt/Xiap/Slc11a1
BP	GO:0030334	regulation of cell migration	355	0.38027	1.66915	0.00132626	0.0203959	0.0145473	752	tags=26%, list=13%, signal=24%	Hspa5/Tlr2/Fn1/Ptafr/Egr1/Tnf/Il1b/Lgmn/Zc3h12a/Jun/Hmox1/Cxcr4/Map2k3/Il1rn/Lmna/Spag9/Cxcl14/Gadd45a/Cd63/Mdm2/Hif1a/Iqgap1/Irs2/Wnk1/Spata13/Sdc4/Plk2/Sdcbp/Flcn/Map4k4/Mmp14/Ptprj/Sdc3/Adam8/Sod2/Nfe2l2/Itga5/Trib1/C5ar1/Trem2/Ptger4/Cxcl10/Klf4/Icam1/Adam17/Emilin2/Rock1/Slk/Nr4a3/Pten/Plxnb2/Adam15/Cxcl16/Xbp1/Sun2/P2rx4/Il1a/Cbll1/Osbpl8/Lrp1/Ago2/Vegfa/Rhoc/Ptprc/Gna13/Trp53inp1/Anxa3/Act…
BP	GO:1901653	cellular response to peptide	155	0.417866	1.66845	0.00148588	0.0203959	0.0145473	1363	tags=41%, list=24%, signal=32%	Il1b/Lgmn/Atp2b1/Marcks/Lpl/Sgk1/Rab8b/Mdm2/Nr4a2/Irs2/Fpr2/Cd36/Ptprj/Grb2/Nfkb1/Nfe2l2/Trem2/Grk2/Icam1/Rock1/Nr4a3/Pten/Xbp1/Hnrnpk/Osbpl8/Lrp1/Insig1/Sirt1/Srsf3/Itga4/Pik3r1/Sorl1/Rela/Igf1r/App/Zfp36l1/Ogt/Cpeb2/Rock2/Prkcd/Foxo1/Ndel1/Rab12/Psen1/Eif4ebp2/Pip4k2a/Tlr6/Rap1gds1/Srebf1/Socs7/Sh2b2/Rhoq/Nck1/Nr4a1/Pxn/Anxa5/Kat2b/Ptpra/Irf1/Adrb2/Gsk3b/Ctnnb1/Myo1c/Jak1
BP	GO:0051174	regulation of phosphorus metabolic process	555	0.367843	1.66782	0.00123762	0.0203959	0.0145473	748	tags=22%, list=13%, signal=21%	Ccnl1/Fn1/Ier3/Tnfaip3/Ptafr/Egr1/Tnf/Pim1/Il1b/Sod1/Malt1/Zc3h12a/Cd44/Jun/Gadd45b/Hes1/Marcks/Hsp90aa1/Cxcr4/Map2k3/Cdk9/Il1rn/Birc3/Ddx3x/Hsp90b1/Ppp2ca/Gadd45a/Fnip1/Hif1a/Chil1/Fam20c/Iqgap1/Irs2/Rgs2/Wnk1/Dusp16/Sdc4/Sirpa/Sdcbp/Cd36/Tab2/Mob1a/Flcn/Zeb2/Hexim1/Sqstm1/Rpl5/Ccnd2/Sppl3/Ppp1r15a/Ptprj/Cd24a/Ccng2/Rictor/Impact/Il6ra/Adam8/Itga5/Ifnar1/Trib1/C5ar1/Dazap2/Axl/Trem2/Zfp91/Grk2/G…
BP	GO:0050678	regulation of epithelial cell proliferation	116	0.435442	1.66617	0.00152439	0.0203959	0.0145473	743	tags=28%, list=13%, signal=24%	Arg1/Tnfaip3/Tnf/Jun/Hes1/Hmox1/Azin1/Cflar/Srsf6/Il10/Ccnd2/Rictor/Notch2/Tcf7l2/Cdk6/Adam17/Nr4a3/Pten/Nme1/Xbp1/Nr1d1/Klf9/Vegfa/B4galt1/Sirt1/Itga4/Tgfbr1/Zfp36l1/Kdm5b/Krit1/Runx3/Zfp703
BP	GO:0031329	regulation of cellular catabolic process	410	0.376808	1.66555	0.00132626	0.0203959	0.0145473	1317	tags=36%, list=24%, signal=30%	Tlr2/Tnfaip3/Tnf/Il1b/Zc3h12a/Fus/Mcl1/Bcl2l11/Hmox1/Hsp90aa1/Herpud1/Snx18/Hnrnpa0/Plk3/Rnf19b/Ddit3/Mdm2/Hif1a/Irs2/Il10/Eif4g2/Plk2/Sdcbp/Mapkapk2/Zc3hav1/Cnot1/Arih2/Tbk1/Flcn/Hspa1a/Usp25/N4bp1/Rpl5/Csde1/Adam8/Trib1/Ikbke/Trem2/Scarb2/Nampt/Ezr/Rbm8a/Smad7/Laptm5/Vcp/Usp7/Rock1/Qk/Rybp/Pten/Atp13a2/Hnrnpm/Noct/Pan3/Xbp1/Lrp1/Ago2/Vegfa/Larp4b/Tob1/Cop1/Trp53inp1/Sirt1/Ulk1/Sorl1/Mtdh/Usp19/…
BP	GO:0071407	cellular response to organic cyclic compound	193	0.407454	1.66264	0.0014771	0.0203959	0.0145473	769	tags=24%, list=14%, signal=21%	Spp1/Egr1/Tnf/Pim1/Il1b/Zc3h12a/Acod1/Nfkbia/Atf4/Sgk1/Hsp90b1/Tgm2/Zc3hav1/Cnot1/Safb2/Impact/Nfkb1/Nrip1/Gnaq/Ezr/Ddx5/Nr4a3/Vps18/Crebrf/Per1/Rapgef1/P2rx4/Id3/Klf9/Hnrnpk/Golph3/Cebpa/Nr3c1/Insig1/Sirt1/Strn3/Atp1a1/Eif4e/Kdm3a/Rora/App/Zfp36l1/Dhx9/Zfp703/Rnf4/Rock2
BP	GO:0030030	cell projection organization	469	0.371967	1.66241	0.0012837	0.0203959	0.0145473	918	tags=26%, list=16%, signal=24%	S100a9/Hspa5/Fn1/Sod1/Lgmn/Skil/Cd44/Jun/Hes1/Marcks/Hsp90aa1/Ehd1/Cxcr4/Rilpl2/Picalm/Ifrd1/Cflar/Sgk1/Rab8b/Mdm2/Iqgap1/Nr4a2/Ist1/Tcirg1/Rgs2/Spata13/Sdc4/Ptprs/Arap1/Plk2/Zeb2/Map4k4/Arfgef1/Emp1/Rap1gap2/Alcam/Cd24a/Impact/Arid1b/Nfe2l2/Crebbp/Trem2/Abl2/Scarb2/Rhov/Neu1/Klf7/Ezr/Klf4/Icam1/Adam17/Acsl4/Katna1/Ext1/Rock1/Qk/Nr4a3/Pten/Pip5k1c/Plxnb2/Nme1/Pbrm1/Aplp2/Rapgef1/Snx10/Clcn4/Lifr/…
BP	GO:0010035	response to inorganic substance	200	0.402572	1.65752	0.001443	0.0203959	0.0145473	809	tags=26%, list=15%, signal=23%	Fn1/Tnfaip3/Sod1/Lgmn/Kdm6b/Zc3h12a/Fosb/Fus/Jun/Hmox1/Junb/Id2/Cflar/Jund/Ppp2ca/Slc38a2/Iqgap1/Nr4a2/Tcirg1/Il10/Wnk1/Sirpa/Cd36/Impact/Sod2/Nfe2l2/Axl/Itpkb/Vcp/Gatm/Nr4a3/Atp13a2/P2rx4/Il1a/Ppp1r15b/Cebpa/Plec/Sirt1/Ripk1/Adora2a/Atf1/Rela/App/Psap/Atrx/Anxa7/Tfrc/Rnf4/Prkcd/Nfatc3/Foxo1/Egln1
BP	GO:0048534	hematopoietic or lymphoid organ development	452	0.371254	1.65654	0.0012837	0.0203959	0.0145473	759	tags=22%, list=14%, signal=21%	Tlr2/Nfkbiz/Tnfaip3/Clec4e/Egr1/Tnf/Klf10/Pim1/Il1b/Irf2bp2/Ccl3/Nlrp3/Malt1/Zc3h12a/Cd44/Nfkbid/Jun/Bcl2l11/Nfkbia/Hes1/Hsp90aa1/Junb/Jarid2/Mafb/Atf4/Picalm/Id2/Fnip1/Hif1a/Fam20c/Tob2/Tcirg1/Il10/Rbpj/Sgpl1/Sirpa/Lfng/Arih2/Flcn/Hspa1a/Chd7/Ap2a2/Mmp14/Ptprj/Cd24a/Il6ra/Adam8/Nfkb1/Notch2/Sod2/Nfe2l2/Trib1/Axl/Trem2/Pilrb1/Il4ra/Abl2/Cd83/Ptger4/Clec4d/Itpkb/Smad7/Cdk6/Laptm5/Klf4/Adam17/Ubash…
BP	GO:0098771	inorganic ion homeostasis	250	0.392574	1.65642	0.00137552	0.0203959	0.0145473	971	tags=30%, list=17%, signal=26%	Spp1/Il1b/Sod1/Ccl3/Atp2b1/Hmox1/Cxcl2/Cxcr4/Herpud1/Atp1b3/Atf4/Picalm/Sgk1/Ccrl2/Ddit3/Hif1a/Mafg/Tcirg1/Fpr2/Cd36/Tgm2/Chd7/Rab20/Sppl3/Cd24a/Got1/Sod2/Tbxas1/C5ar1/Abl2/Atp6ap2/Atp13a3/Ptger4/Cxcl10/Gnb1/Ubash3b/Ext1/Atp13a2/Aplp2/P2rx4/Fth1/Il1a/Hexb/Snx10/Frrs1/Lrp1/Ptprc/Mllt6/Gna13/Adora2a/Atp6v1a/Ibtk/Atp1a1/Cx3cr1/Nptn/Bola2/App/Anxa7/Tfrc/Slc11a1/Atp2a2/Slc12a9/Gm6377/Egln1/Psen1/Slc8b…
BP	GO:0045860	positive regulation of protein kinase activity	131	0.424729	1.65627	0.00148368	0.0203959	0.0145473	878	tags=30%, list=16%, signal=26%	Egr1/Tnf/Pim1/Il1b/Malt1/Marcks/Hsp90aa1/Map2k3/Il1rn/Ddx3x/Ppp2ca/Chil1/Iqgap1/Sdc4/Tab2/Zeb2/Ccnd2/Cd24a/Il6ra/Adam8/Dazap2/Zfp91/Adam17/Syk/Cab39/Map2k7/Osbpl8/Vegfa/Ptprc/Sirt1/Fgd4/App/Pik3r5/Slc11a1/Prkcd/Cd86/Psen1/Camkk2/Map4k2
BP	GO:0030098	lymphocyte differentiation	210	0.399546	1.65492	0.00144092	0.0203959	0.0145473	854	tags=27%, list=15%, signal=24%	Nfkbiz/Tnfaip3/Clec4e/Egr1/Il1b/Irf2bp2/Nlrp3/Malt1/Zc3h12a/Cd44/Nfkbid/Hsp90aa1/Mafb/Id2/Fnip1/Tcirg1/Il10/Rbpj/Lfng/Chd7/Mmp14/Ptprj/Cd24a/Il6ra/Adam8/Notch2/Axl/Il4ra/Abl2/Cd83/Ptger4/Clec4d/Itpkb/Smad7/Cdk6/Laptm5/Adam17/Syk/Xbp1/Il1a/Ly9/Ptprc/Pik3r1/Bcl6/Rora/Psap/Zfp36l1/Kat7/Ambra1/Runx3/Syvn1/Zbtb1/Dnajb9/Nfatc3/Zfp608/Prdm1/H2-Ab1
BP	GO:0019220	regulation of phosphate metabolic process	554	0.365132	1.65425	0.00124069	0.0203959	0.0145473	748	tags=22%, list=13%, signal=21%	Ccnl1/Fn1/Ier3/Tnfaip3/Ptafr/Egr1/Tnf/Pim1/Il1b/Sod1/Malt1/Zc3h12a/Cd44/Jun/Gadd45b/Hes1/Marcks/Hsp90aa1/Cxcr4/Map2k3/Cdk9/Il1rn/Birc3/Ddx3x/Hsp90b1/Ppp2ca/Gadd45a/Fnip1/Hif1a/Chil1/Iqgap1/Irs2/Rgs2/Wnk1/Dusp16/Sdc4/Sirpa/Sdcbp/Cd36/Tab2/Mob1a/Flcn/Zeb2/Hexim1/Sqstm1/Rpl5/Ccnd2/Sppl3/Ppp1r15a/Ptprj/Cd24a/Ccng2/Rictor/Impact/Il6ra/Adam8/Itga5/Ifnar1/Trib1/C5ar1/Dazap2/Axl/Trem2/Zfp91/Grk2/Gnaq/Grk…
BP	GO:0120039	plasma membrane bounded cell projection morphogenesis	196	0.403165	1.6528	0.00145349	0.0203959	0.0145473	959	tags=29%, list=17%, signal=25%	Fn1/Skil/Cd44/Marcks/Hsp90aa1/Cxcr4/Picalm/Ifrd1/Sgk1/Iqgap1/Nr4a2/Ist1/Ptprs/Zeb2/Map4k4/Alcam/Impact/Abl2/Klf7/Ext1/Rock1/Nr4a3/Pten/Pip5k1c/Plxnb2/Aplp2/Lifr/Baiap2/Hnrnpk/Lrp1/Vegfa/Pitpna/Ulk1/Itga4/Taok1/Adora2a/Pafah1b1/Nptn/Plxnd1/Igf1r/App/Itsn2/Runx3/Mycbp2/Rock2/Rab21/Mbp/Ndel1/Actr2/Psen1/Gas7/Ppp3ca/Rab11a/Rufy3/Usp9x/Myo9b/Kidins220
BP	GO:0050804	modulation of chemical synaptic transmission	131	0.42366	1.6521	0.00148368	0.0203959	0.0145473	1452	tags=40%, list=26%, signal=31%	Egr1/Tnf/Il1b/Lgmn/Slc7a11/Atf4/Cyth1/Ptprs/Plk2/Sqstm1/Grk2/Ptger4/Vps18/Pten/Baiap2/Hnrnpk/Nr3c1/Adora2a/Ptgs2/Stx4a/Eif4e/Cx3cr1/Zzef1/Nisch/Nptn/Slc6a6/App/Atp2a2/Egln1/Psen1/Ccl2/Eif4ebp2/Ppp3ca/Rab11a/Bcl2l1/Abr/Atad1/Zdhhc3/Zmynd8/Pxk/Sipa1l1/Psen2/Ptpra/Braf/Adrb2/P2rx7/Gsk3b/Kif5b/Mapk1/Ythdf1/Ccr2/Pirb/Paip2
BP	GO:0007423	sensory organ development	134	0.423513	1.65116	0.00151057	0.0203959	0.0145473	695	tags=25%, list=12%, signal=22%	Sod1/Skil/Jun/Bcl2l11/Hes1/Mafb/Atf4/Cxcl14/Hif1a/Tcirg1/Tgif1/Rbpj/Sdc4/Mapkapk2/Zeb2/Chd7/Notch2/Gnb1/Pds5a/Klf4/Gpd2/Nr4a3/Maf/Rpl38/Vegfa/Cebpa/Insig1/Man2a1/Ninj1/Pou2f1/Pafah1b1/Tgfbr1/Psap
BP	GO:0031399	regulation of protein modification process	673	0.358907	1.64998	0.00118906	0.0203959	0.0145473	769	tags=22%, list=14%, signal=22%	Hspa5/Ccnl1/Fn1/Tnfaip3/Egr1/Tnf/Pim1/Il1b/Sod1/Malt1/Zc3h12a/Cd44/Jun/Gadd45b/Hes1/Marcks/Hsp90aa1/Cxcr4/Herpud1/Map2k3/Jarid2/Cdk9/Il1rn/Birc3/Lmna/Ddx3x/Hsp90b1/Ppp2ca/Gadd45a/Fnip1/Hif1a/Chil1/Iqgap1/Rgs2/Dusp16/Sdc4/Sirpa/Sdcbp/Cd36/Tab2/Mob1a/Flcn/Hspa1a/Zeb2/Arfgef1/Gnl3/Hexim1/Sqstm1/N4bp1/Rpl5/Ccnd2/Sppl3/Ppp1r15a/Ptprj/Birc2/Cd24a/Ccng2/Rictor/Impact/Il6ra/Adam8/Itga5/Ifnar1/Trib1/Tolli…
BP	GO:0032103	positive regulation of response to external stimulus	198	0.401567	1.64978	0.00145138	0.0203959	0.0145473	742	tags=25%, list=13%, signal=22%	S100a9/S100a8/Tlr2/Arg1/Fn1/Nfkbiz/Tnf/Il1b/Lgmn/Ccl3/Acod1/Nfkbia/Hsp90aa1/Cxcr4/Lpl/Cxcl14/Wnk1/Zc3hav1/Tbk1/Hexim1/Ptprj/Cd24a/Adam8/Ikbke/C5ar1/Trem2/Tnip1/Ptger4/Osm/Cxcl10/Adam17/Syk/Emilin2/Matr3/P2rx4/Lrp1/Vegfa/Cebpa/Ripk1/Ptgs2/Stx4a/Ifi207/Ninj1/Cx3cr1/Igf1r/App/Camk1d/Pvr/Dhx9
BP	GO:0032270	positive regulation of cellular protein metabolic process	625	0.362134	1.64912	0.00123305	0.0203959	0.0145473	881	tags=24%, list=16%, signal=23%	S100a9/S100a8/Hspa5/Tnfaip3/Ptafr/Egr1/Tnf/Pim1/Il1b/Lgmn/Nlrp3/Malt1/Zc3h12a/Cd44/Ctsd/Bcl2l11/Nfkbia/Hes1/Marcks/Hsp90aa1/Cxcr4/Herpud1/Map2k3/Jarid2/Cdk9/Picalm/Cflar/Il1rn/Plk3/Rnf19b/Birc3/Lmna/Ddx3x/Ppp2ca/Fnip1/Mdm2/Chil1/Iqgap1/Ist1/Sdc4/Plk2/Sdcbp/Cd36/Tab2/Arih2/Mob1a/Flcn/Hspa1a/Zeb2/Arfgef1/Gnl3/Sqstm1/Rpl5/Pmaip1/Ccnd2/Sppl3/Ppp1r15a/Mmp14/Ptprj/Csde1/Birc2/Cd24a/Rictor/Impact/Il6ra/…
BP	GO:0120036	plasma membrane bounded cell projection organization	457	0.369593	1.64898	0.00129199	0.0203959	0.0145473	918	tags=26%, list=16%, signal=24%	S100a9/Hspa5/Fn1/Sod1/Lgmn/Skil/Cd44/Jun/Hes1/Marcks/Hsp90aa1/Ehd1/Cxcr4/Rilpl2/Picalm/Ifrd1/Cflar/Sgk1/Mdm2/Iqgap1/Nr4a2/Ist1/Tcirg1/Rgs2/Spata13/Sdc4/Ptprs/Arap1/Plk2/Zeb2/Map4k4/Arfgef1/Emp1/Rap1gap2/Alcam/Cd24a/Impact/Arid1b/Nfe2l2/Crebbp/Trem2/Abl2/Scarb2/Neu1/Klf7/Ezr/Klf4/Icam1/Adam17/Acsl4/Katna1/Ext1/Rock1/Qk/Nr4a3/Pten/Pip5k1c/Plxnb2/Nme1/Pbrm1/Aplp2/Rapgef1/Snx10/Clcn4/Lifr/Baiap2/Exoc…
BP	GO:0051270	regulation of cellular component movement	391	0.373658	1.64817	0.00134228	0.0203959	0.0145473	769	tags=26%, list=14%, signal=24%	Hspa5/Tlr2/Fn1/Ptafr/Egr1/Tnf/Il1b/Lgmn/Zc3h12a/Jun/Hmox1/Cxcr4/Map2k3/Il1rn/Lmna/Spag9/Cxcl14/Gadd45a/Cd63/Mdm2/Hif1a/Iqgap1/Irs2/Wnk1/Spata13/Sdc4/Arap1/Plk2/Sdcbp/Flcn/Map4k4/Mmp14/Ptprj/Sdc3/Adam8/Sod2/Nfe2l2/Itga5/Trib1/C5ar1/Trem2/Ptger4/Cxcl10/Klf4/Icam1/Adam17/Emilin2/Rock1/Slk/Nr4a3/Pten/Plxnb2/Adam15/Cxcl16/Xbp1/Sun2/P2rx4/Il1a/Cbll1/Osbpl8/Lrp1/Ago2/Vegfa/Rhoc/Ptprc/Gna13/Trp53inp1/Anx…
BP	GO:0048858	cell projection morphogenesis	197	0.401723	1.64762	0.00145349	0.0203959	0.0145473	959	tags=29%, list=17%, signal=25%	Fn1/Skil/Cd44/Marcks/Hsp90aa1/Cxcr4/Picalm/Ifrd1/Sgk1/Iqgap1/Nr4a2/Ist1/Ptprs/Zeb2/Map4k4/Alcam/Impact/Abl2/Klf7/Ext1/Rock1/Nr4a3/Pten/Pip5k1c/Plxnb2/Aplp2/Lifr/Baiap2/Hnrnpk/Lrp1/Vegfa/Pitpna/Ulk1/Itga4/Taok1/Adora2a/Pafah1b1/Nptn/Plxnd1/Igf1r/App/Itsn2/Runx3/Mycbp2/Rock2/Rab21/Mbp/Ndel1/Actr2/Psen1/Gas7/Ppp3ca/Rab11a/Rufy3/Usp9x/Myo9b/Kidins220
BP	GO:1903131	mononuclear cell differentiation	231	0.393618	1.64719	0.00141044	0.0203959	0.0145473	854	tags=27%, list=15%, signal=24%	Nfkbiz/Tnfaip3/Clec4e/Egr1/Il1b/Irf2bp2/Nlrp3/Malt1/Zc3h12a/Cd44/Nfkbid/Jun/Hsp90aa1/Mafb/Id2/Fnip1/Tcirg1/Il10/Rbpj/Lfng/Chd7/Mmp14/Ptprj/Cd24a/Il6ra/Adam8/Notch2/Axl/Trem2/Il4ra/Abl2/Cd83/Ptger4/Clec4d/Itpkb/Smad7/Cdk6/Laptm5/Adam17/Syk/Xbp1/Il1a/Vegfa/Ly9/Ptprc/Pik3r1/Ifi207/Bcl6/Rora/Psap/Zfp36l1/Kat7/Ambra1/Runx3/Syvn1/Zbtb1/Dnajb9/Nfatc3/Zfp608/Prdm1/Psen1/H2-Ab1
BP	GO:0043549	regulation of kinase activity	279	0.385698	1.64679	0.00138504	0.0203959	0.0145473	878	tags=26%, list=16%, signal=23%	Ccnl1/Tnfaip3/Egr1/Tnf/Pim1/Il1b/Sod1/Malt1/Gadd45b/Marcks/Hsp90aa1/Map2k3/Il1rn/Ddx3x/Ppp2ca/Gadd45a/Chil1/Iqgap1/Irs2/Rgs2/Wnk1/Dusp16/Sdc4/Tab2/Zeb2/Hexim1/Ccnd2/Ptprj/Cd24a/Ccng2/Il6ra/Adam8/Trib1/C5ar1/Dazap2/Axl/Trem2/Zfp91/Gnaq/Adam17/Ubash3b/Syk/Cab39/Pten/Map2k7/Aplp2/Osbpl8/Sh3bp5/Vegfa/Ptprc/Plec/Sirt1/Pik3r1/Adora2a/Sorl1/Igf1r/Fgd4/App/Cbl/Pik3r5/Ppp2r5a/Smcr8/Slc11a1/Ambra1/Prkcd/Ra…
BP	GO:0034097	response to cytokine	412	0.372649	1.64641	0.00133333	0.0203959	0.0145473	713	tags=25%, list=13%, signal=24%	Hspa5/Spp1/Tlr2/Arg1/Fn1/Egr1/Tnf/Il1b/Ccl3/Klf6/Zc3h12a/Mcl1/Acod1/Nfkbia/Cxcl2/Cxcr4/Jarid2/Cdk9/Ccl9/Il1rn/Hk2/Birc3/Hif1a/Ifitm1/Ccl4/Tcirg1/Il1r2/Wnk1/Hnrnph1/Sirpa/Trim25/Mapkapk2/Rel/Tbk1/Hspa1a/Usp25/Rab20/Birc2/Cd24a/Il6ra/Nfkb1/Nfe2l2/Srsf7/Ifnar1/Traf1/Tollip/Ikbke/Axl/Trem2/Il4ra/Grk2/Cd14/Ncl/Osm/Mat2a/Cxcl10/Nfat5/Smad7/Laptm5/Klf4/Icam1/Adam17/Syk/Ext1/Etv3/Spata2/Eif4a2/Ugcg/Crebr…
MF	GO:0004672	protein kinase activity	219	0.395575	1.64637	0.00142248	0.0203959	0.0145473	1753	tags=49%, list=31%, signal=35%	Pim1/Ccl3/Clk1/Map2k3/Cdk9/Plk3/Sgk1/Fam20c/Stk40/Wnk1/Plk2/Mapkapk2/Tbk1/Map4k4/Pim3/Cdk11b/Ikbke/Axl/Abl2/Grk2/Grk3/Top1/Clk4/Cdk6/Csnk1a1/Syk/Rock1/Slk/Map2k7/Pan3/Ulk1/Ripk1/Taok1/Mapk6/Cdc42bpg/Brd2/Igf1r/Tgfbr1/Camk1d/Csnk1g2/Rock2/Stk17b/Prkcd/Pikfyve/Camkk2/Dyrk2/Tlk2/Hipk2/Lats2/Map4k2/Trpm7/Twf1/Ccnk/Mark3/Csnk2a2/Mapk8/Irak1/Cdk13/Pxk/Trim28/Cdk14/Cdk19/Dapk3/Raf1/Mknk2/Rassf2/Riok1/Cd…
BP	GO:0031401	positive regulation of protein modification process	423	0.371275	1.64566	0.00130719	0.0203959	0.0145473	881	tags=26%, list=16%, signal=23%	Hspa5/Egr1/Tnf/Pim1/Il1b/Malt1/Zc3h12a/Cd44/Hes1/Marcks/Hsp90aa1/Cxcr4/Map2k3/Jarid2/Cdk9/Il1rn/Birc3/Lmna/Ddx3x/Ppp2ca/Fnip1/Chil1/Iqgap1/Sdc4/Sdcbp/Cd36/Tab2/Mob1a/Flcn/Zeb2/Arfgef1/Gnl3/Sqstm1/Ccnd2/Sppl3/Ppp1r15a/Ptprj/Birc2/Cd24a/Rictor/Il6ra/Adam8/Itga5/Trib1/Tollip/Dazap2/Trem2/Tnip1/Zfp91/Peli1/Grk3/Ptger4/Osm/Smad7/Laptm5/Icam1/Adam17/Vcp/Syk/Slk/Cab39/Pten/Kansl1/Map2k7/Xbp1/Rassf5/Ppp1…
BP	GO:0009887	animal organ morphogenesis	249	0.39003	1.64537	0.00137552	0.0203959	0.0145473	1451	tags=40%, list=26%, signal=31%	Tnfaip3/Tnf/Pim1/Sod1/Cd44/Jun/Bcl2l11/Hes1/Cxcr4/Mafb/Atf4/Id2/Cflar/Mdm2/Hif1a/Fam20c/Stk40/Tcirg1/Srsf6/Rbpj/Sgpl1/Slc39a1/Tgm2/Chd7/Mmp14/Notch2/Abl2/Mef2d/Tcf7l2/Pds5a/Smad7/Ext1/Nr4a3/Pten/Adam15/Pbrm1/Xbp1/Rpl38/Csrnp1/Snx10/Id3/Tet2/Vegfa/Foxn3/Nr3c1/Dhrs3/Cul3/Insig1/B4galt1/Man2a1/Pou2f1/Pafah1b1/Plxnd1/Rela/Igf1r/Tgfbr1/Kdm5b/Tshz1/Pdcd4/Mib1/Egln1/Prdm1/Psen1/Hipk2/Kdm2b/Rogdi/Por/Mdm…
BP	GO:0006928	movement of cell or subcellular component	659	0.358563	1.64344	0.00119904	0.0203959	0.0145473	1036	tags=29%, list=19%, signal=26%	S100a9/S100a8/Hspa5/Spp1/Tlr2/Fn1/Tnfaip3/Ptafr/Egr1/Tnf/Il1b/Sod1/Lgmn/Ccl3/Zc3h12a/Cd44/Jun/Hes1/Hmox1/Cxcl2/Cxcr4/Map2k3/Ccl9/Il1rn/Lmna/Spag9/Cxcl14/Gadd45a/Ccrl2/Ddit3/Cd63/Mdm2/Hif1a/Cep85l/Iqgap1/Nr4a2/Ccl4/Irs2/Wnk1/Sgpl1/Spata13/Sdc4/Sirpa/Arap1/Plk2/Sdcbp/Flcn/Zeb2/Map4k4/Mmp14/Ptprj/Alcam/Cd24a/Sdc3/Adam8/Sod2/Nfe2l2/Itga5/Trib1/C5ar1/Axl/Trem2/Abl2/Rhov/Ptger4/Cxcl10/Klf7/Pds5a/Klf4/I…
BP	GO:0031324	negative regulation of cellular metabolic process	978	0.35199	1.64292	0.00113507	0.0203959	0.0145473	1358	tags=34%, list=24%, signal=31%	Ier3/Tnfaip3/Egr1/Tnf/Klf10/Il1b/Irf2bp2/Basp1/Skil/Zc3h12a/Bhlhe40/Cd44/Fus/Jun/Gadd45b/Mcl1/Hes1/Hmox1/Ets2/Tra2b/Rpl10/Herpud1/Jarid2/Cdk9/Atf4/Picalm/Id2/Cflar/Hnrnpa0/Plk3/Hk2/Birc3/Jund/Ddx3x/Ppp2ca/Gadd45a/Fnip1/Ddit3/Purb/Mdm2/Hif1a/Iqgap1/Cstb/Nr4a2/Irs2/Mxd1/Srsf6/Il1r2/Rgs2/Tgif1/Gla/Il10/Wnk1/Dusp16/Rbpj/Eif4g2/Sirpa/Plk2/Sdcbp/Cd36/Mapkapk2/Cnot1/Flcn/Hspa1a/Zeb2/Usp25/Hexim1/Klf11/H…
BP	GO:0032989	cellular component morphogenesis	229	0.392352	1.64194	0.00140056	0.0203959	0.0145473	959	tags=28%, list=17%, signal=24%	Tlr2/Fn1/Skil/Cd44/Marcks/Hsp90aa1/Cxcr4/Picalm/Ifrd1/Cflar/Sgk1/Iqgap1/Nr4a2/Ist1/Ptprs/Zeb2/Map4k4/Alcam/Impact/Abl2/Klf7/Ext1/Rock1/Nr4a3/Pten/Pip5k1c/Plxnb2/Aplp2/Lifr/Baiap2/Hnrnpk/Lrp1/Vegfa/Pitpna/Plec/Ulk1/Itga4/Taok1/Adora2a/Pafah1b1/Nptn/Plxnd1/Igf1r/App/Itsn2/Runx3/Mycbp2/Rock2/Rab21/Pikfyve/Mbp/Ndel1/Actr2/Psen1/Tmf1/Gas7/Ppp3ca/Rab11a/Rufy3/Bcl2l1/Usp9x/Myo9b/Kidins220
BP	GO:0051247	positive regulation of protein metabolic process	668	0.357965	1.6419	0.00119904	0.0203959	0.0145473	881	tags=24%, list=16%, signal=23%	S100a9/S100a8/Hspa5/Ier3/Tnfaip3/Ptafr/Egr1/Tnf/Pim1/Il1b/Lgmn/Nlrp3/Malt1/Zc3h12a/Cd44/Ctsd/Bcl2l11/Nfkbia/Hes1/Marcks/Hsp90aa1/Cxcr4/Herpud1/Map2k3/Jarid2/Cdk9/Picalm/Cflar/Il1rn/Plk3/Rnf19b/Birc3/Lmna/Ddx3x/Ppp2ca/Fnip1/Mdm2/Chil1/Iqgap1/Ist1/Sdc4/Plk2/Sdcbp/Cd36/Tab2/Arih2/Mob1a/Flcn/Hspa1a/Zeb2/Arfgef1/Gnl3/Sqstm1/Rpl5/Pmaip1/Ccnd2/Sppl3/Ppp1r15a/Mmp14/Ptprj/Csde1/Birc2/Cd24a/Rictor/Impact/I…
BP	GO:0034330	cell junction organization	209	0.396243	1.64165	0.00143678	0.0203959	0.0145473	836	tags=26%, list=15%, signal=23%	Tlr2/Fn1/Tnf/Il1b/Lgmn/Slc7a11/Marcks/Picalm/Rab8b/Iqgap1/Il10/Sdc4/Ptprs/Sdcbp/Flcn/Map4k4/Malat1/Mmp14/Ptprj/Itga5/C5ar1/Trem2/Ndrg1/Abl2/Smad7/Vcp/Ext1/Rock1/Slk/Pten/Plxnb2/Rapgef1/Baiap2/Hnrnpk/Pdcd6ip/Lrp1/Vegfa/Rhoc/Actn4/Plec/Pik3r1/Rcc2/Cx3cr1/Pafah1b1/Nptn/F11r/Plxnd1/Igf1r/App/Tgfbr1/Zfp703/Rock2/Egln1/Actr2/Psen1
BP	GO:0048878	chemical homeostasis	416	0.371368	1.64155	0.00132979	0.0203959	0.0145473	952	tags=28%, list=17%, signal=25%	Spp1/Il1b/Sod1/Ccl3/Atp2b1/Slc7a11/Hmox1/Cxcl2/Tra2b/Ehd1/Cxcr4/Lpl/Herpud1/Atp1b3/Atf4/Picalm/Hk2/Sgk1/Ddx3x/Ppp2ca/Ccrl2/Ddit3/Hif1a/Mafg/Tcirg1/Fpr2/Wnk1/Cd36/Tgm2/Chd7/Rab20/Gls/Sppl3/Ptprj/Cd24a/Got1/Pim3/Sod2/Tbxas1/C5ar1/Trem2/Abl2/Grk2/Atp6ap2/Atp13a3/Ptger4/Tcf7l2/Cxcl10/Klf7/Gnb1/Med13/Klf4/Icam1/Ubash3b/Ext1/Ugcg/Atp13a2/Nr1d2/Xbp1/Nr1d1/Aplp2/P2rx4/Fth1/Il1a/Hexb/Snx10/Frrs1/Lrp1/Vegf…
BP	GO:1902105	regulation of leukocyte differentiation	144	0.415823	1.64025	0.00149254	0.0203959	0.0145473	759	tags=28%, list=14%, signal=25%	Nfkbiz/Tnf/Klf10/Ccl3/Nlrp3/Malt1/Zc3h12a/Cd44/Nfkbid/Jun/Hsp90aa1/Mafb/Id2/Tob2/Il10/Mmp14/Cd24a/Adam8/Notch2/Trib1/Axl/Trem2/Pilrb1/Il4ra/Cd83/Itpkb/Smad7/Cdk6/Ubash3b/Syk/Nme1/Xbp1/Ptprc/Ripk1/Pik3r1/Ninj1/Bcl6/Zfp36l1/Ambra1/Runx3/Zbtb1
BP	GO:0002520	immune system development	473	0.366638	1.6373	0.00128535	0.0203959	0.0145473	837	tags=23%, list=15%, signal=22%	Tlr2/Nfkbiz/Tnfaip3/Clec4e/Egr1/Tnf/Klf10/Pim1/Il1b/Irf2bp2/Ccl3/Nlrp3/Malt1/Zc3h12a/Cd44/Nfkbid/Jun/Acod1/Bcl2l11/Nfkbia/Hes1/Hsp90aa1/Junb/Jarid2/Mafb/Atf4/Picalm/Id2/Fnip1/Hif1a/Fam20c/Tob2/Tcirg1/Il10/Rbpj/Sgpl1/Sirpa/Lfng/Arih2/Flcn/Hspa1a/Chd7/Ap2a2/Mmp14/Ptprj/Cd24a/Il6ra/Adam8/Nfkb1/Notch2/Sod2/Nfe2l2/Trib1/Axl/Trem2/Pilrb1/Il4ra/Abl2/Cd83/Ptger4/Clec4d/Itpkb/Smad7/Cdk6/Laptm5/Klf4/Adam17…
MF	GO:0003682	chromatin binding	309	0.379208	1.63723	0.00136799	0.0203959	0.0145473	1609	tags=41%, list=29%, signal=31%	Egr1/Kdm6b/Skil/Zc3h12a/Fus/Jun/Hes1/Jarid2/Cdk9/Atf4/Gadd45a/Tgif1/Rbpj/Jmjd1c/Chd7/Fosl2/Nfkb1/Arid1b/Crebbp/Nup98/Top1/Tcf7l2/Klf4/Ddx5/Per1/Pbrm1/Xbp1/Pcna/Cebpa/Stag2/Nr3c1/Mllt6/Actn4/Tcf4/Sirt1/Kdm5a/Crtc2/Lemd3/Ppp2r3d/Smarca5/Tle4/Jdp2/Ikzf5/Brd2/Pou2f1/Bcl6/Kdm3a/Nup153/Rela/App/Atrx/Ogt/Dhx9/Rnf4/Mbtd1/Suz12/Cks2/Nfatc3/Foxo1/Eed/Wac/Prdm1/Kmt5b/Pwwp2a/Nr1h3/Sfpq/Glyr1/Sbno1/Elk4/Wdr82…
BP	GO:0055082	cellular chemical homeostasis	288	0.382014	1.637	0.00139082	0.0203959	0.0145473	734	tags=24%, list=13%, signal=22%	Spp1/Il1b/Sod1/Ccl3/Atp2b1/Hmox1/Cxcl2/Tra2b/Cxcr4/Herpud1/Atp1b3/Atf4/Hk2/Sgk1/Ppp2ca/Ccrl2/Ddit3/Hif1a/Mafg/Tcirg1/Fpr2/Cd36/Tgm2/Chd7/Rab20/Sppl3/Cd24a/Got1/Pim3/Tbxas1/C5ar1/Abl2/Grk2/Atp6ap2/Atp13a3/Ptger4/Tcf7l2/Cxcl10/Klf7/Gnb1/Icam1/Ubash3b/Atp13a2/Xbp1/Nr1d1/Aplp2/P2rx4/Fth1/Il1a/Hexb/Frrs1/Lrp1/Ptprc/Gna13/Sirt1/Pik3r1/Stx4a/Atp6v1a/Ibtk/Atp1a1/Cx3cr1/Nptn/Bola2/Igf1r/App/Anxa7/Tfrc/Ogt…
BP	GO:1901214	regulation of neuron death	169	0.404856	1.63684	0.00144509	0.0203959	0.0145473	944	tags=27%, list=17%, signal=23%	Egr1/Tnf/Il1b/Sod1/Lgmn/Ccl3/Jun/Slc7a11/Mcl1/Bcl2l11/Hmox1/Atf4/Picalm/Ddit3/Hif1a/Nr4a2/Il10/Pmaip1/Adam8/Sod2/C5ar1/Axl/Trem2/Rock1/Nr4a3/Map2k7/Lrp1/Vegfa/Nr3c1/Sirt1/Adora2a/Sorl1/Cx3cr1/App/Cbl/Xiap/Tnfrsf1b/Ambra1/Alkbh1/Egln1/Psen1/Hipk2/Ccl2/Bcl2l1/Kdm2b/Fbxw7
MF	GO:0019900	kinase binding	396	0.370504	1.6358	0.00133511	0.0203959	0.0145473	1195	tags=31%, list=21%, signal=26%	Tnfaip3/Ptafr/Cd44/Bcl2l11/Hes1/Marcks/Hsp90aa1/Map2k3/Cdk9/Atf4/Hnrnpa0/Sgk1/Spag9/Ppp2ca/Gadd45a/Hif1a/Dusp2/Iqgap1/Irs2/Tgif1/Wnk1/Lmnb1/Dusp16/Sdc4/Sirpa/Mapkapk2/Ap2a2/Srsf5/Sqstm1/Ccnd2/Ppp1r15a/Ptprj/Grb2/Chil3/Cd24a/Rictor/Trib1/Tollip/Dazap2/Trem2/Tnip1/Tcf7l2/Rbbp6/Cltc/Ezr/Eif3a/Syk/Mical1/Nr4a3/Cab39/Pten/Per1/Map2k7/Naip5/Nme1/Xbp1/Pcna/Cebpa/Tob1/Nr3c1/Rhoc/Ptprc/Sirt1/Ulk1/Pik3r1/T…
BP	GO:0051172	negative regulation of nitrogen compound metabolic process	922	0.351039	1.63449	0.00114811	0.0203959	0.0145473	1358	tags=34%, list=24%, signal=31%	Ier3/Tnfaip3/Egr1/Tnf/Klf10/Il1b/Irf2bp2/Basp1/Skil/Zc3h12a/Bhlhe40/Cd44/Fus/Jun/Gadd45b/Hes1/Ets2/Tra2b/Rpl10/Azin1/Herpud1/Jarid2/Cdk9/Atf4/Picalm/Id2/Cflar/Hnrnpa0/Plk3/Jund/Ddx3x/Ppp2ca/Gadd45a/Fnip1/Ddit3/Purb/Mdm2/Hif1a/Cstb/Nr4a2/Mxd1/Srsf6/Il1r2/Rgs2/Tgif1/Gla/Il10/Dusp16/Rbpj/Sirpa/Sdcbp/Cd36/Mapkapk2/Cnot1/Flcn/Hspa1a/Zeb2/Usp25/Hexim1/Klf11/Hnrnpc/Sqstm1/N4bp1/Rpl5/Ppp1r15a/Ptprj/Kmt5a…
BP	GO:0001934	positive regulation of protein phosphorylation	270	0.383309	1.63306	0.00138122	0.0203959	0.0145473	972	tags=29%, list=17%, signal=25%	Egr1/Tnf/Pim1/Il1b/Malt1/Cd44/Hes1/Marcks/Hsp90aa1/Cxcr4/Map2k3/Cdk9/Il1rn/Ddx3x/Ppp2ca/Fnip1/Chil1/Iqgap1/Sdc4/Sdcbp/Cd36/Tab2/Mob1a/Flcn/Zeb2/Sqstm1/Ccnd2/Ppp1r15a/Ptprj/Cd24a/Rictor/Il6ra/Adam8/Itga5/Dazap2/Trem2/Zfp91/Grk3/Ptger4/Osm/Icam1/Adam17/Syk/Slk/Cab39/Map2k7/Xbp1/Osbpl8/Vegfa/Ptprc/Sirt1/Ripk1/Pik3r1/Ptgs2/Cx3cr1/Nptn/Fgd4/App/Tgfbr1/Pik3r5/Tfrc/Ogt/Fxr1/Slc11a1/Wdfy2/Rock2/Prkcd/Cd8…
BP	GO:0099177	regulation of trans-synaptic signaling	132	0.419716	1.63281	0.00149925	0.0203959	0.0145473	1452	tags=40%, list=26%, signal=30%	Egr1/Tnf/Il1b/Lgmn/Slc7a11/Atf4/Cyth1/Ptprs/Plk2/Sqstm1/Grk2/Ptger4/Vps18/Pten/Baiap2/Hnrnpk/Nr3c1/Adora2a/Ptgs2/Stx4a/Eif4e/Cx3cr1/Zzef1/Nisch/Nptn/Slc6a6/App/Atp2a2/Egln1/Psen1/Ccl2/Eif4ebp2/Ppp3ca/Rab11a/Bcl2l1/Abr/Atad1/Zdhhc3/Zmynd8/Pxk/Sipa1l1/Psen2/Ptpra/Braf/Adrb2/P2rx7/Gsk3b/Kif5b/Mapk1/Ythdf1/Ccr2/Pirb/Paip2
BP	GO:0051402	neuron apoptotic process	137	0.418536	1.63277	0.00151976	0.0203959	0.0145473	944	tags=29%, list=17%, signal=25%	Egr1/Tnf/Il1b/Sod1/Lgmn/Ccl3/Jun/Mcl1/Bcl2l11/Hmox1/Atf4/Ddit3/Hif1a/Nr4a2/Il10/Pmaip1/Adam8/Sod2/C5ar1/Axl/Trem2/Rock1/Nr4a3/Map2k7/Lrp1/Vegfa/Nr3c1/Sirt1/Adora2a/Cx3cr1/App/Xiap/Ambra1/Alkbh1/Psen1/Hipk2/Ccl2/Bcl2l1/Kdm2b/Fbxw7
BP	GO:0016055	Wnt signaling pathway	145	0.413465	1.6324	0.00149925	0.0203959	0.0145473	1352	tags=37%, list=24%, signal=29%	Tlr2/Tnfaip3/Egr1/Cd44/Ddx3x/Ddit3/Wnk1/Rbpj/Zeb2/G3bp1/Nfkb1/Tle3/Abl2/Gnaq/Atp6ap2/Tcf7l2/Kpna1/Klf4/Vcp/Csnk1a1/Zranb1/Ext1/Pten/Rapgef1/Lrp1/Hbp1/Cul3/Tle4/Tbl1xr1/Rps12/App/Xiap/Zfp703/Csnk1g2/Foxo1/Ppm1a/Psen1/Rnf220/Lats2/Otulin/Usp34/Csnk2a2/Cdc73/Rnf146/Ube2b/Cdk14/Dapk3/Usp47/Foxo3/Csnk1e/Grk5/Gsk3b/Ctnnb1/Mbd2
BP	GO:0198738	cell-cell signaling by wnt	145	0.413465	1.6324	0.00149925	0.0203959	0.0145473	1352	tags=37%, list=24%, signal=29%	Tlr2/Tnfaip3/Egr1/Cd44/Ddx3x/Ddit3/Wnk1/Rbpj/Zeb2/G3bp1/Nfkb1/Tle3/Abl2/Gnaq/Atp6ap2/Tcf7l2/Kpna1/Klf4/Vcp/Csnk1a1/Zranb1/Ext1/Pten/Rapgef1/Lrp1/Hbp1/Cul3/Tle4/Tbl1xr1/Rps12/App/Xiap/Zfp703/Csnk1g2/Foxo1/Ppm1a/Psen1/Rnf220/Lats2/Otulin/Usp34/Csnk2a2/Cdc73/Rnf146/Ube2b/Cdk14/Dapk3/Usp47/Foxo3/Csnk1e/Grk5/Gsk3b/Ctnnb1/Mbd2
BP	GO:0031344	regulation of cell projection organization	251	0.386275	1.63089	0.00137931	0.0203959	0.0145473	917	tags=29%, list=16%, signal=25%	S100a9/Hspa5/Fn1/Skil/Cd44/Hes1/Marcks/Ehd1/Picalm/Ifrd1/Cflar/Sgk1/Rab8b/Mdm2/Iqgap1/Ist1/Rgs2/Ptprs/Arap1/Zeb2/Rap1gap2/Cd24a/Nfe2l2/Trem2/Abl2/Scarb2/Neu1/Ezr/Klf4/Icam1/Adam17/Katna1/Qk/Pten/Plxnb2/Nme1/Rapgef1/Baiap2/Hnrnpk/Lrp1/Vegfa/Cdc42ep2/Sirt1/Ulk1/Pik3r1/Rcc2/Prkcsh/Atf1/Pafah1b1/Nptn/Arsb/Plxnd1/Ddx56/Igf1r/App/Tgfbr1/Camk1d/Fxr1/Cers2/Prkcd/Rab21/Mbp/Xylt1/Ndel1/Actr2/Psen1/Clip1/Pp…
BP	GO:0080134	regulation of response to stress	600	0.35843	1.63083	0.0012285	0.0203959	0.0145473	967	tags=27%, list=17%, signal=25%	S100a9/S100a8/Tlr2/Arg1/Nfkbiz/Ier3/Tnfaip3/Tnf/Il1b/Sod1/Ccl3/Nlrp3/Skil/Zc3h12a/Cd44/Fus/Gadd45b/Slc7a11/Mcl1/Acod1/Nfkbia/Hsp90aa1/Cxcr4/Lpl/Herpud1/Cdk9/Atf4/Lmna/Gadd45a/Slc38a2/Mdm2/Hif1a/Psmb4/Srsf6/Il10/Lmnb1/Dusp16/Ptprs/Sirpa/Cd36/Zc3hav1/Tbk1/Map4k4/Usp25/Arfgef1/Hexim1/N4bp1/Pmaip1/Ppp1r15a/Kmt5a/Cd24a/Rictor/Adam8/Nfkb1/Ier5/Sod2/Nfe2l2/Traf1/Ikbke/Trem2/Tnip1/Casp4/Trip12/Ptger4/Osm…
BP	GO:2000145	regulation of cell motility	370	0.371666	1.63067	0.00133869	0.0203959	0.0145473	752	tags=25%, list=13%, signal=23%	Hspa5/Tlr2/Fn1/Ptafr/Egr1/Tnf/Il1b/Lgmn/Zc3h12a/Jun/Hmox1/Cxcr4/Map2k3/Il1rn/Lmna/Spag9/Cxcl14/Gadd45a/Cd63/Mdm2/Hif1a/Iqgap1/Irs2/Wnk1/Spata13/Sdc4/Plk2/Sdcbp/Flcn/Map4k4/Mmp14/Ptprj/Sdc3/Adam8/Sod2/Nfe2l2/Itga5/Trib1/C5ar1/Trem2/Ptger4/Cxcl10/Klf4/Icam1/Adam17/Emilin2/Rock1/Slk/Nr4a3/Pten/Plxnb2/Adam15/Cxcl16/Xbp1/Sun2/P2rx4/Il1a/Cbll1/Osbpl8/Lrp1/Ago2/Vegfa/Rhoc/Ptprc/Gna13/Trp53inp1/Anxa3/Act…
BP	GO:0040012	regulation of locomotion	380	0.370475	1.63003	0.0013369	0.0203959	0.0145473	769	tags=25%, list=14%, signal=23%	Hspa5/Tlr2/Fn1/Ptafr/Egr1/Tnf/Il1b/Lgmn/Zc3h12a/Jun/Hmox1/Cxcr4/Map2k3/Il1rn/Lmna/Spag9/Cxcl14/Gadd45a/Cd63/Mdm2/Hif1a/Iqgap1/Irs2/Wnk1/Spata13/Sdc4/Plk2/Sdcbp/Flcn/Map4k4/Mmp14/Ptprj/Sdc3/Adam8/Sod2/Nfe2l2/Itga5/Trib1/C5ar1/Trem2/Ptger4/Cxcl10/Klf4/Icam1/Adam17/Emilin2/Rock1/Slk/Nr4a3/Pten/Plxnb2/Adam15/Cxcl16/Xbp1/Sun2/P2rx4/Il1a/Cbll1/Osbpl8/Lrp1/Ago2/Vegfa/Rhoc/Ptprc/Gna13/Trp53inp1/Anxa3/Act…
BP	GO:0010562	positive regulation of phosphorus metabolic process	330	0.376259	1.62891	0.0013624	0.0203959	0.0145473	1084	tags=30%, list=19%, signal=25%	Ptafr/Egr1/Tnf/Pim1/Il1b/Malt1/Cd44/Hes1/Marcks/Hsp90aa1/Cxcr4/Map2k3/Cdk9/Il1rn/Ddx3x/Ppp2ca/Fnip1/Chil1/Iqgap1/Sdc4/Sdcbp/Cd36/Tab2/Mob1a/Flcn/Zeb2/Sqstm1/Rpl5/Ccnd2/Sppl3/Ppp1r15a/Ptprj/Cd24a/Rictor/Il6ra/Adam8/Itga5/Dazap2/Axl/Trem2/Zfp91/Grk3/Ptger4/Osm/Icam1/Adam17/Vcp/Syk/Rock1/Slk/Cab39/Map2k7/Xbp1/Ppp1r15b/Osbpl8/Vegfa/Ptprc/Sirt1/Ripk1/Pik3r1/Ptgs2/Cx3cr1/Nptn/Igf1r/Fgd4/App/Tgfbr1/Pik3…
BP	GO:0045937	positive regulation of phosphate metabolic process	330	0.376259	1.62891	0.0013624	0.0203959	0.0145473	1084	tags=30%, list=19%, signal=25%	Ptafr/Egr1/Tnf/Pim1/Il1b/Malt1/Cd44/Hes1/Marcks/Hsp90aa1/Cxcr4/Map2k3/Cdk9/Il1rn/Ddx3x/Ppp2ca/Fnip1/Chil1/Iqgap1/Sdc4/Sdcbp/Cd36/Tab2/Mob1a/Flcn/Zeb2/Sqstm1/Rpl5/Ccnd2/Sppl3/Ppp1r15a/Ptprj/Cd24a/Rictor/Il6ra/Adam8/Itga5/Dazap2/Axl/Trem2/Zfp91/Grk3/Ptger4/Osm/Icam1/Adam17/Vcp/Syk/Rock1/Slk/Cab39/Map2k7/Xbp1/Ppp1r15b/Osbpl8/Vegfa/Ptprc/Sirt1/Ripk1/Pik3r1/Ptgs2/Cx3cr1/Nptn/Igf1r/Fgd4/App/Tgfbr1/Pik3…
BP	GO:0030097	hemopoiesis	438	0.366779	1.62825	0.00130378	0.0203959	0.0145473	759	tags=22%, list=14%, signal=21%	Tlr2/Nfkbiz/Tnfaip3/Clec4e/Egr1/Tnf/Klf10/Pim1/Il1b/Irf2bp2/Ccl3/Nlrp3/Malt1/Zc3h12a/Cd44/Nfkbid/Jun/Nfkbia/Hes1/Hsp90aa1/Junb/Mafb/Atf4/Picalm/Id2/Fnip1/Hif1a/Fam20c/Tob2/Tcirg1/Il10/Rbpj/Sgpl1/Sirpa/Lfng/Arih2/Flcn/Hspa1a/Chd7/Ap2a2/Mmp14/Ptprj/Cd24a/Il6ra/Adam8/Notch2/Sod2/Nfe2l2/Trib1/Axl/Trem2/Pilrb1/Il4ra/Abl2/Cd83/Ptger4/Clec4d/Itpkb/Smad7/Cdk6/Laptm5/Klf4/Adam17/Ubash3b/Syk/Ext1/Klf13/Nme…
MF	GO:0061629	RNA polymerase II-specific DNA-binding transcription factor binding	201	0.395106	1.62722	0.00144718	0.0203959	0.0145473	1502	tags=37%, list=27%, signal=28%	Bhlhe40/Nfkbid/Fus/Jun/Nfkbia/Hes1/Ets2/Atf4/Ifrd1/Id2/Jund/Ddit3/Hif1a/Nr4a2/Tob2/Rbpj/Cnot1/Notch2/Nfe2l2/Crebbp/Trib1/Nrip1/Trip12/Mef2d/Tcf7l2/Med13/Klf4/Ddx5/Nr4a3/Xbp1/Pcna/Cebpa/Actn4/Sirt1/Pik3r1/Mtdh/Kdm3a/Wwp2/Rela/Dhx9/Rnf4/Tmf1/Nr1h3/Hipk2/Bud31/Gtf2h1/Trp53bp2/Ep300/Calr/Bcl10/Ctdp1/Thrap3/Nr4a1/Med1/Arid5a/Akap8/Foxp1/Taf7/Nrbf2/Uhrf2/Gsk3b/Ctnnb1/Med4/Dot1l/Nsd1/Kdm5c/Brd8/Kat6a/Ma…
BP	GO:0044093	positive regulation of molecular function	631	0.357427	1.62702	0.00123305	0.0203959	0.0145473	965	tags=25%, list=17%, signal=23%	S100a9/S100a8/Tlr2/Ptafr/Egr1/Tnf/Pim1/Il1b/Sod1/Lgmn/Ccl3/Nlrp3/Malt1/Ctsd/Bcl2l11/Rgs1/Hes1/Marcks/Hsp90aa1/Map2k3/Atp1b3/Snx18/Cdk9/Picalm/Ifrd1/Ccl9/Cflar/Il1rn/Ddx3x/Ppp2ca/Ddit3/Rasgef1b/Hif1a/Chil1/Iqgap1/Nr4a2/Ccl4/Il10/Wnk1/Eif5/Sdc4/Arap1/Plk2/Trim25/Cd36/Tab2/Zc3hav1/Lfng/Flcn/Hspa1a/Zeb2/Map4k4/Rpl5/Pmaip1/Rap1gap2/Ccnd2/Sppl3/Ppp1r15a/Cd24a/Btg1/Il6ra/Adam8/Crebbp/Traf1/Trib1/Ikbke/D…
BP	GO:0051336	regulation of hydrolase activity	397	0.368444	1.62564	0.0013369	0.0203959	0.0145473	822	tags=23%, list=15%, signal=22%	S100a9/S100a8/Ptafr/Tnf/Sod1/Lgmn/Ccl3/Nlrp3/Malt1/Cd44/Ctsd/Bcl2l11/Rgs1/Marcks/Herpud1/Snx18/Picalm/Ccl9/Cflar/Ddx3x/Hsp90b1/Ppp2ca/Fnip1/Rasgef1b/Mdm2/Iqgap1/Cstb/Ccl4/Rgs2/Wnk1/Eif5/Arap1/Flcn/Map4k4/Arfgef1/Rpl5/Pmaip1/Rap1gap2/Ppp1r15a/Rictor/Abl2/Grk2/Gnaq/Scarb2/Dnajb6/Laptm5/Klf4/Icam1/Vcp/Syk/Mical1/Rock1/Tbc1d15/Ppp6r1/Atp13a2/Naip5/Plxnb2/Rapgef1/Ppp1r15b/Ralgds/Pcna/Lrp1/Vegfa/Rhoc/P…
BP	GO:0019221	cytokine-mediated signaling pathway	185	0.399013	1.62524	0.00146628	0.0203959	0.0145473	685	tags=28%, list=12%, signal=25%	Arg1/Egr1/Tnf/Il1b/Ccl3/Klf6/Nfkbia/Cxcl2/Cxcr4/Ccl9/Il1rn/Hif1a/Ifitm1/Ccl4/Il1r2/Wnk1/Tbk1/Hspa1a/Usp25/Cd24a/Il6ra/Ifnar1/Traf1/Tollip/Ikbke/Axl/Trem2/Il4ra/Osm/Cxcl10/Laptm5/Adam17/Syk/Ext1/Spata2/Ugcg/Crebrf/Naip5/Il1a/Lifr/Cebpa/Ptprc/Actn4/Csf3r/Sirt1/Ripk1/Cdip1/Ythdf3/Cx3cr1/Pafah1b1/Rela
BP	GO:0006874	cellular calcium ion homeostasis	143	0.411399	1.62362	0.00149701	0.0203959	0.0145473	734	tags=26%, list=13%, signal=23%	Spp1/Il1b/Ccl3/Atp2b1/Cxcl2/Cxcr4/Herpud1/Atf4/Ccrl2/Ddit3/Tcirg1/Fpr2/Cd36/Tgm2/Chd7/Sppl3/Cd24a/Got1/C5ar1/Abl2/Atp13a3/Ptger4/Cxcl10/Gnb1/Ubash3b/Atp13a2/P2rx4/Hexb/Lrp1/Ptprc/Gna13/Ibtk/Cx3cr1/Nptn/App/Anxa7/Atp2a2
BP	GO:0043085	positive regulation of catalytic activity	457	0.36371	1.62274	0.00129199	0.0203959	0.0145473	965	tags=26%, list=17%, signal=23%	S100a9/S100a8/Ptafr/Egr1/Tnf/Pim1/Il1b/Sod1/Lgmn/Ccl3/Nlrp3/Malt1/Ctsd/Bcl2l11/Rgs1/Marcks/Hsp90aa1/Map2k3/Snx18/Picalm/Ccl9/Cflar/Il1rn/Ddx3x/Ppp2ca/Rasgef1b/Chil1/Iqgap1/Nr4a2/Ccl4/Eif5/Sdc4/Arap1/Tab2/Flcn/Zeb2/Map4k4/Rpl5/Pmaip1/Rap1gap2/Ccnd2/Ppp1r15a/Cd24a/Btg1/Il6ra/Adam8/Trib1/Dazap2/Axl/Trem2/Abl2/Zfp91/Gnaq/Laptm5/Klf4/Icam1/Adam17/Vcp/Syk/Rock1/Tbc1d15/Cab39/Pten/Map2k7/Rapgef1/Ppp1r15…
BP	GO:1903706	regulation of hemopoiesis	181	0.400101	1.622	0.0014881	0.0203959	0.0145473	759	tags=27%, list=14%, signal=24%	Nfkbiz/Tnf/Klf10/Ccl3/Nlrp3/Malt1/Zc3h12a/Cd44/Nfkbid/Jun/Nfkbia/Hsp90aa1/Mafb/Id2/Hif1a/Tob2/Il10/Hspa1a/Mmp14/Cd24a/Adam8/Notch2/Trib1/Axl/Trem2/Pilrb1/Il4ra/Cd83/Itpkb/Smad7/Cdk6/Ubash3b/Syk/Klf13/Nme1/Xbp1/Ptprc/Csf3r/Ripk1/Pik3r1/Ninj1/Bcl6/Hspa9/Zfp36l1/Kat7/Ambra1/Runx3/Zbtb1
BP	GO:0061061	muscle structure development	239	0.386964	1.6219	0.00141243	0.0203959	0.0145473	839	tags=24%, list=15%, signal=22%	Egr1/Tnf/Kdm6b/Skil/Hes1/Ehd1/Cdk9/Maff/Ifrd1/Ccl9/Id2/Cflar/Lmna/Spag9/Cxcl14/Ddit3/Mdm2/Rgs2/Rbpj/Cd53/Chd7/Mmp14/Btg1/Sod2/Il4ra/Mef2d/Tcf7l2/Cxcl10/Smad7/Ddx5/Qk/Nr1d2/Pbrm1/Xbp1/Id3/Vegfa/Nr3c1/Pdlim7/Actn4/Plec/Sirt1/Lemd3/Pik3r1/Usp19/Ninj1/Rora/Piezo1/Tgfbr1/Zfp36l1/Fxr1/Atp2a2/Ddx39b/Mbnl1/Pdcd4/Nfatc3/Egln1/Kmt5b/Maml1
BP	GO:0008285	negative regulation of cell population proliferation	264	0.382352	1.62169	0.00138313	0.0203959	0.0145473	871	tags=27%, list=16%, signal=23%	Tlr2/Arg1/Tnfaip3/Tnf/Il1b/Cd44/Jun/Hes1/Hmox1/Jarid2/Lmna/Fnip1/Tob2/Slfn2/Tgif1/Il10/Rbpj/Sdc4/Flcn/Hspa1a/Klf11/Pmaip1/Ppp1r15a/Ptprj/Cd24a/Btg1/Sod2/Trib1/Trem2/Ndrg1/Peli1/Smad7/Cdk6/Laptm5/Klf4/Etv3/Klf13/Arg2/Pten/Pbrm1/Rapgef1/Ppp2r5c/Fth1/Il1a/Klf9/Rassf5/Cebpa/Tob1/Gna13/Trp53inp1/B4galt1/Ulk1/Ppp2r3d/Pik3r1/Adora2a/Ptgs2/Cd274/Bcl6/App/Tgfbr1/Ambra1/Krit1/Runx3/Cers2/Pdcd4/Btg3/Cd86/Pr…
MF	GO:0140297	DNA-binding transcription factor binding	273	0.380638	1.62104	0.00139665	0.0203959	0.0145473	1503	tags=38%, list=27%, signal=29%	Nlrp3/Bhlhe40/Nfkbid/Fus/Jun/Nfkbia/Hes1/Ets2/Atf4/Ifrd1/Id2/Jund/Ddit3/Purb/Hif1a/Nr4a2/Tob2/Rbpj/Cnot1/Notch2/Nfe2l2/Crebbp/Trib1/Nrip1/Trip12/Mef2d/Ncl/Tcf7l2/Med13/Klf4/Ddx5/Nr4a3/Per1/Xbp1/Id3/Pcna/Cebpa/Actn4/Tcf4/Sirt1/Usf2/Crtc2/Pik3r1/Mtdh/Tle4/Eif4e/Bcl6/Kdm3a/Wwp2/Rela/Dhx9/Zfp703/Naaa/Rnf4/Pias1/Tmf1/Nr1h3/Hipk2/Cnot7/Bud31/Satb1/Gtf2h1/Trp53bp2/Ep300/Lmo4/Hmgb2/Calr/Cbx3/Runx2/Bcl2/B…
MF	GO:0003677	DNA binding	701	0.351757	1.6205	0.00118203	0.0203959	0.0145473	1533	tags=37%, list=28%, signal=31%	Tnfaip3/Egr1/Tnf/Klf10/Klf6/Kdm6b/Nlrp3/Basp1/Skil/Zc3h12a/Bhlhe40/Fosb/Jun/Hes1/Ets2/Junb/Jarid2/Cdk9/Mafb/Maff/Atf4/Jund/Ddx3x/Ddit3/Purb/Hif1a/Mafg/Nr4a2/Mxd1/Tgif1/Lmnb1/Rbpj/Spty2d1/Jmjd1c/Rel/Zeb2/Chd7/Zfp655/G3bp1/Klf11/Safb2/Litaf/Hnrnpdl/Fosl2/Nfkb1/Arid1b/Sod2/Nfe2l2/Crebbp/Sde2/Nrip1/Dnajb6/Gatad2b/Mef2d/Ncl/Top1/Tcf7l2/Klf7/Cers6/Nfat5/Smad7/Klf4/Etv3/Klf13/Rybp/Nr4a3/Ell/Maf/Crebrf/S…
BP	GO:0009991	response to extracellular stimulus	154	0.406285	1.62037	0.0014881	0.0203959	0.0145473	1332	tags=38%, list=24%, signal=29%	Hspa5/Spp1/Klf10/Pim1/Sod1/Zc3h12a/Jun/Lpl/Atf4/Fnip1/Ddit3/Nr4a2/Flcn/Lamp2/Pmaip1/Impact/Sod2/Nfe2l2/Axl/Tcf7l2/Gatm/Tmem135/Noct/Xbp1/Ptprc/Plec/Sirt1/Usf2/Ulk1/Itga4/Sorl1/Ifi207/Tbl1xr1/Arsb/Tfrc/Foxo1/Slc2a1/Tnrc6a/Wdr45b/Ireb2/Atg14/Xpr1/Runx2/Mapk8/Bcl2/Srebf1/Atn1/Larp1/Bcl10/Med1/Map3k5/Pik3c2a/Adrb2/Rragc/Mapk3/Foxo3/P2rx7/Ifi204
BP	GO:0042592	homeostatic process	659	0.353363	1.6196	0.00119904	0.0203959	0.0145473	952	tags=25%, list=17%, signal=24%	Spp1/Tnfaip3/Egr1/Tnf/Il1b/Sod1/Ccl3/Atp2b1/Kdm6b/Skil/Cd44/Slc7a11/Bcl2l11/Hmox1/Cxcl2/Tra2b/Ehd1/Cxcr4/Lpl/Herpud1/Atp1b3/Mafb/Atf4/Picalm/Id2/Il1rn/Hk2/Sgk1/Ddx3x/Ppp2ca/Ccrl2/Ddit3/Hif1a/Mafg/Tcirg1/Fpr2/Wnk1/Rbpj/Cd36/Tgm2/Txnrd1/Flcn/Hspa1a/Lamp2/Chd7/Rab20/Sqstm1/Gls/Pmaip1/Sppl3/Ptprj/Cd24a/Got1/Pim3/Adam8/Sod2/Nfe2l2/Tbxas1/C5ar1/Axl/Trem2/Tle3/Il4ra/Abl2/Grk2/Atp6ap2/Atp13a3/Ptger4/Tcf7…
BP	GO:0065009	regulation of molecular function	989	0.346829	1.61956	0.0011325	0.0203959	0.0145473	882	tags=23%, list=16%, signal=23%	S100a9/S100a8/Ccnl1/Tlr2/Tnfaip3/Ptafr/Egr1/Tnf/Pim1/Il1b/Sod1/Lgmn/Ccl3/Nlrp3/Malt1/Zc3h12a/Bhlhe40/Cd44/Nfkbid/Jun/Gadd45b/Ctsd/Acod1/Bcl2l11/Rgs1/Nfkbia/Hes1/Hmox1/Marcks/Hsp90aa1/Herpud1/Map2k3/Atp1b3/Snx18/Cdk9/Picalm/Ifrd1/Ccl9/Id2/Cflar/Il1rn/Ddx3x/Hsp90b1/Ppp2ca/Gadd45a/Fnip1/Ddit3/Rasgef1b/Mdm2/Hif1a/Chil1/Iqgap1/Cstb/Nr4a2/Ccl4/Irs2/Rgs2/Gla/Il10/Wnk1/Dusp16/Eif5/Sdc4/Arap1/Plk2/Trim25/…
BP	GO:0042327	positive regulation of phosphorylation	293	0.376852	1.61703	0.00139276	0.0203959	0.0145473	1313	tags=36%, list=24%, signal=29%	Egr1/Tnf/Pim1/Il1b/Malt1/Cd44/Hes1/Marcks/Hsp90aa1/Cxcr4/Map2k3/Cdk9/Il1rn/Ddx3x/Ppp2ca/Fnip1/Chil1/Iqgap1/Sdc4/Sdcbp/Cd36/Tab2/Mob1a/Flcn/Zeb2/Sqstm1/Ccnd2/Ppp1r15a/Ptprj/Cd24a/Rictor/Il6ra/Adam8/Itga5/Dazap2/Axl/Trem2/Zfp91/Grk3/Ptger4/Osm/Icam1/Adam17/Syk/Slk/Cab39/Map2k7/Xbp1/Osbpl8/Vegfa/Ptprc/Sirt1/Ripk1/Pik3r1/Ptgs2/Cx3cr1/Nptn/Igf1r/Fgd4/App/Tgfbr1/Pik3r5/Tfrc/Ogt/Fxr1/Slc11a1/Ambra1/Wdfy…
BP	GO:0006915	apoptotic process	848	0.347756	1.61668	0.00115075	0.0203959	0.0145473	787	tags=22%, list=14%, signal=22%	S100a9/S100a8/Hspa5/Spp1/Fn1/Ier3/Tnfaip3/Egr1/Tnf/Pim1/Il1b/Sod1/Lgmn/Ccl3/Malt1/Skil/Zc3h12a/Cd44/Nfkbid/Jun/Gadd45b/Slc7a11/Mcl1/Ctsd/Bcl2l11/Hmox1/Marcks/Hsp90aa1/Rpl10/Herpud1/Sgms1/Atf4/Cflar/Il1rn/Plk3/Hk2/Birc3/Sgk1/Lmna/Ddx3x/Ppp2ca/Gadd45a/Fnip1/Ddit3/Mdm2/Hif1a/Chil1/Nr4a2/Stk40/Irs2/Tcirg1/Srsf6/Plekho2/Il10/Sgpl1/Plk2/Tgm2/Tmbim1/Flcn/Hspa1a/Map4k4/Klf11/Sqstm1/Rps29/Pmaip1/Ccnd2/Ppp…
BP	GO:0030003	cellular cation homeostasis	224	0.386785	1.61507	0.00140449	0.0203959	0.0145473	928	tags=28%, list=17%, signal=24%	Spp1/Il1b/Sod1/Ccl3/Atp2b1/Hmox1/Cxcl2/Cxcr4/Herpud1/Atp1b3/Atf4/Sgk1/Ccrl2/Ddit3/Hif1a/Mafg/Tcirg1/Fpr2/Cd36/Tgm2/Chd7/Rab20/Sppl3/Cd24a/Got1/C5ar1/Abl2/Atp6ap2/Atp13a3/Ptger4/Cxcl10/Gnb1/Ubash3b/Atp13a2/Aplp2/P2rx4/Fth1/Il1a/Hexb/Frrs1/Lrp1/Ptprc/Gna13/Atp6v1a/Ibtk/Atp1a1/Cx3cr1/Nptn/Bola2/App/Anxa7/Tfrc/Slc11a1/Atp2a2/Gm6377/Egln1/Psen1/Slc8b1/Ccl2/Trpm7/Pacs2/Ireb2
BP	GO:0009314	response to radiation	152	0.405644	1.61415	0.0015015	0.0203959	0.0145473	996	tags=30%, list=18%, signal=25%	Egr1/Bhlhe40/Jun/Slc7a11/Id2/Plk3/Sgk1/Gadd45a/Mdm2/Hif1a/Fbxl3/N4bp1/Pmaip1/Ccnd2/Grb2/Impact/Sod2/Crebbp/Sde2/Abl2/Gnb1/Ext1/Per1/Map2k7/Pcna/Ptprc/Cop1/Trp53inp1/Sirt1/Cops9/Pik3r1/Ifi207/Zzef1/Nptn/Rela/App/Zbtb1/Rnf4/Prkcd/Tlk2/Bcl2l1/Fbxw7/Abca7/Trp53bp2/Ep300
BP	GO:0120035	regulation of plasma membrane bounded cell projection organization	249	0.382308	1.61279	0.00137552	0.0203959	0.0145473	917	tags=29%, list=16%, signal=25%	S100a9/Hspa5/Fn1/Skil/Cd44/Hes1/Marcks/Ehd1/Picalm/Ifrd1/Cflar/Sgk1/Mdm2/Iqgap1/Ist1/Rgs2/Ptprs/Arap1/Zeb2/Rap1gap2/Cd24a/Nfe2l2/Trem2/Abl2/Scarb2/Neu1/Ezr/Klf4/Icam1/Adam17/Katna1/Qk/Pten/Plxnb2/Nme1/Rapgef1/Baiap2/Hnrnpk/Lrp1/Vegfa/Cdc42ep2/Sirt1/Ulk1/Pik3r1/Rcc2/Prkcsh/Atf1/Pafah1b1/Nptn/Arsb/Plxnd1/Ddx56/Igf1r/App/Tgfbr1/Camk1d/Fxr1/Cers2/Prkcd/Rab21/Mbp/Xylt1/Ndel1/Actr2/Psen1/Clip1/Ppp3ca/R…
BP	GO:0051130	positive regulation of cellular component organization	472	0.361008	1.61277	0.00128205	0.0203959	0.0145473	1066	tags=28%, list=19%, signal=25%	S100a9/Hspa5/Fn1/Tnf/Il1b/Skil/Bcl2l11/Marcks/Hsp90aa1/Ehd1/Snx18/Picalm/Cflar/Sgk1/Ddx3x/Fnip1/Rab8b/Cd63/Hif1a/Iqgap1/Ist1/Rgs2/Sdc4/Cd53/Arap1/Sdcbp/Cd36/Gda/Cnot1/Hspa1a/Zeb2/Map4k4/G3bp1/Gnl3/Plekhm2/Pmaip1/Ppp1r15a/Ptprj/Grb2/Cd24a/Rictor/Nfe2l2/Axl/Trem2/Il4ra/Abl2/Cd14/Scarb2/Neu1/Icam1/Adam17/Vcp/Syk/Rock1/Qk/Map2k7/Plxnb2/Nme1/Pan3/Rapgef1/Il1a/Cbll1/Baiap2/Hnrnpk/Pdcd6ip/Lrp1/Vegfa/Cdc…
BP	GO:0071345	cellular response to cytokine stimulus	375	0.366894	1.61251	0.00133333	0.0203959	0.0145473	713	tags=25%, list=13%, signal=24%	Hspa5/Spp1/Tlr2/Arg1/Fn1/Egr1/Tnf/Il1b/Ccl3/Klf6/Zc3h12a/Acod1/Nfkbia/Cxcl2/Cxcr4/Jarid2/Cdk9/Ccl9/Il1rn/Hk2/Birc3/Hif1a/Ifitm1/Ccl4/Tcirg1/Il1r2/Wnk1/Hnrnph1/Sirpa/Trim25/Tbk1/Hspa1a/Usp25/Rab20/Birc2/Cd24a/Il6ra/Nfkb1/Nfe2l2/Srsf7/Ifnar1/Traf1/Tollip/Ikbke/Axl/Trem2/Il4ra/Grk2/Ncl/Osm/Mat2a/Cxcl10/Nfat5/Smad7/Laptm5/Klf4/Icam1/Adam17/Syk/Ext1/Etv3/Spata2/Eif4a2/Ugcg/Crebrf/Map2k7/Naip5/Xbp1/Nr1…
BP	GO:0006873	cellular ion homeostasis	228	0.385184	1.61038	0.00141243	0.0203959	0.0145473	734	tags=24%, list=13%, signal=22%	Spp1/Il1b/Sod1/Ccl3/Atp2b1/Hmox1/Cxcl2/Cxcr4/Herpud1/Atp1b3/Atf4/Sgk1/Ccrl2/Ddit3/Hif1a/Mafg/Tcirg1/Fpr2/Cd36/Tgm2/Chd7/Rab20/Sppl3/Cd24a/Got1/Tbxas1/C5ar1/Abl2/Atp6ap2/Atp13a3/Ptger4/Cxcl10/Gnb1/Ubash3b/Atp13a2/Aplp2/P2rx4/Fth1/Il1a/Hexb/Frrs1/Lrp1/Ptprc/Gna13/Atp6v1a/Ibtk/Atp1a1/Cx3cr1/Nptn/Bola2/App/Anxa7/Tfrc/Slc11a1/Atp2a2
BP	GO:0055074	calcium ion homeostasis	145	0.407773	1.60993	0.00149925	0.0203959	0.0145473	734	tags=26%, list=13%, signal=23%	Spp1/Il1b/Ccl3/Atp2b1/Cxcl2/Cxcr4/Herpud1/Atf4/Ccrl2/Ddit3/Tcirg1/Fpr2/Cd36/Tgm2/Chd7/Sppl3/Cd24a/Got1/C5ar1/Abl2/Atp13a3/Ptger4/Cxcl10/Gnb1/Ubash3b/Atp13a2/P2rx4/Hexb/Snx10/Lrp1/Ptprc/Gna13/Ibtk/Cx3cr1/Nptn/App/Anxa7/Atp2a2
BP	GO:0043066	negative regulation of apoptotic process	408	0.364381	1.60978	0.00132626	0.0203959	0.0145473	958	tags=27%, list=17%, signal=24%	Hspa5/Spp1/Fn1/Ier3/Tnfaip3/Tnf/Pim1/Il1b/Sod1/Lgmn/Zc3h12a/Cd44/Jun/Mcl1/Hmox1/Rpl10/Herpud1/Sgms1/Cflar/Il1rn/Plk3/Birc3/Sgk1/Lmna/Ddx3x/Fnip1/Mdm2/Hif1a/Nr4a2/Stk40/Irs2/Srsf6/Il10/Plk2/Tmbim1/Hspa1a/Map4k4/Ccnd2/Birc2/Pim3/Adam8/Nfkb1/Cdk11b/Sod2/Nfe2l2/Itga5/C5ar1/Axl/Trem2/Abl2/Grk2/Gnaq/Dnajb6/Ncl/Itpkb/Klf4/Icam1/Adam17/Mical1/Rock1/Qk/Arg2/Nr4a3/Pten/Naip5/Xbp1/Lifr/Hnrnpk/Golph3/Lrp1/Ve…
BP	GO:0000904	cell morphogenesis involved in differentiation	233	0.384292	1.60834	0.00140845	0.0203959	0.0145473	1418	tags=37%, list=25%, signal=29%	Fn1/Sod1/Skil/Hes1/Marcks/Hsp90aa1/Cxcr4/Rilpl2/Atf4/Picalm/Ifrd1/Id2/Sgk1/Nr4a2/Ist1/Ptprs/Jmjd1c/Zeb2/Alcam/Axl/Abl2/Klf7/Ext1/Rock1/Nr4a3/Pten/Pip5k1c/Plxnb2/Aplp2/Baiap2/Lrp1/Vegfa/Pitpna/Cul3/Actn4/Ulk1/Itga4/Rcc2/Pafah1b1/Myadm/Nptn/Plxnd1/Igf1r/App/Runx3/Mycbp2/Rock2/Rab21/Mbp/Ndel1/Fndc3b/Actr2/Psen1/Lats2/Ppp3ca/Rab11a/Rufy3/Usp9x/Kidins220/Rab1a/Dock5/Ep300/Hexa/Calr/Mapk8/Bcl2/B4galt5/…
BP	GO:0071900	regulation of protein serine/threonine kinase activity	148	0.406035	1.60683	0.00150376	0.0203959	0.0145473	705	tags=23%, list=13%, signal=21%	Ccnl1/Tnfaip3/Tnf/Pim1/Il1b/Marcks/Il1rn/Ddx3x/Ppp2ca/Gadd45a/Iqgap1/Rgs2/Dusp16/Zeb2/Hexim1/Ccnd2/Ptprj/Cd24a/Ccng2/Adam8/Trib1/Dazap2/Adam17/Syk/Cab39/Pten/Map2k7/Vegfa/Ptprc/Sirt1/Sorl1/Fgd4/App/Pik3r5
BP	GO:0022407	regulation of cell-cell adhesion	205	0.389734	1.6067	0.00144718	0.0203959	0.0145473	871	tags=30%, list=16%, signal=26%	Arg1/Nfkbiz/Tnfaip3/Ptafr/Tnf/Il1b/Nlrp3/Malt1/Zc3h12a/Cd44/Nfkbid/Hes1/Hsp90aa1/Il1rn/Il10/Wnk1/Sdc4/Sirpa/Cd24a/Il6ra/Adam8/Il4ra/Abl2/Ccdc88b/Cd83/Peli1/Itpkb/Nfat5/Smad7/Laptm5/Klf4/Icam1/Ubash3b/Syk/Emilin2/Arg2/Nr4a3/Xbp1/Il1a/Vegfa/Ptprc/Itga4/Pik3r1/Adora2a/Cd274/Bcl6/Myadm/F11r/Piezo1/Rela/Tfrc/Ambra1/Runx3/Zfp703/Zbtb1/Prkcd/Mbp/Cd86/Zfp608/H2-Ab1/Ccl2
BP	GO:0008219	cell death	947	0.344097	1.60602	0.00113895	0.0203959	0.0145473	787	tags=22%, list=14%, signal=23%	S100a9/S100a8/Hspa5/Spp1/Fn1/Ier3/Tnfaip3/Egr1/Tnf/Pim1/Il1b/Sod1/Lgmn/Ccl3/Malt1/Skil/Zc3h12a/Cd44/Nfkbid/Jun/Gadd45b/Slc7a11/Mcl1/Ctsd/Bcl2l11/Hmox1/Cxcl2/Marcks/Hsp90aa1/Cxcr4/Rpl10/Herpud1/Sgms1/Atf4/Picalm/Cflar/Il1rn/Plk3/Hk2/Birc3/Sgk1/Lmna/Ddx3x/Ppp2ca/Gadd45a/Fnip1/Ddit3/Mdm2/Hif1a/Chil1/Nr4a2/Stk40/Irs2/Tcirg1/Srsf6/Plekho2/Il10/Sgpl1/Plk2/Cd36/Tgm2/Txnrd1/Tmbim1/Flcn/Hspa1a/Map4k4/Klf1…
BP	GO:0061564	axon development	141	0.407935	1.60527	0.00149254	0.0203959	0.0145473	918	tags=30%, list=16%, signal=26%	Fn1/Skil/Jun/Hsp90aa1/Cxcr4/Picalm/Ifrd1/Nr4a2/Ist1/Ptprs/Zeb2/Alcam/Klf7/Klf4/Adam17/Ext1/Nr4a3/Pten/Pip5k1c/Plxnb2/Aplp2/Lrp1/Vegfa/Pitpna/Ulk1/Itga4/Pafah1b1/Nptn/Plxnd1/Igf1r/App/Runx3/Cers2/Mycbp2/Rab21/Mbp/Xylt1/Ndel1/Psen1/Rab11a/Rufy3/Usp9x
BP	GO:0007507	heart development	196	0.391286	1.6041	0.00145349	0.0203959	0.0145473	839	tags=26%, list=15%, signal=22%	Fn1/Pim1/Kdm6b/Jun/Hes1/Cxcr4/Jarid2/Id2/Lmna/Mdm2/Hif1a/Rgs2/Rbpj/Tab2/Chd7/Hexim1/Ptprj/Notch2/Sod2/Grk2/Gnaq/Pds5a/Smad7/Ext1/Matr3/Pten/Adam15/Pbrm1/Id3/Lrp1/Vegfa/Nr3c1/Dhrs3/Pdlim7/Plec/Sirt1/Itga4/Plxnd1/Tgfbr1/Zfp36l1/Tnfrsf1b/Tmem65/Ddx39b/Pdcd4/Mib1/Nfatc3/Egln1/Prdm1/Psen1/Maml1
BP	GO:0008283	cell population proliferation	735	0.34712	1.60362	0.00117371	0.0203959	0.0145473	838	tags=24%, list=15%, signal=24%	Tlr2/Arg1/Fn1/Tnfaip3/Ptafr/Marcksl1/Egr1/Tnf/Pim1/Il1b/Lgmn/Malt1/Cd44/Jun/Slc7a11/Nfkbia/Hes1/Hmox1/Cxcr4/Azin1/Junb/Jarid2/Id2/Cflar/Tgfbi/Jund/Lmna/Fnip1/Ddit3/Purb/Mdm2/Hif1a/Mafg/Tob2/Slfn2/Irs2/Tcirg1/Srsf6/Tgif1/Il10/Rbpj/Sdc4/Sdcbp/Txnrd1/Arih2/Tbk1/Flcn/Hspa1a/Zeb2/Gnl3/Klf11/Sqstm1/Malat1/Pmaip1/Ccnd2/Ppp1r15a/Mmp14/Ptprj/Cd24a/Btg1/Rictor/Il6ra/Fosl2/Ier5/Notch2/Sod2/Crebbp/Trib1/C5ar…
BP	GO:0032990	cell part morphogenesis	209	0.387053	1.60358	0.00143678	0.0203959	0.0145473	959	tags=28%, list=17%, signal=24%	Fn1/Skil/Cd44/Marcks/Hsp90aa1/Cxcr4/Picalm/Ifrd1/Sgk1/Iqgap1/Nr4a2/Ist1/Ptprs/Zeb2/Map4k4/Alcam/Impact/Abl2/Klf7/Ext1/Rock1/Nr4a3/Pten/Pip5k1c/Plxnb2/Aplp2/Lifr/Baiap2/Hnrnpk/Lrp1/Vegfa/Pitpna/Plec/Ulk1/Itga4/Taok1/Adora2a/Pafah1b1/Nptn/Plxnd1/Igf1r/App/Itsn2/Runx3/Mycbp2/Rock2/Rab21/Mbp/Ndel1/Actr2/Psen1/Gas7/Ppp3ca/Rab11a/Rufy3/Bcl2l1/Usp9x/Myo9b/Kidins220
BP	GO:0051050	positive regulation of transport	383	0.363927	1.60333	0.0013369	0.0203959	0.0145473	896	tags=25%, list=16%, signal=22%	S100a9/S100a8/Spp1/Tlr2/Ptafr/Tnf/Il1b/Sod1/Atp2b1/Zc3h12a/Nfkbia/Dennd5b/Ehd1/Cxcr4/Azin1/Atp1b3/Atf4/Picalm/Plk3/Sgk1/Rab8b/Cd63/Mdm2/Hif1a/Irs2/Wnk1/Sdc4/Sirpa/Sdcbp/Cd36/Pmaip1/Ptprj/Nfe2l2/Sar1a/Axl/Trem2/Il4ra/Grk2/Cd14/Ptger4/Tcf7l2/Cxcl10/Ezr/Acsl4/Syk/Nr4a3/Crebrf/Atp13a2/Hnrnpm/Xbp1/Rapgef1/P2rx4/Il1a/Cbll1/Hnrnpk/Golph3/Pdcd6ip/Osbpl8/Lrp1/Kcnn4/Vegfa/Hbp1/Nr3c1/Ptprc/Mllt6/Synj1/Actn4…
BP	GO:1901699	cellular response to nitrogen compound	261	0.378572	1.60235	0.00139665	0.0203959	0.0145473	836	tags=24%, list=15%, signal=22%	Tlr2/Egr1/Tnf/Il1b/Lgmn/Atp2b1/Nlrp3/Jun/Marcks/Lpl/Atf4/Cflar/Sgk1/Hsp90b1/Rab8b/Mdm2/Nr4a2/Irs2/Fpr2/Cd36/Tgm2/Zc3hav1/Ptprj/Grb2/Impact/Nfkb1/Nfe2l2/Trem2/Grk2/Gnaq/Ezr/Icam1/Rock1/Nr4a3/Pten/Xbp1/Rapgef1/P2rx4/Hnrnpk/Golph3/Osbpl8/Lrp1/Insig1/Sirt1/Srsf3/Itga4/Pik3r1/Sorl1/Rela/Igf1r/App/Atrx/Zfp36l1/Ogt/Dhx9/Rnf4/Cpeb2/Rock2/Prkcd/Foxo1/Ndel1/Rab12/Psen1
BP	GO:0007169	transmembrane receptor protein tyrosine kinase signaling pathway	200	0.38866	1.60024	0.001443	0.0203959	0.0145473	1441	tags=40%, list=26%, signal=31%	Il1b/Lgmn/Marcks/Cd63/Hif1a/Fam20c/Iqgap1/Irs2/Rbpj/Sgpl1/Mapkapk2/Ptprj/Grb2/Axl/Abl2/Tcf7l2/Txnip/Adam17/Ubash3b/Syk/Ext1/Nr4a3/Pten/Ptpn12/Xbp1/Rapgef1/Csrnp1/Osbpl8/Lrp1/Rhbdf2/Vegfa/Tcf4/Sirt1/Ulk1/Srsf3/Pik3r1/Sorl1/Nptn/Rela/Igf1r/Cbl/Ogt/Prkcd/Foxo1/Ndel1/Psen1/Ccl2/Eif4ebp2/Dgkd/Arf4/Nus1/Pik3cd/Fbxw7/Gigyf1/Pip4k2a/Phf14/Dok2/Runx2/Srebf1/Socs7/Sh2b2/Sipa1l1/Rabgef1/Rhoq/Nck1/Pxn/Raf1/R…
BP	GO:0012501	programmed cell death	876	0.343741	1.5998	0.00114811	0.0203959	0.0145473	787	tags=22%, list=14%, signal=22%	S100a9/S100a8/Hspa5/Spp1/Fn1/Ier3/Tnfaip3/Egr1/Tnf/Pim1/Il1b/Sod1/Lgmn/Ccl3/Malt1/Skil/Zc3h12a/Cd44/Nfkbid/Jun/Gadd45b/Slc7a11/Mcl1/Ctsd/Bcl2l11/Hmox1/Marcks/Hsp90aa1/Cxcr4/Rpl10/Herpud1/Sgms1/Atf4/Cflar/Il1rn/Plk3/Hk2/Birc3/Sgk1/Lmna/Ddx3x/Ppp2ca/Gadd45a/Fnip1/Ddit3/Mdm2/Hif1a/Chil1/Nr4a2/Stk40/Irs2/Tcirg1/Srsf6/Plekho2/Il10/Sgpl1/Plk2/Tgm2/Tmbim1/Flcn/Hspa1a/Map4k4/Klf11/Sqstm1/Rps29/Pmaip1/Ccn…
MF	GO:0008134	transcription factor binding	354	0.364832	1.59901	0.0013369	0.0203959	0.0145473	1503	tags=38%, list=27%, signal=30%	Pim1/Nlrp3/Bhlhe40/Nfkbid/Fus/Jun/Nfkbia/Hes1/Ets2/Junb/Jarid2/Cdk9/Atf4/Ifrd1/Id2/Jund/Ddx3x/Ddit3/Purb/Hif1a/Nr4a2/Tob2/Rbpj/Cnot1/Nfkb1/Notch2/Nfe2l2/Crebbp/Trib1/Nrip1/Trip12/Mef2d/Ncl/Tcf7l2/Nfat5/Med13/Klf4/Ddx5/Nr4a3/Per1/Xbp1/Nr1d1/Id3/Baiap2/Pcna/Cebpa/Actn4/Tcf4/Sirt1/Usf2/Crtc2/Pik3r1/Mtdh/Ifi207/Cand1/Tle4/Eif4e/Bcl6/Kdm3a/Rora/Wwp2/Rela/Runx3/Dhx9/Zfp703/Naaa/Rnf4/Suz12/Nfatc3/Foxo1/…
BP	GO:0032101	regulation of response to external stimulus	385	0.362236	1.59651	0.00133511	0.0203959	0.0145473	924	tags=26%, list=17%, signal=24%	S100a9/S100a8/Tlr2/Arg1/Fn1/Nfkbiz/Ier3/Tnfaip3/Tnf/Il1b/Sod1/Lgmn/Ccl3/Nlrp3/Zc3h12a/Cd44/Acod1/Nfkbia/Hsp90aa1/Cxcr4/Lpl/Cxcl14/Psmb4/Il10/Wnk1/Ptprs/Cd36/Zc3hav1/Tbk1/Hexim1/N4bp1/Ptprj/Cd24a/Rictor/Adam8/Nfkb1/Nfe2l2/Trib1/Ikbke/C5ar1/Trem2/Tnip1/Casp4/Cd84/Ptger4/Osm/Cxcl10/Klf4/Adam17/Ubash3b/Syk/Emilin2/Ncf1/Matr3/Spata2/Arg2/Pten/Nr1d2/Nr1d1/P2rx4/Lrp1/Vegfa/Cebpa/Ripk1/Adora2a/Ptgs2/Stx4…
BP	GO:0051046	regulation of secretion	214	0.383989	1.59582	0.00143062	0.0203959	0.0145473	904	tags=28%, list=16%, signal=24%	S100a9/S100a8/Spp1/Tlr2/Ptafr/Tnf/Il1b/Hmox1/Rab11fip1/Il1rn/Rab8b/Hif1a/Irs2/Tcirg1/Cyth1/Wnk1/Sdc4/Sdcbp/Chd7/Pim3/Trem2/Il4ra/Grk2/Cd84/Ptger4/Osm/Tcf7l2/Klf7/Ezr/Acsl4/Syk/Mical1/Vps18/Atp13a2/Xbp1/Nr1d1/Il1a/Golph3/Pdcd6ip/Lrp1/Rhbdf2/Kcnn4/Nr3c1/Sirt1/Adora2a/Stx4a/Kdm5b/Tnfrsf1b/Atp2a2/Hcar2/Rab21/Rab12/Tmf1/Slc8b1/Cpt1a/Nr1h3/Ppp3ca/Pofut2/Bcl2l1/Madd
BP	GO:0030217	T cell differentiation	146	0.403446	1.5957	0.00149701	0.0203959	0.0145473	1336	tags=40%, list=24%, signal=32%	Nfkbiz/Clec4e/Egr1/Il1b/Nlrp3/Malt1/Zc3h12a/Cd44/Nfkbid/Hsp90aa1/Mafb/Tcirg1/Lfng/Chd7/Il6ra/Adam8/Il4ra/Abl2/Cd83/Ptger4/Clec4d/Itpkb/Smad7/Cdk6/Adam17/Syk/Xbp1/Il1a/Ly9/Ptprc/Bcl6/Rora/Psap/Zfp36l1/Ambra1/Runx3/Zbtb1/Nfatc3/Zfp608/Prdm1/Satb1/Zfp36l2/Jmjd6/Runx2/Bcl2/Relb/Rc3h1/Ctsl/Rasgrp1/Bcl3/Braf/Foxp1/Irf1/Zmiz1/Sema4a/Foxo3/Gadd45g/Runx1/Ctnnb1
BP	GO:0050900	leukocyte migration	165	0.396674	1.59513	0.00146843	0.0203959	0.0145473	696	tags=26%, list=12%, signal=24%	S100a9/S100a8/Spp1/Tlr2/Ptafr/Tnf/Il1b/Lgmn/Ccl3/Cxcl2/Ccl9/Cxcl14/Ccl4/Wnk1/Sirpa/Mmp14/Ptprj/Cd24a/Adam8/C5ar1/Trem2/Ptger4/Cxcl10/Icam1/Adam17/Syk/Ext1/Rock1/Cxcl16/P2rx4/Il1a/Golph3/Vegfa/Csf3r/B4galt1/Plec/Itga4/Ninj1/Cx3cr1/F11r/Bst1/App/Camk1d
BP	GO:0050790	regulation of catalytic activity	723	0.345363	1.59278	0.00119332	0.0203959	0.0145473	965	tags=24%, list=17%, signal=23%	S100a9/S100a8/Ccnl1/Tnfaip3/Ptafr/Egr1/Tnf/Pim1/Il1b/Sod1/Lgmn/Ccl3/Nlrp3/Malt1/Cd44/Gadd45b/Ctsd/Bcl2l11/Rgs1/Marcks/Hsp90aa1/Herpud1/Map2k3/Snx18/Picalm/Ccl9/Cflar/Il1rn/Ddx3x/Hsp90b1/Ppp2ca/Gadd45a/Fnip1/Rasgef1b/Mdm2/Hif1a/Chil1/Iqgap1/Cstb/Nr4a2/Ccl4/Irs2/Rgs2/Gla/Wnk1/Dusp16/Eif5/Sdc4/Arap1/Tab2/Tmbim1/Flcn/Zeb2/Map4k4/Arfgef1/Hexim1/Rpl5/Pmaip1/Rap1gap2/Ccnd2/Ppp1r15a/Ptprj/Cd24a/Btg1/Ccng…
BP	GO:0031667	response to nutrient levels	139	0.405565	1.58891	0.00151057	0.0203959	0.0145473	1291	tags=36%, list=23%, signal=28%	Hspa5/Spp1/Klf10/Pim1/Sod1/Zc3h12a/Jun/Lpl/Atf4/Fnip1/Ddit3/Flcn/Lamp2/Pmaip1/Impact/Sod2/Nfe2l2/Tcf7l2/Gatm/Tmem135/Xbp1/Plec/Sirt1/Usf2/Ulk1/Sorl1/Ifi207/Tbl1xr1/Arsb/Foxo1/Slc2a1/Tnrc6a/Wdr45b/Ireb2/Atg14/Xpr1/Runx2/Mapk8/Bcl2/Srebf1/Atn1/Larp1/Bcl10/Med1/Map3k5/Pik3c2a/Adrb2/Rragc/Mapk3/Foxo3
BP	GO:0043434	response to peptide hormone	157	0.39871	1.58876	0.00148588	0.0203959	0.0145473	1363	tags=38%, list=24%, signal=29%	Egr1/Il1b/Atp2b1/Marcks/Lpl/Sgk1/Rab8b/Nr4a2/Irs2/Srsf5/Ptprj/Grb2/Nfkb1/Nfe2l2/Grk2/Gatm/Rock1/Nr4a3/Pten/Xbp1/Hnrnpk/Osbpl8/Insig1/Sirt1/Srsf3/Pik3r1/Sorl1/Rela/Igf1r/Zfp36l1/Ogt/Atp2a2/Cpeb2/Rock2/Prkcd/Foxo1/Slc2a1/Ndel1/Rab12/Eif4ebp2/Pip4k2a/Rap1gds1/Srebf1/Socs7/Stxbp3/Sh2b2/Rhoq/Nck1/Nr4a1/Pxn/Anxa5/Kat2b/Ptpra/Irf1/Gsk3b/Chuk/Ctnnb1/Myo1c/Jak1
BP	GO:0007346	regulation of mitotic cell cycle	189	0.387297	1.5817	0.0014556	0.0203959	0.0145473	883	tags=24%, list=16%, signal=21%	Ier3/Tnf/Il1b/Lgmn/Gpr132/Hes1/Id2/Plk3/Ddx3x/Ppp2ca/Mdm2/Iqgap1/Lmnb1/Sdcbp/Zfp655/Ccnd2/Btg1/Pim3/Cdk11b/Crebbp/Sde2/Klf4/Adam17/Rpl17/Pten/Ppp2r5c/Il1a/Foxn3/Cul3/Sirt1/Ppp2r3d/Taok1/Rcc2/Eif4e/Pafah1b1/Igf1r/App/Zfp36l1/Ambra1/Cks2/Btg3/Trrap/Wac/Ccl2/Usp22/Rab11a
BP	GO:0043069	negative regulation of programmed cell death	418	0.357157	1.58054	0.00131579	0.0203959	0.0145473	785	tags=23%, list=14%, signal=22%	Hspa5/Spp1/Fn1/Ier3/Tnfaip3/Tnf/Pim1/Il1b/Sod1/Lgmn/Zc3h12a/Cd44/Jun/Mcl1/Hmox1/Rpl10/Herpud1/Sgms1/Cflar/Il1rn/Plk3/Birc3/Sgk1/Lmna/Ddx3x/Fnip1/Mdm2/Hif1a/Nr4a2/Stk40/Irs2/Srsf6/Il10/Plk2/Tmbim1/Hspa1a/Map4k4/Ccnd2/Birc2/Pim3/Adam8/Nfkb1/Cdk11b/Sod2/Nfe2l2/Itga5/C5ar1/Axl/Trem2/Abl2/Grk2/Gnaq/Dnajb6/Peli1/Ncl/Itpkb/Laptm5/Klf4/Icam1/Adam17/Mical1/Rock1/Qk/Arg2/Nr4a3/Pten/Naip5/Xbp1/Lifr/Hnrnpk/G…
BP	GO:0019725	cellular homeostasis	334	0.364849	1.5802	0.0013587	0.0203959	0.0145473	952	tags=27%, list=17%, signal=24%	Spp1/Il1b/Sod1/Ccl3/Atp2b1/Hmox1/Cxcl2/Tra2b/Cxcr4/Herpud1/Atp1b3/Atf4/Hk2/Sgk1/Ppp2ca/Ccrl2/Ddit3/Hif1a/Mafg/Tcirg1/Fpr2/Cd36/Tgm2/Txnrd1/Lamp2/Chd7/Rab20/Sppl3/Cd24a/Got1/Pim3/Nfe2l2/Tbxas1/C5ar1/Abl2/Grk2/Atp6ap2/Atp13a3/Ptger4/Tcf7l2/Cxcl10/Klf7/Gnb1/Icam1/Ubash3b/Atp13a2/Xbp1/Nr1d1/Aplp2/P2rx4/Fth1/Il1a/Hexb/Frrs1/Lrp1/Kcnn4/Ptprc/Gna13/Sirt1/Pik3r1/Taok1/Stx4a/Atp6v1a/Ibtk/Atp1a1/Cx3cr1/Npt…
BP	GO:0046903	secretion	317	0.366419	1.58009	0.00137552	0.0203959	0.0145473	904	tags=28%, list=16%, signal=25%	S100a9/S100a8/Spp1/Tlr2/Tnfaip2/Ptafr/Tnf/Il1b/Hmox1/Rab11fip1/Il1rn/Rab8b/Hif1a/Irs2/Tcirg1/Cyth1/Wnk1/Sdc4/Sdcbp/Chd7/M6pr/Pim3/Axl/Trem2/Il4ra/Grk2/Cd84/Ptger4/Osm/Tcf7l2/Klf7/Ezr/Acsl4/Syk/Mical1/Nr4a3/Vps18/Pip5k1c/Atp13a2/Nme1/Xbp1/Nr1d1/Il1a/Snx10/Exoc5/Ube2q1/Arhgap17/Golph3/Pdcd6ip/Lrp1/Rhbdf2/Kcnn4/Vegfa/Nr3c1/Synj1/Anxa3/Sirt1/Usf2/Adora2a/Pnpla8/Ptgs2/Stx4a/Nisch/Pafah1b1/Psap/Arl8b/K…
BP	GO:0060322	head development	214	0.379838	1.57856	0.00143062	0.0203959	0.0145473	1436	tags=37%, list=26%, signal=28%	Hspa5/Slc7a11/Hes1/Tra2b/Cxcr4/Mafb/Id2/Hif1a/Nr4a2/Irs2/Rbpj/Sgpl1/Ptprs/Zeb2/Chd7/Mmp14/Crebbp/C5ar1/Axl/Abl2/Gnaq/Atp6ap2/Tcf7l2/Ext1/Nr4a3/Pten/Plxnb2/Aplp2/Sun2/Csrnp1/Hnrnpk/Synj1/Ulk1/Itga4/Cx3cr1/Pafah1b1/Rora/Arsb/Igf1r/App/Psap/Atrx/Napa/Bptf/Ndel1/Psen1/Kdm2b/Usp9x/Rogdi/Abr/Celf1/Nr2c2/Ep300/Specc1l/Bcl2/Socs7/Stxbp3/Cep120/Raf1/Psen2/Tbc1d23/Apaf1/Med1/Braf/Setd2/Zmiz1/Mapk3/Foxo3/Gs…
BP	GO:0009605	response to external stimulus	921	0.338777	1.57781	0.00114548	0.0203959	0.0145473	966	tags=26%, list=17%, signal=26%	S100a9/S100a8/Hspa5/Spp1/Tlr2/Arg1/Fn1/Nfkbiz/Ier3/Tnfaip3/Ptafr/Clec4e/Tnf/Klf10/Pim1/Il1b/Sod1/Lgmn/Ccl3/Nlrp3/Malt1/Zc3h12a/Bhlhe40/Cd44/Jun/Acod1/Rgs1/Nfkbia/Cxcl2/Hsp90aa1/Cxcr4/Lpl/Map2k3/Atf4/Ccl9/Id2/Cflar/Hnrnpa0/Rnf19b/Ddx3x/Cxcl14/Ccrl2/Fnip1/Ddit3/Cd63/Hif1a/Ifitm1/Nr4a2/Slc15a3/Ccl4/Slfn2/Psmb4/Fpr2/Il10/Wnk1/Rbpj/Ptprs/Mpeg1/Sirpa/BC018473/Trim25/Cd36/Mapkapk2/Tab2/Rel/Tnip3/Fbxl3/Z…
BP	GO:0060548	negative regulation of cell death	474	0.353267	1.57749	0.00128535	0.0203959	0.0145473	785	tags=23%, list=14%, signal=22%	Hspa5/Spp1/Fn1/Ier3/Tnfaip3/Tnf/Pim1/Il1b/Sod1/Lgmn/Zc3h12a/Cd44/Jun/Slc7a11/Mcl1/Hmox1/Rpl10/Herpud1/Sgms1/Atf4/Cflar/Il1rn/Plk3/Birc3/Sgk1/Lmna/Ddx3x/Fnip1/Mdm2/Hif1a/Nr4a2/Stk40/Irs2/Srsf6/Il10/Plk2/Tmbim1/Hspa1a/Map4k4/Ccnd2/Ppp1r15a/Birc2/Impact/Pim3/Adam8/Nfkb1/Cdk11b/Sod2/Nfe2l2/Itga5/C5ar1/Axl/Trem2/Abl2/Grk2/Gnaq/Dnajb6/Peli1/Ncl/Itpkb/Laptm5/Klf4/Icam1/Adam17/Mical1/Rock1/Qk/Arg2/Nr4a3/…
BP	GO:0031346	positive regulation of cell projection organization	163	0.392669	1.57693	0.00146843	0.0203959	0.0145473	696	tags=25%, list=12%, signal=23%	S100a9/Hspa5/Fn1/Skil/Marcks/Ehd1/Picalm/Cflar/Sgk1/Rab8b/Iqgap1/Ist1/Rgs2/Arap1/Zeb2/Cd24a/Nfe2l2/Abl2/Scarb2/Neu1/Adam17/Qk/Plxnb2/Nme1/Rapgef1/Baiap2/Hnrnpk/Lrp1/Vegfa/Cdc42ep2/Sirt1/Pik3r1/Atf1/Pafah1b1/Nptn/Arsb/Plxnd1/Ddx56/Igf1r/Tgfbr1/Camk1d
BP	GO:0048729	tissue morphogenesis	173	0.38874	1.57619	0.00145349	0.0203959	0.0145473	1336	tags=40%, list=24%, signal=31%	Tnf/Kdm6b/Cd44/Hes1/Cxcr4/Mdm2/Hif1a/Tgif1/Il10/Rbpj/Sdc4/Tgm2/Txnrd1/Zeb2/Chd7/Mmp14/Grb2/Adam8/Notch2/Abl2/Cxcl10/Smad7/Klf4/Ext1/Nr4a3/Pten/Plxnb2/Exoc5/Vegfa/Nr3c1/Gna13/B4galt1/Brd2/Pafah1b1/Plxnd1/Igf1r/Tgfbr1/Kdm5b/Runx3/Rock2/Mib1/Nup50/Nfatc3/Egln1/Psen1/Pofut2/Kdm2b/Pik3cd/Mtss1/Mdm4/Gatad2a/Lmo4/Specc1l/Bcl2/Kdm2a/Bcl10/Trim28/Pxn/Ctsl/Prkar1a/Apaf1/Med1/Foxp1/Setd2/Map3k1/Plod3/Runx1/…
BP	GO:1902532	negative regulation of intracellular signal transduction	250	0.373084	1.57419	0.00137552	0.0203959	0.0145473	1035	tags=29%, list=19%, signal=25%	Tnfaip3/Il1b/Nlrp3/Zc3h12a/Cd44/Nfkbid/Mcl1/Rnf149/Herpud1/Map2k3/Ddx3x/Ppp2ca/Fnip1/Ddit3/Mdm2/Hif1a/Dusp2/Rgs2/Dusp16/Sirpa/Tnip3/Flcn/Ptprj/Litaf/Sod2/Nfe2l2/Trem2/Tnip1/Abl2/Ezr/Klf4/Eif3a/Pten/Per1/Xbp1/Nr1d1/Rapgef1/Ptprc/Cul3/Sirt1/Arhgap25/Ripk1/Sorl1/Ptgs2/Bcl6/Pafah1b1/Myadm/Rora/Rela/Igf1r/Sec14l1/Syvn1/Ivns1abp/Ddx39b/Prkcd/Foxo1/Ppm1a/Egln1/Dyrk2/1810013L24Rik/Dgkd/Bcl2l1/Selenos/Npl…
BP	GO:0022414	reproductive process	356	0.357906	1.5715	0.00132626	0.0203959	0.0145473	846	tags=24%, list=15%, signal=22%	Ptafr/Egr1/Il1b/Sod1/Cd44/Acod1/Bcl2l11/Hes1/Cxcr4/Junb/Ddx3x/Ppp2ca/Hif1a/Rgs2/Il10/Rbpj/Sgpl1/Ythdc1/Jmjd1c/Lfng/Chd7/Safb2/Grb2/Birc2/Ddx3y/Notch2/Nrip1/Axl/Tle3/Abl2/Grk2/Gnaq/Casp4/Dnajb6/Ptger4/Osm/Tcf7l2/H2-Q2/Hs6st1/Icam1/Acsl4/Qk/Spata2/Pten/Crebrf/Rbm7/Pbrm1/Aplp2/Sun2/Il1a/Hexb/Klf9/Ube2q1/Hnrnpk/Ago2/Eif2s2/Vegfa/Cebpa/Stag2/Nr3c1/Psme4/B4galt1/Rai14/Sirt1/Itga4/Ptgs2/Ythdf3/Bcl6/Kdm3…
BP	GO:0045862	positive regulation of proteolysis	193	0.383878	1.56644	0.0014771	0.0203959	0.0145473	461	tags=18%, list=8%, signal=17%	S100a9/S100a8/Tnf/Il1b/Lgmn/Nlrp3/Malt1/Zc3h12a/Ctsd/Bcl2l11/Herpud1/Picalm/Cflar/Plk3/Rnf19b/Ddx3x/Ppp2ca/Mdm2/Ist1/Plk2/Arih2/Hspa1a/Pmaip1/Mmp14/Adam8/Trib1/Trem2/Tnip1/Smad7/Laptm5/Vcp/Syk/Pten/Xbp1
BP	GO:0000003	reproduction	360	0.355744	1.5635	0.00131752	0.0203959	0.0145473	1072	tags=28%, list=19%, signal=24%	Ptafr/Egr1/Il1b/Sod1/Cd44/Acod1/Bcl2l11/Hes1/Cxcr4/Junb/Ddx3x/Ppp2ca/Hif1a/Rgs2/Il10/Rbpj/Sgpl1/Ythdc1/Jmjd1c/Lfng/Chd7/Safb2/Grb2/Birc2/Ddx3y/Notch2/Nrip1/Axl/Tle3/Abl2/Grk2/Gnaq/Casp4/Dnajb6/Ptger4/Osm/Tcf7l2/H2-Q2/Hs6st1/Icam1/Acsl4/Qk/Spata2/Pten/Crebrf/Rbm7/Pbrm1/Aplp2/Sun2/Il1a/Hexb/Klf9/Ube2q1/Hnrnpk/Ago2/Eif2s2/Vegfa/Cebpa/Stag2/Nr3c1/Psme4/B4galt1/Rai14/Sirt1/Itga4/Ptgs2/Ythdf3/Bcl6/Kdm3…
BP	GO:0009894	regulation of catabolic process	484	0.348567	1.56163	0.00127551	0.0203959	0.0145473	1355	tags=35%, list=24%, signal=29%	Tlr2/Ier3/Tnfaip3/Tnf/Il1b/Zc3h12a/Fus/Mcl1/Bcl2l11/Hmox1/Hsp90aa1/Azin1/Herpud1/Snx18/Hnrnpa0/Plk3/Rnf19b/Ppp2ca/Ddit3/Mdm2/Hif1a/Irs2/Il10/Eif4g2/Plk2/Sdcbp/Mapkapk2/Zc3hav1/Cnot1/Arih2/Tbk1/Flcn/Hspa1a/Usp25/N4bp1/Rpl5/Csde1/Adam8/Trib1/Ikbke/Trem2/Scarb2/Nampt/Ezr/Rbm8a/Smad7/Laptm5/Vcp/Usp7/Rock1/Qk/Rybp/Pten/Crebrf/Atp13a2/Hnrnpm/Noct/Pan3/Xbp1/Lrp1/Ago2/Vegfa/Larp4b/Tob1/Cop1/Trp53inp1/Sir…
MF	GO:0005524	ATP binding	553	0.344082	1.55812	0.00124378	0.0203959	0.0145473	1753	tags=40%, list=31%, signal=31%	Hspa5/Chka/Pim1/Atp2b1/Nlrp3/Clk1/Hsp90aa1/Ehd1/Map2k3/Cdk9/Plk3/Hk2/Sgk1/Ddx3x/Hsp90b1/Fam20c/Stk40/Wnk1/Plk2/Mapkapk2/Tbk1/Hspa1a/Map4k4/Chd7/G3bp1/Dhx15/Ddx3y/Pim3/Cdk11b/Ddx6/Ikbke/Axl/Abl2/Grk2/Grk3/Atp13a3/Top1/Mat2a/Clk4/Cdk6/Hspa13/Eif4a1/Acsl4/Vcp/Ddx5/Csnk1a1/Katna1/Syk/Rock1/Slk/Eif4a2/Pip5k1c/Atp13a2/Map2k7/Naip5/Nme1/Pan3/P2rx4/Clcn4/Ube2q1/Ulk1/Ripk1/Taok1/Smarca5/Atp6v1a/Mapk6/Cdc4…
BP	GO:0044092	negative regulation of molecular function	400	0.35353	1.55784	0.00134953	0.0203959	0.0145473	781	tags=22%, list=14%, signal=20%	Tnfaip3/Tnf/Pim1/Il1b/Nlrp3/Zc3h12a/Bhlhe40/Cd44/Nfkbid/Jun/Gadd45b/Acod1/Nfkbia/Hes1/Hmox1/Herpud1/Picalm/Id2/Cflar/Ddx3x/Ppp2ca/Gadd45a/Fnip1/Ddit3/Mdm2/Cstb/Irs2/Rgs2/Gla/Il10/Wnk1/Dusp16/Tmbim1/Arfgef1/Hexim1/Rpl5/Ppp1r15a/Ptprj/Nfkb1/Trib1/Grk2/Gnaq/Dnajb6/Peli1/Tcf7l2/Med13/Smad7/Klf4/Usp7/Ubash3b/Mical1/Rock1/Nfkbib/Arg2/Eif4a2/Pten/Naip5/Adam15/Id3/Hnrnpk/Sh3bp5/Vegfa/Ptprc/Plec/Sirt1/Kdm…
BP	GO:0042127	regulation of cell population proliferation	604	0.34243	1.55769	0.00123153	0.0203959	0.0145473	838	tags=24%, list=15%, signal=23%	Tlr2/Arg1/Fn1/Tnfaip3/Ptafr/Marcksl1/Egr1/Tnf/Pim1/Il1b/Lgmn/Cd44/Jun/Slc7a11/Nfkbia/Hes1/Hmox1/Azin1/Junb/Jarid2/Id2/Cflar/Jund/Lmna/Fnip1/Mdm2/Hif1a/Mafg/Tob2/Slfn2/Irs2/Srsf6/Tgif1/Il10/Rbpj/Sdc4/Sdcbp/Flcn/Hspa1a/Gnl3/Klf11/Malat1/Pmaip1/Ccnd2/Ppp1r15a/Ptprj/Cd24a/Btg1/Rictor/Il6ra/Fosl2/Ier5/Notch2/Sod2/Trib1/Trem2/Ndrg1/Il4ra/Grk2/Ccdc88b/Gnaq/Peli1/Ptger4/Nampt/Mef2d/Osm/Neu1/Tcf7l2/Cxcl10…
MF	GO:0005102	signaling receptor binding	454	0.348522	1.55422	0.00128866	0.0203959	0.0145473	737	tags=24%, list=13%, signal=22%	S100a8/Spp1/Tlr2/Fn1/Tnf/Il1b/Ccl3/Cd44/Fus/Cxcl2/Lpl/Picalm/Ccl9/Cflar/Il1rn/Tgfbi/Cxcl14/Hsp90b1/Ppp2ca/Ccrl2/S100a4/Rab8b/Mdm2/Ccl4/Irs2/Gla/Fpr2/Il10/Arap1/Sdcbp/Trim25/Cd36/Slc39a1/Tmbim1/Hspa1a/Osgin2/Sqstm1/Mmp14/Ptprj/Grb2/Il6ra/Adam8/Itga5/Crebbp/Traf1/Nrip1/Tollip/Dazap2/Pilrb1/Grk2/Gnaq/Grk3/Nampt/Clec4d/Ncl/Osm/Cltc/H2-Q2/Cxcl10/H2-Q10/Smad7/Icam1/Adam17/Vcp/Eif3a/Syk/Pten/Canx/Prdm4/…
BP	GO:0080135	regulation of cellular response to stress	351	0.355007	1.55268	0.00134048	0.0203959	0.0145473	916	tags=27%, list=16%, signal=24%	Ier3/Tnf/Il1b/Sod1/Skil/Zc3h12a/Cd44/Fus/Gadd45b/Slc7a11/Mcl1/Herpud1/Cdk9/Atf4/Gadd45a/Slc38a2/Mdm2/Hif1a/Il10/Lmnb1/Dusp16/Ptprs/Sirpa/Cd36/Map4k4/Usp25/Pmaip1/Ppp1r15a/Kmt5a/Ier5/Sod2/Nfe2l2/Traf1/Trem2/Trip12/Ezr/Klf4/Adam17/Ddx5/Nr4a3/Pten/Crebrf/Per1/Serinc3/Map2k7/Naip5/Xbp1/Rapgef1/Il1a/Bclaf1/Hnrnpk/Pcna/Lrp1/Vegfa/Insig1/Sirt1/Ripk1/Pik3r1/Taok1/Dek/Pnpla8/Ptgs2/Usp19/Rnf13/Pafah1b1/Igf…
BP	GO:0003006	developmental process involved in reproduction	259	0.366479	1.55265	0.00138313	0.0203959	0.0145473	1551	tags=40%, list=28%, signal=30%	Il1b/Sod1/Cd44/Bcl2l11/Hes1/Cxcr4/Junb/Hif1a/Rgs2/Il10/Rbpj/Sgpl1/Ythdc1/Jmjd1c/Lfng/Chd7/Safb2/Grb2/Birc2/Notch2/Nrip1/Axl/Tle3/Grk2/Casp4/Dnajb6/Ptger4/Tcf7l2/Hs6st1/Icam1/Qk/Spata2/Pten/Pbrm1/Il1a/Hexb/Hnrnpk/Eif2s2/Vegfa/Cebpa/Psme4/B4galt1/Rai14/Sirt1/Itga4/Ptgs2/Bcl6/Kdm3a/Pafah1b1/Igf1r/Tgfbr1/Psap/Atrx/Zfp36l1/Kdm5b/Alkbh1/Alkbh5/Bptf/Egln1/Prdm1/Tmf1/Tlk2/Bcl2l1/Kdm2b/Ankrd49/Celf1/Nr2c2…
MF	GO:0019901	protein kinase binding	357	0.353001	1.54869	0.0013245	0.0203959	0.0145473	1388	tags=34%, list=25%, signal=27%	Ptafr/Cd44/Bcl2l11/Hes1/Marcks/Hsp90aa1/Map2k3/Cdk9/Atf4/Hnrnpa0/Sgk1/Spag9/Ppp2ca/Hif1a/Dusp2/Iqgap1/Irs2/Tgif1/Wnk1/Lmnb1/Dusp16/Sdc4/Sirpa/Mapkapk2/Ap2a2/Srsf5/Sqstm1/Ccnd2/Ppp1r15a/Ptprj/Grb2/Cd24a/Rictor/Trib1/Dazap2/Trem2/Tnip1/Tcf7l2/Rbbp6/Cltc/Ezr/Eif3a/Syk/Mical1/Nr4a3/Pten/Map2k7/Naip5/Nme1/Xbp1/Pcna/Tob1/Nr3c1/Rhoc/Ptprc/Sirt1/Ulk1/Pik3r1/Taok1/Tuba4a/Rcc2/Ibtk/Mapk6/Atp1a1/Prkcsh/Rnf1…
BP	GO:0006952	defense response	640	0.339896	1.54854	0.00122549	0.0203959	0.0145473	924	tags=25%, list=17%, signal=24%	S100a9/S100a8/Tlr2/Arg1/Fn1/Nfkbiz/Ier3/Tnfaip3/Ptafr/Clec4e/Tnf/Il1b/Sod1/Ccl3/Kdm6b/Nlrp3/Malt1/Zc3h12a/Cd44/Nfkbid/Jun/Acod1/Nfkbia/Hmox1/Cxcl2/Hsp90aa1/Lpl/Map2k3/Sgms1/Ccl9/Hnrnpa0/Il1rn/Rnf19b/Ddx3x/Ccrl2/Hif1a/Chil1/Ifitm1/Slc15a3/Ccl4/Psmb4/Tcirg1/Il1r2/Fpr2/Il10/Rbpj/Mpeg1/Sirpa/Trim25/Cd36/Mapkapk2/Rel/Zc3hav1/Tbk1/G3bp1/Hexim1/Rab20/Plekhm2/N4bp1/Pmaip1/Chil3/Cd24a/Rictor/Adam8/Nfkb1/N…
BP	GO:0000902	cell morphogenesis	349	0.353027	1.54165	0.00134409	0.0203959	0.0145473	1401	tags=36%, list=25%, signal=28%	Fn1/Sod1/Ccl3/Skil/Cd44/Hes1/Marcks/Hsp90aa1/Cxcr4/Rilpl2/Atf4/Picalm/Ifrd1/Id2/Sgk1/Iqgap1/Nr4a2/Ist1/Ptprs/Arap1/Jmjd1c/Zeb2/Map4k4/Alcam/Impact/Adam8/Axl/Abl2/Klf7/Ezr/Icam1/Csnk1a1/Zranb1/Ext1/Rock1/Nr4a3/Pten/Pip5k1c/Plxnb2/Aplp2/Hexb/Lifr/Baiap2/Hnrnpk/Lrp1/Vegfa/Cdc42ep2/Rhoc/Pitpna/Gna13/Cul3/Actn4/Plec/Mkln1/Ulk1/Itga4/Taok1/Adora2a/Rcc2/Epb41l2/Bcl6/Pafah1b1/Myadm/Nptn/F11r/Plxnd1/Igf1r…
BP	GO:0010243	response to organonitrogen compound	380	0.350077	1.54028	0.0013369	0.0203959	0.0145473	836	tags=22%, list=15%, signal=20%	Hspa5/Tlr2/Tnfaip3/Egr1/Tnf/Il1b/Lgmn/Atp2b1/Nlrp3/Jun/Nfkbia/Marcks/Lpl/Herpud1/Atf4/Sgk1/Hsp90b1/Rab8b/Mdm2/Nr4a2/Irs2/Fpr2/Trim25/Cd36/Tgm2/Usp25/Srsf5/Ptprj/Grb2/Impact/Nfkb1/Nfe2l2/Crebbp/C5ar1/Trem2/Grk2/Gnaq/Mat2a/Ezr/Icam1/Vcp/Syk/Gatm/Ext1/Rock1/Nr4a3/Pten/Per1/Canx/Xbp1/Rapgef1/P2rx4/Hnrnpk/Golph3/Osbpl8/Lrp1/Insig1/Sirt1/Srsf3/Ppp2r2a/Itga4/Pik3r1/Adora2a/Sorl1/Usp19/Atf1/Rela/Igf1r/Ap…
MF	GO:0032559	adenyl ribonucleotide binding	575	0.337893	1.53106	0.00124378	0.0203959	0.0145473	1753	tags=40%, list=31%, signal=30%	Hspa5/Chka/Pim1/Atp2b1/Nlrp3/Clk1/Hsp90aa1/Ehd1/Map2k3/Cdk9/Plk3/Hk2/Sgk1/Ddx3x/Hsp90b1/Fam20c/Stk40/Wnk1/Plk2/Mapkapk2/Tbk1/Hspa1a/Map4k4/Chd7/G3bp1/Dhx15/Ddx3y/Pim3/Cdk11b/Ddx6/Ikbke/Axl/Abl2/Grk2/Grk3/Atp13a3/Top1/Mat2a/Clk4/Cdk6/Hspa13/Eif4a1/Acsl4/Vcp/Ddx5/Csnk1a1/Katna1/Syk/Rock1/Slk/Eif4a2/Pip5k1c/Atp13a2/Map2k7/Naip5/Nme1/Pan3/P2rx4/Acbd3/Clcn4/Ube2q1/Pitpna/Ulk1/Ripk1/Taok1/Smarca5/Atp6v…
BP	GO:0140352	export from cell	297	0.356384	1.53083	0.00138504	0.0203959	0.0145473	904	tags=28%, list=16%, signal=24%	Spp1/Tlr2/Tnfaip2/Ptafr/Tnf/Il1b/Atp2b1/Hmox1/Atp1b3/Rab11fip1/Il1rn/Rab8b/Hif1a/Irs2/Tcirg1/Cyth1/Sdc4/Sdcbp/Chd7/M6pr/Pim3/Axl/Trem2/Il4ra/Grk2/Cd84/Ptger4/Osm/Tcf7l2/Klf7/Ezr/Acsl4/Syk/Mical1/Nr4a3/Vps18/Pip5k1c/Atp13a2/Xbp1/Nr1d1/Il1a/Exoc5/Ube2q1/Arhgap17/Golph3/Pdcd6ip/Lrp1/Rhbdf2/Kcnn4/Nr3c1/Synj1/Anxa3/Sirt1/Adora2a/Ptgs2/Stx4a/Atp1a1/Nisch/Pafah1b1/Psap/Arl8b/Kdm5b/Slc16a10/Tnfrsf1b/Atp2…
BP	GO:0048609	multicellular organismal reproductive process	205	0.370833	1.52877	0.00144718	0.0203959	0.0145473	1551	tags=40%, list=28%, signal=30%	Ptafr/Egr1/Sod1/Bcl2l11/Cxcr4/Junb/Ddx3x/Rgs2/Sgpl1/Ythdc1/Ddx3y/Nrip1/Axl/Tle3/Grk2/Gnaq/Ptger4/Acsl4/Qk/Spata2/Pten/Crebrf/Aplp2/Hexb/Ube2q1/Eif2s2/Nr3c1/Psme4/B4galt1/Rai14/Sirt1/Ptgs2/Bcl6/Kdm3a/Pafah1b1/Igf1r/App/Tgfbr1/Atrx/Alkbh5/Prdm1/Zfp148/Tmf1/Tlk2/Bcl2l1/Kdm2b/Ankrd49/Celf1/Nr2c2/Aff4/Hmgb2/Bcl2/Magoh/Atn1/Ube2b/Ctsl/Med1/Zmiz1/Mapk3/Foxo3/Herc4/Pum1/Runx1/Ctnnb1/Mbd2/Mapk1/Yy1/Cfap43…
BP	GO:0009792	embryo development ending in birth or egg hatching	287	0.355331	1.52373	0.00138313	0.0203959	0.0145473	1127	tags=32%, list=20%, signal=27%	Skil/Bcl2l11/Hes1/Marcks/Junb/Maff/Hif1a/Mafg/Ifitm1/Tgif1/Il10/Rbpj/Sdc4/Ythdc1/Slc39a1/Cnot1/Lfng/Flcn/Zeb2/Chd7/Mmp14/Grb2/Rictor/Cdk11b/Notch2/Abl2/Atp6ap2/Dnajb6/Tcf7l2/Rbbp6/Hs6st1/Klf4/Acsl4/Ext1/Matr3/Ell/Plxnb2/Pbrm1/Eif2s2/Vegfa/Cebpa/Mxi1/Gna13/Cul3/Itga4/Chtop/Man2a1/Prkcsh/Tbl1xr1/Brd2/Tgfbr1/Zfp36l1/Ambra1/Alkbh1/Syvn1/Mbtd1/Rock2/Mbnl1/Mib1/Nup50/Xylt1/Bptf/Egln1/Ndel1/Prdm1/Psen1/…
CC	GO:0031226	intrinsic component of plasma membrane	221	0.365163	1.52348	0.00141443	0.0203959	0.0145473	836	tags=27%, list=15%, signal=24%	Tlr2/Tnf/Atp2b1/Gpr132/Slc38a1/Atp1b3/Sgms1/Slc20a1/Slc38a2/Ccrl2/Cd63/Ptprs/Sirpa/Cd53/Sdcbp/Tgm2/Birc2/Alcam/Cd24a/Il6ra/Adam8/Notch2/Itga5/Ifnar1/Axl/Trem2/Cd14/Lnpep/Laptm5/Icam1/Adam17/Ncf1/Plxnb2/P2rx4/Slc16a3/Clcn4/Lrp1/Kcnn4/Ptprc/Itga4/Adora2a/Atp1a1/Cybb/Ninj1/Cx3cr1/Itgb5/Samd8/Tmc6/Slc6a6/Plxnd1/Igf1r/Tgfbr1/Tfrc/Slc16a10/Cd72/Abca1/Atp8b2/Slc2a1/Psen1
BP	GO:0048589	developmental growth	268	0.358676	1.5234	0.0013947	0.0203959	0.0145473	1127	tags=27%, list=20%, signal=23%	Fn1/Pim1/Sod1/Lgmn/Bcl2l11/Hsp90aa1/Cxcr4/Jarid2/Picalm/Ifrd1/Cflar/Iqgap1/Stk40/Ist1/Rgs2/Rbpj/Sgpl1/Ptprs/Arih2/Zeb2/Chd7/Impact/Il6ra/Notch2/Abl2/Ptger4/Tcf7l2/Rbbp6/H2-Q2/Ezr/Kpna1/Smad7/Ext1/Gpd2/Pten/Hnrnpk/Lrp1/Vegfa/Nr3c1/Plec/Sirt1/Ulk1/Itga4/Tbl1xr1/Ninj1/Pafah1b1/Igf1r/App/Tgfbr1/Itsn2/Psap/Atrx/Zfp36l1/Kdm5b/Alkbh1/Ddx39b/Rab21/Ndel1/Lats2/Rab11a/Rufy3/Usp9x/Por/Celf1/Cops2/Ep300/Fubp…
BP	GO:0051049	regulation of transport	658	0.332605	1.52321	0.00120773	0.0203959	0.0145473	911	tags=23%, list=16%, signal=22%	S100a9/S100a8/Spp1/Tlr2/Arg1/Ier3/Ptafr/Tnf/Pim1/Il1b/Sod1/Atp2b1/Zc3h12a/Slc7a11/Nfkbia/Hes1/Hmox1/Dennd5b/Ehd1/Cxcr4/Azin1/Atp1b3/Rab11fip1/Atf4/Picalm/Il1rn/Plk3/Hk2/Sgk1/Ppp2ca/Rab8b/Cd63/Mdm2/Hif1a/Irs2/Tcirg1/Rgs2/Cyth1/Wnk1/Sdc4/Sirpa/Sdcbp/Cd36/Tgm2/Chd7/Pmaip1/Ptprj/Pim3/Nfe2l2/Sar1a/Axl/Trem2/Il4ra/Grk2/Gnaq/Cd14/Cd84/Ptger4/Osm/Tcf7l2/Cxcl10/Klf7/Ezr/Icam1/Acsl4/Usp7/Ubash3b/Syk/Mical1…
BP	GO:0033554	cellular response to stress	857	0.326738	1.51916	0.0011534	0.0203959	0.0145473	916	tags=22%, list=16%, signal=22%	Hspa5/Spp1/Ier3/Tnfaip3/Egr1/Tnf/Klf10/Il1b/Sod1/Kdm6b/Skil/Zc3h12a/Cd44/Fus/Jun/Gadd45b/Slc7a11/Mcl1/Bcl2l11/Hmox1/Marcks/Hsp90aa1/Herpud1/Map2k3/Cdk9/Atf4/Id2/Plk3/Hk2/Sgk1/Ddx3x/Spag9/Hsp90b1/Gadd45a/Slc38a2/Fnip1/Ddit3/Mdm2/Hif1a/Nr4a2/Il10/Lmnb1/Dusp16/Rbpj/Gnl1/Ptprs/Sirpa/Plk2/Trim25/Cd36/Mapkapk2/Rel/Flcn/Hspa1a/Map4k4/Lamp2/Usp25/Sqstm1/Pmaip1/Ppp1r15a/Kmt5a/Grb2/Impact/Adam8/Nfkb1/Ier5/…
BP	GO:0007049	cell cycle	675	0.327583	1.50535	0.0011919	0.0203959	0.0145473	1316	tags=30%, list=24%, signal=26%	Ccnl1/Ier3/Tnfaip3/Tnf/Pim1/Il1b/Lgmn/Skil/Jun/Gadd45b/Gpr132/Bcl2l11/Hes1/Azin1/Junb/Snx18/Cdk9/Id2/Plk3/Birc3/Jund/Sgk1/Lmna/Ddx3x/Ppp2ca/Gadd45a/Ddit3/Mdm2/Iqgap1/Ist1/Rgs2/Il10/Lmnb1/Plk2/Sdcbp/Fbxl3/Lfng/Flcn/Hspa1a/Zfp655/Hexim1/Klf11/Ccnd2/Tuba1c/Kmt5a/Birc2/Btg1/Ccng2/Pim3/Cdk11b/Crebbp/Sde2/Osm/Cltc/Pds5a/Ezr/Cdk6/Txnip/Klf4/Adam17/Usp16/Vcp/Csnk1a1/Katna1/Rock1/Rpl17/Nr4a3/Pten/Rbm7/Sun…
BP	GO:0016570	histone modification	260	0.354463	1.50229	0.00138313	0.0203959	0.0145473	1591	tags=40%, list=29%, signal=30%	Kdm6b/Jarid2/Cdk9/Lmna/Jmjd1c/Flcn/Pim3/Crebbp/Trip12/Gatad2b/Usp16/Usp7/Slk/Rybp/Per1/Kansl1/Xbp1/Tet2/Vegfa/Mllt6/Sirt1/Kdm5a/Crtc2/Chtop/Kdm7a/Smarca5/Tbl1xr1/Jdp2/Hat1/Bcl6/Kdm3a/App/Atrx/Eid1/Kat7/Kdm5b/Ogt/Naa50/Mbtd1/Suz12/Ing3/Prkcd/Huwe1/Trrap/Phf20l1/Eed/Wac/Kmt5b/Sfpq/Usp22/Glyr1/Elk4/Wdr82/Kdm2b/Mtf2/Satb1/Gatad2a/Ep300/Cdc73/Setd1b/Srebf1/Kdm2a/Ube2b/Ep400/Suds3/Mier1/Sf3b3/Arid5a/Ka…
MF	GO:0016772	transferase activity, transferring phosphorus-containing groups	334	0.346709	1.50164	0.0013587	0.0203959	0.0145473	1383	tags=33%, list=25%, signal=27%	Chka/Pim1/Ccl3/Clk1/Map2k3/Sgms1/Cdk9/Plk3/Hk2/Sgk1/Fam20c/Stk40/Wnk1/Plk2/Mapkapk2/Tbk1/Map4k4/Pim3/Cdk11b/Ikbke/Axl/Abl2/Grk2/Grk3/Top1/Clk4/Itpkb/Cdk6/Csnk1a1/Syk/Rock1/Slk/Pip5k1c/Map2k7/Nme1/Pan3/Ulk1/Ripk1/Pik3r1/Taok1/Mapk6/Cdc42bpg/Brd2/Samd8/Igf1r/Tgfbr1/Camk1d/Csnk1g2/Rock2/Stk17b/Prkcd/Pikfyve/Prps1/Polr2m/Pfkfb3/Gk/Camkk2/Dyrk2/Cerk/Tlk2/Hipk2/Lats2/Map4k2/Dgkd/Trpm7/Twf1/Pik3cd/Pip4k…
BP	GO:0031347	regulation of defense response	279	0.351111	1.49912	0.00138504	0.0203959	0.0145473	966	tags=27%, list=17%, signal=23%	S100a9/S100a8/Tlr2/Arg1/Nfkbiz/Ier3/Tnfaip3/Tnf/Il1b/Sod1/Ccl3/Nlrp3/Zc3h12a/Cd44/Acod1/Nfkbia/Hsp90aa1/Lpl/Psmb4/Il10/Zc3hav1/Tbk1/Hexim1/N4bp1/Cd24a/Rictor/Adam8/Nfkb1/Nfe2l2/Ikbke/Trem2/Tnip1/Casp4/Ptger4/Osm/Syk/Emilin2/Ncf1/Matr3/Spata2/Arg2/Pten/Nr1d2/Nr1d1/Cebpa/Ripk1/Adora2a/Ptgs2/Ifi207/Ythdf3/Ninj1/Cx3cr1/Bcl6/Rora/Rela/Bst1/App/Sec14l1/Tnfrsf1b/Pvr/Dhx9/Pdcd4/Myd88/Pcbp2/Nr1h3/Sfpq/Sig…
BP	GO:0051338	regulation of transferase activity	333	0.346277	1.49876	0.0013624	0.0203959	0.0145473	735	tags=21%, list=13%, signal=19%	Ccnl1/Tnfaip3/Egr1/Tnf/Pim1/Il1b/Sod1/Malt1/Gadd45b/Marcks/Hsp90aa1/Map2k3/Il1rn/Ddx3x/Ppp2ca/Gadd45a/Chil1/Iqgap1/Irs2/Rgs2/Wnk1/Dusp16/Sdc4/Tab2/Zeb2/Hexim1/Rpl5/Ccnd2/Ptprj/Cd24a/Ccng2/Il6ra/Adam8/Trib1/C5ar1/Dazap2/Axl/Trem2/Zfp91/Gnaq/Smad7/Klf4/Adam17/Ubash3b/Syk/Eif4a2/Cab39/Pten/Map2k7/Aplp2/Osbpl8/Pcna/Sh3bp5/Vegfa/Ptprc/Plec/Sirt1/Ripk1/Pik3r1/Adora2a/Sorl1/Igf1r/Fgd4/App/Cbl/Pik3r5/Ppp…
BP	GO:0002684	positive regulation of immune system process	406	0.338719	1.4952	0.0013369	0.0203959	0.0145473	871	tags=24%, list=16%, signal=22%	Tlr2/Arg1/Nfkbiz/Ptafr/Tnf/Klf10/Il1b/Lgmn/Ccl3/Nlrp3/Malt1/Zc3h12a/Cd44/Nfkbid/Jun/Acod1/Hes1/Hmox1/Hsp90aa1/Id2/Jund/Cxcl14/Irs2/Fpr2/Il10/Wnk1/Sirpa/Cd36/Tbk1/Hexim1/Sppl3/Mmp14/Ptprj/Cd24a/Adam8/Notch2/Trib1/Ikbke/C5ar1/Axl/Trem2/Il4ra/Ccdc88b/Cd83/Peli1/Cd84/Ptger4/Clec4d/H2-Q2/Cxcl10/H2-Q10/Ezr/Itpkb/Laptm5/Icam1/Adam17/Syk/Matr3/Nr4a3/Xbp1/Rapgef1/P2rx4/Il1a/Kcnn4/Vegfa/Cebpa/Ptprc/Sirt1/H…
BP	GO:0016071	mRNA metabolic process	427	0.335909	1.48803	0.00131926	0.0203959	0.0145473	1535	tags=37%, list=28%, signal=29%	Zc3h12a/Fus/Tra2b/Cdk9/Atf4/Hnrnpa0/Srsf6/Dhx38/Hnrnph1/Ythdc1/Mapkapk2/Zc3hav1/Cnot1/Etf1/Hspa1a/Usp25/Srsf5/Hnrnpc/Safb2/Malat1/Csde1/Dhx15/Hnrnpdl/Srsf7/Luc7l2/Rbm25/Ikbke/Snrnp70/Tra2a/Prpf38b/Nup98/Ncl/Zrsr2/Rbbp6/Rbm8a/Ddx5/Rock1/Qk/Smg7/Hnrnpm/Rbm7/Noct/Pan3/Cbll1/Srrm2/Hnrnpk/Ago2/Vegfa/Larp4b/Alyref/Tob1/Srsf3/Hnrnpll/Ythdf3/Smg5/Pabpc1/Atf1/Usp4/Pcf11/U2af1/App/Rbm26/U2af2/Zmat2/Zfp36l1…
BP	GO:1901698	response to nitrogen compound	420	0.336399	1.4878	0.00131926	0.0203959	0.0145473	836	tags=22%, list=15%, signal=21%	Hspa5/Tlr2/Tnfaip3/Egr1/Tnf/Il1b/Lgmn/Atp2b1/Nlrp3/Jun/Nfkbia/Marcks/Lpl/Herpud1/Atf4/Cflar/Sgk1/Hsp90b1/Rab8b/Mdm2/Nr4a2/Irs2/Fpr2/Slc3a2/Trim25/Cd36/Tgm2/Zc3hav1/Usp25/Srsf5/Pmaip1/Ptprj/Grb2/Impact/Nfkb1/Nfe2l2/Crebbp/C5ar1/Trem2/Grk2/Gnaq/Peli1/Mat2a/Ezr/Icam1/Vcp/Syk/Gatm/Ext1/Rock1/Nr4a3/Pten/Per1/Canx/Xbp1/Rapgef1/P2rx4/Hnrnpk/Golph3/Osbpl8/Lrp1/Insig1/Sirt1/Srsf3/Ppp2r2a/Itga4/Pik3r1/Ador…
MF	GO:0030554	adenyl nucleotide binding	582	0.326217	1.48313	0.00122249	0.0203959	0.0145473	1753	tags=40%, list=31%, signal=30%	Hspa5/Chka/Pim1/Atp2b1/Nlrp3/Clk1/Hsp90aa1/Ehd1/Map2k3/Cdk9/Plk3/Hk2/Sgk1/Ddx3x/Hsp90b1/Fam20c/Stk40/Wnk1/Plk2/Mapkapk2/Tbk1/Hspa1a/Map4k4/Chd7/G3bp1/Dhx15/Ddx3y/Pim3/Cdk11b/Ddx6/Ikbke/Axl/Abl2/Grk2/Grk3/Atp13a3/Top1/Mat2a/Clk4/Cdk6/Hspa13/Eif4a1/Acsl4/Vcp/Ddx5/Csnk1a1/Katna1/Syk/Rock1/Slk/Eif4a2/Pip5k1c/Atp13a2/Map2k7/Naip5/Nme1/Pan3/P2rx4/Acbd3/Clcn4/Ube2q1/Pitpna/Ulk1/Ripk1/Taok1/Smarca5/Atp6v…
BP	GO:0009607	response to biotic stimulus	606	0.325375	1.4813	0.0012285	0.0203959	0.0145473	924	tags=25%, list=17%, signal=24%	S100a9/S100a8/Hspa5/Tlr2/Arg1/Ier3/Tnfaip3/Ptafr/Clec4e/Tnf/Il1b/Ccl3/Nlrp3/Malt1/Zc3h12a/Acod1/Bcl2l11/Rgs1/Nfkbia/Cxcl2/Hsp90aa1/Lpl/Map2k3/Ccl9/Cflar/Hnrnpa0/Rnf19b/Ddx3x/Cxcl14/Ddit3/Hif1a/Ifitm1/Slc15a3/Ccl4/Slfn2/Il10/Rbpj/Mpeg1/Sirpa/BC018473/Trim25/Cd36/Mapkapk2/Tab2/Rel/Tnip3/Zc3hav1/Tbk1/Chd7/G3bp1/Hexim1/Rab20/Plekhm2/N4bp1/Pmaip1/Litaf/Cd24a/Adam8/Nfkb1/Notch2/Nfe2l2/Crebbp/Ifnar1/Tag…
BP	GO:0043009	chordate embryonic development	280	0.346375	1.48127	0.00137741	0.0203959	0.0145473	1127	tags=31%, list=20%, signal=26%	Skil/Bcl2l11/Hes1/Marcks/Junb/Maff/Hif1a/Mafg/Ifitm1/Tgif1/Il10/Rbpj/Sdc4/Ythdc1/Slc39a1/Cnot1/Lfng/Flcn/Zeb2/Chd7/Mmp14/Grb2/Cdk11b/Notch2/Abl2/Atp6ap2/Dnajb6/Tcf7l2/Rbbp6/Hs6st1/Klf4/Ext1/Matr3/Ell/Plxnb2/Pbrm1/Eif2s2/Vegfa/Cebpa/Mxi1/Gna13/Cul3/Itga4/Chtop/Man2a1/Prkcsh/Tbl1xr1/Brd2/Tgfbr1/Zfp36l1/Ambra1/Alkbh1/Syvn1/Mbtd1/Rock2/Mbnl1/Mib1/Nup50/Xylt1/Bptf/Egln1/Ndel1/Prdm1/Psen1/Rnf220/Furin/…
BP	GO:0032940	secretion by cell	289	0.345088	1.47649	0.00140056	0.0203959	0.0145473	904	tags=27%, list=16%, signal=24%	Spp1/Tlr2/Tnfaip2/Ptafr/Tnf/Il1b/Hmox1/Rab11fip1/Il1rn/Rab8b/Hif1a/Irs2/Tcirg1/Cyth1/Sdc4/Sdcbp/Chd7/M6pr/Pim3/Axl/Trem2/Il4ra/Grk2/Cd84/Ptger4/Osm/Tcf7l2/Klf7/Ezr/Acsl4/Syk/Mical1/Nr4a3/Vps18/Pip5k1c/Atp13a2/Xbp1/Nr1d1/Il1a/Exoc5/Ube2q1/Arhgap17/Golph3/Pdcd6ip/Lrp1/Rhbdf2/Kcnn4/Nr3c1/Synj1/Anxa3/Sirt1/Adora2a/Ptgs2/Stx4a/Nisch/Pafah1b1/Psap/Arl8b/Kdm5b/Slc16a10/Tnfrsf1b/Atp2a2/Plek/Hcar2/Napa/Ra…
BP	GO:0040007	growth	399	0.334029	1.47298	0.00134228	0.0203959	0.0145473	1127	tags=26%, list=20%, signal=22%	Fn1/Pim1/Sod1/Lgmn/Cd44/Bcl2l11/Hsp90aa1/Cxcr4/Jarid2/Picalm/Ifrd1/Cflar/Sgk1/Ddx3x/Hif1a/Iqgap1/Stk40/Ist1/Rgs2/Rbpj/Eif4g2/Sgpl1/Ptprs/Sdcbp/Arih2/Flcn/Hspa1a/Zeb2/Chd7/Osgin2/Mmp14/Ptprj/Impact/Il6ra/Notch2/Sec61a1/Abl2/Ptger4/Osm/Tcf7l2/Rbbp6/H2-Q2/Ezr/Kpna1/Smad7/Adam17/Acsl4/Ext1/Gpd2/Pten/Prdm4/Adam15/Cxcl16/Xbp1/Hnrnpk/Lrp1/Vegfa/Nr3c1/Plec/Sirt1/Ulk1/Itga4/Tbl1xr1/Ninj1/Bcl6/Pafah1b1/Igf…
BP	GO:0009057	macromolecule catabolic process	701	0.319477	1.4718	0.00118203	0.0203959	0.0145473	1553	tags=37%, list=28%, signal=30%	Hspa5/Ier3/Tnfaip3/Tnf/Il1b/Lgmn/Malt1/Zc3h12a/Cd44/Fus/Rnf149/Ctsd/Hsp90aa1/Azin1/Herpud1/Hnrnpa0/Plk3/Rnf19b/Hsp90b1/Ppp2ca/Ddit3/Mdm2/Chil1/Vps37b/Psmb4/Tcirg1/Il10/Plk2/Sdcbp/Trim25/Mapkapk2/Fbxl3/Zc3hav1/Cnot1/Arih2/Etf1/Hspa1a/Lamp2/Usp25/N4bp1/Rpl5/Pmaip1/Ubc/Csde1/Birc2/Chil3/Fem1c/Adam8/Nfe2l2/Fbxo11/Trib1/Tollip/Ikbke/Trem2/Trip12/Peli1/Rbbp6/Lnpep/Ezr/Rbm8a/Smad7/Laptm5/Wdr26/Usp16/Vcp…
BP	GO:0008284	positive regulation of cell population proliferation	343	0.336701	1.46806	0.00134953	0.0203959	0.0145473	787	tags=23%, list=14%, signal=21%	Arg1/Fn1/Tnfaip3/Ptafr/Marcksl1/Egr1/Tnf/Pim1/Il1b/Lgmn/Jun/Hes1/Hmox1/Azin1/Id2/Cflar/Mdm2/Hif1a/Irs2/Srsf6/Tgif1/Il10/Rbpj/Sdcbp/Malat1/Ccnd2/Cd24a/Rictor/Il6ra/Fosl2/Notch2/Grk2/Ccdc88b/Gnaq/Peli1/Ptger4/Nampt/Mef2d/Osm/Tcf7l2/Cxcl10/Cdk6/Adam17/Syk/Nr4a3/Pten/Nme1/Xbp1/Il1a/Lifr/Vegfa/Ptprc/B4galt1/Sirt1/Ccar1/Itga4/Cops9/Chtop/Ptgs2/Stx4a/Cx3cr1/Cd274/Bcl6/Odc1/Cox17/Rela/Bst1/Igf1r/Tgfbr1/T…
BP	GO:0002682	regulation of immune system process	630	0.321992	1.46654	0.00122699	0.0203959	0.0145473	919	tags=24%, list=16%, signal=22%	Tlr2/Arg1/Fn1/Nfkbiz/Tnfaip3/Ptafr/Clec4e/Tnf/Klf10/Il1b/Lgmn/Ccl3/Nlrp3/Malt1/Zc3h12a/Cd44/Nfkbid/Jun/Slc7a11/Acod1/Nfkbia/Hes1/Hmox1/Hsp90aa1/Mafb/Id2/Jund/Ddx3x/Cxcl14/Hif1a/Slc15a3/Tob2/Psmb4/Irs2/Fpr2/Il10/Wnk1/Sdc4/Ptprs/Sirpa/Cd36/Mapkapk2/Tnip3/Zc3hav1/Tbk1/Hspa1a/Hexim1/N4bp1/Sppl3/Mmp14/Ptprj/Cd24a/Adam8/Notch2/Nfe2l2/Trib1/Ikbke/C5ar1/Axl/Trem2/Pilrb1/Tnip1/Il4ra/Ccdc88b/Cd14/Cd83/Peli…
BP	GO:0045321	leukocyte activation	450	0.3287	1.46457	0.00128866	0.0203959	0.0145473	871	tags=23%, list=16%, signal=21%	Tlr2/Arg1/Fn1/Nfkbiz/Tnfaip3/Ptafr/Clec4e/Egr1/Tnf/Il1b/Irf2bp2/Nlrp3/Malt1/Zc3h12a/Cd44/Nfkbid/Jun/Hes1/Hmox1/Hsp90aa1/Cxcr4/Mafb/Id2/Jund/Fnip1/Irs2/Tcirg1/Il10/Rbpj/Sdc4/Sirpa/Lfng/Tbk1/Chd7/Mmp14/Ptprj/Cd24a/Il6ra/Adam8/Notch2/Ifnar1/C5ar1/Axl/Trem2/Pilrb1/Ndrg1/Il4ra/Abl2/Ccdc88b/Cd83/Peli1/Cd84/Ptger4/Nampt/Clec4d/Itpkb/Smad7/Cdk6/Laptm5/Icam1/Adam17/Syk/Arg2/Nr4a3/Xbp1/Nr1d1/Il1a/Dcaf15/Ce…
BP	GO:0001775	cell activation	489	0.326033	1.4613	0.00127714	0.0203959	0.0145473	871	tags=24%, list=16%, signal=22%	Tlr2/Arg1/Fn1/Nfkbiz/Tnfaip3/Ptafr/Clec4e/Egr1/Tnf/Il1b/Irf2bp2/Nlrp3/Malt1/Zc3h12a/Cd44/Nfkbid/Jun/Slc7a11/Hes1/Hmox1/Hsp90aa1/Cxcr4/Mafb/Id2/Jund/Fnip1/Irs2/Tcirg1/Il10/Rbpj/Sdc4/Sirpa/Lfng/Tbk1/Chd7/Mmp14/Ptprj/Cd24a/Il6ra/Adam8/Notch2/Ifnar1/C5ar1/Axl/Trem2/Pilrb1/Ndrg1/Il4ra/Abl2/Ccdc88b/Cd83/Peli1/Cd84/Ptger4/Nampt/Clec4d/Cxcl10/Itpkb/Kpna1/Smad7/Cdk6/Laptm5/Icam1/Adam17/Ubash3b/Syk/Emilin2…
BP	GO:0043207	response to external biotic stimulus	584	0.319297	1.45213	0.00122249	0.0203959	0.0145473	1073	tags=28%, list=19%, signal=25%	S100a9/S100a8/Tlr2/Arg1/Ier3/Tnfaip3/Ptafr/Clec4e/Tnf/Il1b/Ccl3/Nlrp3/Malt1/Zc3h12a/Acod1/Rgs1/Nfkbia/Cxcl2/Hsp90aa1/Lpl/Map2k3/Ccl9/Cflar/Hnrnpa0/Rnf19b/Ddx3x/Cxcl14/Hif1a/Ifitm1/Slc15a3/Ccl4/Slfn2/Il10/Rbpj/Mpeg1/Sirpa/BC018473/Trim25/Cd36/Mapkapk2/Tab2/Rel/Tnip3/Zc3hav1/Tbk1/Chd7/G3bp1/Hexim1/Rab20/Plekhm2/N4bp1/Pmaip1/Litaf/Cd24a/Adam8/Nfkb1/Notch2/Nfe2l2/Crebbp/Ifnar1/Tagap/Trib1/Tollip/Ikbk…
BP	GO:0051707	response to other organism	584	0.319297	1.45213	0.00122249	0.0203959	0.0145473	1073	tags=28%, list=19%, signal=25%	S100a9/S100a8/Tlr2/Arg1/Ier3/Tnfaip3/Ptafr/Clec4e/Tnf/Il1b/Ccl3/Nlrp3/Malt1/Zc3h12a/Acod1/Rgs1/Nfkbia/Cxcl2/Hsp90aa1/Lpl/Map2k3/Ccl9/Cflar/Hnrnpa0/Rnf19b/Ddx3x/Cxcl14/Hif1a/Ifitm1/Slc15a3/Ccl4/Slfn2/Il10/Rbpj/Mpeg1/Sirpa/BC018473/Trim25/Cd36/Mapkapk2/Tab2/Rel/Tnip3/Zc3hav1/Tbk1/Chd7/G3bp1/Hexim1/Rab20/Plekhm2/N4bp1/Pmaip1/Litaf/Cd24a/Adam8/Nfkb1/Notch2/Nfe2l2/Crebbp/Ifnar1/Tagap/Trib1/Tollip/Ikbk…
BP	GO:0044419	biological process involved in interspecies interaction between organisms	663	0.316436	1.45064	0.00119904	0.0203959	0.0145473	1073	tags=27%, list=19%, signal=25%	S100a9/S100a8/Tlr2/Arg1/Fn1/Ier3/Tnfaip3/Ptafr/Clec4e/Tnf/Il1b/Ccl3/Nlrp3/Malt1/Zc3h12a/Jun/Acod1/Bcl2l11/Rgs1/Nfkbia/Cxcl2/Hsp90aa1/Lpl/Map2k3/Cdk9/Ccl9/Cflar/Hnrnpa0/Rnf19b/Ddx3x/Cxcl14/Hif1a/Ifitm1/Vps37b/Slc15a3/Ccl4/Ist1/Slfn2/Il10/Rbpj/Slc3a2/Mpeg1/Sirpa/BC018473/Trim25/Cd36/Mapkapk2/Tab2/Rel/Tnip3/Zc3hav1/Tbk1/Chd7/G3bp1/Hexim1/Rab20/Plekhm2/N4bp1/Pmaip1/Litaf/Cd24a/Adam8/Nfkb1/Notch2/Nfe2…
BP	GO:1901565	organonitrogen compound catabolic process	621	0.317747	1.44802	0.00122699	0.0203959	0.0145473	1235	tags=29%, list=22%, signal=25%	Hspa5/Arg1/Ier3/Tnfaip3/Tnf/Il1b/Lgmn/Malt1/Cd44/Rnf149/Ctsd/Hmox1/Hsp90aa1/Azin1/Herpud1/Plk3/Rnf19b/Hsp90b1/Ppp2ca/Ddit3/Mdm2/Chil1/Vps37b/Psmb4/Tcirg1/Gla/Il10/Sgpl1/Plk2/Sdcbp/Trim25/Fbxl3/Gda/Arih2/Hspa1a/Lamp2/Usp25/Gls/N4bp1/Rpl5/Pmaip1/Ubc/Birc2/Chil3/Fem1c/Got1/Adam8/Nfe2l2/Fbxo11/Trib1/Tollip/Trem2/Trip12/Peli1/Neu1/Rbbp6/Lnpep/Hdc/Ezr/Smad7/Laptm5/Wdr26/Usp16/Vcp/Usp7/Zranb1/Ncf1/Ext1/…
BP	GO:0044248	cellular catabolic process	993	0.309972	1.44798	0.00112867	0.0203959	0.0145473	1326	tags=29%, list=24%, signal=27%	S100a9/S100a8/Hspa5/Tlr2/Arg1/Tnfaip3/Tnf/Il1b/Lgmn/Malt1/Zc3h12a/Fus/Mcl1/Rnf149/Ctsd/Bcl2l11/Hmox1/Hsp90aa1/Lpl/Herpud1/Snx18/Hnrnpa0/Plk3/Rnf19b/Hk2/Hsp90b1/Ddit3/Mdm2/Hif1a/Vps37b/Psmb4/Irs2/Tcirg1/Gla/Il10/Eif4g2/Sgpl1/Plk2/Sdcbp/Trim25/Cd36/Mapkapk2/Txnrd1/Fbxl3/Gda/Zc3hav1/Cnot1/Arih2/Tbk1/Etf1/Flcn/Hspa1a/Lamp2/Usp25/Sqstm1/Gls/N4bp1/Rpl5/Pmaip1/Ubc/Csde1/Birc2/Fem1c/Got1/Adam8/Nfe2l2/Fbx…
BP	GO:0051128	regulation of cellular component organization	916	0.310154	1.44429	0.00114416	0.0203959	0.0145473	959	tags=23%, list=17%, signal=23%	S100a9/Hspa5/Tlr2/Fn1/Ier3/Tnf/Il1b/Skil/Cd44/Slc7a11/Bcl2l11/Hes1/Marcks/Hsp90aa1/Ehd1/Cxcr4/Azin1/Snx18/Picalm/Ifrd1/Cflar/Sgk1/Lmna/Ddx3x/Fnip1/Rab8b/Cd63/Mdm2/Hif1a/Iqgap1/Ist1/Rgs2/Il10/Eif4g2/Spty2d1/Sdc4/Ptprs/Cd53/Arap1/Plk2/Sdcbp/Cd36/Gda/Cnot1/Etf1/Flcn/Hspa1a/Zeb2/Map4k4/Lamp2/Arfgef1/G3bp1/Gnl3/Osgin2/Malat1/Plekhm2/Pmaip1/Rap1gap2/Ppp1r15a/Mmp14/Ptprj/Grb2/Birc2/Cd24a/Rictor/Impact/C…
BP	GO:0040008	regulation of growth	280	0.336148	1.43754	0.00137741	0.0203959	0.0145473	932	tags=22%, list=17%, signal=19%	Fn1/Pim1/Sod1/Lgmn/Cd44/Bcl2l11/Cxcr4/Jarid2/Picalm/Ifrd1/Sgk1/Ddx3x/Hif1a/Ist1/Rgs2/Rbpj/Eif4g2/Sgpl1/Ptprs/Sdcbp/Flcn/Hspa1a/Chd7/Osgin2/Mmp14/Ptprj/Ptger4/Osm/Tcf7l2/Ezr/Smad7/Adam17/Acsl4/Pten/Prdm4/Adam15/Cxcl16/Xbp1/Hnrnpk/Lrp1/Vegfa/Nr3c1/Sirt1/Ulk1/Bcl6/Pafah1b1/Igf1r/App/Tgfbr1/Itsn2/Kat7/Ing3/Ddx39b/Rab21/Ndel1/Lats2/Rab11a/Rufy3/Bcl2l1/Kdm2b/Ube2e3
BP	GO:0030162	regulation of proteolysis	317	0.331931	1.43137	0.00137552	0.0203959	0.0145473	868	tags=25%, list=16%, signal=22%	S100a9/S100a8/Tnf/Il1b/Lgmn/Nlrp3/Malt1/Zc3h12a/Cd44/Ctsd/Bcl2l11/Herpud1/Picalm/Cflar/Plk3/Rnf19b/Ddx3x/Ppp2ca/Fnip1/Mdm2/Cstb/Ist1/Il1r2/Il10/Plk2/Sdcbp/Arih2/Hspa1a/Usp25/N4bp1/Rpl5/Pmaip1/Ppp1r15a/Mmp14/Adam8/Trib1/Trem2/Tnip1/Grk2/Dnajb6/Smad7/Laptm5/Klf4/Vcp/Usp7/Syk/Mical1/Rybp/Pten/Atp13a2/Naip5/Xbp1/Vegfa/Cop1/Sirt1/Pik3r1/Adora2a/Sorl1/Ptgs2/Usp19/Ifi207/Zfand2a/App/Ogt/Xiap/Tnfrsf1b/Gs…
BP	GO:0050865	regulation of cell activation	282	0.334217	1.43136	0.00137552	0.0203959	0.0145473	885	tags=25%, list=16%, signal=22%	Arg1/Fn1/Nfkbiz/Tnfaip3/Ptafr/Il1b/Nlrp3/Malt1/Zc3h12a/Cd44/Nfkbid/Hes1/Hmox1/Hsp90aa1/Id2/Jund/Irs2/Il10/Sdc4/Sirpa/Mmp14/Ptprj/Cd24a/Il6ra/Adam8/Axl/Trem2/Il4ra/Ccdc88b/Cd83/Peli1/Cd84/Clec4d/Itpkb/Smad7/Laptm5/Ubash3b/Syk/Emilin2/Arg2/Nr4a3/Xbp1/Nr1d1/Il1a/Dcaf15/Cebpa/Ptprc/Adora2a/Stx4a/Cd274/Bcl6/Rora/F11r/Bst1/Zfp36l1/Tfrc/Tnfrsf1b/Ambra1/Runx3/Plek/Zbtb1/Prkcd/Myd88/Cd86/Zfp608/Prdm1/Kmt5…
BP	GO:0000278	mitotic cell cycle	344	0.328026	1.4312	0.00134409	0.0203959	0.0145473	897	tags=22%, list=16%, signal=20%	Ier3/Tnf/Il1b/Lgmn/Gpr132/Hes1/Snx18/Id2/Plk3/Ddx3x/Ppp2ca/Mdm2/Iqgap1/Lmnb1/Plk2/Sdcbp/Fbxl3/Hspa1a/Zfp655/Klf11/Ccnd2/Tuba1c/Btg1/Ccng2/Pim3/Cdk11b/Crebbp/Sde2/Cltc/Pds5a/Klf4/Adam17/Usp16/Vcp/Rock1/Rpl17/Pten/Ppp2r5c/Il1a/Pdcd6ip/Pcna/Stag2/Foxn3/Rhoc/Cul3/Sirt1/Ppp2r3d/Taok1/Tuba4a/Rcc2/Smarca5/Eif4e/Nup153/Pafah1b1/Igf1r/App/Atrx/Zfp36l1/Ambra1/Naa50/Rock2/Wapl/Cks2/Kif23/Btg3/Dync1h1/Ndel1/…
MF	GO:0097367	carbohydrate derivative binding	795	0.308387	1.43089	0.00117096	0.0203959	0.0145473	1383	tags=30%, list=25%, signal=26%	Hspa5/Tlr2/Fn1/Ptafr/Clec4e/Chka/Pim1/Atp2b1/Nlrp3/Clk1/Cd44/Hsp90aa1/Ehd1/Lpl/Map2k3/Cdk9/Plk3/Hk2/Sgk1/Ddx3x/Hsp90b1/Rab8b/Chil1/Fam20c/Stk40/Psmb4/Wnk1/Gnl1/Eif5/Ptprs/Plk2/Sdcbp/Mapkapk2/Tgm2/Tbk1/Hspa1a/Map4k4/Chd7/G3bp1/Gnl3/Rab20/Tuba1c/Dhx15/Chil3/Ddx3y/Pim3/Cdk11b/Ddx6/Ikbke/Sar1a/Axl/Trem2/Abl2/Grk2/Gnaq/Cd14/Rhov/Grk3/Atp13a3/Top1/Mat2a/Cxcl10/Clk4/Cdk6/Hspa13/Eif4a1/Acsl4/Vcp/Ddx5/Csn…
CC	GO:0005576	extracellular region	384	0.324577	1.43037	0.00133333	0.0203959	0.0145473	651	tags=21%, list=12%, signal=20%	S100a9/S100a8/Hspa5/Spp1/Arg1/Fn1/Tnf/Il1b/Sod1/Lgmn/Ccl3/Nlrp3/Ctsd/Cxcl2/Lpl/Snx18/Ccl9/Il1rn/Tgfbi/Cxcl14/Hsp90b1/S100a4/Cd63/Chil1/Fam20c/Cstb/Ccl4/Ist1/Il1r2/Gla/Il10/Sdc4/Sdcbp/Tgm2/Lamp2/Mmp14/Chil3/Il6ra/Notch2/Olr1/C5ar1/Axl/Trem2/Il4ra/Cd14/Casp4/Atp6ap2/Nampt/Osm/H2-Q2/Cxcl10/H2-Q10/Icam1/Adam17/Emilin2/F10/Mical1/Tbc1d15/Adam15/Cxcl16/Glipr1/Fth1/Il1a/Hexb/Lifr/Pdcd6ip/Rbm18/Ago2/Vegf…
CC	GO:0000785	chromatin	324	0.328559	1.42024	0.00136986	0.0203959	0.0145473	1586	tags=37%, list=28%, signal=28%	Egr1/Basp1/Jun/Hes1/Id2/Plk3/Hif1a/Nr4a2/Ist1/Mxd1/Plk2/Jmjd1c/Tgm2/Zeb2/Chd7/Ccnd2/Arid1b/Nfe2l2/Ddx6/Crebbp/Nrip1/Baz1a/Gatad2b/Tcf7l2/Pds5a/Klf4/Etv3/Ell/Wdr43/Pbrm1/Nr1d1/Hnrnpk/Pcna/Stag2/Tcf4/Sirt1/Cops9/Dek/Smarca5/Brd2/Hat1/Kdm3a/Rela/Atrx/Ogt/Smcr8/Ell2/Alkbh1/Runx3/Dhx9/Sfr1/Mbtd1/Suz12/Ing3/Wapl/Bptf/Srsf2/Trrap/Eed/Nr1h3/Sfpq/Glyr1/Trps1/Wdr82/Bud31/Satb1/Gatad2a/Nop53/Aff4/Hmgb2/Sf3b…
BP	GO:0044265	cellular macromolecule catabolic process	612	0.30869	1.40389	0.00123762	0.0203959	0.0145473	1235	tags=29%, list=22%, signal=26%	Hspa5/Tnfaip3/Lgmn/Malt1/Zc3h12a/Fus/Rnf149/Hsp90aa1/Herpud1/Hnrnpa0/Plk3/Rnf19b/Hsp90b1/Ddit3/Mdm2/Vps37b/Psmb4/Tcirg1/Plk2/Sdcbp/Trim25/Mapkapk2/Fbxl3/Zc3hav1/Cnot1/Arih2/Etf1/Hspa1a/Lamp2/Usp25/N4bp1/Rpl5/Pmaip1/Ubc/Csde1/Birc2/Fem1c/Nfe2l2/Fbxo11/Trib1/Tollip/Ikbke/Trem2/Trip12/Peli1/Rbbp6/Ezr/Rbm8a/Smad7/Laptm5/Wdr26/Usp16/Vcp/Usp7/Ddx5/Zranb1/Rock1/Qk/Rybp/Pten/Smg7/Atp13a2/Hnrnpm/Canx/Rbm7…
BP	GO:0097190	apoptotic signaling pathway	329	0.323123	1.39774	0.00136612	0.0203959	0.0145473	602	tags=18%, list=11%, signal=17%	S100a9/S100a8/Ier3/Tnfaip3/Tnf/Il1b/Sod1/Skil/Cd44/Jun/Mcl1/Bcl2l11/Hmox1/Herpud1/Sgms1/Atf4/Cflar/Lmna/Ddx3x/Ddit3/Mdm2/Hif1a/Nr4a2/Sgpl1/Tmbim1/Flcn/Hspa1a/Pmaip1/Cd24a/Cdk11b/Sod2/Nfe2l2/Traf1/Ikbke/Trem2/Osm/Icam1/Ddx5/Pten/Serinc3/Xbp1/P2rx4/Ppp2r5c/Il1a/Bclaf1/G0s2/Hnrnpk/Vegfa/Ptprc/Trp53inp1/Sirt1/Ripk1/Pik3r1/Adora2a/Cdip1/Ptgs2/Dedd2/Stx4a/Ifi207
BP	GO:0030163	protein catabolic process	526	0.309798	1.39552	0.00125786	0.0203959	0.0145473	1320	tags=30%, list=24%, signal=26%	Hspa5/Ier3/Tnfaip3/Tnf/Il1b/Lgmn/Malt1/Rnf149/Ctsd/Hsp90aa1/Azin1/Herpud1/Plk3/Rnf19b/Hsp90b1/Ppp2ca/Ddit3/Mdm2/Vps37b/Psmb4/Tcirg1/Il10/Plk2/Sdcbp/Trim25/Fbxl3/Arih2/Hspa1a/Lamp2/Usp25/N4bp1/Rpl5/Pmaip1/Ubc/Birc2/Fem1c/Adam8/Nfe2l2/Fbxo11/Trib1/Tollip/Trem2/Trip12/Peli1/Rbbp6/Lnpep/Ezr/Smad7/Laptm5/Wdr26/Usp16/Vcp/Usp7/Zranb1/Ext1/Rybp/Pten/Crebrf/Atp13a2/Canx/Xbp1/Nr1d1/Ppp2r5c/Pdcd6ip/Lrp1/Cop…
MF	GO:0035639	purine ribonucleoside triphosphate binding	689	0.303084	1.39477	0.00118906	0.0203959	0.0145473	1390	tags=30%, list=25%, signal=25%	Hspa5/Chka/Pim1/Atp2b1/Nlrp3/Clk1/Hsp90aa1/Ehd1/Map2k3/Cdk9/Plk3/Hk2/Sgk1/Ddx3x/Hsp90b1/Rab8b/Fam20c/Stk40/Wnk1/Gnl1/Eif5/Plk2/Mapkapk2/Tgm2/Tbk1/Hspa1a/Map4k4/Chd7/G3bp1/Gnl3/Rab20/Tuba1c/Dhx15/Ddx3y/Pim3/Cdk11b/Ddx6/Ikbke/Sar1a/Axl/Abl2/Grk2/Gnaq/Rhov/Grk3/Atp13a3/Top1/Mat2a/Clk4/Cdk6/Hspa13/Eif4a1/Acsl4/Vcp/Ddx5/Csnk1a1/Katna1/Syk/Arf2/Rock1/Slk/Eif5b/Eif4a2/Atl2/Pip5k1c/Atp13a2/Map2k7/Naip5/N…
BP	GO:1901575	organic substance catabolic process	918	0.298953	1.39235	0.00114286	0.0203959	0.0145473	1235	tags=27%, list=22%, signal=25%	Hspa5/Spp1/Arg1/Ier3/Tnfaip3/Tnf/Il1b/Lgmn/Malt1/Zc3h12a/Cd44/Fus/Rnf149/Ctsd/Hmox1/Hsp90aa1/Azin1/Lpl/Herpud1/Hnrnpa0/Plk3/Rnf19b/Hk2/Hsp90b1/Ppp2ca/Ddit3/Mdm2/Hif1a/Chil1/Vps37b/Psmb4/Irs2/Tcirg1/Gla/Il10/Sgpl1/Plk2/Sdcbp/Trim25/Hsd17b11/Mapkapk2/Fbxl3/Gda/Zc3hav1/Cnot1/Arih2/Etf1/Hspa1a/Lamp2/Usp25/Gls/N4bp1/Rpl5/Pmaip1/Ubc/Csde1/Birc2/Chil3/Fem1c/Got1/Adam8/Nfe2l2/Fbxo11/Trib1/Tollip/Ikbke/Tr…
BP	GO:0006955	immune response	655	0.304151	1.39174	0.00120627	0.0203959	0.0145473	924	tags=24%, list=17%, signal=22%	S100a9/S100a8/Tlr2/Arg1/Nfkbiz/Tnfaip3/Ptafr/Clec4e/Tnf/Il1b/Ccl3/Nlrp3/Malt1/Zc3h12a/Cd44/Nfkbid/Acod1/Nfkbia/Hmox1/Cxcl2/Hsp90aa1/Cxcr4/Ccl9/Il1rn/Rnf19b/Ddx3x/Cxcl14/Ccrl2/Ifitm1/Slc15a3/Ccl4/Psmb4/Tcirg1/Fpr2/Il10/Wnk1/Rbpj/Ptprs/Mpeg1/Sirpa/Trim25/Cd36/Mapkapk2/Rel/Tnip3/Zc3hav1/Lfng/Tbk1/Hspa1a/Usp25/G3bp1/Hexim1/Rab20/Plekhm2/N4bp1/Sppl3/Ptprj/Alcam/Cd24a/Il6ra/Adam8/Notch2/Nfe2l2/Ifnar1/T…
BP	GO:0018193	peptidyl-amino acid modification	514	0.307185	1.38283	0.00126422	0.0203959	0.0145473	1519	tags=34%, list=27%, signal=27%	S100a9/S100a8/Egr1/Tnf/Clk1/Cd44/Hes1/Hsp90aa1/Jarid2/Sgk1/Lmna/Gadd45a/Fnip1/Chil1/Nktr/Iqgap1/Wnk1/Plk2/Cd36/Mapkapk2/Tbk1/Flcn/Gnl3/Ppp1r15a/Ptprj/Kmt5a/Cd24a/Rictor/Il6ra/Itga5/Crebbp/Ifnar1/Tollip/Ikbke/Trem2/Abl2/Grk2/Ptger4/Osm/Top1/Clk4/Smad7/Icam1/Adam17/Csnk1a1/Syk/Rock1/Cab39/Pten/Per1/Atp13a2/Kansl1/Aplp2/Tet2/Sh3bp5/Vegfa/Ptprc/Mllt6/Sirt1/Crtc2/Ulk1/Ripk1/Ptgs2/Cdc42bpg/Zzef1/Hat1/K…
MF	GO:0140096	catalytic activity, acting on a protein	857	0.29581	1.37536	0.0011534	0.0203959	0.0145473	1547	tags=34%, list=28%, signal=29%	Tnfaip3/Pim1/Lgmn/Ccl3/Kdm6b/Malt1/Clk1/Zc3h12a/Wsb1/Rnf149/Ctsd/Map2k3/Cdk9/Cflar/Plk3/Rnf19b/Birc3/Sgk1/Ppp2ca/Mdm2/Fam20c/Dusp2/Nktr/Stk40/Psmb4/Wnk1/Dusp16/Ptprs/Plk2/Trim25/Jmjd1c/Mapkapk2/Tgm2/Txnrd1/Fbxl3/Arih2/Tbk1/Map4k4/Usp25/Sppl3/Mmp14/Ptprj/Kmt5a/Birc2/Pim3/Adam8/Cdk11b/Fbxo11/Crebbp/Ikbke/Axl/Ptp4a2/Abl2/Zfp91/Grk2/Casp4/Trip12/Peli1/Grk3/Nup98/Top1/Rbbp6/Lnpep/Dlst/Pptc7/Clk4/Cdk6/…
MF	GO:0016740	transferase activity	796	0.295665	1.3728	0.00116822	0.0203959	0.0145473	1761	tags=38%, list=32%, signal=31%	Tnfaip3/Chka/Pim1/Ccl3/Malt1/Clk1/Wsb1/Rnf149/Map2k3/Sgms1/Cdk9/Plk3/Rnf19b/Hk2/Birc3/Sgk1/Mdm2/Fam20c/Stk40/Wnk1/Plk2/Trim25/Mapkapk2/Tgm2/Fbxl3/Zc3hav1/Lfng/Arih2/Tbk1/Map4k4/Kmt5a/Birc2/Got1/Pim3/Cdk11b/Fbxo11/Crebbp/Ikbke/Axl/Abl2/Zfp91/Grk2/Trip12/Peli1/Grk3/Nampt/Top1/Rbbp6/Dlst/Mat2a/Clk4/Itpkb/Cers6/Hs6st1/Cdk6/Csnk1a1/Syk/Gatm/Ext1/Rock1/Slk/Vps18/Ugcg/Pip5k1c/Map2k7/Prdm4/Nme1/Pan3/Hexb…
MF	GO:0032555	purine ribonucleotide binding	712	0.297383	1.36883	0.00120192	0.0203959	0.0145473	1753	tags=38%, list=31%, signal=30%	Hspa5/Chka/Pim1/Atp2b1/Nlrp3/Clk1/Hsp90aa1/Ehd1/Map2k3/Cdk9/Plk3/Hk2/Sgk1/Ddx3x/Hsp90b1/Rab8b/Fam20c/Stk40/Wnk1/Gnl1/Eif5/Plk2/Mapkapk2/Tgm2/Tbk1/Hspa1a/Map4k4/Chd7/G3bp1/Gnl3/Rab20/Tuba1c/Dhx15/Ddx3y/Pim3/Cdk11b/Ddx6/Ikbke/Sar1a/Axl/Abl2/Grk2/Gnaq/Rhov/Grk3/Atp13a3/Top1/Mat2a/Clk4/Cdk6/Hspa13/Eif4a1/Acsl4/Vcp/Ddx5/Csnk1a1/Katna1/Syk/Arf2/Rock1/Slk/Eif5b/Eif4a2/Atl2/Pip5k1c/Atp13a2/Map2k7/Naip5/N…
MF	GO:0043168	anion binding	856	0.293958	1.36669	0.00115207	0.0203959	0.0145473	1384	tags=29%, list=25%, signal=26%	S100a8/Hspa5/Chka/Pim1/Atp2b1/Nlrp3/Clk1/Hsp90aa1/Ehd1/Map2k3/Snx18/Cdk9/Picalm/Plk3/Hk2/Sgk1/Ddx3x/Hsp90b1/Rab8b/Fam20c/Iqgap1/Stk40/Wnk1/Sgpl1/Gnl1/Eif5/Arap1/Plk2/Sdcbp/Cd36/Mapkapk2/Tgm2/Txnrd1/Tbk1/Hspa1a/Map4k4/Chd7/G3bp1/Gnl3/Rab20/Tuba1c/Dhx15/Ddx3y/Got1/Pim3/Cdk11b/Ddx6/Ikbke/Sar1a/Axl/Abl2/Grk2/Gnaq/Rhov/Grk3/Atp13a3/Top1/Hdc/Mat2a/Clk4/Cdk6/Hspa13/Eif4a1/Acsl4/Vcp/Ddx5/Csnk1a1/Katna1/S…
BP	GO:0050776	regulation of immune response	399	0.308917	1.36224	0.00134228	0.0203959	0.0145473	918	tags=23%, list=16%, signal=21%	Tlr2/Arg1/Nfkbiz/Tnfaip3/Ptafr/Clec4e/Tnf/Il1b/Nlrp3/Malt1/Zc3h12a/Cd44/Nfkbid/Acod1/Nfkbia/Hmox1/Hsp90aa1/Ddx3x/Slc15a3/Psmb4/Fpr2/Il10/Wnk1/Ptprs/Cd36/Mapkapk2/Tnip3/Zc3hav1/Tbk1/Hspa1a/Hexim1/N4bp1/Sppl3/Ptprj/Cd24a/Adam8/Nfe2l2/Ikbke/C5ar1/Trem2/Tnip1/Il4ra/Cd14/Peli1/Cd84/Clec12a/Clec4d/H2-Q2/H2-Q10/Ezr/Smad7/Laptm5/Syk/Ncf1/Matr3/Arg2/Nr4a3/Xbp1/Nr1d1/Rapgef1/Kcnn4/Ptprc/Sirt1/H2-Q4/Stx4a/I…
BP	GO:0090303	positive regulation of wound healing	20	0.699861	1.90254	0.0018018	0.0204989	0.0146207	461	tags=40%, list=8%, signal=37%	S100a9/Cxcr4/Cd36/Arfgef1/Nfe2l2/Ptger4/Emilin2/Xbp1
CC	GO:0033177	proton-transporting two-sector ATPase complex, proton-transporting domain	13	-0.802837	-2.07032	0.00226757	0.0257428	0.0183609	482	tags=54%, list=9%, signal=49%	Atp5h/Atp5g3/Atp6v0e/Atp5j2/Atp5j/Atp5g2/Atp6v0c
MF	GO:0016684	oxidoreductase activity, acting on peroxide as acceptor	18	-0.763282	-2.15994	0.00229885	0.0260422	0.0185745	585	tags=61%, list=10%, signal=55%	Prdx1/Prdx3/Prdx2/Txndc17/Mgst1/Park7/Alox5ap/Selenof/Gpx4/Prdx5/Gstp1
CC	GO:0098803	respiratory chain complex	64	-0.670707	-2.52838	0.00249377	0.0264407	0.0188587	1173	tags=64%, list=21%, signal=51%	Sdha/Ndufv1/Uqcrc2/Ndufb10/Uqcr11/Cox5a/Sdhd/Ndufa9/Cox7c/Uqcr10/Cox7b/Cox7a2/Ndufa8/Cox6c/Ndufb6/Ndufb3/Coa6/Ndufa1/Ndufs3/Ndufs5/Ndufb9/Uqcrfs1/Ndufa12/Ndufb8/Ndufs4/Ndufb11/Ndufs8/Uqcrb/Ndufb4/Ndufab1/Ndufa3/Ndufs7/Ndufv2/Ndufa7/Ndufa11/Cox6b1/Uqcrc1/Ndufa13/Sdhb/Cox5b/Cox8a
CC	GO:0070469	respirasome	66	-0.667077	-2.52499	0.00253807	0.0264407	0.0188587	1173	tags=64%, list=21%, signal=51%	Sdha/Ndufv1/Uqcrc2/Higd1a/Ndufb10/Uqcr11/Cox5a/Sdhd/Ndufa9/Cox7c/Uqcr10/Cox7b/Cox7a2/Ndufa8/Cox6c/Ndufb6/Ndufb3/Coa6/Ndufa1/Ndufs3/Ndufs5/Ndufb9/Uqcrfs1/Ndufa12/Ndufb8/Ndufs4/Ndufb11/Ndufs8/Uqcrb/Ndufb4/Ndufab1/Ndufa3/Ndufs7/Ndufv2/Ndufa7/Ndufa11/Cox6b1/Uqcrc1/Ndufa13/Sdhb/Cox5b/Cox8a
CC	GO:0005746	mitochondrial respirasome	64	-0.663273	-2.50036	0.00249377	0.0264407	0.0188587	1173	tags=62%, list=21%, signal=50%	Sdha/Ndufv1/Uqcrc2/Ndufb10/Uqcr11/Cox5a/Sdhd/Ndufa9/Cox7c/Uqcr10/Cox7b/Cox7a2/Ndufa8/Cox6c/Ndufb6/Ndufb3/Ndufa1/Ndufs3/Ndufs5/Ndufb9/Uqcrfs1/Ndufa12/Ndufb8/Ndufs4/Ndufb11/Ndufs8/Uqcrb/Ndufb4/Ndufab1/Ndufa3/Ndufs7/Ndufv2/Ndufa7/Ndufa11/Cox6b1/Uqcrc1/Ndufa13/Sdhb/Cox5b/Cox8a
BP	GO:0006119	oxidative phosphorylation	66	-0.646184	-2.44591	0.00253807	0.0264407	0.0188587	1026	tags=59%, list=18%, signal=49%	Iscu/Mtch2/Cox5a/Sdhd/Rhoa/Cox7c/Uqcr10/Cox7a2/Dguok/Atp5b/Ndufa8/Ndufb6/Dnajc30/Coa6/Abcd1/Dnajc15/Ndufs3/Atp5h/Ndufb9/Uqcrfs1/Ndufa12/Ndufb8/Uqcc2/Ndufs8/Uqcrb/Chchd2/Park7/Bid/Ndufs7/Ndufv2/Ndufa7/Nupr1/Atp5j2/Uqcrc1/Atp5j/Cox5b/Cycs/Atp5c1/Atp5d
CC	GO:0005747	mitochondrial respiratory chain complex I	39	-0.694059	-2.38594	0.00238095	0.0264407	0.0188587	696	tags=51%, list=12%, signal=45%	Ndufa8/Ndufb6/Ndufb3/Ndufa1/Ndufs3/Ndufs5/Ndufb9/Ndufa12/Ndufb8/Ndufs4/Ndufb11/Ndufs8/Ndufb4/Ndufab1/Ndufa3/Ndufs7/Ndufv2/Ndufa7/Ndufa11/Ndufa13
CC	GO:0030964	NADH dehydrogenase complex	39	-0.694059	-2.38594	0.00238095	0.0264407	0.0188587	696	tags=51%, list=12%, signal=45%	Ndufa8/Ndufb6/Ndufb3/Ndufa1/Ndufs3/Ndufs5/Ndufb9/Ndufa12/Ndufb8/Ndufs4/Ndufb11/Ndufs8/Ndufb4/Ndufab1/Ndufa3/Ndufs7/Ndufv2/Ndufa7/Ndufa11/Ndufa13
CC	GO:0045271	respiratory chain complex I	39	-0.694059	-2.38594	0.00238095	0.0264407	0.0188587	696	tags=51%, list=12%, signal=45%	Ndufa8/Ndufb6/Ndufb3/Ndufa1/Ndufs3/Ndufs5/Ndufb9/Ndufa12/Ndufb8/Ndufs4/Ndufb11/Ndufs8/Ndufb4/Ndufab1/Ndufa3/Ndufs7/Ndufv2/Ndufa7/Ndufa11/Ndufa13
CC	GO:0000313	organellar ribosome	67	-0.609038	-2.31461	0.00251256	0.0264407	0.0188587	1412	tags=58%, list=25%, signal=44%	Mrpl21/Mrps17/Mrpl15/Mrpl2/Chchd1/Mrps23/Mrpl27/Mrpl40/Mrpl17/Mrpl11/Mrpl18/Mrps14/Mrps35/Mrps5/Mrpl12/Mrpl51/Mrpl42/Mrps21/Mrps34/Mrps18a/Mrpl33/Mrpl22/Mrpl36/Mrpl58/Mrps15/Mrps16/Mrps26/Mrps12/Mrpl43/Mrpl23/Mrpl54/Mrpl4/Mrps24/Ndufab1/Mrpl30/Mrps18c/Ndufa7/Mrpl20/Mrpl14
CC	GO:0005761	mitochondrial ribosome	67	-0.609038	-2.31461	0.00251256	0.0264407	0.0188587	1412	tags=58%, list=25%, signal=44%	Mrpl21/Mrps17/Mrpl15/Mrpl2/Chchd1/Mrps23/Mrpl27/Mrpl40/Mrpl17/Mrpl11/Mrpl18/Mrps14/Mrps35/Mrps5/Mrpl12/Mrpl51/Mrpl42/Mrps21/Mrps34/Mrps18a/Mrpl33/Mrpl22/Mrpl36/Mrpl58/Mrps15/Mrps16/Mrps26/Mrps12/Mrpl43/Mrpl23/Mrpl54/Mrpl4/Mrps24/Ndufab1/Mrpl30/Mrps18c/Ndufa7/Mrpl20/Mrpl14
BP	GO:0042773	ATP synthesis coupled electron transport	45	-0.654509	-2.29663	0.00251256	0.0264407	0.0188587	1173	tags=64%, list=21%, signal=51%	Sdha/Ndufv1/Iscu/Mtch2/Cox5a/Sdhd/Cox7c/Uqcr10/Dguok/Ndufa8/Ndufb6/Coa6/Dnajc15/Ndufs3/Ndufb9/Uqcrfs1/Ndufa12/Ndufb8/Ndufs8/Uqcrb/Chchd2/Park7/Bid/Ndufs7/Ndufv2/Ndufa7/Uqcrc1/Cox5b/Cycs
BP	GO:0042775	mitochondrial ATP synthesis coupled electron transport	45	-0.654509	-2.29663	0.00251256	0.0264407	0.0188587	1173	tags=64%, list=21%, signal=51%	Sdha/Ndufv1/Iscu/Mtch2/Cox5a/Sdhd/Cox7c/Uqcr10/Dguok/Ndufa8/Ndufb6/Coa6/Dnajc15/Ndufs3/Ndufb9/Uqcrfs1/Ndufa12/Ndufb8/Ndufs8/Uqcrb/Chchd2/Park7/Bid/Ndufs7/Ndufv2/Ndufa7/Uqcrc1/Cox5b/Cycs
BP	GO:0033108	mitochondrial respiratory chain complex assembly	57	-0.594993	-2.20694	0.00253165	0.0264407	0.0188587	1472	tags=60%, list=26%, signal=44%	Ndufaf7/Sdhaf2/Dmac1/Ndufb5/Uqcc1/Sdhaf4/Ndufaf4/Ndufb10/Surf1/Ndufa9/Smim20/Cox16/Tmem126a/Ndufa8/Ndufb6/Ndufb3/Oxa1l/Ndufa1/Ndufs3/Ndufs5/Ndufb9/Ndufa12/Ndufb8/Ndufs4/Uqcc2/Ndufb11/Ndufs8/Cox14/Ndufb4/Ndufab1/Ndufa3/Ndufs7/Ndufa11/Coa3
BP	GO:0010257	NADH dehydrogenase complex assembly	40	-0.633727	-2.17601	0.00245098	0.0264407	0.0188587	817	tags=65%, list=15%, signal=56%	Ndufaf2/Ndufaf7/Dmac1/Ndufb5/Ndufaf4/Ndufb10/Ndufa9/Tmem126a/Ndufa8/Ndufb6/Ndufb3/Oxa1l/Ndufa1/Ndufs3/Ndufs5/Ndufb9/Ndufa12/Ndufb8/Ndufs4/Ndufb11/Ndufs8/Ndufb4/Ndufab1/Ndufa3/Ndufs7/Ndufa11
BP	GO:0032981	mitochondrial respiratory chain complex I assembly	40	-0.633727	-2.17601	0.00245098	0.0264407	0.0188587	817	tags=65%, list=15%, signal=56%	Ndufaf2/Ndufaf7/Dmac1/Ndufb5/Ndufaf4/Ndufb10/Ndufa9/Tmem126a/Ndufa8/Ndufb6/Ndufb3/Oxa1l/Ndufa1/Ndufs3/Ndufs5/Ndufb9/Ndufa12/Ndufb8/Ndufs4/Ndufb11/Ndufs8/Ndufb4/Ndufab1/Ndufa3/Ndufs7/Ndufa11
CC	GO:0015935	small ribosomal subunit	65	-0.576883	-2.17589	0.00251256	0.0264407	0.0188587	981	tags=51%, list=18%, signal=42%	Mrps14/Mrps35/Rps13/Mrps5/Rpsa/Rps3a1/Mrpl42/Mrps21/Mrps34/Rps8/Rps14/Mrps18a/Rps6/Rps19/Mrps15/Mrps16/Mrps26/Mrps12/Mrps24/Rps18/Mrps18c/Rps24/Rps15a/Rps7/Fau/Rps11/Rps4x/Rps16/Rps2/Rps10/Rps5/Uba52/Rps3
BP	GO:0019646	aerobic electron transport chain	38	-0.635244	-2.16585	0.0023753	0.0264407	0.0188587	1173	tags=61%, list=21%, signal=48%	Sdha/Ndufv1/Iscu/Cox5a/Sdhd/Cox7c/Uqcr10/Ndufa8/Ndufb6/Dnajc15/Ndufs3/Ndufb9/Uqcrfs1/Ndufb8/Ndufs8/Uqcrb/Park7/Ndufs7/Ndufv2/Ndufa7/Uqcrc1/Cox5b/Cycs
BP	GO:0022904	respiratory electron transport chain	56	-0.573029	-2.12338	0.00251889	0.0264407	0.0188587	1026	tags=52%, list=18%, signal=43%	Iscu/Mtch2/Cox5a/Sdhd/Cox7c/Uqcr10/Dguok/Ndufa8/Ndufb6/Coa6/Dnajc15/Ndufs3/Ndufb9/Uqcrfs1/Ndufa12/Ndufb8/Ndufs4/Ndufs8/Uqcrb/Chchd2/Park7/Bid/Ndufs7/Ndufv2/Ndufa7/Uqcrc1/Sdhb/Cox5b/Cycs
BP	GO:0022900	electron transport chain	60	-0.563083	-2.10571	0.00251889	0.0264407	0.0188587	1026	tags=50%, list=18%, signal=41%	Iscu/Mtch2/Cox5a/Sdhd/Cox7c/Uqcr10/Dguok/Ndufa8/Ndufb6/Ndufb3/Coa6/Dnajc15/Ndufs3/Ndufb9/Uqcrfs1/Ndufa12/Ndufb8/Ndufs4/Ndufs8/Uqcrb/Chchd2/Park7/Bid/Ndufs7/Ndufv2/Ndufa7/Uqcrc1/Sdhb/Cox5b/Cycs
CC	GO:0042788	polysomal ribosome	32	-0.630271	-2.04071	0.00240385	0.0264407	0.0188587	324	tags=47%, list=6%, signal=44%	Rpl7a/Rpl36al/Rpl36/Rpl6/Rpl24/Rpl10a/Rpl18/Rpl8/Rpl11/Eif3h/Rpl32/Rpl18a/Eef2/Rpl19/Rpl29
CC	GO:0000315	organellar large ribosomal subunit	44	-0.578798	-2.01782	0.00248756	0.0264407	0.0188587	1412	tags=55%, list=25%, signal=41%	Mrpl21/Mrpl15/Mrpl2/Mrpl27/Mrpl40/Mrpl17/Mrpl11/Mrpl18/Mrpl12/Mrpl51/Mrpl42/Mrps18a/Mrpl33/Mrpl22/Mrpl36/Mrpl58/Mrpl43/Mrpl23/Mrpl54/Mrpl4/Ndufab1/Mrpl30/Mrpl20/Mrpl14
CC	GO:0005762	mitochondrial large ribosomal subunit	44	-0.578798	-2.01782	0.00248756	0.0264407	0.0188587	1412	tags=55%, list=25%, signal=41%	Mrpl21/Mrpl15/Mrpl2/Mrpl27/Mrpl40/Mrpl17/Mrpl11/Mrpl18/Mrpl12/Mrpl51/Mrpl42/Mrps18a/Mrpl33/Mrpl22/Mrpl36/Mrpl58/Mrpl43/Mrpl23/Mrpl54/Mrpl4/Ndufab1/Mrpl30/Mrpl20/Mrpl14
BP	GO:0140053	mitochondrial gene expression	39	-0.57176	-1.96552	0.00238095	0.0264407	0.0188587	981	tags=51%, list=18%, signal=43%	Mrps14/C1qbp/Mrps35/Mrpl12/Mrpl51/Mrps21/Mrps34/Mrps18a/Mrpl58/Mrps15/Lars2/Mrps16/Hsd17b10/Mrps12/Mrpl43/Mrpl23/Uqcc2/Mthfs/Ndufa7/Coa3
BP	GO:0009145	purine nucleoside triphosphate biosynthetic process	39	-0.570946	-1.96272	0.00238095	0.0264407	0.0188587	748	tags=44%, list=13%, signal=38%	Dguok/Atp5b/Impdh2/Dnajc30/Pnp/Atp5h/Tgfb1/Atp5g3/Map2k1/Atp5j2/Aldoa/Atp5j/Atp5g2/Atp5c1/Atp5d/Eno1/Nme2
BP	GO:0009206	purine ribonucleoside triphosphate biosynthetic process	39	-0.570946	-1.96272	0.00238095	0.0264407	0.0188587	748	tags=44%, list=13%, signal=38%	Dguok/Atp5b/Impdh2/Dnajc30/Pnp/Atp5h/Tgfb1/Atp5g3/Map2k1/Atp5j2/Aldoa/Atp5j/Atp5g2/Atp5c1/Atp5d/Eno1/Nme2
MF	GO:0009055	electron transfer activity	42	-0.56557	-1.95512	0.00246914	0.0264407	0.0188587	1173	tags=52%, list=21%, signal=42%	Sdha/Ndufv1/Xdh/Surf1/Uqcr11/Cox5a/Cox7c/Cox7b/Cox7a2/Cox6c/Ndufs3/Uqcrfs1/Ndufb8/Ndufs4/Ndufs8/Ndufs7/Ndufv2/Ndufa7/Cyba/Ndufa13/Sdhb/Cox8a
BP	GO:0009201	ribonucleoside triphosphate biosynthetic process	40	-0.567316	-1.94797	0.00245098	0.0264407	0.0188587	748	tags=42%, list=13%, signal=37%	Dguok/Atp5b/Impdh2/Dnajc30/Pnp/Atp5h/Tgfb1/Atp5g3/Map2k1/Atp5j2/Aldoa/Atp5j/Atp5g2/Atp5c1/Atp5d/Eno1/Nme2
CC	GO:0022627	cytosolic small ribosomal subunit	41	-0.565547	-1.9426	0.00248139	0.0264407	0.0188587	281	tags=49%, list=5%, signal=47%	Rps13/Rpsa/Rps3a1/Rps8/Rps14/Rps6/Rps19/Rps18/Rps24/Rps15a/Rps7/Fau/Rps11/Rps4x/Rps16/Rps2/Rps10/Rps5/Uba52/Rps3
MF	GO:0015453	oxidoreduction-driven active transmembrane transporter activity	31	-0.600332	-1.93786	0.00239808	0.0264407	0.0188587	1170	tags=58%, list=21%, signal=46%	Ndufv1/Surf1/Uqcr11/Cox5a/Cox7c/Cox7b/Cox7a2/Cox6c/Ndufs3/Uqcrfs1/Ndufb8/Ndufs4/Ndufs8/Ndufs7/Ndufv2/Ndufa7/Ndufa13/Cox8a
BP	GO:0019884	antigen processing and presentation of exogenous antigen	30	-0.599712	-1.93405	0.00235849	0.0264407	0.0188587	494	tags=30%, list=9%, signal=27%	H2-DMa/Clec4a3/H2-DMb2/Tap1/Psme1/Psme2/Fcgr3/Fcer1g/Cd74
BP	GO:0009142	nucleoside triphosphate biosynthetic process	43	-0.554133	-1.91711	0.00249377	0.0264407	0.0188587	748	tags=40%, list=13%, signal=34%	Dguok/Atp5b/Impdh2/Dnajc30/Pnp/Atp5h/Tgfb1/Atp5g3/Map2k1/Atp5j2/Aldoa/Atp5j/Atp5g2/Atp5c1/Atp5d/Eno1/Nme2
BP	GO:0009205	purine ribonucleoside triphosphate metabolic process	47	-0.534215	-1.90605	0.002457	0.0264407	0.0188587	748	tags=38%, list=13%, signal=33%	Dguok/Atp5b/Impdh2/Dnajc30/Ran/Pnp/Atp5h/Tgfb1/Atp5g3/Map2k1/Atp5j2/Aldoa/Atp5j/Atp5g2/Atp5c1/Atp5d/Eno1/Nme2
BP	GO:0009199	ribonucleoside triphosphate metabolic process	48	-0.531046	-1.90567	0.002457	0.0264407	0.0188587	748	tags=38%, list=13%, signal=33%	Dguok/Atp5b/Impdh2/Dnajc30/Ran/Pnp/Atp5h/Tgfb1/Atp5g3/Map2k1/Atp5j2/Aldoa/Atp5j/Atp5g2/Atp5c1/Atp5d/Eno1/Nme2
BP	GO:0032543	mitochondrial translation	33	-0.572757	-1.86834	0.00244499	0.0264407	0.0188587	981	tags=61%, list=18%, signal=50%	Mrps17/Mrpl2/Chchd1/Mrps14/C1qbp/Mrps35/Mrpl51/Mrps21/Mrps34/Mrps18a/Mrpl58/Mrps15/Lars2/Mrps16/Mrps12/Mrpl43/Mrpl23/Uqcc2/Ndufa7/Coa3
BP	GO:0009144	purine nucleoside triphosphate metabolic process	51	-0.508409	-1.8621	0.00239808	0.0264407	0.0188587	748	tags=41%, list=13%, signal=36%	Nme3/Guk1/Rhoa/Dguok/Atp5b/Impdh2/Dnajc30/Ran/Pnp/Atp5h/Tgfb1/Atp5g3/Map2k1/Atp5j2/Aldoa/Atp5j/Atp5g2/Atp5c1/Atp5d/Eno1/Nme2
BP	GO:0006754	ATP biosynthetic process	34	-0.564191	-1.86068	0.00242131	0.0264407	0.0188587	748	tags=41%, list=13%, signal=36%	Dguok/Atp5b/Dnajc30/Atp5h/Tgfb1/Atp5g3/Map2k1/Atp5j2/Aldoa/Atp5j/Atp5g2/Atp5c1/Atp5d/Eno1
MF	GO:0015078	proton transmembrane transporter activity	46	-0.521024	-1.84613	0.00248139	0.0264407	0.0188587	1060	tags=46%, list=19%, signal=37%	Surf1/Uqcr11/Cox5a/Slc25a5/Cox7c/Cox7b/Atp6v1g1/Cox7a2/Atp5b/Cox6c/Atp5h/Uqcrfs1/Atp5g3/Atp6v0e/Atp5j2/Atp5j/Atp5g2/Cox8a/Atp5c1/Atp5d/Atp6v0c
BP	GO:0048002	antigen processing and presentation of peptide antigen	47	-0.514413	-1.83539	0.002457	0.0264407	0.0188587	574	tags=32%, list=10%, signal=29%	H2-T24/Gm11127/H2-DMa/Clec4a3/H2-DMb2/Tap1/Pdia3/H2-T23/Hfe/Pycard/H2-T22/H2-D1/Fcgr3/Fcer1g/Cd74
BP	GO:0009141	nucleoside triphosphate metabolic process	57	-0.487256	-1.80733	0.00253165	0.0264407	0.0188587	748	tags=32%, list=13%, signal=28%	Dguok/Atp5b/Impdh2/Dnajc30/Ran/Pnp/Atp5h/Tgfb1/Atp5g3/Map2k1/Atp5j2/Aldoa/Atp5j/Atp5g2/Atp5c1/Atp5d/Eno1/Nme2
CC	GO:0005844	polysome	57	-0.485153	-1.79953	0.00253165	0.0264407	0.0188587	324	tags=37%, list=6%, signal=35%	Rps6/Rpl36a/Rpl7/Vim/Rpl7a/Rpl36al/Rpl36/Rpl6/Rpl24/Rpl10a/Rps4x/Rpl18/Rpl8/Rpl11/Eif3h/Rpl32/Rpl18a/Eef2/Rpl19/Rpl29/Rps3
BP	GO:0048525	negative regulation of viral process	51	-0.479679	-1.75688	0.00239808	0.0264407	0.0188587	285	tags=22%, list=5%, signal=21%	Snx3/Stat1/Ifitm6/Banf1/Ppia/Ly6e/Ccl5/Ifitm3/Slpi/Cd74/Ifitm2
MF	GO:0098772	molecular function regulator activity	628	0.293052	1.33448	0.00246305	0.0264407	0.0188587	1238	tags=28%, list=22%, signal=25%	Spp1/Ccnl1/Fn1/Tnf/Pim1/Il1b/Ccl3/Malt1/Jun/Rgs1/Cxcl2/Dennd5b/Hsp90aa1/Azin1/Atp1b3/Ccl9/Id2/Cflar/Il1rn/Birc3/Sgk1/Ddx3x/Cxcl14/Fnip1/Ddit3/Rasgef1b/Iqgap1/Cstb/Ccl4/Rgs2/Cyth1/Il10/Wnk1/Spata13/Eif5/Sirpa/Arap1/Mob1a/Flcn/Arfgef1/Hexim1/Osgin2/Hnrnpc/Rpl5/Rap1gap2/Ccnd2/Ppp1r15a/Birc2/Cd24a/Ccng2/Rictor/Tagap/Trib1/Ikbke/C5ar1/Dazap2/Trem2/Gnaq/Dnajb6/Clec12a/Nampt/Osm/Cxcl10/Dennd4a/Smad7/Txn…
CC	GO:0022625	cytosolic large ribosomal subunit	53	-0.632985	-2.30879	0.00254453	0.0264561	0.0188697	324	tags=49%, list=6%, signal=47%	Rpl36al/Rpl36/Rpl6/Rpl35/Rpl24/Rpl3/Rpl27/Rpl21/Rpl34/Rpl10a/Rpl18/Rpl8/Rpl13a/Rpl13/Rpl26/Rpl11/Rpl28/Rpl32/Rpl18a/Rpl15/Rplp0/Uba52/Rpl19/Rpl29/Rpl14/Rpl9-ps6
BP	GO:0009152	purine ribonucleotide biosynthetic process	70	-0.487945	-1.86869	0.00255102	0.0264718	0.0188809	748	tags=31%, list=13%, signal=28%	Dguok/Atp5b/Mpc1/Impdh2/Dnajc30/Pdha1/Pnp/Atp5h/Tgfb1/Hprt/Atp5g3/Map2k1/Mpc2/Adssl1/Atp5j2/Aldoa/Atp5j/Atp5g2/Atp5c1/Atp5d/Eno1/Nme2
MF	GO:0030234	enzyme regulator activity	483	0.303426	1.35828	0.00255754	0.0264878	0.0188923	1238	tags=29%, list=22%, signal=25%	Ccnl1/Fn1/Pim1/Ccl3/Malt1/Jun/Rgs1/Dennd5b/Hsp90aa1/Azin1/Cflar/Birc3/Ddx3x/Fnip1/Rasgef1b/Iqgap1/Cstb/Rgs2/Cyth1/Wnk1/Spata13/Eif5/Sirpa/Arap1/Mob1a/Flcn/Arfgef1/Hexim1/Hnrnpc/Rpl5/Rap1gap2/Ccnd2/Ppp1r15a/Birc2/Cd24a/Ccng2/Rictor/Tagap/Trib1/Ikbke/C5ar1/Dazap2/Trem2/Gnaq/Dennd4a/Txnip/Klf4/Vcp/Arhgef3/Ncf1/Rock1/Tbc1d15/Ppp6r1/Cab39/Naip5/Aplp2/Rapgef1/Ppp2r5c/Ppp1r15b/Arhgap17/Ralgds/Pcna/Sh3bp…
BP	GO:0019882	antigen processing and presentation	80	-0.485719	-1.89515	0.00258398	0.0266576	0.0190134	598	tags=30%, list=11%, signal=27%	Rftn1/H2-T24/Gm11127/H2-DMa/Clec4a3/H2-DMb2/Tap1/Psme1/Rab5b/Pdia3/Fcgr4/Psmb9/H2-T23/Hfe/Pycard/Psme2/H2-T22/H2-D1/Treml4/Fcgr3/Cd68/Fcer1g/Psmb8/Cd74
MF	GO:0019843	rRNA binding	54	-0.496584	-1.81063	0.00258398	0.0266576	0.0190134	281	tags=35%, list=5%, signal=34%	Rps14/Mrps18a/Rpl7/Rpl12/Rpl4/Rps18/Mrps18c/Rpl6/Rpl3/Mrpl20/Rps11/Rps4x/Rpl8/Rpl11/Rps5/Eef2/Rplp0/Rpl19/Rps3
BP	GO:0046390	ribose phosphate biosynthetic process	81	-0.467039	-1.82905	0.00260417	0.0268138	0.0191248	748	tags=30%, list=13%, signal=26%	Dguok/Atp5b/Mpc1/Impdh2/Dnajc30/Pdha1/Pnp/Atp5h/Pygl/Tgfb1/Hprt/Atp5g3/Map2k1/Mpc2/Adssl1/G6pdx/Atp5j2/Aldoa/Atp5j/Atp5g2/Atp5c1/Atp5d/Eno1/Nme2
CC	GO:1902495	transmembrane transporter complex	84	-0.526909	-2.06693	0.0026178	0.0268501	0.0191507	1170	tags=45%, list=21%, signal=36%	Ndufv1/Uqcrc2/Kcnab2/Ndufb10/Uqcr11/Ndufa9/Fkbp1b/Sumo1/Uqcr10/Atp1a3/Scnn1a/Ndufa8/Ndufb6/Ndufb3/Ndufa1/Ndufs3/Ndufs5/Ndufb9/Uqcrfs1/Ndufa12/Ndufb8/Ndufs4/Ndufb11/Ndufs8/Atp5g3/Smdt1/Uqcrb/Ndufb4/Ndufab1/Ndufa3/Ndufs7/Ndufv2/Ndufa7/Ndufa11/Calm1/Uqcrc1/Ndufa13/Clic1
CC	GO:1990204	oxidoreductase complex	84	-0.518828	-2.03523	0.0026178	0.0268501	0.0191507	1173	tags=48%, list=21%, signal=38%	Sdha/Ndufv1/Uqcrc2/P4hb/Mrps36/Ndufb10/Uqcr11/Sdhd/Ndufa9/Uqcr10/Idh3b/Ndufa8/Ndufb6/H2-Ke6/Ndufb3/Pdha1/Idh3g/Ncf4/Ndufa1/Ndufs3/Ndufs5/Ndufb9/Uqcrfs1/Ndufa12/Ndufb8/Ndufs4/Ndufb11/Ndufs8/Uqcrb/Ndufb4/Ndufab1/Ndufa3/Ndufs7/Ndufv2/Ndufa7/Ndufa11/Cyba/Uqcrc1/Ndufa13/Sdhb
BP	GO:0002181	cytoplasmic translation	75	-0.506336	-1.95298	0.00265252	0.0270696	0.0193073	386	tags=31%, list=7%, signal=29%	Eif3i/Dph3/Rpl36al/Rpl36/Rpl6/Rpl24/Eif4ebp1/Rpl10a/Rpl18/Rpl8/Rpl13a/Rpl26/Rpl11/Ybx1/Rps2/Rpl32/Rpl18a/Rpl15/Eef2/Rplp0/Rpl19/Rpl29/Rpl9-ps6
BP	GO:0009260	ribonucleotide biosynthetic process	75	-0.469913	-1.81249	0.00265252	0.0270696	0.0193073	748	tags=29%, list=13%, signal=26%	Dguok/Atp5b/Mpc1/Impdh2/Dnajc30/Pdha1/Pnp/Atp5h/Tgfb1/Hprt/Atp5g3/Map2k1/Mpc2/Adssl1/Atp5j2/Aldoa/Atp5j/Atp5g2/Atp5c1/Atp5d/Eno1/Nme2
BP	GO:0006164	purine nucleotide biosynthetic process	76	-0.465201	-1.79687	0.00265957	0.0270696	0.0193073	748	tags=29%, list=13%, signal=25%	Dguok/Atp5b/Mpc1/Impdh2/Dnajc30/Pdha1/Pnp/Atp5h/Tgfb1/Hprt/Atp5g3/Map2k1/Mpc2/Adssl1/Atp5j2/Aldoa/Atp5j/Atp5g2/Atp5c1/Atp5d/Eno1/Nme2
BP	GO:0072522	purine-containing compound biosynthetic process	76	-0.465201	-1.79687	0.00265957	0.0270696	0.0193073	748	tags=29%, list=13%, signal=25%	Dguok/Atp5b/Mpc1/Impdh2/Dnajc30/Pdha1/Pnp/Atp5h/Tgfb1/Hprt/Atp5g3/Map2k1/Mpc2/Adssl1/Atp5j2/Aldoa/Atp5j/Atp5g2/Atp5c1/Atp5d/Eno1/Nme2
BP	GO:0044087	regulation of cellular component biogenesis	388	0.310942	1.37157	0.00268456	0.0272717	0.0194514	1273	tags=31%, list=23%, signal=26%	Tlr2/Tnf/Il1b/Bcl2l11/Hes1/Hsp90aa1/Snx18/Sgk1/Ddx3x/Fnip1/Iqgap1/Spty2d1/Sdc4/Ptprs/Arap1/Plk2/Sdcbp/Cd36/Gda/Cnot1/Hspa1a/Map4k4/Lamp2/Arfgef1/G3bp1/Mmp14/Ptprj/Grb2/Birc2/Cd24a/Rictor/Impact/Capza2/Ikbke/Sar1a/Trem2/Dnajb6/Ptger4/Ezr/Icam1/Vcp/Syk/Rock1/Slk/Pten/Atp13a2/Pan3/Rapgef1/Baiap2/Pdcd6ip/Lrp1/Vegfa/Cdc42ep2/Rhoc/Ulk1/Pik3r1/Sorl1/Rcc2/Cand1/Mapre1/Myadm/Samd8/F11r/Piezo1/Fhod1/App/Tg…
BP	GO:0009165	nucleotide biosynthetic process	90	-0.434323	-1.72688	0.00271739	0.0275	0.0196143	748	tags=27%, list=13%, signal=23%	Dguok/Atp5b/Mpc1/Impdh2/Dnajc30/Pdha1/Pnp/Atp5h/Tgfb1/Hprt/Atp5g3/Nadk/Map2k1/Mpc2/Adssl1/G6pdx/Atp5j2/Aldoa/Atp5j/Atp5g2/Atp5c1/Atp5d/Eno1/Nme2
BP	GO:1901293	nucleoside phosphate biosynthetic process	90	-0.434323	-1.72688	0.00271739	0.0275	0.0196143	748	tags=27%, list=13%, signal=23%	Dguok/Atp5b/Mpc1/Impdh2/Dnajc30/Pdha1/Pnp/Atp5h/Tgfb1/Hprt/Atp5g3/Nadk/Map2k1/Mpc2/Adssl1/G6pdx/Atp5j2/Aldoa/Atp5j/Atp5g2/Atp5c1/Atp5d/Eno1/Nme2
CC	GO:0022626	cytosolic ribosome	92	-0.606442	-2.42842	0.00273973	0.0276733	0.0197379	324	tags=41%, list=6%, signal=40%	Rpl36al/Rps18/Rpl36/Rpl6/Rpl35/Rpl24/Rpl3/Rps24/Rpl27/Rpl21/Rpl34/Rps15a/Rps7/Fau/Rpl10a/Rps11/Rps4x/Rpl18/Rpl8/Rpl13a/Rpl13/Rpl26/Rpl11/Rps16/Rps2/Rps10/Rpl28/Rpl32/Rpl18a/Rpl15/Rps5/Rplp0/Uba52/Rpl19/Rpl29/Rpl14/Rps3/Rpl9-ps6
BP	GO:0009060	aerobic respiration	96	-0.571991	-2.31542	0.00276243	0.0278497	0.0198637	1026	tags=52%, list=18%, signal=43%	Iscu/Mtch2/Cox5a/Sdhd/Rhoa/Cox7c/Uqcr10/Suclg1/Idh3b/Cox7a2/Dguok/Atp5b/Ndufa8/Ndufb6/Dnajc30/Akt1/Pdha1/Coa6/Idh3g/Oxa1l/Mdh2/Abcd1/Dnajc15/Ndufs3/Atp5h/Ndufb9/Uqcrfs1/Ndufa12/Ndufb8/Mdh1/Ndufs4/Uqcc2/Ndufs8/Uqcrb/Chchd2/Park7/Bid/Ndufs7/Ndufv2/Ndufa7/Bloc1s1/Nupr1/Atp5j2/Uqcrc1/Atp5j/Sdhb/Cox5b/Cycs/Atp5c1/Atp5d
BP	GO:0006914	autophagy	255	0.3525	1.48892	0.00277778	0.0278986	0.0198985	836	tags=20%, list=15%, signal=17%	S100a9/S100a8/Tlr2/Tnfaip3/Zc3h12a/Mcl1/Ctsd/Bcl2l11/Hmox1/Snx18/Plk3/Hk2/Ddit3/Hif1a/Tcirg1/Il10/Eif4g2/Plk2/Tbk1/Flcn/Lamp2/Sqstm1/Tollip/Trem2/Cd84/Nampt/Cltc/Vcp/Rock1/Vps18/Atp13a2/Xbp1/Trp53inp1/Sirt1/Ulk1/Mtdh/Arsb/Arl8b/Anxa7/Smcr8/Atp2a2/Ambra1/Tecpr1/Atg2a/Pikfyve/Foxo1/Huwe1/Wac/Rab12/Psen1
BP	GO:0061919	process utilizing autophagic mechanism	255	0.3525	1.48892	0.00277778	0.0278986	0.0198985	836	tags=20%, list=15%, signal=17%	S100a9/S100a8/Tlr2/Tnfaip3/Zc3h12a/Mcl1/Ctsd/Bcl2l11/Hmox1/Snx18/Plk3/Hk2/Ddit3/Hif1a/Tcirg1/Il10/Eif4g2/Plk2/Tbk1/Flcn/Lamp2/Sqstm1/Tollip/Trem2/Cd84/Nampt/Cltc/Vcp/Rock1/Vps18/Atp13a2/Xbp1/Trp53inp1/Sirt1/Ulk1/Mtdh/Arsb/Arl8b/Anxa7/Smcr8/Atp2a2/Ambra1/Tecpr1/Atg2a/Pikfyve/Foxo1/Huwe1/Wac/Rab12/Psen1
CC	GO:0015934	large ribosomal subunit	98	-0.586804	-2.37792	0.00280112	0.0280799	0.0200279	850	tags=50%, list=15%, signal=43%	Mrpl12/Mrpl51/Rpl3l/Mrpl42/Zcchc17/Mrps18a/Rpl36a/Rpl7/Mrpl33/Rpl12/Mrpl22/Rpl4/Mrpl36/Mrpl58/Rpl7a/Mrpl43/Mrpl23/Mrpl54/Mrpl4/Rpl36al/Ndufab1/Mrpl30/Rpl36/Rpl6/Rpl35/Rpl24/Rpl3/Rpl27/Rpl21/Rpl34/Mrpl20/Mrpl14/Rpl10a/Rpl18/Rpl8/Rpl13a/Rpl13/Rpl26/Rpl11/Rpl28/Rpl32/Rpl18a/Rpl15/Rplp0/Uba52/Rpl19/Rpl29/Rpl14/Rpl9-ps6
CC	GO:0098800	inner mitochondrial membrane protein complex	101	-0.654057	-2.66283	0.00282486	0.0281585	0.0200839	1017	tags=54%, list=18%, signal=45%	Uqcr11/Cox5a/Sdhd/Ndufa9/Pam16/Cox7c/Chchd3/Uqcr10/Timm9/Timm10b/Cox7b/Cox7a2/Atp5b/Ndufa8/Cox6c/Ndufb6/Timm17b/Ndufb3/Phb/Ndufa1/Dnajc15/Ndufs3/Ndufs5/Dnajc19/Atp5h/Ndufb9/Uqcrfs1/Ndufa12/Ndufb8/Ndufs4/Ndufb11/Ndufs8/Atp5g3/Smdt1/Uqcrb/Ndufb4/Ndufab1/Timm17a/Ndufa3/Ndufs7/Ndufv2/Ndufa7/Ndufa11/Cox6b1/Timm23/Atp5j2/Uqcrc1/Atp5j/Ndufa13/Sdhb/Cox5b/Atp5g2/Cox8a/Atp5c1/Atp5d
CC	GO:1990351	transporter complex	95	-0.517833	-2.079	0.0028169	0.0281585	0.0200839	1170	tags=44%, list=21%, signal=36%	Ndufv1/Uqcrc2/Kcnab2/Timm8a1/Ndufb10/Uqcr11/Ndufa9/Fkbp1b/Sumo1/Uqcr10/Timm9/Timm10b/Atp1a3/Scnn1a/Ndufa8/Ndufb6/Ndufb3/Ndufa1/Ndufs3/Ndufs5/Ndufb9/Uqcrfs1/Ndufa12/Ndufb8/Ndufs4/Ndufb11/Ndufs8/Atp5g3/Smdt1/Uqcrb/Ndufb4/Timm13/Ndufab1/Ndufa3/Ndufs7/Ndufv2/Ndufa7/Ndufa11/Calm1/Uqcrc1/Ndufa13/Clic1
BP	GO:0032870	cellular response to hormone stimulus	228	0.360645	1.50779	0.00282486	0.0281585	0.0200839	1343	tags=36%, list=24%, signal=29%	Il1b/Atp2b1/Acod1/Marcks/Lpl/Sgk1/Rab8b/Nr4a2/Irs2/Cnot1/Safb2/Ptprj/Grb2/Nfkb1/Nfe2l2/Grk2/Ptger4/Ddx5/Rock1/Nr4a3/Vps18/Ugcg/Pten/Crebrf/Per1/Nr1d2/Xbp1/Nr1d1/Klf9/Hnrnpk/Osbpl8/Nr3c1/Insig1/Sirt1/Srsf3/Pik3r1/Strn3/Sorl1/Atp1a1/Eif4e/Kdm3a/Rela/Igf1r/Zfp36l1/Ogt/Sfr1/Cpeb2/Rock2/Prkcd/Foxo1/Ndel1/Rab12/Tmf1/Nr1h3/Lats2/Eif4ebp2/Pip4k2a/Zfp36l2/Ep300/Calr/Rap1gds1/Srebf1/Socs7/Sh2b2/Rhoq/Nck1/N…
BP	GO:0045333	cellular respiration	120	-0.482596	-2.02349	0.00294118	0.028576	0.0203817	1026	tags=44%, list=18%, signal=37%	Iscu/Mtch2/Cox5a/Sdhd/Rhoa/Cox7c/Uqcr10/Suclg1/Idh3b/Cox7a2/Dguok/Atp5b/Ndufa8/Ndufb6/Dnajc30/Cisd1/Akt1/Pdha1/Bax/Coa6/Idh3g/Oxa1l/Mdh2/Abcd1/Dnajc15/Ndufs3/Atp5h/Ndufb9/Uqcrfs1/Ndufa12/Ndufb8/Mdh1/Ndufs4/Uqcc2/Ndufs8/Uqcrb/Chchd2/Park7/Bid/Ndufs7/Ndufv2/Ndufa7/Bloc1s1/Nupr1/Atp5j2/Prelid1/Uqcrc1/Atp5j/Sdhb/Cox5b/Cycs/Atp5c1/Atp5d
BP	GO:0046034	ATP metabolic process	136	-0.461393	-1.96136	0.00289855	0.028576	0.0203817	757	tags=35%, list=14%, signal=31%	Cox7a2/Dguok/Atp5b/Ndufa8/Ndufb6/Dnajc30/Foxk1/Coa6/Abcd1/Trp53/Dnajc15/Ndufs3/Atp5h/Tgfb1/Ndufb9/Uqcrfs1/Ndufa12/Ndufb8/Gpi1/Uqcc2/Ndufs8/Atp5g3/Uqcrb/Chchd2/Map2k1/Park7/Bid/Ndufs7/Ndufv2/Ndufa7/Nupr1/Atp5j2/Aldoa/Uqcrc1/Atp5j/Tspo/Cox5b/Atp5g2/Cycs/Hspa8/Fis1/Eno3/Atp5c1/Atp5d/Ddit4/Eno1/Gapdh
BP	GO:0015980	energy derivation by oxidation of organic compounds	152	-0.431112	-1.84029	0.00297619	0.028576	0.0203817	848	tags=40%, list=15%, signal=35%	Iscu/Mtch2/Cox5a/Sdhd/Rhoa/Hmgb1/Cox7c/Uqcr10/Suclg1/Idh3b/Cox7a2/Dguok/Atp5b/Ndufa8/Ndufb6/Dnajc30/Cisd1/Akt1/Pdha1/Bax/Coa6/Ppp1cc/Idh3g/Oxa1l/Mdh2/Ptges3/Abcd1/Trp53/Dnajc15/Ndufs3/Atp5h/Pygl/Ndufb9/Uqcrfs1/Ndufa12/Ndufb8/Mdh1/Ndufs4/Uqcc2/Ndufs8/Uqcrb/Chchd2/Park7/Bid/Ndufs7/Ndufv2/Gyg/Ndufa7/Bloc1s1/Nupr1/Atp5j2/Prelid1/Uqcrc1/Atp5j/Ppp1ca/Sdhb/Gnas/Cox5b/Cycs/Atp5c1/Atp5d
BP	GO:0048568	embryonic organ development	125	0.421746	1.63781	0.00296296	0.028576	0.0203817	868	tags=29%, list=16%, signal=25%	Sod1/Hes1/Tra2b/Rpl10/Junb/Mafb/Atf4/Id2/Hif1a/Il10/Rbpj/Slc39a1/Chd7/Mmp14/Grb2/Notch2/Dnajb6/Tcf7l2/Rbbp6/Hs6st1/Nr4a3/Rpl38/Id3/Vegfa/Cebpa/Insig1/Itga4/Tgfbr1/Zfp36l1/Tshz1/Mib1/Bptf/Egln1/Prdm1/Psen1/Hipk2
BP	GO:0007409	axonogenesis	123	0.420889	1.63266	0.00297177	0.028576	0.0203817	918	tags=30%, list=16%, signal=26%	Fn1/Skil/Hsp90aa1/Cxcr4/Picalm/Ifrd1/Nr4a2/Ist1/Ptprs/Zeb2/Alcam/Klf7/Ext1/Nr4a3/Pten/Pip5k1c/Plxnb2/Aplp2/Lrp1/Vegfa/Pitpna/Ulk1/Itga4/Pafah1b1/Nptn/Plxnd1/Igf1r/App/Runx3/Mycbp2/Rab21/Mbp/Ndel1/Psen1/Rab11a/Rufy3/Usp9x
BP	GO:0071496	cellular response to external stimulus	124	0.419946	1.62934	0.00296736	0.028576	0.0203817	1336	tags=41%, list=24%, signal=32%	Hspa5/Klf10/Pim1/Zc3h12a/Jun/Lpl/Atf4/Fnip1/Nr4a2/Flcn/Lamp2/Pmaip1/Got1/Impact/Nfe2l2/Axl/Ptger4/Tcf7l2/Xbp1/Ptprc/Plec/Sirt1/Usf2/Ulk1/Itga4/Ifi207/Atp1a1/F11r/Piezo1/Tfrc/Foxo1/Slc2a1/Tnrc6a/Wdr45b/Ireb2/Atg14/Xpr1/Mapk8/Bcl2/Srebf1/Med1/Map3k5/Pik3c2a/Bag3/Rragc/Mapk3/Foxo3/P2rx7/Gsk3b/Ifi204/Ctnnb1
BP	GO:0042060	wound healing	131	0.415893	1.62181	0.00296736	0.028576	0.0203817	553	tags=24%, list=10%, signal=23%	S100a9/Fn1/Tnf/Cd44/Slc7a11/Hmox1/Cxcr4/Cflar/Hif1a/Srsf6/Sdc4/Cd36/Arfgef1/Ptprj/Il6ra/Notch2/Nfe2l2/Axl/Ptger4/Ubash3b/Syk/Emilin2/F10/Ext1/Pten/Pip5k1c/Xbp1/Il1a/Vegfa/Gna13/B4galt1/Plec
BP	GO:0071375	cellular response to peptide hormone stimulus	129	0.416562	1.61953	0.00298507	0.028576	0.0203817	1363	tags=40%, list=24%, signal=31%	Il1b/Atp2b1/Marcks/Lpl/Sgk1/Rab8b/Nr4a2/Irs2/Ptprj/Grb2/Nfkb1/Nfe2l2/Grk2/Rock1/Nr4a3/Pten/Xbp1/Hnrnpk/Osbpl8/Insig1/Sirt1/Srsf3/Pik3r1/Sorl1/Rela/Igf1r/Zfp36l1/Ogt/Cpeb2/Rock2/Prkcd/Foxo1/Ndel1/Rab12/Eif4ebp2/Pip4k2a/Rap1gds1/Srebf1/Socs7/Sh2b2/Rhoq/Nck1/Nr4a1/Pxn/Anxa5/Kat2b/Ptpra/Irf1/Gsk3b/Ctnnb1/Myo1c/Jak1
BP	GO:0045732	positive regulation of protein catabolic process	125	0.414244	1.60868	0.00296296	0.028576	0.0203817	1342	tags=38%, list=24%, signal=30%	Ier3/Tnfaip3/Tnf/Il1b/Hsp90aa1/Herpud1/Plk3/Rnf19b/Mdm2/Plk2/Arih2/Hspa1a/Adam8/Trib1/Trem2/Ezr/Smad7/Laptm5/Vcp/Pten/Crebrf/Xbp1/Lrp1/Cop1/Sorl1/Wwp2/Zfand2a/App/Tnfrsf1b/Foxo1/Huwe1/Psen1/Pias1/Fbxl5/Fbxw7/Nop53/Mylip/Mapk8/Rnf139/Arih1/Sec22b/Psen2/Tmem259/Cbfa2t3/Csnk1e/Gsk3b/Gga1/Nsf
BP	GO:0007162	negative regulation of cell adhesion	128	0.410939	1.59702	0.00298507	0.028576	0.0203817	854	tags=33%, list=15%, signal=28%	Arg1/Tnfaip3/Zc3h12a/Cd44/Nfkbid/Il1rn/Il10/Wnk1/Sdc4/Mmp14/Cd24a/Adam8/Il4ra/Abl2/Peli1/Smad7/Laptm5/Klf4/Ubash3b/Arg2/Pten/Plxnb2/Adam15/Cbll1/Lrp1/Vegfa/Ptprc/Actn4/Pik3r1/Adora2a/Rcc2/Cd274/Bcl6/Myadm/Plxnd1/Runx3/Zfp703/Prkcd/Mbp/Cd86/Zfp608/H2-Ab1
BP	GO:0072503	cellular divalent inorganic cation homeostasis	154	0.397204	1.58415	0.00297619	0.028576	0.0203817	734	tags=25%, list=13%, signal=22%	Spp1/Il1b/Ccl3/Atp2b1/Cxcl2/Cxcr4/Herpud1/Atf4/Ccrl2/Ddit3/Tcirg1/Fpr2/Cd36/Tgm2/Chd7/Sppl3/Cd24a/Got1/C5ar1/Abl2/Atp13a3/Ptger4/Cxcl10/Gnb1/Ubash3b/Atp13a2/P2rx4/Hexb/Lrp1/Ptprc/Gna13/Ibtk/Cx3cr1/Nptn/App/Anxa7/Slc11a1/Atp2a2
BP	GO:0045787	positive regulation of cell cycle	130	0.406826	1.58387	0.00298063	0.028576	0.0203817	883	tags=25%, list=16%, signal=22%	Pim1/Il1b/Lgmn/Bcl2l11/Hes1/Azin1/Id2/Ddx3x/Mdm2/Il10/Lmnb1/Lfng/Ccnd2/Crebbp/Adam17/Rpl17/Nr4a3/Il1a/Cul3/Rcc2/Usp19/Eif4e/Pafah1b1/Igf1r/App/Atrx/Rock2/Ddx39b/Kif23/Dync1h1/Sfpq/Usp22/Rab11a
BP	GO:0033674	positive regulation of kinase activity	155	0.396662	1.58379	0.00297177	0.028576	0.0203817	878	tags=28%, list=16%, signal=25%	Egr1/Tnf/Pim1/Il1b/Malt1/Marcks/Hsp90aa1/Map2k3/Il1rn/Ddx3x/Ppp2ca/Chil1/Iqgap1/Sdc4/Tab2/Zeb2/Ccnd2/Cd24a/Il6ra/Adam8/Dazap2/Axl/Trem2/Zfp91/Adam17/Syk/Cab39/Map2k7/Osbpl8/Vegfa/Ptprc/Sirt1/Igf1r/Fgd4/App/Pik3r5/Slc11a1/Ambra1/Prkcd/Ranbp2/Cd86/Psen1/Camkk2/Map4k2
BP	GO:0031589	cell-substrate adhesion	128	0.402832	1.56551	0.00298507	0.028576	0.0203817	1388	tags=41%, list=25%, signal=32%	Spp1/Fn1/Bcl2l11/Marcks/Cd63/Iqgap1/Sdc4/Sirpa/Cd36/Map4k4/Mmp14/Ptprj/Adam8/Itga5/Axl/Cdk6/Rock1/Slk/Pten/Adam15/Lrp1/Vegfa/Actn4/B4galt1/Mkln1/Itga4/Pik3r1/Rcc2/Ninj1/Itgb5/Bcl6/Myadm/Bst1/Fndc3b/Trpm7/Hsd17b12/Rab1a/Itgal/Dock5/Calr/Whamm/Bcl2/Pxn/Dapk3/Pip5k1a/Ptpra/Braf/Unc13d/Gsk3b/Ctnnb1/Srgap2/Parvb/Adam9
CC	GO:0036464	cytoplasmic ribonucleoprotein granule	130	0.401914	1.56475	0.00298063	0.028576	0.0203817	986	tags=32%, list=18%, signal=27%	Nfkbiz/Zc3h12a/Marcks/Cdk9/Ddx3x/Iqgap1/Trim25/Cnot1/G3bp1/Sqstm1/Ddx3y/Ddx6/Ncl/Top1/Vcp/Ckap4/Rock1/Noct/Pan3/Hnrnpk/Ago2/Larp4b/Chtop/Ythdf3/Eif4e/Pabpc1/Zfp36l1/Eid1/G3bp2/Nufip2/Fxr1/Dhx9/Rock2/Mbnl1/Tnrc6a/Cnot7/Fxr2/Celf1/Khsrp/Snrpb2/Poldip3
BP	GO:0072507	divalent inorganic cation homeostasis	159	0.388187	1.55028	0.00298063	0.028576	0.0203817	934	tags=28%, list=17%, signal=24%	Spp1/Il1b/Ccl3/Atp2b1/Cxcl2/Cxcr4/Herpud1/Atf4/Ccrl2/Ddit3/Tcirg1/Fpr2/Cd36/Tgm2/Chd7/Sppl3/Cd24a/Got1/C5ar1/Abl2/Atp13a3/Ptger4/Cxcl10/Gnb1/Ubash3b/Atp13a2/P2rx4/Hexb/Snx10/Lrp1/Ptprc/Gna13/Ibtk/Cx3cr1/Nptn/App/Anxa7/Slc11a1/Atp2a2/Psen1/Slc8b1/Ccl2/Trpm7/Pacs2/Mtss1
BP	GO:0070997	neuron death	185	0.376417	1.53321	0.00293255	0.028576	0.0203817	737	tags=22%, list=13%, signal=19%	Egr1/Tnf/Il1b/Sod1/Lgmn/Ccl3/Jun/Slc7a11/Mcl1/Bcl2l11/Hmox1/Cxcl2/Atf4/Picalm/Ddit3/Hif1a/Nr4a2/Il10/Pmaip1/Adam8/Sod2/C5ar1/Axl/Trem2/Rock1/Nr4a3/Map2k7/Lrp1/Vegfa/Nr3c1/Sirt1/Adora2a/Sorl1/Cx3cr1/App/Cbl/Xiap/Tnfrsf1b/Ambra1/Alkbh1
MF	GO:0030695	GTPase regulator activity	187	0.374059	1.52836	0.00290698	0.028576	0.0203817	1154	tags=28%, list=21%, signal=23%	Jun/Rgs1/Dennd5b/Fnip1/Rasgef1b/Iqgap1/Rgs2/Cyth1/Spata13/Eif5/Sirpa/Arap1/Flcn/Arfgef1/Rap1gap2/Tagap/Gnaq/Dennd4a/Arhgef3/Tbc1d15/Rapgef1/Arhgap17/Ralgds/Sh3bp5/Cdc42ep2/Rgl2/Arhgap25/Rgl1/Rcc2/Adap1/Fgd4/Itsn2/Smcr8/Krit1/Ranbp10/Mycbp2/Arhgap30/Tbc1d22a/Ranbp2/Madd/Arhgef10l/Arhgap23/Myo9b/Abr/Cyth3/Dock5/Smap2/Iqsec1/Rap1gds1/Cyth4/Sipa1l1/Rabgef1/Gapvd1
MF	GO:0060589	nucleoside-triphosphatase regulator activity	187	0.374059	1.52836	0.00290698	0.028576	0.0203817	1154	tags=28%, list=21%, signal=23%	Jun/Rgs1/Dennd5b/Fnip1/Rasgef1b/Iqgap1/Rgs2/Cyth1/Spata13/Eif5/Sirpa/Arap1/Flcn/Arfgef1/Rap1gap2/Tagap/Gnaq/Dennd4a/Arhgef3/Tbc1d15/Rapgef1/Arhgap17/Ralgds/Sh3bp5/Cdc42ep2/Rgl2/Arhgap25/Rgl1/Rcc2/Adap1/Fgd4/Itsn2/Smcr8/Krit1/Ranbp10/Mycbp2/Arhgap30/Tbc1d22a/Ranbp2/Madd/Arhgef10l/Arhgap23/Myo9b/Abr/Cyth3/Dock5/Smap2/Iqsec1/Rap1gds1/Cyth4/Sipa1l1/Rabgef1/Gapvd1
CC	GO:0005887	integral component of plasma membrane	205	0.36629	1.51004	0.00289436	0.028576	0.0203817	836	tags=27%, list=15%, signal=24%	Tlr2/Tnf/Atp2b1/Gpr132/Slc38a1/Atp1b3/Sgms1/Slc20a1/Slc38a2/Ccrl2/Cd63/Ptprs/Sirpa/Cd53/Sdcbp/Birc2/Il6ra/Adam8/Notch2/Itga5/Ifnar1/Axl/Trem2/Lnpep/Laptm5/Icam1/Adam17/Ncf1/Plxnb2/P2rx4/Slc16a3/Clcn4/Lrp1/Kcnn4/Ptprc/Itga4/Adora2a/Atp1a1/Cybb/Ninj1/Cx3cr1/Itgb5/Samd8/Tmc6/Slc6a6/Plxnd1/Igf1r/Tgfbr1/Tfrc/Slc16a10/Cd72/Abca1/Atp8b2/Slc2a1/Psen1
MF	GO:0003729	mRNA binding	193	0.360013	1.46906	0.00295421	0.028576	0.0203817	1241	tags=39%, list=22%, signal=31%	Zc3h12a/Fus/Tra2b/Rpl41/Hnrnpa0/Ddx3x/Purb/Srsf6/Eif4g2/Ythdc1/Etf1/Srsf5/G3bp1/Gnl3/Hnrnpc/N4bp1/Rpl5/Ddx6/Luc7l2/Rbm25/Snrnp70/Nup98/Ncl/Rbm8a/Nxf1/Ddx5/Eif3a/Qk/Hnrnpm/Noct/Srrm2/Hnrnpk/Ago2/Eif2s2/Larp4b/Alyref/Srsf3/Chtop/Hnrnpll/Ythdf3/Pabpc1/Pcf11/Zfp36l1/G3bp2/Ptbp3/Rbm47/Fxr1/Dhx9/Cpeb2/Pcbp2/Fxr2/Ireb2/Celf1/Khsrp/Zfp36l2/Poldip3/Cstf2t/Sf3b1/Calr/Slbp/Fubp1/Nsrp1/Sf1/Larp1/Ilf3/Celf2/P…
BP	GO:0051347	positive regulation of transferase activity	196	0.357462	1.46544	0.00290698	0.028576	0.0203817	878	tags=26%, list=16%, signal=22%	Egr1/Tnf/Pim1/Il1b/Malt1/Marcks/Hsp90aa1/Map2k3/Il1rn/Ddx3x/Ppp2ca/Chil1/Iqgap1/Sdc4/Tab2/Zeb2/Ccnd2/Cd24a/Il6ra/Adam8/Trib1/Dazap2/Axl/Trem2/Zfp91/Klf4/Adam17/Syk/Cab39/Pten/Map2k7/Osbpl8/Pcna/Vegfa/Ptprc/Sirt1/Ripk1/Sorl1/Igf1r/Fgd4/App/Pik3r5/Slc11a1/Ambra1/Prkcd/Ranbp2/Cd86/Psen1/Camkk2/Map4k2
BP	GO:0010506	regulation of autophagy	145	0.39892	1.57497	0.0029985	0.0286529	0.0204366	1344	tags=36%, list=24%, signal=28%	Tlr2/Tnfaip3/Zc3h12a/Mcl1/Bcl2l11/Hmox1/Snx18/Plk3/Ddit3/Hif1a/Il10/Eif4g2/Plk2/Tbk1/Flcn/Trem2/Nampt/Rock1/Atp13a2/Xbp1/Trp53inp1/Sirt1/Ulk1/Mtdh/Smcr8/Ambra1/Tecpr1/Atg2a/Foxo1/Wac/Rab12/Fbxw7/Pip4k2a/Atg14/Bcl2/Srebf1/Larp1/Sec22b/Atf6/Snx4/Chmp4b/Pik3c2a/Bag3/Qsox1/Adrb2/Rragc/Mapk3/Foxo3/Rb1cc1/Gsk3b/Dapk1/Uvrag
CC	GO:0098798	mitochondrial protein-containing complex	205	-0.582496	-2.59392	0.00321543	0.0287141	0.0204802	1221	tags=51%, list=22%, signal=42%	Tomm5/Mrps23/Hadha/Sdha/Ndufv1/Mrpl27/Uqcrc2/Mtx2/Mrpl40/Timm8a1/Mrps36/Mrpl17/Ndufb10/Mrpl11/Mrpl18/Uqcr11/Cox5a/Mrps14/Sdhd/Ndufa9/Mrps35/Slc25a5/Pam16/Mrps5/Mrpl12/Cox7c/Chchd3/Uqcr10/Suclg1/Mrpl51/Timm9/Timm10b/Cox7b/Idh3b/Mrpl42/Cox7a2/Mrps21/Mrps34/Atp5b/Mrps18a/Ndufa8/Cox6c/Ndufb6/Timm17b/Mrpl33/Ndufb3/Pdha1/Bax/Idh3g/Mrpl22/Phb/Tomm22/Ndufa1/Dnajc15/Mrpl36/Ndufs3/Mrpl58/Mrps15/Ndufs5/Dnaj…
MF	GO:0003735	structural constituent of ribosome	144	-0.588692	-2.49427	0.00301205	0.0287141	0.0204802	906	tags=51%, list=16%, signal=44%	Rps13/Mrps5/Rpsa/Mrpl12/Rps3a1/Mrpl51/Rpl3l/Mrps21/Mrps34/Rps8/Rps14/Mrps18a/Rps6/Rpl36a/Rpl7/Mrpl33/Rpl12/Rps19/Mrpl22/Rpl4/Mrpl36/Mrps15/Mrps16/Rpl7a/Mrps12/Mrpl43/Mrpl23/Mrpl54/Mrpl4/Rpl36al/Mrps24/Mrpl30/Rps18/Mrps18c/Ndufa7/Rpl36/Rpl6/Rpl35/Rpl24/Rpl3/Rps24/Rpl27/Rpl21/Rpl34/Rps15a/Mrpl20/Rps7/Mrpl14/Fau/Rpl10a/Rps11/Rps4x/Rpl18/Rpl8/Rpl13a/Rpl13/Rpl26/Rpl11/Rps16/Rps2/Rps10/Rpl28/Rpl32/Rpl1…
CC	GO:0044391	ribosomal subunit	158	-0.576733	-2.47958	0.00306748	0.0287141	0.0204802	906	tags=49%, list=16%, signal=42%	Rps13/Mrps5/Rpsa/Mrpl12/Rps3a1/Mrpl51/Rpl3l/Mrpl42/Mrps21/Mrps34/Zcchc17/Rps8/Rps14/Mrps18a/Rps6/Rpl36a/Rpl7/Mrpl33/Rpl12/Rps19/Mrpl22/Rpl4/Mrpl36/Mrpl58/Mrps15/Mrps16/Mrps26/Rpl7a/Mrps12/Mrpl43/Mrpl23/Mrpl54/Mrpl4/Rpl36al/Mrps24/Ndufab1/Mrpl30/Rps18/Mrps18c/Rpl36/Rpl6/Rpl35/Rpl24/Rpl3/Rps24/Rpl27/Rpl21/Rpl34/Rps15a/Mrpl20/Rps7/Mrpl14/Fau/Rpl10a/Rps11/Rps4x/Rpl18/Rpl8/Rpl13a/Rpl13/Rpl26/Rpl11/Rps…
CC	GO:0005840	ribosome	179	-0.553654	-2.43768	0.00303951	0.0287141	0.0204802	758	tags=41%, list=14%, signal=37%	Mrpl42/Mrps21/Mrps34/Zcchc17/Rps8/Rps14/Mrps18a/Rps6/Rpl36a/Rpl7/Mrpl33/Rpl12/Rps19/Mrpl22/Rpl4/Mrpl36/Mrpl58/Mrps15/Mrps16/Mrps26/Rpl7a/Mrps12/Mrpl43/Mrpl23/Mrpl54/Mrpl4/Rpl36al/Mrps24/Ndufab1/Mrpl30/Rps18/Mrps18c/Ndufa7/Rpl36/Rpl6/Aurkaip1/Rpl35/Rpl24/Rpl3/Rps24/Rpl27/Rpl21/Rpl34/Rps15a/Mrpl20/Rps7/Mrpl14/Fau/Rpl10a/Rps11/Rps4x/Rpl18/Rpl8/Rpl13a/Rpl13/Rpl26/Rpl11/Rps16/Rps2/Eif3h/Rps10/Rpl28/Rp…
CC	GO:0005759	mitochondrial matrix	153	-0.468279	-2.0014	0.00302115	0.0287141	0.0204802	1492	tags=52%, list=27%, signal=39%	Ak3/Acads/Lonp1/Ppif/Grpel1/Mrpl21/Pin4/Ssbp1/Mrps17/Mrpl15/Mrpl2/Chchd1/Mrps23/Hadha/Mrpl27/Mrpl40/Acat1/Mrps36/Mrpl17/Vdac2/Mrpl11/Aldh2/Mrpl18/Iscu/Mrps14/Ndufa9/C1qbp/Mrps35/Slc25a5/Pam16/Mrps5/Glrx2/Mrpl12/Rexo2/Suclg1/Fdps/Mrpl51/Idh3b/Mrpl42/Mrps21/Mrps34/Atp5b/Mrps18a/H2-Ke6/Mrpl33/Pdha1/Idh3g/Mdh2/Mrpl22/Prdx1/Trp53/Hagh/Dnajc15/Mrpl36/Hspe1/Mrpl58/Mrps15/Dnajc19/Mrps16/Mrps26/Hsd17b10/M…
BP	GO:0006919	activation of cysteine-type endopeptidase activity involved in apoptotic process	42	0.591456	1.8968	0.00335008	0.0287141	0.0204802	383	tags=21%, list=7%, signal=20%	S100a9/S100a8/Tnf/Nlrp3/Bcl2l11/Cflar/Pmaip1/Laptm5/Vcp
BP	GO:0007613	memory	42	0.59092	1.89508	0.00335008	0.0287141	0.0204802	1029	tags=45%, list=18%, signal=37%	Egr1/Il1b/Lgmn/Il1rn/Sgk1/Plk2/Ccnd2/Itga5/Crebbp/Trem2/Pten/Ptgs2/Cx3cr1/App/Psen1/Eif4ebp2/Trpm7/Abca7/Atad1
BP	GO:0043491	protein kinase B signaling	82	0.516855	1.88513	0.00324149	0.0287141	0.0204802	706	tags=34%, list=13%, signal=30%	Tnf/Il1b/Hsp90aa1/Plk3/Ppp2ca/Ddit3/Chil1/Flcn/Arfgef1/Ptprj/Rictor/Adam8/Axl/Osm/Tcf7l2/Klf4/F10/Pten/Rapgef1/P2rx4/Osbpl8/Vegfa/Sirt1/Mtdh/Cx3cr1/Igf1r/Tgfbr1/Zfp36l1
BP	GO:0048660	regulation of smooth muscle cell proliferation	78	0.517639	1.87547	0.00323102	0.0287141	0.0204802	787	tags=37%, list=14%, signal=32%	Tnfaip3/Ptafr/Egr1/Tnf/Jun/Hmox1/Id2/Mdm2/Hif1a/Il10/Il6ra/Sod2/Trib1/Grk2/Gnaq/Nampt/Mef2d/Tcf7l2/Klf4/Nr4a3/Pten/Vegfa/Gna13/Pik3r1/Ptgs2/Igf1r/Ddx39b/Pdcd4/Myd88
BP	GO:0051897	positive regulation of protein kinase B signaling	42	0.581915	1.8662	0.00335008	0.0287141	0.0204802	692	tags=43%, list=12%, signal=38%	Tnf/Hsp90aa1/Chil1/Arfgef1/Ptprj/Rictor/Adam8/Axl/Osm/Tcf7l2/F10/P2rx4/Osbpl8/Vegfa/Mtdh/Cx3cr1/Igf1r/Tgfbr1
BP	GO:0061041	regulation of wound healing	40	0.585647	1.8604	0.003367	0.0287141	0.0204802	461	tags=30%, list=8%, signal=28%	S100a9/Tnf/Cxcr4/Srsf6/Cd36/Arfgef1/Nfe2l2/Ptger4/Ubash3b/Emilin2/Pten/Xbp1
BP	GO:0071347	cellular response to interleukin-1	42	0.576744	1.84961	0.00335008	0.0287141	0.0204802	472	tags=38%, list=8%, signal=35%	Fn1/Egr1/Il1b/Ccl3/Zc3h12a/Acod1/Ccl9/Il1rn/Ccl4/Il1r2/Sirpa/Nfkb1/Tollip/Map2k7/Nr1d1/Il1a
BP	GO:0071241	cellular response to inorganic substance	74	0.5075	1.8311	0.00321027	0.0287141	0.0204802	803	tags=30%, list=14%, signal=26%	Fn1/Lgmn/Fosb/Fus/Jun/Hmox1/Junb/Id2/Cflar/Jund/Iqgap1/Wnk1/Nfe2l2/Itpkb/Atp13a2/P2rx4/Cebpa/Atrx/Tfrc/Rnf4/Nfatc3/Foxo1
BP	GO:1905954	positive regulation of lipid localization	41	0.573396	1.8305	0.0033389	0.0287141	0.0204802	1371	tags=59%, list=25%, signal=44%	Spp1/Il1b/Zc3h12a/Dennd5b/Ehd1/Lpl/Cd36/Plin2/Ikbke/Tmem135/Il1a/Lrp1/Hilpda/Prkcd/Tmf1/Nr1h3/Abca7/Ldlrap1/C3/Acsl5/P2rx7/Runx1/Msr1/Abca3
BP	GO:0030856	regulation of epithelial cell differentiation	45	0.560412	1.83027	0.00331126	0.0287141	0.0204802	769	tags=40%, list=14%, signal=35%	Tnf/Il1b/Hes1/Maff/Mafg/Srsf6/Zeb2/Cd24a/Btg1/Klf7/Rock1/Il1a/Vegfa/F11r/Vezf1/Tgfbr1/Zfp36l1/Rock2
BP	GO:0043488	regulation of mRNA stability	86	0.494221	1.8167	0.00321543	0.0287141	0.0204802	1526	tags=57%, list=27%, signal=42%	Zc3h12a/Fus/Hnrnpa0/Mapkapk2/Cnot1/Csde1/Ikbke/Rock1/Qk/Hnrnpm/Noct/Pan3/Ago2/Vegfa/Larp4b/Tob1/Ythdf3/Pabpc1/Zfp36l1/Fxr1/Slc11a1/Dhx9/Rock2/Alkbh5/Myd88/Tnrc6a/Cnot7/Fxr2/Celf1/Khsrp/Zfp36l2/Larp1/Thrap3/Rc3h1/Taf15/Eif4enif1/Syncrip/Pum2/Patl1/Pabpc4/Pum1/Tnrc6c/Angel2/Ythdf1/Hnrnpr/Dcp2/Cnot6l/Hnrnpd/Rc3h2
BP	GO:0030509	BMP signaling pathway	41	0.566333	1.80795	0.0033389	0.0287141	0.0204802	918	tags=41%, list=16%, signal=35%	Egr1/Skil/Hes1/Rbpj/Notch2/Tcf7l2/Smad7/Ddx5/Ext1/Tob1/Hivep1/Lemd3/Sorl1/Pdcd4/Ppm1a/Hipk2/Usp9x
BP	GO:0071772	response to BMP	41	0.566333	1.80795	0.0033389	0.0287141	0.0204802	918	tags=41%, list=16%, signal=35%	Egr1/Skil/Hes1/Rbpj/Notch2/Tcf7l2/Smad7/Ddx5/Ext1/Tob1/Hivep1/Lemd3/Sorl1/Pdcd4/Ppm1a/Hipk2/Usp9x
BP	GO:0071773	cellular response to BMP stimulus	41	0.566333	1.80795	0.0033389	0.0287141	0.0204802	918	tags=41%, list=16%, signal=35%	Egr1/Skil/Hes1/Rbpj/Notch2/Tcf7l2/Smad7/Ddx5/Ext1/Tob1/Hivep1/Lemd3/Sorl1/Pdcd4/Ppm1a/Hipk2/Usp9x
BP	GO:0090092	regulation of transmembrane receptor protein serine/threonine kinase signaling pathway	76	0.498414	1.80628	0.00319489	0.0287141	0.0204802	870	tags=33%, list=16%, signal=28%	Hspa5/Skil/Hes1/Rbpj/Sdcbp/Flcn/Zeb2/Got1/Notch2/Crebbp/Tcf7l2/Smad7/Adam17/Xbp1/Lrp1/Tob1/Sirt1/Lemd3/Sorl1/Tgfbr1/Zfp703/Ppm1a/Furin/Hipk2/Lats2
BP	GO:0001659	temperature homeostasis	76	0.497812	1.8041	0.00319489	0.0287141	0.0204802	718	tags=34%, list=13%, signal=30%	Egr1/Tnf/Il1b/Kdm6b/Cxcr4/Atf4/Il1rn/Ddit3/Rbpj/Cd36/Flcn/Sqstm1/Tle3/Il4ra/Lnpep/Adam17/Syk/Gatm/Nr1d1/Il1a/G0s2/Vegfa/Ptgs2/Kdm3a/Igf1r/Ogt
BP	GO:2001236	regulation of extrinsic apoptotic signaling pathway	81	0.495643	1.80146	0.00323625	0.0287141	0.0204802	1317	tags=49%, list=24%, signal=38%	Tnfaip3/Tnf/Il1b/Skil/Mcl1/Hmox1/Sgms1/Cflar/Lmna/Ddx3x/Tmbim1/Hspa1a/Pmaip1/Traf1/Icam1/Pten/G0s2/Vegfa/Ptprc/Ripk1/Dedd2/Stx4a/Cx3cr1/Rela/Tgfbr1/Runx3/Bcl2l1/Trps1/Madd/Zmynd11/Hmgb2/Bcl2/Bcl10/Acsl5/Dapk3/Raf1/Psen2/Rb1cc1/Gsk3b/Dapk1
BP	GO:0032602	chemokine production	53	0.532104	1.80033	0.00328407	0.0287141	0.0204802	511	tags=38%, list=9%, signal=35%	Tlr2/Egr1/Tnf/Il1b/Lpl/Sirpa/Usp25/Chil3/Cd24a/Il6ra/Trem2/Il4ra/Cd84/Klf4/Adam17/Syk/Ext1/Arg2/Il1a/Lrp1
BP	GO:1903844	regulation of cellular response to transforming growth factor beta stimulus	53	0.530543	1.79505	0.00328407	0.0287141	0.0204802	870	tags=36%, list=16%, signal=31%	Hspa5/Skil/Cflar/Sdcbp/Flcn/Zeb2/Got1/Crebbp/Smad7/Adam17/Xbp1/Lrp1/Sirt1/Lemd3/Zfp703/Ppm1a/Furin/Hipk2/Lats2
BP	GO:0043487	regulation of RNA stability	92	0.482426	1.78826	0.00313972	0.0287141	0.0204802	1526	tags=55%, list=27%, signal=41%	Zc3h12a/Fus/Hnrnpa0/Mapkapk2/Cnot1/Csde1/Ikbke/Rock1/Qk/Hnrnpm/Noct/Pan3/Ago2/Vegfa/Larp4b/Tob1/Ythdf3/Pabpc1/Zfp36l1/Fxr1/Slc11a1/Tnfrsf1b/Dhx9/Rock2/Alkbh5/Myd88/Tnrc6a/Cnot7/Fxr2/Celf1/Khsrp/Zfp36l2/Larp1/Thrap3/Rc3h1/Taf15/Eif4enif1/Syncrip/Pum2/Patl1/Pabpc4/Pum1/Tnrc6c/Angel2/Ythdf1/Zc3h18/Hnrnpr/Dcp2/Cnot6l/Hnrnpd/Rc3h2
BP	GO:0061013	regulation of mRNA catabolic process	96	0.480069	1.78805	0.003125	0.0287141	0.0204802	1526	tags=54%, list=27%, signal=40%	Zc3h12a/Fus/Hnrnpa0/Mapkapk2/Zc3hav1/Cnot1/Csde1/Ikbke/Rbm8a/Rock1/Qk/Hnrnpm/Noct/Pan3/Ago2/Vegfa/Larp4b/Tob1/Ythdf3/Pabpc1/Zfp36l1/Fxr1/Slc11a1/Dhx9/Rock2/Alkbh5/Myd88/Tnrc6a/Cnot7/Fxr2/Celf1/Khsrp/Zfp36l2/Magoh/Larp1/Thrap3/Rc3h1/Taf15/Eif4enif1/Syncrip/Pum2/Patl1/Pabpc4/Pum1/Tnrc6c/Angel2/Ythdf1/Hnrnpr/Dcp2/Cnot6l/Hnrnpd/Rc3h2
BP	GO:0001952	regulation of cell-matrix adhesion	53	0.52844	1.78793	0.00328407	0.0287141	0.0204802	686	tags=34%, list=12%, signal=30%	Iqgap1/Sdc4/Cd36/Map4k4/Mmp14/Ptprj/Cdk6/Rock1/Slk/Pten/Adam15/Lrp1/Vegfa/Pik3r1/Rcc2/Ninj1/Bcl6/Bst1
BP	GO:0046209	nitric oxide metabolic process	46	0.543865	1.78704	0.0033389	0.0287141	0.0204802	1025	tags=48%, list=18%, signal=39%	Tlr2/Tnf/Il1b/Zc3h12a/Hsp90aa1/Gla/Il10/Sirpa/Cd36/Sod2/Klf4/Icam1/P2rx4/Ptgs2/Cx3cr1/Rora/App/Rock2/Selenos/Por/Khsrp/Tlr6
BP	GO:0043433	negative regulation of DNA-binding transcription factor activity	88	0.484238	1.78264	0.0031746	0.0287141	0.0204802	483	tags=24%, list=9%, signal=22%	Tnfaip3/Pim1/Nlrp3/Zc3h12a/Bhlhe40/Nfkbid/Acod1/Nfkbia/Hes1/Hmox1/Id2/Ddit3/Trib1/Peli1/Tcf7l2/Med13/Smad7/Klf4/Usp7/Nfkbib/Id3
MF	GO:0046873	metal ion transmembrane transporter activity	61	0.511754	1.77737	0.00328947	0.0287141	0.0204802	1176	tags=41%, list=21%, signal=33%	Marcksl1/Atp2b1/Slc38a1/Atp1b3/Slc20a1/Slc38a2/Slc39a1/Sec61a1/P2rx4/Kcnn4/Atp1a1/Slc6a6/Tfrc/Slc11a1/Atp2a2/Slc12a9/Orai2/Psen1/Slc8b1/Trpm7/Slc25a28/Cnnm4/Slc25a37/Stim2/Anxa5
BP	GO:0007160	cell-matrix adhesion	87	0.482645	1.77371	0.0031746	0.0287141	0.0204802	686	tags=32%, list=12%, signal=29%	Fn1/Bcl2l11/Cd63/Iqgap1/Sdc4/Sirpa/Cd36/Map4k4/Mmp14/Ptprj/Adam8/Itga5/Cdk6/Rock1/Slk/Pten/Adam15/Lrp1/Vegfa/B4galt1/Mkln1/Itga4/Pik3r1/Rcc2/Ninj1/Itgb5/Bcl6/Bst1
BP	GO:0030177	positive regulation of Wnt signaling pathway	54	0.521469	1.77124	0.00325203	0.0287141	0.0204802	1352	tags=46%, list=24%, signal=35%	Tlr2/Tnfaip3/Ddx3x/Wnk1/Rbpj/Zeb2/Nfkb1/Abl2/Atp6ap2/Vcp/Zranb1/Tbl1xr1/Rps12/Xiap/Csnk1g2/Ppm1a/Rnf220/Usp34/Cdc73/Rnf146/Ube2b/Dapk3/Usp47/Csnk1e/Mbd2
BP	GO:0007044	cell-substrate junction assembly	41	0.554551	1.77034	0.0033389	0.0287141	0.0204802	590	tags=34%, list=11%, signal=31%	Fn1/Iqgap1/Sdc4/Map4k4/Mmp14/Ptprj/Itga5/Rock1/Slk/Pten/Lrp1/Vegfa/Plec/Rcc2
BP	GO:0010976	positive regulation of neuron projection development	82	0.485119	1.76938	0.00324149	0.0287141	0.0204802	996	tags=41%, list=18%, signal=35%	S100a9/Hspa5/Marcks/Ehd1/Cflar/Iqgap1/Rgs2/Cd24a/Nfe2l2/Abl2/Scarb2/Neu1/Adam17/Qk/Plxnb2/Nme1/Rapgef1/Baiap2/Hnrnpk/Lrp1/Sirt1/Atf1/Pafah1b1/Nptn/Arsb/Ddx56/Igf1r/Camk1d/Ndel1/Actr2/Clip1/Twf1/Kidins220/Ep300
BP	GO:0009913	epidermal cell differentiation	56	0.520471	1.76884	0.00330579	0.0287141	0.0204802	769	tags=36%, list=14%, signal=31%	Sod1/Hes1/Mafb/Maff/Mafg/Srsf6/Rbpj/Fosl2/Klf7/Txnip/Klf4/Rock1/Ugcg/Il1a/Plec/Ptgs2/Pafah1b1/Psap/Zfp36l1/Rock2
BP	GO:0043535	regulation of blood vessel endothelial cell migration	46	0.537578	1.76638	0.0033389	0.0287141	0.0204802	593	tags=28%, list=11%, signal=25%	Tnf/Hmox1/Map2k3/Gadd45a/Hif1a/Plk2/Nfe2l2/Klf4/Adam17/P2rx4/Vegfa/Sirt1/Ptgs2
BP	GO:1902107	positive regulation of leukocyte differentiation	92	0.47628	1.76548	0.00313972	0.0287141	0.0204802	759	tags=33%, list=14%, signal=29%	Nfkbiz/Tnf/Klf10/Ccl3/Nlrp3/Malt1/Nfkbid/Jun/Hsp90aa1/Id2/Il10/Mmp14/Adam8/Notch2/Trib1/Axl/Trem2/Il4ra/Cd83/Itpkb/Syk/Xbp1/Ptprc/Ripk1/Ninj1/Bcl6/Zfp36l1/Ambra1/Runx3/Zbtb1
BP	GO:1903708	positive regulation of hemopoiesis	92	0.47628	1.76548	0.00313972	0.0287141	0.0204802	759	tags=33%, list=14%, signal=29%	Nfkbiz/Tnf/Klf10/Ccl3/Nlrp3/Malt1/Nfkbid/Jun/Hsp90aa1/Id2/Il10/Mmp14/Adam8/Notch2/Trib1/Axl/Trem2/Il4ra/Cd83/Itpkb/Syk/Xbp1/Ptprc/Ripk1/Ninj1/Bcl6/Zfp36l1/Ambra1/Runx3/Zbtb1
BP	GO:0045229	external encapsulating structure organization	50	0.529542	1.76317	0.003367	0.0287141	0.0204802	731	tags=28%, list=13%, signal=25%	Fn1/Tnf/Cflar/Tgfbi/Mmp14/Abl2/Dnajb6/Ext1/Aplp2/B4galt1/Lemd3/App/Tgfbr1/Tnfrsf1b
MF	GO:0001227	DNA-binding transcription repressor activity, RNA polymerase II-specific	80	0.485689	1.76292	0.00325203	0.0287141	0.0204802	1291	tags=45%, list=23%, signal=35%	Skil/Bhlhe40/Jun/Hes1/Ets2/Purb/Mxd1/Tgif1/Zeb2/Nfkb1/Etv3/Nr1d2/Nr1d1/Zbtb21/Hbp1/Mxi1/Nr3c1/Hivep1/Jdp2/Ikzf5/Bcl6/Rela/Zbtb1/Nfatc3/Foxo1/Prdm1/Zfp148/Trps1/Satb1/Mnt/Zbtb20/Nfe2l1/Bach1/Zfp263/Foxp1/Foxo3
BP	GO:0006091	generation of precursor metabolites and energy	207	-0.396165	-1.76249	0.00321543	0.0287141	0.0204802	848	tags=31%, list=15%, signal=28%	Cox7c/Uqcr10/Suclg1/Idh3b/Cox7a2/Dguok/Atp5b/Ndufa8/Ndufb6/Dnajc30/Foxk1/Cisd1/Akt1/Ndufb3/Pdha1/Bax/Coa6/Ppp1cc/Idh3g/Oxa1l/Mdh2/Ptges3/Abcd1/Trp53/Dnajc15/Ndufs3/Atp5h/Pygl/Ndufb9/Uqcrfs1/Ndufa12/Ndufb8/Mdh1/Gpi1/Ndufs4/Uqcc2/Ndufs8/Uqcrb/Chchd2/Park7/Bid/Ndufs7/Ndufv2/Gyg/Ndufa7/Bloc1s1/Taldo1/G6pdx/Nupr1/Atp5j2/Aldoa/Prelid1/Uqcrc1/Atp5j/Ppp1ca/Sdhb/Gnas/Cox5b/Cycs/Eno3/Atp5c1/Atp5d/Ddit4/Eno…
BP	GO:0045667	regulation of osteoblast differentiation	49	0.528673	1.75606	0.00335008	0.0287141	0.0204802	544	tags=33%, list=10%, signal=30%	Tnf/Atf4/Id2/Jund/Lmna/Fam20c/Tcirg1/Ptger4/Cdk6/Ddx5/Noct/Id3/Vegfa/Cebpa/Tob1/Pdlim7
BP	GO:0150115	cell-substrate junction organization	47	0.532229	1.75327	0.00336134	0.0287141	0.0204802	1247	tags=51%, list=22%, signal=40%	Fn1/Rab8b/Iqgap1/Sdc4/Map4k4/Mmp14/Ptprj/Itga5/Rock1/Slk/Pten/Lrp1/Vegfa/Plec/Pik3r1/Rcc2/Mapre2/Iqsec1/Whamm/Bcl2/Pxn/Dapk3/Pip5k1a/Ptpra
BP	GO:2001056	positive regulation of cysteine-type endopeptidase activity	78	0.483785	1.75281	0.00323102	0.0287141	0.0204802	396	tags=19%, list=7%, signal=18%	S100a9/S100a8/Tnf/Lgmn/Nlrp3/Malt1/Ctsd/Bcl2l11/Cflar/Ddx3x/Ppp2ca/Pmaip1/Laptm5/Vcp/Syk
MF	GO:0070851	growth factor receptor binding	47	0.532079	1.75277	0.00336134	0.0287141	0.0204802	903	tags=43%, list=16%, signal=36%	Il1b/Cd44/Il1rn/Il10/Sdcbp/Ptprj/Grb2/Il6ra/Itga5/Tollip/Adam17/Pten/Il1a/Vegfa/Pik3r1/Nptn/App/Myd88/Psen1/Arf4
BP	GO:0043525	positive regulation of neuron apoptotic process	47	0.531278	1.75013	0.00336134	0.0287141	0.0204802	230	tags=21%, list=4%, signal=21%	Egr1/Tnf/Il1b/Ccl3/Jun/Mcl1/Bcl2l11/Atf4/Ddit3/Pmaip1
BP	GO:0002064	epithelial cell development	78	0.482006	1.74637	0.00323102	0.0287141	0.0204802	833	tags=36%, list=15%, signal=31%	Tnf/Il1b/Cxcr4/Rilpl2/Atf4/Hif1a/Ptprs/Jmjd1c/Fosl2/Notch2/Ezr/Cdk6/Icam1/Rock1/Xbp1/Rapgef1/Il1a/Vegfa/B4galt1/Plec/Myadm/F11r/Vezf1/Psap/Atrx/Rock2/Myd88/Prdm1
BP	GO:1990138	neuron projection extension	66	0.496277	1.7437	0.00328947	0.0287141	0.0204802	918	tags=30%, list=16%, signal=26%	Fn1/Hsp90aa1/Cxcr4/Picalm/Ifrd1/Iqgap1/Ptprs/Impact/Hnrnpk/Lrp1/Vegfa/Ulk1/Itga4/Pafah1b1/Itsn2/Rab21/Ndel1/Rab11a/Rufy3/Usp9x
BP	GO:0001889	liver development	56	0.511151	1.73717	0.00330579	0.0287141	0.0204802	685	tags=27%, list=12%, signal=24%	Tnfaip3/Jun/Hes1/Hmox1/Jarid2/Cflar/Notch2/Sod2/Xbp1/Tet2/Cebpa/Cul3/Man2a1/Prkcsh/Rela
BP	GO:0060560	developmental growth involved in morphogenesis	84	0.471727	1.73266	0.00322581	0.0287141	0.0204802	918	tags=30%, list=16%, signal=25%	Fn1/Hsp90aa1/Cxcr4/Picalm/Ifrd1/Iqgap1/Ist1/Ptprs/Zeb2/Impact/Ext1/Hnrnpk/Lrp1/Vegfa/Ulk1/Itga4/Pafah1b1/App/Itsn2/Kdm5b/Rab21/Ndel1/Rab11a/Rufy3/Usp9x
BP	GO:0061008	hepaticobiliary system development	57	0.506954	1.72809	0.00329489	0.0287141	0.0204802	685	tags=26%, list=12%, signal=23%	Tnfaip3/Jun/Hes1/Hmox1/Jarid2/Cflar/Notch2/Sod2/Xbp1/Tet2/Cebpa/Cul3/Man2a1/Prkcsh/Rela
BP	GO:0060070	canonical Wnt signaling pathway	102	0.456621	1.72444	0.00306279	0.0287141	0.0204802	1336	tags=41%, list=24%, signal=32%	Egr1/Ddx3x/Ddit3/Wnk1/Rbpj/Zeb2/G3bp1/Nfkb1/Tle3/Gnaq/Atp6ap2/Tcf7l2/Kpna1/Klf4/Vcp/Csnk1a1/Ext1/Pten/Rapgef1/Tle4/Tbl1xr1/Rps12/App/Xiap/Zfp703/Csnk1g2/Foxo1/Ppm1a/Psen1/Rnf220/Lats2/Otulin/Usp34/Rnf146/Ube2b/Cdk14/Dapk3/Usp47/Foxo3/Csnk1e/Gsk3b/Ctnnb1
BP	GO:0017015	regulation of transforming growth factor beta receptor signaling pathway	52	0.511971	1.72337	0.00333333	0.0287141	0.0204802	870	tags=35%, list=16%, signal=29%	Hspa5/Skil/Sdcbp/Flcn/Zeb2/Got1/Crebbp/Smad7/Adam17/Xbp1/Lrp1/Sirt1/Lemd3/Zfp703/Ppm1a/Furin/Hipk2/Lats2
BP	GO:0060485	mesenchyme development	83	0.470302	1.72148	0.00324149	0.0287141	0.0204802	785	tags=28%, list=14%, signal=24%	Fn1/Il1b/Hes1/Ppp2ca/Mdm2/Hif1a/Rbpj/Sdcbp/Zeb2/Tcf7l2/Smad7/Ddx5/Ext1/Rock1/Pten/Adam15/Vegfa/Itga4/Tgfbr1/Zfp36l1/Zfp703/Rock2/Pdcd4
BP	GO:0010508	positive regulation of autophagy	81	0.47114	1.71241	0.00323625	0.0287141	0.0204802	1317	tags=43%, list=24%, signal=33%	Tlr2/Zc3h12a/Bcl2l11/Hmox1/Snx18/Plk3/Ddit3/Hif1a/Plk2/Tbk1/Flcn/Rock1/Xbp1/Trp53inp1/Sirt1/Ulk1/Mtdh/Smcr8/Ambra1/Atg2a/Foxo1/Wac/Rab12/Pip4k2a/Larp1/Atf6/Snx4/Pik3c2a/Bag3/Adrb2/Mapk3/Foxo3/Rb1cc1/Gsk3b/Dapk1
MF	GO:0001217	DNA-binding transcription repressor activity	82	0.468452	1.70859	0.00324149	0.0287141	0.0204802	1291	tags=44%, list=23%, signal=34%	Skil/Bhlhe40/Jun/Hes1/Ets2/Purb/Mxd1/Tgif1/Zeb2/Nfkb1/Etv3/Nr1d2/Nr1d1/Zbtb21/Hbp1/Mxi1/Nr3c1/Hivep1/Jdp2/Ikzf5/Bcl6/Rela/Zbtb1/Nfatc3/Foxo1/Prdm1/Zfp148/Trps1/Satb1/Mnt/Zbtb20/Nfe2l1/Bach1/Zfp263/Foxp1/Foxo3
BP	GO:0003158	endothelium development	52	0.504286	1.6975	0.00333333	0.0287141	0.0204802	787	tags=38%, list=14%, signal=33%	Tnf/Il1b/Kdm6b/Cxcr4/Rbpj/Ptprs/Btg1/Cxcl10/Ezr/Icam1/Rock1/Pbrm1/Rapgef1/Vegfa/Myadm/F11r/Vezf1/Tgfbr1/Rock2/Myd88
BP	GO:0034612	response to tumor necrosis factor	98	0.448718	1.68326	0.00310078	0.0287141	0.0204802	742	tags=33%, list=13%, signal=29%	Tnf/Ccl3/Zc3h12a/Acod1/Nfkbia/Ccl9/Birc3/Ccl4/Hspa1a/Birc2/Nfkb1/Nfe2l2/Traf1/Cd14/Laptm5/Adam17/Syk/Ext1/Spata2/Map2k7/Naip5/Cxcl16/Nr1d1/Cebpa/Actn4/Sirt1/Ripk1/Cdip1/Rora/Rela/Zfp36l1/Dhx9
BP	GO:0007254	JNK cascade	85	0.455902	1.67327	0.00321543	0.0287141	0.0204802	1327	tags=44%, list=24%, signal=34%	Tnf/Il1b/Gadd45b/Spag9/Gadd45a/Lmnb1/Dusp16/Sirpa/Map4k4/Nfkb1/Traf1/Trib1/Ptger4/Per1/Map2k7/Naip5/Rapgef1/Il1a/Ripk1/Taok1/Pafah1b1/Igf1r/Fgd4/App/Myd88/Hipk2/Map4k2/Zmynd11/Mapk8/Irak1/Rassf2/Rasgrp1/Map3k5/Map3k1/Gadd45g/Rb1cc1/Hipk3
BP	GO:0032635	interleukin-6 production	86	0.449825	1.65351	0.00321543	0.0287141	0.0204802	472	tags=24%, list=8%, signal=23%	Tlr2/Tnfaip3/Ptafr/Tnf/Il1b/Zc3h12a/Lpl/Il10/Sirpa/Cd36/Mapkapk2/Cd24a/Il6ra/Trem2/Grk2/Cd84/Ncl/Laptm5/Syk/Xbp1/Il1a
BP	GO:0032868	response to insulin	113	0.430958	1.64458	0.0030722	0.0287141	0.0204802	1158	tags=35%, list=21%, signal=28%	Egr1/Il1b/Atp2b1/Marcks/Lpl/Sgk1/Rab8b/Irs2/Srsf5/Ptprj/Grb2/Grk2/Pten/Xbp1/Hnrnpk/Osbpl8/Insig1/Sirt1/Srsf3/Pik3r1/Sorl1/Rela/Igf1r/Zfp36l1/Ogt/Cpeb2/Prkcd/Foxo1/Slc2a1/Ndel1/Rab12/Eif4ebp2/Pip4k2a/Srebf1/Socs7/Stxbp3/Sh2b2/Rhoq/Nck1
BP	GO:0051091	positive regulation of DNA-binding transcription factor activity	119	0.42865	1.64378	0.0030303	0.0287141	0.0204802	882	tags=29%, list=16%, signal=25%	Tlr2/Tnf/Il1b/Nlrp3/Malt1/Ifrd1/Cflar/Ddit3/Il10/Trim25/Cd36/Hspa1a/Adam8/Crebbp/Traf1/Ikbke/Cd84/Icam1/Pten/Vegfa/Anxa3/Crtc2/Ripk1/Mtdh/Cx3cr1/Rela/App/Camk1d/Tfrc/Dhx9/Myd88/Rnf220/Hipk2/Ppp3ca
BP	GO:1903532	positive regulation of secretion by cell	107	0.429652	1.62992	0.00304878	0.0287141	0.0204802	601	tags=25%, list=11%, signal=23%	Spp1/Tlr2/Ptafr/Il1b/Rab8b/Hif1a/Irs2/Sdc4/Sdcbp/Trem2/Il4ra/Grk2/Ptger4/Tcf7l2/Ezr/Acsl4/Syk/Atp13a2/Il1a/Golph3/Pdcd6ip/Lrp1/Kcnn4/Nr3c1/Sirt1/Adora2a/Stx4a
BP	GO:0050878	regulation of body fluid levels	111	0.426347	1.62554	0.0030581	0.0287141	0.0204802	781	tags=29%, list=14%, signal=25%	S100a9/Fn1/Slc7a11/Hif1a/Wnk1/Cd36/Ptprj/Il6ra/Nfe2l2/Axl/Ptger4/Klf4/Ubash3b/Syk/Emilin2/F10/Ext1/Ugcg/Pip5k1c/Nme1/Xbp1/Kcnn4/Vegfa/Mllt6/Gna13/Plec/Usf2/Adora2a/F11r/Anxa7/Plek/Prkcd
BP	GO:0031668	cellular response to extracellular stimulus	110	0.426025	1.62438	0.0030581	0.0287141	0.0204802	1332	tags=39%, list=24%, signal=30%	Hspa5/Klf10/Pim1/Zc3h12a/Jun/Lpl/Atf4/Fnip1/Nr4a2/Flcn/Lamp2/Pmaip1/Impact/Nfe2l2/Axl/Tcf7l2/Xbp1/Ptprc/Plec/Sirt1/Usf2/Ulk1/Itga4/Ifi207/Tfrc/Foxo1/Slc2a1/Tnrc6a/Wdr45b/Ireb2/Atg14/Xpr1/Mapk8/Bcl2/Srebf1/Med1/Map3k5/Pik3c2a/Rragc/Mapk3/Foxo3/P2rx7/Ifi204
BP	GO:0010038	response to metal ion	108	0.42534	1.61429	0.00305344	0.0287141	0.0204802	521	tags=19%, list=9%, signal=18%	Fn1/Sod1/Lgmn/Fosb/Fus/Jun/Hmox1/Junb/Id2/Jund/Ppp2ca/Iqgap1/Tcirg1/Wnk1/Nfe2l2/Itpkb/Gatm/Atp13a2/P2rx4/Il1a/Cebpa
BP	GO:1901215	negative regulation of neuron death	107	0.419506	1.59143	0.00304878	0.0287141	0.0204802	915	tags=30%, list=16%, signal=25%	Sod1/Lgmn/Jun/Slc7a11/Hmox1/Atf4/Hif1a/Nr4a2/Il10/Adam8/Sod2/C5ar1/Axl/Rock1/Nr4a3/Lrp1/Vegfa/Sirt1/Adora2a/Sorl1/Cx3cr1/App/Cbl/Xiap/Tnfrsf1b/Ambra1/Alkbh1/Psen1/Hipk2/Ccl2/Bcl2l1/Kdm2b
MF	GO:0005198	structural molecule activity	221	-0.482725	-2.1696	0.00338983	0.0287862	0.0205316	907	tags=39%, list=16%, signal=34%	Ecm1/Rps13/Actr3/Mrps5/Rpsa/Mrpl12/Rps3a1/Mrpl51/Rpl3l/Cope/Mrps21/Mrps34/Rps8/Rps14/Mrps18a/Rps6/Rpl36a/Rpl7/Mrpl33/Rpl12/Rps19/Mrpl22/Csrp2/Rpl4/Nutf2/Mrpl36/Vim/Tubb6/Mrps15/Mrps16/Rpl7a/Tubb5/Mrps12/Mrpl43/Mrpl23/Mrpl54/Mrpl4/Rpl36al/Mrps24/Mrpl30/Rps18/Tln1/Mrps18c/Ndufa7/Rpl36/Rpl6/Arpc3/Rpl35/Rpl24/Rpl3/Rps24/Rpl27/Rpl21/Rpl34/Rps15a/Mrpl20/Rps7/Mrpl14/Fau/Rpl10a/Clta/Rps11/Rps4x/Rpl18/Rpl…
BP	GO:0045685	regulation of glial cell differentiation	34	0.595133	1.82398	0.00339559	0.0287862	0.0205316	731	tags=32%, list=13%, signal=28%	Tlr2/Il1b/Hes1/Cxcr4/Id2/Trem2/Tcf7l2/Qk/Nr1d1/Rela/Tnfrsf1b
BP	GO:0048709	oligodendrocyte differentiation	34	0.584953	1.79278	0.00339559	0.0287862	0.0205316	831	tags=35%, list=15%, signal=30%	Tlr2/Hes1/Cxcr4/Id2/Ptprj/Grk2/Tcf7l2/Qk/Pten/Tnfrsf1b/Suz12/Eed
BP	GO:0048661	positive regulation of smooth muscle cell proliferation	51	0.535218	1.78224	0.0034188	0.0287862	0.0205316	787	tags=37%, list=14%, signal=32%	Ptafr/Egr1/Tnf/Jun/Hmox1/Id2/Mdm2/Hif1a/Il6ra/Grk2/Gnaq/Nampt/Mef2d/Nr4a3/Vegfa/Ptgs2/Igf1r/Ddx39b/Myd88
BP	GO:0000381	regulation of alternative mRNA splicing, via spliceosome	35	0.572573	1.7628	0.0034188	0.0287862	0.0205316	1665	tags=69%, list=30%, signal=48%	Tra2b/Srsf6/Ythdc1/Malat1/Rbm25/Rbm8a/Ddx5/Rbm7/Fxr1/Mbnl1/Srsf2/Fxr2/Celf1/Nsrp1/Magoh/Celf2/Thrap3/Mbnl2/Dyrk1a/Puf60/Rbm5/Zbtb7a/Ddx17/Rbm15b
BP	GO:1903036	positive regulation of response to wounding	31	0.584846	1.75766	0.0034188	0.0287862	0.0205316	871	tags=42%, list=16%, signal=36%	S100a9/Cxcr4/Cd36/Arfgef1/Cd24a/Nfe2l2/Ptger4/Emilin2/Xbp1/Lrp1/Igf1r/Ndel1/Ccl2
BP	GO:0008625	extrinsic apoptotic signaling pathway via death domain receptors	51	0.517629	1.72367	0.0034188	0.0287862	0.0205316	1317	tags=49%, list=24%, signal=38%	Tnfaip3/Tnf/Skil/Hmox1/Cflar/Ddx3x/Tmbim1/Pmaip1/Icam1/Pten/Pik3r1/Dedd2/Stx4a/Rock2/Bcl2l1/Trps1/Madd/Hmgb2/Zdhhc3/Bcl2/Raf1/Psen2/Bag3/Gsk3b/Dapk1
BP	GO:0009952	anterior/posterior pattern specification	51	0.514895	1.71456	0.0034188	0.0287862	0.0205316	1012	tags=37%, list=18%, signal=31%	Bhlhe40/Hes1/Ets2/Ddit3/Ifitm1/Rbpj/Lfng/Zeb2/Atp6ap2/Pds5a/Tgfbr1/Tshz1/Mib1/Bptf/Psen1/Hipk2/Kdm2b/Ep300/Sf3b1
CC	GO:0005743	mitochondrial inner membrane	227	-0.501945	-2.25542	0.00342466	0.0287899	0.0205343	1106	tags=42%, list=20%, signal=35%	Acat1/Higd1a/Timm8a1/Mrpl17/Slc25a1/Ndufb10/Vdac2/Mtch2/Uqcr11/Cox5a/Cnp/Sdhd/Ndufa9/Slc25a5/Pam16/Smim20/Cox16/Cox7c/Chchd3/Uqcr10/Suclg1/Timm9/Tmem126a/Timm10b/Cox7b/Eci1/Cox7a2/Mrps21/Atp5b/Mpc1/Ndufa8/Cox6c/Ndufb6/Timm17b/Dnajc30/Ndufb3/Vdac3/Lyn/Oxa1l/Higd2a/Mdh2/Phb/Slc25a11/Tomm22/Ndufa1/Dnajc15/Ndufs3/Dhrs1/Ndufs5/Dnajc19/Atp5h/Hsd17b10/Slc25a39/Lgals3/Ndufb9/Uqcrfs1/Ndufa12/Ndufb8/Glud1/…
BP	GO:1901739	regulation of myoblast fusion	10	0.818862	1.92711	0.0035524	0.0288014	0.0205425	353	tags=50%, list=6%, signal=47%	Ehd1/Cflar/Cd53/Il4ra/Cxcl10
BP	GO:0001829	trophectodermal cell differentiation	10	0.813891	1.91541	0.0035524	0.0288014	0.0205425	540	tags=30%, list=10%, signal=27%	Junb/Cnot1/Cul3
BP	GO:0045429	positive regulation of nitric oxide biosynthetic process	23	0.659743	1.85473	0.00357782	0.0288014	0.0205425	691	tags=43%, list=12%, signal=38%	Tlr2/Tnf/Il1b/Hsp90aa1/Cd36/Sod2/Klf4/Icam1/Ptgs2/App
BP	GO:0001774	microglial cell activation	22	0.666429	1.85177	0.00357143	0.0288014	0.0205425	691	tags=41%, list=12%, signal=36%	Tlr2/Tnf/Jun/C5ar1/Trem2/Nampt/Nr1d1/Cx3cr1/App
BP	GO:0002269	leukocyte activation involved in inflammatory response	23	0.656725	1.84624	0.00357782	0.0288014	0.0205425	787	tags=43%, list=14%, signal=37%	Tlr2/Tnf/Jun/C5ar1/Trem2/Nampt/Nr1d1/Cx3cr1/App/Myd88
BP	GO:0051955	regulation of amino acid transport	16	0.698173	1.84315	0.0034904	0.0288014	0.0205425	581	tags=50%, list=10%, signal=45%	Arg1/Il1b/Il1rn/Rgs2/Arg2/Slc43a2/Nr3c1/Adora2a
BP	GO:0120163	negative regulation of cold-induced thermogenesis	21	0.669228	1.83851	0.00357782	0.0288014	0.0205425	463	tags=38%, list=8%, signal=35%	Atf4/Ddit3/Rbpj/Flcn/Tle3/Lnpep/Adam17/Nr1d1
BP	GO:0071774	response to fibroblast growth factor	23	0.652984	1.83572	0.00357782	0.0288014	0.0205425	1433	tags=61%, list=26%, signal=45%	Cd44/Fam20c/Iqgap1/Grb2/Tcf7l2/Ext1/Nptn/Zfp36l1/Zfp36l2/Ier2/Runx2/Nr4a1/Ctnnb1/Setx
MF	GO:0016831	carboxy-lyase activity	16	0.691102	1.82448	0.0034904	0.0288014	0.0205425	657	tags=38%, list=12%, signal=33%	Acod1/Azin1/Sgpl1/Got1/Hdc/Odc1
MF	GO:0036002	pre-mRNA binding	28	0.622364	1.8233	0.00347826	0.0288014	0.0205425	1131	tags=54%, list=20%, signal=43%	Tra2b/Srsf6/Zrsr2/Ddx5/Rbm7/Hnrnpk/U2af1/U2af2/Srsf2/Celf1/Ep300/Rbm22/Slbp/Sf1/Celf2
BP	GO:0048713	regulation of oligodendrocyte differentiation	19	0.675212	1.82061	0.00357143	0.0288014	0.0205425	411	tags=32%, list=7%, signal=29%	Tlr2/Hes1/Cxcr4/Id2/Tcf7l2/Qk
BP	GO:0015837	amine transport	25	0.637052	1.81627	0.00355872	0.0288014	0.0205425	581	tags=36%, list=10%, signal=32%	Arg1/Il1b/Il1rn/Rgs2/Grk2/Arg2/Slc43a2/Nr3c1/Adora2a
BP	GO:0051952	regulation of amine transport	25	0.637052	1.81627	0.00355872	0.0288014	0.0205425	581	tags=36%, list=10%, signal=32%	Arg1/Il1b/Il1rn/Rgs2/Grk2/Arg2/Slc43a2/Nr3c1/Adora2a
BP	GO:0070098	chemokine-mediated signaling pathway	21	0.659083	1.81064	0.00357782	0.0288014	0.0205425	353	tags=43%, list=6%, signal=40%	Ccl3/Cxcl2/Cxcr4/Ccl9/Hif1a/Ccl4/Wnk1/Trem2/Cxcl10
BP	GO:0045622	regulation of T-helper cell differentiation	19	0.670459	1.80779	0.00357143	0.0288014	0.0205425	370	tags=37%, list=7%, signal=35%	Nfkbiz/Nlrp3/Malt1/Zc3h12a/Nfkbid/Il4ra/Smad7
BP	GO:0044344	cellular response to fibroblast growth factor stimulus	22	0.649336	1.80428	0.00357143	0.0288014	0.0205425	1433	tags=59%, list=26%, signal=44%	Cd44/Fam20c/Iqgap1/Grb2/Tcf7l2/Ext1/Nptn/Zfp36l1/Zfp36l2/Runx2/Nr4a1/Ctnnb1/Setx
BP	GO:0072538	T-helper 17 type immune response	22	0.64458	1.79106	0.00357143	0.0288014	0.0205425	664	tags=41%, list=12%, signal=36%	Nfkbiz/Nlrp3/Malt1/Zc3h12a/Nfkbid/Il6ra/Smad7/Ly9/Rora
BP	GO:0003281	ventricular septum development	27	0.616262	1.7831	0.00352113	0.0288014	0.0205425	1002	tags=44%, list=18%, signal=37%	Hes1/Cxcr4/Id2/Mdm2/Rbpj/Smad7/Matr3/Tgfbr1/Egln1/Prdm1/Mdm4/Lmo4
BP	GO:0045604	regulation of epidermal cell differentiation	18	0.663104	1.77925	0.00352734	0.0288014	0.0205425	769	tags=44%, list=14%, signal=38%	Hes1/Maff/Mafg/Srsf6/Klf7/Rock1/Zfp36l1/Rock2
BP	GO:0045661	regulation of myoblast differentiation	21	0.640642	1.75997	0.00357782	0.0288014	0.0205425	706	tags=43%, list=13%, signal=38%	Tnf/Ccl9/Cxcl14/Ddit3/Btg1/Cxcl10/Id3/Pik3r1/Zfp36l1
BP	GO:0035904	aorta development	18	0.65497	1.75743	0.00352734	0.0288014	0.0205425	833	tags=39%, list=15%, signal=33%	Hes1/Cxcr4/Rbpj/Chd7/Lrp1/Plxnd1/Prdm1
BP	GO:0051893	regulation of focal adhesion assembly	29	0.593252	1.7545	0.0034662	0.0288014	0.0205425	590	tags=38%, list=11%, signal=34%	Iqgap1/Sdc4/Map4k4/Mmp14/Ptprj/Rock1/Slk/Pten/Lrp1/Vegfa/Rcc2
BP	GO:0090109	regulation of cell-substrate junction assembly	29	0.593252	1.7545	0.0034662	0.0288014	0.0205425	590	tags=38%, list=11%, signal=34%	Iqgap1/Sdc4/Map4k4/Mmp14/Ptprj/Rock1/Slk/Pten/Lrp1/Vegfa/Rcc2
BP	GO:0034405	response to fluid shear stress	18	0.653668	1.75393	0.00352734	0.0288014	0.0205425	934	tags=50%, list=17%, signal=42%	Spp1/Nfe2l2/Klf4/Xbp1/P2rx4/Plec/Ptgs2/Abca1/Mtss1
BP	GO:1902895	positive regulation of miRNA transcription	27	0.602778	1.74409	0.00352113	0.0288014	0.0205425	692	tags=41%, list=12%, signal=36%	Egr1/Tnf/Jun/Hif1a/Il10/Gnl3/Nfkb1/Klf4/Nr3c1/Rela/Tgfbr1
BP	GO:0045428	regulation of nitric oxide biosynthetic process	38	0.557017	1.73291	0.00344234	0.0288014	0.0205425	769	tags=42%, list=14%, signal=37%	Tlr2/Tnf/Il1b/Zc3h12a/Hsp90aa1/Gla/Il10/Sirpa/Cd36/Sod2/Klf4/Icam1/Ptgs2/Cx3cr1/App/Rock2
MF	GO:0032553	ribonucleotide binding	717	0.295284	1.36185	0.00357569	0.0288014	0.0205425	1753	tags=38%, list=31%, signal=30%	Hspa5/Chka/Pim1/Atp2b1/Nlrp3/Clk1/Hsp90aa1/Ehd1/Map2k3/Cdk9/Plk3/Hk2/Sgk1/Ddx3x/Hsp90b1/Rab8b/Fam20c/Stk40/Wnk1/Gnl1/Eif5/Plk2/Mapkapk2/Tgm2/Tbk1/Hspa1a/Map4k4/Chd7/G3bp1/Gnl3/Rab20/Tuba1c/Dhx15/Ddx3y/Pim3/Cdk11b/Ddx6/Ikbke/Sar1a/Axl/Abl2/Grk2/Gnaq/Rhov/Grk3/Atp13a3/Top1/Mat2a/Clk4/Cdk6/Hspa13/Eif4a1/Acsl4/Vcp/Ddx5/Csnk1a1/Katna1/Syk/Arf2/Rock1/Slk/Eif5b/Eif4a2/Atl2/Pip5k1c/Atp13a2/Map2k7/Naip5/N…
CC	GO:0042995	cell projection	731	0.28742	1.32629	0.0035503	0.0288014	0.0205425	1016	tags=23%, list=18%, signal=22%	Spp1/Tlr2/Arg1/Clec4e/Sod1/Atp2b1/Basp1/Cd44/Fus/Slc7a11/Marcks/Hsp90aa1/Ehd1/Cxcr4/Slc38a1/Atp1b3/Snx18/Rilpl2/Atf4/Picalm/Plk3/Sgk1/Ddx3x/Ppp2ca/Slc38a2/S100a4/Hif1a/Iqgap1/Psmb4/Rgs2/Spata13/Ptprs/Plk2/Cd36/Flcn/Sqstm1/Malat1/Rap1gap2/Ptprj/Alcam/Cd24a/Got1/Sdc3/Nfkb1/Notch2/Ddx6/Itga5/Abl2/Grk2/Gnaq/Atp6ap2/Tomm20/Grk3/Ptger4/Hdc/Gnb1/Ezr/Rbm8a/Kpna1/Cdk6/Adam17/Csnk1a1/Nav1/Katna1/Ncf1/Mical…
BP	GO:0031952	regulation of protein autophosphorylation	20	0.682309	1.85483	0.0036036	0.0288777	0.0205969	533	tags=40%, list=10%, signal=36%	Jun/Ddx3x/Ppp2ca/Iqgap1/Impact/Syk/Vegfa/Ptprc
BP	GO:0060411	cardiac septum morphogenesis	20	0.646655	1.7579	0.0036036	0.0288777	0.0205969	809	tags=50%, list=15%, signal=43%	Hes1/Id2/Mdm2/Rbpj/Chd7/Notch2/Smad7/Dhrs3/Tgfbr1/Egln1
MF	GO:0017076	purine nucleotide binding	719	0.289086	1.33269	0.00359281	0.0288777	0.0205969	1383	tags=29%, list=25%, signal=25%	Hspa5/Chka/Pim1/Atp2b1/Nlrp3/Clk1/Hsp90aa1/Ehd1/Map2k3/Cdk9/Plk3/Hk2/Sgk1/Ddx3x/Hsp90b1/Rab8b/Fam20c/Stk40/Wnk1/Gnl1/Eif5/Plk2/Mapkapk2/Tgm2/Tbk1/Hspa1a/Map4k4/Chd7/G3bp1/Gnl3/Rab20/Tuba1c/Dhx15/Ddx3y/Pim3/Cdk11b/Ddx6/Ikbke/Sar1a/Axl/Abl2/Grk2/Gnaq/Rhov/Grk3/Atp13a3/Top1/Mat2a/Clk4/Cdk6/Hspa13/Eif4a1/Acsl4/Vcp/Ddx5/Csnk1a1/Katna1/Syk/Arf2/Rock1/Slk/Eif5b/Eif4a2/Atl2/Pip5k1c/Atp13a2/Map2k7/Naip5/N…
CC	GO:0019866	organelle inner membrane	250	-0.447052	-2.02117	0.00363636	0.0290964	0.0207529	1106	tags=39%, list=20%, signal=33%	Acat1/Higd1a/Timm8a1/Mrpl17/Slc25a1/Ndufb10/Vdac2/Mtch2/Uqcr11/Cox5a/Cnp/Sdhd/Ndufa9/Slc25a5/Pam16/Smim20/Ifi27/Cox16/Cox7c/Chchd3/Uqcr10/Suclg1/Timm9/Tmem126a/Timm10b/Cox7b/Eci1/Cox7a2/Mrps21/Atp5b/Mpc1/Ndufa8/Cox6c/Ndufb6/Timm17b/Dnajc30/Ndufb3/Vdac3/Lyn/Oxa1l/Higd2a/Mdh2/Phb/Slc25a11/Tomm22/Ndufa1/Dnajc15/Ndufs3/Dhrs1/Ndufs5/Dnajc19/Atp5h/Hsd17b10/Slc25a39/Lgals3/Ndufb9/Uqcrfs1/Ndufa12/Ndufb8/…
CC	GO:0031966	mitochondrial membrane	313	-0.428295	-2.00657	0.0037037	0.0295906	0.0211054	1245	tags=42%, list=22%, signal=34%	Stoml2/Uqcc1/Tamm41/Nlrx1/Tomm5/Hadha/Ndufaf4/Sdha/Ndufv1/Uqcrc2/Fundc2/Mtx2/Acat1/Higd1a/Ass1/Timm8a1/Mrpl17/Slc25a1/Ndufb10/Vdac2/Mtch2/Uqcr11/Bnip3l/Cox5a/Gimap3/Nelfb/Cnp/Sdhd/Ndufa9/Slc25a5/Pam16/Fam210b/Smim20/Ifi27/Cox16/Cox7c/Chchd3/Uqcr10/Suclg1/Timm9/Tmem126a/Timm10b/Cox7b/Eci1/Cox7a2/Mrps21/Atp5b/Mpc1/Ndufa8/Cox6c/Ndufb6/Timm17b/Dnajc30/Cisd1/Ndufb3/Bax/Vdac3/Ppp1cc/Lyn/Oxa1l/Higd2a/Md…
CC	GO:0005740	mitochondrial envelope	342	-0.426179	-2.01273	0.00381679	0.0304484	0.0217172	1245	tags=41%, list=22%, signal=34%	Stoml2/Uqcc1/Tamm41/Nlrx1/Tomm5/Hadha/Ndufaf4/Sdha/Ndufv1/Uqcrc2/Fundc2/Mtx2/Acat1/Higd1a/Ccs/Ass1/Timm8a1/Mrpl17/Slc25a1/Ndufb10/Vdac2/Mtch2/Uqcr11/Bnip3l/Cox5a/Gimap3/Nelfb/Cnp/Sdhd/Ndufa9/Slc25a5/Pam16/Fam210b/Smim20/Ifi27/Cox16/Cox7c/Chchd3/Rexo2/Uqcr10/Suclg1/Timm9/Tmem126a/Timm10b/Cox7b/Eci1/Cox7a2/Mrps21/Atp5b/Mpc1/Ndufa8/Cox6c/Ndufb6/Timm17b/Dnajc30/Cisd1/H2-Ke6/Ndufb3/Bax/Coa6/Vdac3/Ppp1…
BP	GO:0006412	translation	373	-0.326219	-1.5537	0.003861	0.0307549	0.0219358	531	tags=19%, list=10%, signal=18%	Lsm14a/Mrpl36/Cnbp/Mrpl58/Vim/Mrps15/Lars2/Mrps16/Eef1b2/Mrps12/Mrpl43/Mrpl23/Exosc5/Uqcc2/Eif3i/Dph3/Mrpl4/Rpl36al/Rbm3/Mrpl30/Rps18/Mrps18c/Ndufa7/Rpl36/Rpl6/Rpl35/Rpl24/Rpl3/Rara/Coa3/Eef1d/Rps24/Eif5a/Eif3k/Ppp1ca/Rpl21/Eef1a1/Mrpl20/Eif4ebp1/Rps7/Mrpl14/Tmed2/Fau/Rpl10a/Rps11/Rps4x/Rpl18/Rpl8/Rpl13a/Rpl13/Rpl26/Rpl11/Rps16/Ybx1/Zfp706/Rps2/Eif3h/Rpl28/Rpl32/Rpl18a/Rpl15/Rps5/Eef2/Eif3f/Rplp0…
BP	GO:0032269	negative regulation of cellular protein metabolic process	442	0.303897	1.35037	0.00388098	0.0308678	0.0220163	1035	tags=27%, list=19%, signal=24%	Tnfaip3/Tnf/Il1b/Zc3h12a/Cd44/Jun/Gadd45b/Herpud1/Jarid2/Picalm/Cflar/Ddx3x/Ppp2ca/Gadd45a/Fnip1/Mdm2/Cstb/Il1r2/Rgs2/Il10/Dusp16/Sirpa/Sdcbp/Cnot1/Flcn/Hspa1a/Usp25/Hexim1/Sqstm1/N4bp1/Rpl5/Ppp1r15a/Ptprj/Csde1/Impact/Ddx6/Trib1/Grk2/Gnaq/Trip12/Dnajb6/Ncl/Smad7/Klf4/Usp7/Ubash3b/Mical1/Rock1/Qk/Rybp/Pten/Naip5/Noct/Pan3/Xbp1/Ppp1r15b/Lrp1/Sh3bp5/Ago2/Vegfa/Tob1/Ptprc/Mllt6/Plec/Sirt1/Kdm5a/Cops…
BP	GO:0043043	peptide biosynthetic process	377	-0.318376	-1.51516	0.00401606	0.0318944	0.0227485	546	tags=19%, list=10%, signal=18%	Hagh/Lsm14a/Mrpl36/Cnbp/Mrpl58/Vim/Mrps15/Lars2/Mrps16/Eef1b2/Mrps12/Mrpl43/Mrpl23/Exosc5/Uqcc2/Eif3i/Dph3/Mrpl4/Rpl36al/Rbm3/Mrpl30/Rps18/Mrps18c/Ndufa7/Rpl36/Rpl6/Rpl35/Rpl24/Rpl3/Rara/Coa3/Eef1d/Rps24/Eif5a/Eif3k/Ppp1ca/Rpl21/Eef1a1/Mrpl20/Eif4ebp1/Rps7/Mrpl14/Tmed2/Fau/Rpl10a/Rps11/Rps4x/Rpl18/Rpl8/Rpl13a/Rpl13/Rpl26/Rpl11/Rps16/Ybx1/Zfp706/Rps2/Eif3h/Rpl28/Rpl32/Rpl18a/Rpl15/Rps5/Eef2/Eif3f/…
BP	GO:0010608	post-transcriptional regulation of gene expression	266	0.341602	1.45158	0.00415512	0.0329004	0.0234661	1211	tags=33%, list=22%, signal=28%	S100a9/Ptafr/Tnf/Zc3h12a/Fus/Rpl10/Hnrnpa0/Ddx3x/Rgs2/Eif4g2/Eif5/Ythdc1/Mapkapk2/Cnot1/Etf1/Rpl5/Ppp1r15a/Csde1/Impact/Nfkb1/Ddx6/Ikbke/Ncl/Usp16/Ddx5/Matr3/Rock1/Qk/Eif5b/Per1/Hnrnpm/Plxnb2/Noct/Pan3/Rpl38/Ppp1r15b/Ago2/Vegfa/Larp4b/Tob1/Ripk1/Ythdf3/Eif4e/Pabpc1/App/Eif2s3y/Zfp36l1/Fxr1/Slc11a1/Tnfrsf1b/Alkbh1/Dhx9/Cpeb2/Rock2/Alkbh5/Ddx39b/Myd88/Zc3h7a/Slc35a4/Eif3e/Eif4ebp2/Ppp3ca/Tnrc6a/Cno…
BP	GO:0043604	amide biosynthetic process	422	-0.287926	-1.38828	0.00414938	0.0329004	0.0234661	737	tags=21%, list=13%, signal=20%	Polr2g/Mrps34/Rps8/Mpc1/Rps14/Mrps18a/Sptssa/Rpl36a/Rpl7/Mrpl33/Akt1/Pdha1/Rpl12/Rps19/Mrpl22/Rpl4/Hagh/Lsm14a/Mrpl36/Cnbp/Mrpl58/Vim/Mrps15/Lars2/Mrps16/Eef1b2/Mrps12/Mrpl43/Mrpl23/Exosc5/Uqcc2/Eif3i/Dph3/Mrpl4/Rpl36al/Rbm3/Mrpl30/Rps18/Mrps18c/Ndufa7/Rpl36/Rpl6/Mpc2/Rpl35/Rpl24/Rpl3/Rara/Coa3/Eef1d/Rps24/Eif5a/Eif3k/Ppp1ca/Rpl21/Eef1a1/Mrpl20/Eif4ebp1/Rps7/Mrpl14/Tmed2/Fau/Rpl10a/Rps11/Rps4x/Rp…
CC	GO:0098590	plasma membrane region	290	0.336279	1.44021	0.00418994	0.0331267	0.0236275	917	tags=24%, list=16%, signal=22%	Fn1/Atp2b1/Cd44/Slc7a11/Hmox1/Hsp90aa1/Ehd1/Slc38a1/Atp1b3/Atf4/Picalm/Tcirg1/Slc3a2/Spata13/Ptprs/Cd36/Ap2a2/Ptprj/Cd24a/Il6ra/Itga5/C5ar1/Trem2/Grk2/Gnaq/Atp6ap2/Cltc/Gnb1/Ezr/Adam17/Pten/Nme1/Slc16a3/Baiap2/Lrp1/Kcnn4/Rhoc/Gna13/Synj1/B4galt1/Plec/Adora2a/Mtdh/Ptgs2/Stx4a/Atp6v1a/Atp1a1/Ninj1/Itgb5/Mapre1/Nptn/Slc6a6/Igf1r/App/Tgfbr1/Itsn2/Cbl/Tfrc/Slc16a10/Plek/Abca1/Slc2a1/Psen1/Lipe/Rab11a/…
BP	GO:1903530	regulation of secretion by cell	200	0.358842	1.47747	0.004329	0.0341753	0.0243754	904	tags=28%, list=16%, signal=24%	Spp1/Tlr2/Ptafr/Tnf/Il1b/Hmox1/Rab11fip1/Il1rn/Rab8b/Hif1a/Irs2/Tcirg1/Cyth1/Sdc4/Sdcbp/Chd7/Pim3/Trem2/Il4ra/Grk2/Cd84/Ptger4/Osm/Tcf7l2/Klf7/Ezr/Acsl4/Syk/Mical1/Vps18/Atp13a2/Nr1d1/Il1a/Golph3/Pdcd6ip/Lrp1/Rhbdf2/Kcnn4/Nr3c1/Sirt1/Adora2a/Stx4a/Kdm5b/Tnfrsf1b/Atp2a2/Hcar2/Rab21/Rab12/Tmf1/Slc8b1/Cpt1a/Nr1h3/Ppp3ca/Bcl2l1/Madd
BP	GO:0032504	multicellular organism reproduction	207	0.364499	1.50572	0.00434153	0.0342234	0.0244097	1551	tags=39%, list=28%, signal=29%	Ptafr/Egr1/Sod1/Bcl2l11/Cxcr4/Junb/Ddx3x/Rgs2/Sgpl1/Ythdc1/Ddx3y/Nrip1/Axl/Tle3/Grk2/Gnaq/Ptger4/Acsl4/Qk/Spata2/Pten/Crebrf/Aplp2/Hexb/Ube2q1/Eif2s2/Nr3c1/Psme4/B4galt1/Rai14/Sirt1/Ptgs2/Bcl6/Kdm3a/Pafah1b1/Igf1r/App/Tgfbr1/Atrx/Alkbh5/Prdm1/Zfp148/Tmf1/Tlk2/Bcl2l1/Kdm2b/Ankrd49/Celf1/Nr2c2/Aff4/Hmgb2/Bcl2/Magoh/Atn1/Ube2b/Ctsl/Med1/Zmiz1/Mapk3/Foxo3/Herc4/Pum1/Runx1/Ctnnb1/Mbd2/Mapk1/Yy1/Cfap43…
BP	GO:0062197	cellular response to chemical stress	162	0.382101	1.5365	0.00437956	0.0343697	0.024514	861	tags=25%, list=15%, signal=22%	Tnfaip3/Sod1/Kdm6b/Zc3h12a/Jun/Slc7a11/Mcl1/Hmox1/Atf4/Ddx3x/Ddit3/Hif1a/Nr4a2/Il10/Sirpa/Cd36/Impact/Sod2/Nfe2l2/Axl/Trem2/Nr4a3/Atp13a2/Xbp1/Trp53inp1/Plec/Sirt1/Ripk1/Pnpla8/Ptgs2/Stx4a/Rela/App/Psap/Zfp36l1/Atp2a2/Cpeb2/Prkcd/Foxo1/Oser1/Sfpq
BP	GO:0006518	peptide metabolic process	445	-0.312888	-1.52692	0.00438596	0.0343697	0.024514	546	tags=19%, list=10%, signal=19%	Hagh/Sec11c/Lsm14a/Mrpl36/Cnbp/Mrpl58/Vim/Mrps15/Lars2/Mrps16/Eef1b2/Mrps12/Mrpl43/Mrpl23/Exosc5/Uqcc2/Eif3i/Dph3/Psenen/Mrpl4/Mgst1/Apoe/Parl/Rpl36al/Rbm3/Park7/Mrpl30/Rps18/Mrps18c/Ndufa7/Spcs2/Rpl36/Rpl6/Arl6ip5/Rpl35/Rpl24/Rpl3/Rara/G6pdx/Coa3/Eef1d/Rps24/Eif5a/Eif3k/Gpx4/Ppp1ca/Rpl21/Eef1a1/Mrpl20/Eif4ebp1/Rps7/Mrpl14/Tmed2/Fau/Rpl10a/Rps11/Rps4x/Rpl18/Rpl8/Rpl13a/Rpl13/Rpl26/Rpl11/Rps16/Ybx…
BP	GO:1903037	regulation of leukocyte cell-cell adhesion	161	0.37295	1.49663	0.00438596	0.0343697	0.024514	871	tags=29%, list=16%, signal=25%	Arg1/Nfkbiz/Ptafr/Tnf/Il1b/Nlrp3/Malt1/Zc3h12a/Cd44/Nfkbid/Hes1/Hsp90aa1/Wnk1/Sdc4/Sirpa/Cd24a/Adam8/Il4ra/Ccdc88b/Cd83/Peli1/Itpkb/Nfat5/Smad7/Laptm5/Klf4/Icam1/Syk/Arg2/Nr4a3/Xbp1/Il1a/Ptprc/Itga4/Adora2a/Cd274/Bcl6/Rela/Tfrc/Ambra1/Runx3/Zbtb1/Cd86/Zfp608/H2-Ab1/Ccl2
BP	GO:0034504	protein localization to nucleus	162	0.370607	1.49028	0.00437956	0.0343697	0.024514	1650	tags=42%, list=30%, signal=30%	Zc3h12a/Nfkbia/Lmna/Ppp2ca/Mdm2/Cd36/Flcn/Sqstm1/Grk2/Dnajb6/Nup98/Kpna1/Txnip/Ddx5/Syk/Pom121/Atp13a2/Hnrnpm/Xbp1/Sun2/Rassf5/Osbpl8/Sirt1/Pik3r1/Ptgs2/Nup153/App/Tfrc/Kat7/Ogt/Prkcd/Pikfyve/Nup50/Ranbp2/Xpo1/Psen1/Lats2/Ppp3ca/Tnpo3/Abca7/Nmd3/Nop53/Rbm22/Topors/Calr/Trim28/Eif4enif1/Fam53c/Med1/Bcl3/Bag3/Ing1/Gsk3b/Mepce/Nup107/Mapk1/Mapk14/Tnpo1/Cd2ap/Tor1b/Paf1/Dvl1/Tor1aip1/Zbtb7a/Mbtps1/Ip…
BP	GO:0042330	taxis	182	0.368457	1.4987	0.00440529	0.0344702	0.0245857	788	tags=26%, list=14%, signal=23%	S100a9/S100a8/Spp1/Fn1/Ptafr/Il1b/Lgmn/Ccl3/Cxcl2/Cxcr4/Ccl9/Id2/Cxcl14/Ccrl2/Ccl4/Fpr2/Wnk1/Ptprj/Alcam/Adam8/C5ar1/Trem2/Cxcl10/Klf7/Adam17/Syk/Ext1/Nr4a3/Pip5k1c/Plxnb2/Cxcl16/P2rx4/Lrp1/Vegfa/Csf3r/Plec/Stx4a/Ninj1/Cx3cr1/Nptn/Plxnd1/Bst1/App/Camk1d/Runx3/Mycbp2/Prkcd/Pikfyve
BP	GO:0007420	brain development	184	0.368826	1.49877	0.00442478	0.0344705	0.0245859	1336	tags=32%, list=24%, signal=25%	Hspa5/Slc7a11/Hes1/Tra2b/Cxcr4/Mafb/Id2/Hif1a/Nr4a2/Irs2/Rbpj/Ptprs/Zeb2/Chd7/C5ar1/Axl/Abl2/Gnaq/Tcf7l2/Ext1/Nr4a3/Pten/Plxnb2/Aplp2/Sun2/Hnrnpk/Synj1/Ulk1/Cx3cr1/Pafah1b1/Rora/Igf1r/App/Psap/Atrx/Napa/Bptf/Ndel1/Psen1/Kdm2b/Usp9x/Rogdi/Abr/Celf1/Nr2c2/Bcl2/Socs7/Stxbp3/Cep120/Psen2/Tbc1d23/Apaf1/Med1/Setd2/Zmiz1/Foxo3/Gsk3b/Rtn4/Ctnnb1
BP	GO:0099536	synaptic signaling	184	0.368176	1.49613	0.00442478	0.0344705	0.0245859	1452	tags=39%, list=26%, signal=30%	Egr1/Tnf/Il1b/Lgmn/Slc7a11/Atf4/Cyth1/Ptprs/Plk2/Sdcbp/Sqstm1/Gls/Cd24a/Arid1b/Grk2/Ptger4/Kpna1/Ext1/Vps18/Pten/Xbp1/P2rx4/Baiap2/Hnrnpk/Nr3c1/Synj1/Adora2a/Ptgs2/Stx4a/Eif4e/Cx3cr1/Zzef1/Nisch/Pafah1b1/Nptn/Slc6a6/Rela/App/Atp2a2/Napa/Egln1/Psen1/Kif1b/Ccl2/Eif4ebp2/Ppp3ca/Rab11a/Bcl2l1/Abr/Atad1/Zdhhc3/Zmynd8/Pxk/Stxbp3/Sipa1l1/Nr4a1/Psen2/Ptpra/Braf/Adrb2/Rnf216/P2rx7/Gsk3b/Ctnnb1/Kif5b/Mapk1…
BP	GO:0006935	chemotaxis	180	0.363891	1.4782	0.00441826	0.0344705	0.0245859	788	tags=26%, list=14%, signal=23%	S100a9/S100a8/Spp1/Fn1/Ptafr/Il1b/Lgmn/Ccl3/Cxcl2/Cxcr4/Ccl9/Cxcl14/Ccrl2/Ccl4/Fpr2/Wnk1/Ptprj/Alcam/Adam8/C5ar1/Trem2/Cxcl10/Klf7/Adam17/Syk/Ext1/Nr4a3/Pip5k1c/Plxnb2/Cxcl16/P2rx4/Lrp1/Vegfa/Csf3r/Plec/Stx4a/Ninj1/Cx3cr1/Nptn/Plxnd1/Bst1/App/Camk1d/Runx3/Mycbp2/Prkcd/Pikfyve
BP	GO:0006401	RNA catabolic process	154	0.385908	1.5391	0.00446429	0.0347273	0.0247691	1549	tags=44%, list=28%, signal=33%	Zc3h12a/Fus/Hnrnpa0/Mapkapk2/Zc3hav1/Cnot1/Etf1/Hspa1a/Csde1/Ikbke/Rbm8a/Ddx5/Rock1/Qk/Smg7/Hnrnpm/Rbm7/Noct/Pan3/Ago2/Vegfa/Larp4b/Tob1/Ythdf3/Smg5/Pabpc1/Zfp36l1/Fxr1/Slc11a1/Tnfrsf1b/Dhx9/Rock2/Alkbh5/Myd88/Eif3e/Tnrc6a/Cnot7/Fxr2/Celf1/Khsrp/Zfp36l2/Magoh/Larp1/Thrap3/Rc3h1/Taf15/Eif4enif1/Syncrip/Sidt2/Pum2/Patl1/Skiv2l/Pabpc4/Dna2/Pum1/Tnrc6c/Angel2/Ythdf1/Zc3h18/Hnrnpr/Dcp2/Upf2/Cnot6l/Hnr…
BP	GO:0006120	mitochondrial electron transport, NADH to ubiquinone	20	-0.70084	-2.05093	0.00447427	0.0347541	0.0247882	696	tags=65%, list=12%, signal=57%	Ndufv1/Iscu/Ndufa8/Ndufb6/Dnajc15/Ndufs3/Ndufb9/Ndufb8/Ndufs8/Park7/Ndufs7/Ndufv2/Ndufa7
BP	GO:0002009	morphogenesis of an epithelium	142	0.389908	1.53551	0.00449102	0.0347825	0.0248084	1336	tags=40%, list=24%, signal=31%	Tnf/Cd44/Hes1/Cxcr4/Hif1a/Tgif1/Il10/Rbpj/Sdc4/Tgm2/Zeb2/Mmp14/Grb2/Notch2/Abl2/Cxcl10/Klf4/Ext1/Pten/Plxnb2/Exoc5/Vegfa/Nr3c1/Gna13/B4galt1/Brd2/Pafah1b1/Plxnd1/Igf1r/Kdm5b/Runx3/Rock2/Mib1/Nup50/Nfatc3/Psen1/Kdm2b/Pik3cd/Mtss1/Gatad2a/Lmo4/Specc1l/Bcl2/Kdm2a/Bcl10/Trim28/Pxn/Ctsl/Apaf1/Med1/Foxp1/Setd2/Map3k1/Plod3/Runx1/Chuk/Ctnnb1
BP	GO:0052548	regulation of endopeptidase activity	151	0.385817	1.53358	0.00449102	0.0347825	0.0248084	602	tags=21%, list=11%, signal=19%	S100a9/S100a8/Tnf/Lgmn/Nlrp3/Malt1/Cd44/Ctsd/Bcl2l11/Herpud1/Picalm/Cflar/Ddx3x/Ppp2ca/Fnip1/Mdm2/Pmaip1/Grk2/Dnajb6/Laptm5/Klf4/Vcp/Syk/Mical1/Atp13a2/Naip5/Vegfa/Sirt1/Adora2a/Sorl1/Ptgs2/Ifi207
CC	GO:0005753	mitochondrial proton-transporting ATP synthase complex	13	-0.792463	-2.04357	0.00453515	0.0347983	0.0248197	723	tags=62%, list=13%, signal=54%	Atp5b/Atp5h/Atp5g3/Atp5j2/Atp5j/Atp5g2/Atp5c1/Atp5d
CC	GO:0045259	proton-transporting ATP synthase complex	13	-0.792463	-2.04357	0.00453515	0.0347983	0.0248197	723	tags=62%, list=13%, signal=54%	Atp5b/Atp5h/Atp5g3/Atp5j2/Atp5j/Atp5g2/Atp5c1/Atp5d
BP	GO:0044794	positive regulation by host of viral process	11	-0.809634	-1.99449	0.00451467	0.0347983	0.0248197	460	tags=55%, list=8%, signal=50%	Csf1r/Cfl1/Apoe/Ceacam1/Hspa8/Ppib
CC	GO:0000314	organellar small ribosomal subunit	23	-0.66666	-1.99329	0.00451467	0.0347983	0.0248197	981	tags=65%, list=18%, signal=54%	Mrps17/Mrps23/Mrps14/Mrps35/Mrps5/Mrpl42/Mrps21/Mrps34/Mrps18a/Mrps15/Mrps16/Mrps26/Mrps12/Mrps24/Mrps18c
CC	GO:0005763	mitochondrial small ribosomal subunit	23	-0.66666	-1.99329	0.00451467	0.0347983	0.0248197	981	tags=65%, list=18%, signal=54%	Mrps17/Mrps23/Mrps14/Mrps35/Mrps5/Mrpl42/Mrps21/Mrps34/Mrps18a/Mrps15/Mrps16/Mrps26/Mrps12/Mrps24/Mrps18c
CC	GO:0070069	cytochrome complex	22	-0.636101	-1.88478	0.00452489	0.0347983	0.0248197	1152	tags=82%, list=21%, signal=65%	Cyc1/Uqcrq/Ndufa4/Uqcrc2/Uqcr11/Cox5a/Cox7c/Uqcr10/Cox7b/Cox7a2/Cox6c/Coa6/Uqcrfs1/Uqcrb/Cox6b1/Uqcrc1/Cox5b/Cox8a
CC	GO:1990904	ribonucleoprotein complex	491	-0.320556	-1.57525	0.00454545	0.0347983	0.0248197	758	tags=21%, list=14%, signal=19%	Mrpl42/Srp19/Mrps21/Mrps34/Zcchc17/Rps8/Snrpf/Rps14/Snrnp40/Mrps18a/Rps6/Rpl36a/Rpl7/Mrpl33/Rpl12/U2af1l4/Frg1/Rps19/Mrpl22/Ptges3/Rpl4/Zmat5/Fcf1/Rbm42/Lsm14a/Mrpl36/Mrpl58/Vim/Mrps15/Hnrnpab/Lsm7/Mrps16/Mrps26/Hsd17b10/Rpl7a/Lgals3/Nsa2/Sf3b5/Mrps12/Mrpl43/Mrpl23/Mrpl54/Snu13/Mrpl4/Lsm2/Snrpd2/Rpl36al/Mrps24/Sf3b6/Raly/Ndufab1/Rbm3/Mrpl30/Rpp21/Rps18/Mrps18c/Rpl36/Rpl6/Rpl35/Rpl24/Rpl3/Rps24/Rp…
BP	GO:0071702	organic substance transport	982	0.274793	1.28281	0.0045403	0.0347983	0.0248197	994	tags=21%, list=18%, signal=21%	S100a9/S100a8/Hspa5/Spp1/Tlr2/Arg1/Tnf/Il1b/Zc3h12a/Slc7a11/Nfkbia/Dennd5b/Marcks/Hsp90aa1/Ehd1/Azin1/Herpud1/Slc38a1/Snx18/Rab11fip1/Rilpl2/Picalm/Il1rn/Plk3/Hk2/Lmna/Ppp2ca/Slc38a2/Ssr3/Rab8b/Cd63/Mdm2/Hif1a/Vps37b/Slc15a3/Ist1/Irs2/Tcirg1/Rgs2/Dusp16/Slc3a2/Ythdc1/Cd36/Lamp2/Chd7/Ap2a2/Arfgef1/Plin2/Rab20/M6pr/Sqstm1/Pmaip1/Cd24a/Pim3/Nfe2l2/Srsf7/Hook2/Sar1a/Trem2/Sec61a1/Grk2/Scarb2/Tomm20/G…
BP	GO:0015986	proton motive force-driven ATP synthesis	15	-0.768955	-2.05328	0.00461894	0.0350577	0.0250048	723	tags=60%, list=13%, signal=52%	Atp5b/Dnajc30/Atp5h/Atp5g3/Atp5j2/Atp5j/Atp5g2/Atp5c1/Atp5d
MF	GO:0003955	NAD(P)H dehydrogenase (quinone) activity	15	-0.761356	-2.03299	0.00461894	0.0350577	0.0250048	524	tags=53%, list=9%, signal=48%	Ndufs3/Ndufb8/Ndufs4/Ndufs8/Ndufs7/Ndufv2/Ndufa7/Ndufa13
MF	GO:0008137	NADH dehydrogenase (ubiquinone) activity	15	-0.761356	-2.03299	0.00461894	0.0350577	0.0250048	524	tags=53%, list=9%, signal=48%	Ndufs3/Ndufb8/Ndufs4/Ndufs8/Ndufs7/Ndufv2/Ndufa7/Ndufa13
MF	GO:0050136	NADH dehydrogenase (quinone) activity	15	-0.761356	-2.03299	0.00461894	0.0350577	0.0250048	524	tags=53%, list=9%, signal=48%	Ndufs3/Ndufb8/Ndufs4/Ndufs8/Ndufs7/Ndufv2/Ndufa7/Ndufa13
BP	GO:1903901	negative regulation of viral life cycle	17	-0.68558	-1.91687	0.00460829	0.0350577	0.0250048	285	tags=41%, list=5%, signal=39%	Snx3/Ifitm6/Ppia/Ly6e/Ifitm3/Cd74/Ifitm2
MF	GO:0042802	identical protein binding	891	0.28081	1.30684	0.00460829	0.0350577	0.0250048	729	tags=17%, list=13%, signal=18%	Tlr2/Arg1/Fn1/Tnfaip3/Chka/Tnf/Sod1/Ccl3/Nlrp3/Malt1/Skil/Bhlhe40/Fus/Jun/Mcl1/Nfkbia/Hes1/Hmox1/Marcks/Tra2b/Hsp90aa1/Ehd1/Lpl/Eif3j2/Rilpl2/Mafb/Atf4/Picalm/Tgfbi/Lmna/Spag9/Ppp2ca/Gadd45a/S100a4/Ddit3/Mdm2/Mafg/Ccl4/Ist1/Gla/Ewsr1/Spata13/Hnrnph1/Sdc4/Cd53/Mfsd1/Sdcbp/Txnrd1/Zc3hav1/Tbk1/Hexim1/Hnrnpc/Safb2/Sqstm1/Gls/Sppl3/Grb2/Birc2/Alcam/Litaf/Sdc3/Il6ra/Nfkb1/Ier5/Sod2/Olr1/Hook2/Traf1/Ikb…
BP	GO:0060828	regulation of canonical Wnt signaling pathway	94	0.452183	1.68409	0.00462963	0.0350888	0.0250269	1336	tags=41%, list=24%, signal=32%	Egr1/Ddx3x/Ddit3/Wnk1/Rbpj/Zeb2/G3bp1/Nfkb1/Tle3/Gnaq/Atp6ap2/Tcf7l2/Kpna1/Vcp/Csnk1a1/Rapgef1/Tle4/Tbl1xr1/Rps12/App/Xiap/Zfp703/Csnk1g2/Foxo1/Ppm1a/Psen1/Rnf220/Lats2/Otulin/Usp34/Rnf146/Ube2b/Cdk14/Dapk3/Usp47/Foxo3/Csnk1e/Gsk3b/Ctnnb1
MF	GO:0004601	peroxidase activity	16	-0.773498	-2.11674	0.004662	0.0351212	0.0250501	585	tags=62%, list=10%, signal=56%	Prdx1/Prdx3/Prdx2/Txndc17/Mgst1/Alox5ap/Selenof/Gpx4/Prdx5/Gstp1
MF	GO:0016655	oxidoreductase activity, acting on NAD(P)H, quinone or similar compound as acceptor	16	-0.734683	-2.01052	0.004662	0.0351212	0.0250501	524	tags=50%, list=9%, signal=45%	Ndufs3/Ndufb8/Ndufs4/Ndufs8/Ndufs7/Ndufv2/Ndufa7/Ndufa13
MF	GO:0003954	NADH dehydrogenase activity	16	-0.720347	-1.97129	0.004662	0.0351212	0.0250501	524	tags=62%, list=9%, signal=57%	Ndufv1/Ndufa9/Ndufs3/Ndufb8/Ndufs4/Ndufs8/Ndufs7/Ndufv2/Ndufa7/Ndufa13
CC	GO:0098796	membrane protein complex	513	-0.346284	-1.707	0.0046729	0.0351212	0.0250501	932	tags=29%, list=17%, signal=26%	Hmgb1/Slc25a5/H2-Aa/Necap2/Pam16/Tmed3/Aph1a/Vps26b/Vps26a/Mlec/Fkbp1b/Socs1/Sumo1/Sec61b/H2-K1/Cox7c/Chchd3/Uqcr10/Trim27/Timm9/Timm10b/Cox7b/Apc/Atp6v1g1/Atp1a3/Scnn1a/Cope/Chmp3/Cd3g/Cox7a2/Vps29/Stx7/Lamtor5/Snx12/Atp5b/Sptssa/Ndufa8/Cox6c/Ndufb6/Timm17b/Ddost/Chmp1a/Ndufb3/Tgfbr3/Bax/Coa6/Vdac3/Casp3/Lyn/Htra2/Itga6/Snx1/Apbb1ip/Emc2/Ncf4/Phb/Cd3e/Tomm22/Dad1/Snx6/Sec11c/Ndufa1/Dnajc15/Ndufs…
BP	GO:0051480	regulation of cytosolic calcium ion concentration	99	0.442563	1.65999	0.00468019	0.0351212	0.0250501	662	tags=26%, list=12%, signal=24%	Il1b/Ccl3/Atp2b1/Cxcl2/Cxcr4/Ccrl2/Ddit3/Fpr2/Cd36/Chd7/Sppl3/Cd24a/Got1/C5ar1/Abl2/Ptger4/Cxcl10/Gnb1/Ubash3b/P2rx4/Lrp1/Ptprc/Gna13/Ibtk/Cx3cr1/Nptn
BP	GO:0050684	regulation of mRNA processing	99	0.440808	1.65341	0.00468019	0.0351212	0.0250501	1609	tags=51%, list=29%, signal=37%	Tra2b/Cdk9/Srsf6/Ythdc1/Safb2/Malat1/Srsf7/Rbm25/Snrnp70/Tra2a/Nup98/Ncl/Rbm8a/Ddx5/Qk/Rbm7/Hnrnpk/Srsf3/U2af2/Zfp36l1/Ptbp3/Fxr1/Dhx9/Mbnl1/Srsf2/Sfswap/Fxr2/Rbm39/Celf1/Jmjd6/Cdc73/Nsrp1/Sf1/Magoh/Celf2/Thrap3/Mbnl2/Dyrk1a/Safb/Ccnt1/Supt5/Cpsf6/Srsf4/Paf1/Cpsf7/Puf60/Virma/Rbm5/Zbtb7a/Ddx17
BP	GO:0043603	cellular amide metabolic process	541	-0.270855	-1.34475	0.0046729	0.0351212	0.0250501	737	tags=20%, list=13%, signal=19%	Polr2g/Mrps34/Rps8/Mpc1/Ethe1/Rps14/Mrps18a/Sptssa/Rpl36a/Rpl7/Mrpl33/Akt1/Pdha1/Casp3/Rpl12/Rps19/Mrpl22/Rpl4/Abcd1/Trp53/Hagh/Sec11c/Lsm14a/Mrpl36/Cnbp/Mrpl58/Vim/Mrps15/Pnp/Lars2/Mrps16/Eef1b2/Mrps12/Mrpl43/Mrpl23/Exosc5/Uqcc2/Eif3i/Dph3/Psenen/Mrpl4/Mgst1/Apoe/Parl/Rpl36al/Rbm3/Park7/Mrpl30/Rps18/Scp2/Mrps18c/Ndufa7/Spcs2/Rpl36/Rpl6/Arl6ip5/Mpc2/Rpl35/Rpl24/Rpl3/Rara/G6pdx/Coa3/Eef1d/Nt5c/Rps…
BP	GO:0030900	forebrain development	103	0.434376	1.63368	0.00470219	0.0352366	0.0251324	1436	tags=40%, list=26%, signal=30%	Slc7a11/Hes1/Tra2b/Cxcr4/Id2/Hif1a/Nr4a2/Rbpj/Ptprs/Zeb2/Chd7/Axl/Gnaq/Tcf7l2/Ext1/Nr4a3/Pten/Aplp2/Sun2/Hnrnpk/Cx3cr1/Pafah1b1/App/Atrx/Ndel1/Psen1/Kdm2b/Usp9x/Celf1/Socs7/Cep120/Psen2/Apaf1/Setd2/Zmiz1/Gsk3b/Rtn4/Ctnnb1/Srgap2/Atg7/Uba6
BP	GO:0002474	antigen processing and presentation of peptide antigen via MHC class I	30	-0.552618	-1.78218	0.00471698	0.0352976	0.0251759	574	tags=37%, list=10%, signal=33%	H2-T24/Gm11127/Clec4a3/Tap1/Pdia3/H2-T23/Hfe/H2-T22/H2-D1/Fcgr3/Fcer1g
CC	GO:0031967	organelle envelope	538	-0.338299	-1.68146	0.00473934	0.0353653	0.0252241	1106	tags=31%, list=20%, signal=28%	Acat1/Higd1a/Ccs/Ass1/Timm8a1/Mrpl17/Slc25a1/Ndufb10/Vdac2/Tpr/Chmp2b/Mtch2/Uqcr11/Bnip3l/Cox5a/Mrps14/Gimap3/Nelfb/Cnp/Sdhd/Cuedc2/Ndufa9/Slc25a5/Anxa4/Pam16/Fam210b/Ranbp1/Smim20/Dctn5/Cdk4/Ifi27/Sumo1/Cox16/Cox7c/Chchd3/Rexo2/Chmp5/Uqcr10/Suclg1/Trim27/Timm9/Tmem126a/Timm10b/Cox7b/Apc/Eci1/Chmp3/Cox7a2/Mrps21/Shisa5/Atp5b/Mpc1/Ebp/Ndufa8/Cacybp/Cox6c/Ndufb6/Timm17b/Dnajc30/Ran/Cisd1/H2-Ke6/Chm…
CC	GO:0031975	envelope	538	-0.338299	-1.68146	0.00473934	0.0353653	0.0252241	1106	tags=31%, list=20%, signal=28%	Acat1/Higd1a/Ccs/Ass1/Timm8a1/Mrpl17/Slc25a1/Ndufb10/Vdac2/Tpr/Chmp2b/Mtch2/Uqcr11/Bnip3l/Cox5a/Mrps14/Gimap3/Nelfb/Cnp/Sdhd/Cuedc2/Ndufa9/Slc25a5/Anxa4/Pam16/Fam210b/Ranbp1/Smim20/Dctn5/Cdk4/Ifi27/Sumo1/Cox16/Cox7c/Chchd3/Rexo2/Chmp5/Uqcr10/Suclg1/Trim27/Timm9/Tmem126a/Timm10b/Cox7b/Apc/Eci1/Chmp3/Cox7a2/Mrps21/Shisa5/Atp5b/Mpc1/Ebp/Ndufa8/Cacybp/Cox6c/Ndufb6/Timm17b/Dnajc30/Ran/Cisd1/H2-Ke6/Chm…
BP	GO:0030307	positive regulation of cell growth	88	0.449227	1.65376	0.0047619	0.0354342	0.0252733	915	tags=30%, list=16%, signal=25%	Fn1/Cxcr4/Picalm/Sgk1/Ddx3x/Ist1/Eif4g2/Sdcbp/Mmp14/Smad7/Adam17/Acsl4/Cxcl16/Hnrnpk/Lrp1/Vegfa/Nr3c1/Sirt1/Pafah1b1/Tgfbr1/Itsn2/Ddx39b/Ndel1/Rab11a/Rufy3/Kdm2b
BP	GO:0010810	regulation of cell-substrate adhesion	87	0.444579	1.63382	0.0047619	0.0354342	0.0252733	686	tags=26%, list=12%, signal=24%	Spp1/Fn1/Iqgap1/Sdc4/Cd36/Map4k4/Mmp14/Ptprj/Itga5/Cdk6/Rock1/Slk/Pten/Adam15/Lrp1/Vegfa/Actn4/Pik3r1/Rcc2/Ninj1/Bcl6/Myadm/Bst1
BP	GO:0030183	B cell differentiation	85	0.440248	1.61582	0.00482315	0.0357897	0.0255268	1008	tags=34%, list=18%, signal=28%	Tnfaip3/Irf2bp2/Malt1/Id2/Fnip1/Tcirg1/Il10/Rbpj/Lfng/Mmp14/Ptprj/Cd24a/Notch2/Laptm5/Adam17/Syk/Xbp1/Ptprc/Pik3r1/Bcl6/Zfp36l1/Syvn1/Zbtb1/Dnajb9/Prdm1/H2-Ab1/Zfp36l2/Ep300/Pou2f2
MF	GO:0050839	cell adhesion molecule binding	85	0.436811	1.6032	0.00482315	0.0357897	0.0255268	741	tags=32%, list=13%, signal=28%	Spp1/Fn1/Il1b/Tgfbi/Sirpa/Sdcbp/Mmp14/Ptprj/Adam8/Itga5/Ndrg1/Ezr/Icam1/Adam17/Syk/Adam15/P2rx4/B4galt1/Itga4/Ninj1/Itgb5/Nisch/Nptn/F11r/App/Anxa7/Pvr
BP	GO:0034645	cellular macromolecule biosynthetic process	526	-0.279185	-1.38041	0.00483092	0.0357973	0.0255323	531	tags=17%, list=10%, signal=17%	Selenok/Ptges3/Rpl4/Dad1/Lsm14a/Mrpl36/Cnbp/Mrpl58/Vim/Mrps15/Lars2/Mrps16/Mppe1/Eef1b2/Mrps12/Mrpl43/Ostc/Mrpl23/Exosc5/Uqcc2/Eif3i/Dph3/Mrpl4/Krtcap2/Apoe/Tmem59/Rpl36al/Rbm3/Mrpl30/Snx3/Rps18/Gyg/Mrps18c/Ndufa7/Rpl36/Chst12/Rpl6/Rpl35/Rpl24/Rpl3/Rara/Coa3/Eef1d/Rps24/Eif5a/Eif3k/Ppp1ca/Rpl21/Eef1a1/Itm2b/Mrpl20/Eif4ebp1/Rps7/Mrpl14/Tmed2/Fau/Tmem258/Rpl10a/Rps11/Rps4x/Rpl18/Rpl8/Rpl13a/Rpl13/R…
BP	GO:0015711	organic anion transport	73	0.485587	1.74447	0.00484653	0.0358131	0.0255435	974	tags=38%, list=17%, signal=32%	Arg1/Il1b/Slc7a11/Slc38a1/Il1rn/Slc38a2/Rgs2/Slc3a2/Cd36/Acsl4/Syk/Arg2/Slc43a2/Il1a/Slc16a3/Nr3c1/Adora2a/Pnpla8/Ptgs2/Slc6a6/Psap/Slc11a1/Prkcd/Slc2a1/Psen1/Slc15a4/Cln8/Nfkbie
BP	GO:0060759	regulation of response to cytokine stimulus	78	0.464393	1.68255	0.00484653	0.0358131	0.0255435	656	tags=29%, list=12%, signal=26%	Tlr2/Arg1/Cxcr4/Il1rn/Hif1a/Il1r2/Tbk1/Hspa1a/Cd24a/Ikbke/Axl/Trem2/Laptm5/Klf4/Adam17/Syk/Spata2/Crebrf/Naip5/Ptprc/Ripk1/Ythdf3/Pafah1b1
BP	GO:0032675	regulation of interleukin-6 production	82	0.457843	1.66989	0.00486224	0.0358793	0.0255907	472	tags=26%, list=8%, signal=24%	Tlr2/Tnfaip3/Ptafr/Tnf/Il1b/Zc3h12a/Lpl/Il10/Sirpa/Cd36/Mapkapk2/Cd24a/Il6ra/Trem2/Grk2/Cd84/Ncl/Laptm5/Syk/Xbp1/Il1a
CC	GO:0016324	apical plasma membrane	80	0.459159	1.66662	0.00487805	0.035946	0.0256383	836	tags=30%, list=15%, signal=26%	Fn1/Atp2b1/Cd44/Slc38a1/Atp1b3/Tcirg1/Slc3a2/Il6ra/Grk2/Atp6ap2/Ezr/Adam17/Pten/Slc16a3/Kcnn4/Plec/Mtdh/Stx4a/Atp6v1a/Atp1a1/Slc6a6/Tgfbr1/Slc2a1/Psen1
BP	GO:1905952	regulation of lipid localization	68	0.50942	1.79927	0.00490196	0.0359609	0.0256489	1380	tags=54%, list=25%, signal=41%	Spp1/Il1b/Zc3h12a/Nfkbia/Dennd5b/Ehd1/Lpl/Irs2/Cd36/Plin2/Ikbke/Trem2/Acsl4/Syk/Tmem135/Il1a/Osbpl8/Lrp1/Hbp1/Kdm5b/Hilpda/Prkcd/Tmf1/Furin/Nr1h3/Nus1/Abcg1/Abca7/Ldlrap1/C3/Acsl5/P2rx7/Surf4/Runx1/Msr1/Abca3/Dgat1
BP	GO:0003018	vascular process in circulatory system	63	0.50043	1.74761	0.00490998	0.0359609	0.0256489	593	tags=33%, list=11%, signal=30%	Sod1/Atp2b1/Hif1a/Ccl4/Rgs2/Cd36/Ptprj/Sod2/Tbxas1/Grk2/Icam1/Ext1/Rock1/P2rx4/Lrp1/Vegfa/Nr3c1/Plec/Sirt1/Adora2a/Ptgs2
BP	GO:0043280	positive regulation of cysteine-type endopeptidase activity involved in apoptotic process	69	0.49121	1.74031	0.00493421	0.0359609	0.0256489	396	tags=20%, list=7%, signal=19%	S100a9/S100a8/Tnf/Nlrp3/Malt1/Ctsd/Bcl2l11/Cflar/Ddx3x/Ppp2ca/Pmaip1/Laptm5/Vcp/Syk
BP	GO:0050770	regulation of axonogenesis	58	0.504185	1.73338	0.00492611	0.0359609	0.0256489	886	tags=33%, list=16%, signal=28%	Fn1/Skil/Picalm/Ifrd1/Ist1/Ptprs/Zeb2/Pten/Plxnb2/Lrp1/Vegfa/Ulk1/Pafah1b1/Plxnd1/Mbp/Ndel1/Psen1/Rab11a/Rufy3
BP	GO:0001649	osteoblast differentiation	63	0.488176	1.70481	0.00490998	0.0359609	0.0256489	544	tags=30%, list=10%, signal=28%	Spp1/Tnf/Junb/Atf4/Id2/Jund/Lmna/Fam20c/Tcirg1/Ptger4/Mef2d/Cdk6/Ddx5/Noct/Id3/Vegfa/Cebpa/Tob1/Pdlim7
BP	GO:0002367	cytokine production involved in immune response	53	0.502437	1.69995	0.00492611	0.0359609	0.0256489	731	tags=30%, list=13%, signal=26%	Tlr2/Arg1/Tnf/Il1b/Nlrp3/Malt1/Hmox1/Il10/Cd36/Smad7/Laptm5/Nr4a3/Sirt1/Bcl6/Slc11a1/Tnfrsf1b
BP	GO:0070374	positive regulation of ERK1 and ERK2 cascade	71	0.473914	1.69757	0.00490196	0.0359609	0.0256489	533	tags=32%, list=10%, signal=30%	Tlr2/Il1b/Ccl3/Cd44/Jun/Cxcr4/Ccl9/Cflar/Chil1/Ccl4/Cd36/Notch2/Trem2/Abl2/Icam1/Adam17/Pten/Map2k7/Rapgef1/Il1a/Lrp1/Vegfa/Ptprc
BP	GO:0021537	telencephalon development	66	0.470283	1.65237	0.00493421	0.0359609	0.0256489	1436	tags=45%, list=26%, signal=34%	Slc7a11/Hes1/Tra2b/Cxcr4/Id2/Hif1a/Ptprs/Zeb2/Chd7/Ext1/Nr4a3/Pten/Sun2/Hnrnpk/Cx3cr1/Pafah1b1/Ndel1/Psen1/Kdm2b/Usp9x/Celf1/Socs7/Cep120/Zmiz1/Gsk3b/Rtn4/Ctnnb1/Srgap2/Atg7/Uba6
BP	GO:0038061	NIK/NF-kappaB signaling	67	0.499621	1.75798	0.00496689	0.0361	0.0257481	374	tags=27%, list=7%, signal=25%	Tlr2/Tnf/Il1b/Nlrp3/Malt1/Zc3h12a/Birc3/Ddx3x/Chil1/Rel/Birc2/Litaf/Crebbp/Trem2/Zfp91/Cd14/Nfat5/Laptm5
MF	GO:0003730	mRNA 3'-UTR binding	65	0.479493	1.67988	0.00496689	0.0361	0.0257481	1444	tags=46%, list=26%, signal=35%	Zc3h12a/Fus/Rpl41/Hnrnpa0/Hnrnpc/Rpl5/Ddx5/Hnrnpk/Larp4b/Pabpc1/Zfp36l1/Fxr1/Cpeb2/Fxr2/Celf1/Khsrp/Zfp36l2/Larp1/Ilf3/Celf2/Rc3h1/Taf15/Syncrip/Pum2/Pabpc4/Rbms1/Pum1/Angel2/Larp4/Hnrnpr
BP	GO:0006809	nitric oxide biosynthetic process	43	0.558439	1.80289	0.00499168	0.0361812	0.0258061	769	tags=42%, list=14%, signal=36%	Tlr2/Tnf/Il1b/Zc3h12a/Hsp90aa1/Gla/Il10/Sirpa/Cd36/Sod2/Klf4/Icam1/P2rx4/Ptgs2/Cx3cr1/Rora/App/Rock2
BP	GO:0048562	embryonic organ morphogenesis	64	0.474636	1.65654	0.00499168	0.0361812	0.0258061	1107	tags=36%, list=20%, signal=29%	Sod1/Hes1/Mafb/Id2/Hif1a/Rbpj/Slc39a1/Chd7/Mmp14/Notch2/Tcf7l2/Nr4a3/Rpl38/Insig1/Tgfbr1/Tshz1/Mib1/Psen1/Hipk2/Kdm2b/Abr/Runx2/Kdm2a
BP	GO:0002726	positive regulation of T cell cytokine production	11	0.792097	1.89769	0.00536673	0.0361845	0.0258085	34	tags=27%, list=1%, signal=27%	Il1b/Nlrp3/Malt1
BP	GO:1900273	positive regulation of long-term synaptic potentiation	10	0.802721	1.88912	0.0053286	0.0361845	0.0258085	691	tags=60%, list=12%, signal=53%	Lgmn/Sqstm1/Hnrnpk/Adora2a/Nptn/App
BP	GO:0048143	astrocyte activation	11	0.786321	1.88385	0.00536673	0.0361845	0.0258085	836	tags=73%, list=15%, signal=62%	Il1b/C5ar1/Trem2/Nr1d1/Lrp1/Adora2a/App/Psen1
BP	GO:0045662	negative regulation of myoblast differentiation	11	0.783833	1.87789	0.00536673	0.0361845	0.0258085	483	tags=55%, list=9%, signal=50%	Tnf/Ccl9/Cxcl14/Ddit3/Cxcl10/Id3
BP	GO:0045056	transcytosis	11	0.776766	1.86096	0.00536673	0.0361845	0.0258085	883	tags=55%, list=16%, signal=46%	Ptafr/Picalm/Cltc/Lrp1/Igf1r/Rab11a
BP	GO:0010575	positive regulation of vascular endothelial growth factor production	12	0.75738	1.85538	0.0053286	0.0361845	0.0258085	664	tags=58%, list=12%, signal=51%	Il1b/Atf4/Hif1a/C5ar1/Il1a/Ptgs2/Rora
BP	GO:0048668	collateral sprouting	12	0.75028	1.83798	0.0053286	0.0361845	0.0258085	691	tags=58%, list=12%, signal=51%	Ifrd1/Ist1/Ptprs/Zeb2/Lrp1/Ulk1/App
BP	GO:0032350	regulation of hormone metabolic process	11	0.766267	1.83581	0.00536673	0.0361845	0.0258085	937	tags=73%, list=17%, signal=61%	Egr1/Hif1a/Nfkb1/Tcf7l2/Nr3c1/Atp1a1/Igf1r/Por
BP	GO:0045624	positive regulation of T-helper cell differentiation	13	0.732455	1.83044	0.00534759	0.0361845	0.0258085	305	tags=38%, list=5%, signal=36%	Nfkbiz/Nlrp3/Malt1/Nfkbid/Il4ra
BP	GO:0001953	negative regulation of cell-matrix adhesion	12	0.747172	1.83037	0.0053286	0.0361845	0.0258085	646	tags=58%, list=12%, signal=52%	Mmp14/Pten/Adam15/Lrp1/Pik3r1/Rcc2/Bcl6
BP	GO:0048710	regulation of astrocyte differentiation	14	0.717525	1.82821	0.00527241	0.0361845	0.0258085	463	tags=36%, list=8%, signal=33%	Il1b/Hes1/Id2/Trem2/Nr1d1
BP	GO:0071243	cellular response to arsenic-containing substance	13	0.731201	1.82731	0.00534759	0.0361845	0.0258085	768	tags=54%, list=14%, signal=47%	Zc3h12a/Hmox1/Ddx3x/Slc38a2/Vcp/Zfand2a/Cpeb2
BP	GO:0090594	inflammatory response to wounding	10	0.775154	1.82424	0.0053286	0.0361845	0.0258085	472	tags=50%, list=8%, signal=46%	Cd44/Hmox1/Hif1a/Cd24a/Il1a
BP	GO:1904752	regulation of vascular associated smooth muscle cell migration	14	0.713817	1.81876	0.00527241	0.0361845	0.0258085	537	tags=43%, list=10%, signal=39%	Mdm2/Iqgap1/Nfe2l2/Nr4a3/Lrp1/Gna13
MF	GO:0070888	E-box binding	16	0.687188	1.81415	0.0052356	0.0361845	0.0258085	758	tags=44%, list=14%, signal=38%	Bhlhe40/Hes1/Hif1a/Per1/Nr1d1/Tcf4/Ciart
BP	GO:0061005	cell differentiation involved in kidney development	12	0.740041	1.8129	0.0053286	0.0361845	0.0258085	404	tags=42%, list=7%, signal=39%	Basp1/Hes1/Cd24a/Notch2/Ext1
BP	GO:0010884	positive regulation of lipid storage	15	0.690211	1.80467	0.00527241	0.0361845	0.0258085	437	tags=47%, list=8%, signal=43%	Zc3h12a/Ehd1/Lpl/Cd36/Plin2/Ikbke/Tmem135
BP	GO:0007616	long-term memory	12	0.736594	1.80446	0.0053286	0.0361845	0.0258085	274	tags=33%, list=5%, signal=32%	Egr1/Sgk1/Ccnd2/Crebbp
BP	GO:1901099	negative regulation of signal transduction in absence of ligand	11	0.749424	1.79546	0.00536673	0.0361845	0.0258085	630	tags=55%, list=11%, signal=48%	Tnf/Il1b/Mcl1/Hspa1a/Ripk1/Cx3cr1
BP	GO:2001240	negative regulation of extrinsic apoptotic signaling pathway in absence of ligand	11	0.749424	1.79546	0.00536673	0.0361845	0.0258085	630	tags=55%, list=11%, signal=48%	Tnf/Il1b/Mcl1/Hspa1a/Ripk1/Cx3cr1
BP	GO:0006940	regulation of smooth muscle contraction	17	0.672509	1.79039	0.00528169	0.0361845	0.0258085	593	tags=41%, list=11%, signal=37%	Ptafr/Sod1/Atp2b1/Rgs2/Ptger4/Ncf1/Ptgs2
BP	GO:0071498	cellular response to fluid shear stress	13	0.715275	1.78751	0.00534759	0.0361845	0.0258085	593	tags=46%, list=11%, signal=41%	Spp1/Nfe2l2/Klf4/Xbp1/Plec/Ptgs2
BP	GO:0010574	regulation of vascular endothelial growth factor production	16	0.67677	1.78665	0.0052356	0.0361845	0.0258085	1063	tags=56%, list=19%, signal=46%	Il1b/Atf4/Hif1a/C5ar1/Il1a/Ptgs2/Rora/Ccl2/C3
BP	GO:1901522	positive regulation of transcription from RNA polymerase II promoter involved in cellular response to chemical stimulus	15	0.683188	1.78631	0.00527241	0.0361845	0.0258085	1049	tags=67%, list=19%, signal=54%	Jun/Atf4/Hif1a/Rbpj/Nfe2l2/Xbp1/Vegfa/Rela/Ep300/Runx2
BP	GO:0007622	rhythmic behavior	14	0.699943	1.78341	0.00527241	0.0361845	0.0258085	758	tags=57%, list=14%, signal=49%	Egr1/Id2/Ptger4/Pten/Nr1d2/Nr1d1/Adora2a/Ciart
BP	GO:0048512	circadian behavior	14	0.699943	1.78341	0.00527241	0.0361845	0.0258085	758	tags=57%, list=14%, signal=49%	Egr1/Id2/Ptger4/Pten/Nr1d2/Nr1d1/Adora2a/Ciart
BP	GO:0021536	diencephalon development	13	0.711908	1.77909	0.00534759	0.0361845	0.0258085	341	tags=38%, list=6%, signal=36%	Hes1/Nr4a2/Rbpj/Zeb2/Tcf7l2
BP	GO:0007039	protein catabolic process in the vacuole	14	0.698076	1.77865	0.00527241	0.0361845	0.0258085	695	tags=36%, list=12%, signal=31%	Tcirg1/Lamp2/Atp13a2/Lrp1/Psap
BP	GO:0002523	leukocyte migration involved in inflammatory response	11	0.739956	1.77277	0.00536673	0.0361845	0.0258085	259	tags=36%, list=5%, signal=35%	S100a9/S100a8/Cd24a/Adam8
BP	GO:0070486	leukocyte aggregation	14	0.693089	1.76595	0.00527241	0.0361845	0.0258085	425	tags=43%, list=8%, signal=40%	S100a9/S100a8/Il1b/Cd44/Adam8/Nr4a3
BP	GO:0034103	regulation of tissue remodeling	30	0.592697	1.7618	0.00519031	0.0361845	0.0258085	964	tags=53%, list=17%, signal=44%	Spp1/Klf6/Tmbim1/Cd24a/Adam8/Ptger4/Ubash3b/Syk/Rock1/Lrp1/Vegfa/Tfrc/Rock2/Suco/Ppp3ca/Abr
BP	GO:0035994	response to muscle stretch	11	0.733048	1.75622	0.00536673	0.0361845	0.0258085	1477	tags=82%, list=26%, signal=60%	Jun/Nfkbia/Nfkb1/Rela/Gsn/Raf1/Chuk/Mapk14/Pik3ca
MF	GO:0001530	lipopolysaccharide binding	13	0.702036	1.75442	0.00534759	0.0361845	0.0258085	626	tags=46%, list=11%, signal=41%	Tlr2/Ptafr/Psmb4/Trem2/Cd14/Ninj1
BP	GO:0090263	positive regulation of canonical Wnt signaling pathway	42	0.545752	1.75022	0.00502513	0.0361845	0.0258085	1307	tags=45%, list=23%, signal=35%	Ddx3x/Wnk1/Rbpj/Zeb2/Nfkb1/Atp6ap2/Vcp/Tbl1xr1/Rps12/Xiap/Csnk1g2/Ppm1a/Rnf220/Usp34/Rnf146/Ube2b/Dapk3/Usp47/Csnk1e
BP	GO:0045778	positive regulation of ossification	18	0.652041	1.74957	0.00529101	0.0361845	0.0258085	329	tags=22%, list=6%, signal=21%	Atp2b1/Fam20c/Tob2/Ptger4
MF	GO:0003724	RNA helicase activity	40	0.549725	1.74629	0.00505051	0.0361845	0.0258085	778	tags=30%, list=14%, signal=26%	Ddx3x/Dhx38/G3bp1/Dhx15/Ddx3y/Ddx6/Eif4a1/Ddx5/Eif4a2/Ddx56/Dhx9/Ddx39b
MF	GO:0008186	ATP-dependent activity, acting on RNA	40	0.549725	1.74629	0.00505051	0.0361845	0.0258085	778	tags=30%, list=14%, signal=26%	Ddx3x/Dhx38/G3bp1/Dhx15/Ddx3y/Ddx6/Eif4a1/Ddx5/Eif4a2/Ddx56/Dhx9/Ddx39b
MF	GO:0015179	L-amino acid transmembrane transporter activity	13	0.697934	1.74417	0.00534759	0.0361845	0.0258085	462	tags=38%, list=8%, signal=35%	Slc7a11/Slc38a1/Slc38a2/Slc3a2/Slc43a2
MF	GO:0038187	pattern recognition receptor activity	13	0.697826	1.7439	0.00534759	0.0361845	0.0258085	334	tags=38%, list=6%, signal=36%	Tlr2/Ptafr/Clec4e/Cd36/Clec4d
BP	GO:0045932	negative regulation of muscle contraction	13	0.697788	1.74381	0.00534759	0.0361845	0.0258085	593	tags=62%, list=11%, signal=55%	Sod1/Zc3h12a/Rgs2/Grk2/Ptger4/Ncf1/Arg2/Ptgs2
BP	GO:0019098	reproductive behavior	14	0.683778	1.74222	0.00527241	0.0361845	0.0258085	691	tags=57%, list=12%, signal=50%	Gnaq/Pten/Crebrf/Aplp2/Hexb/Ube2q1/Nr3c1/App
BP	GO:0002724	regulation of T cell cytokine production	18	0.645532	1.7321	0.00529101	0.0361845	0.0258085	370	tags=28%, list=7%, signal=26%	Arg1/Il1b/Nlrp3/Malt1/Smad7
BP	GO:1904645	response to amyloid-beta	19	0.642179	1.73154	0.00535714	0.0361845	0.0258085	1313	tags=74%, list=24%, signal=57%	Lgmn/Fpr2/Cd36/Trem2/Icam1/Lrp1/Sirt1/Itga4/Igf1r/App/Psen1/Tlr6/Adrb2/Gsk3b
BP	GO:1904646	cellular response to amyloid-beta	19	0.642179	1.73154	0.00535714	0.0361845	0.0258085	1313	tags=74%, list=24%, signal=57%	Lgmn/Fpr2/Cd36/Trem2/Icam1/Lrp1/Sirt1/Itga4/Igf1r/App/Psen1/Tlr6/Adrb2/Gsk3b
BP	GO:0043154	negative regulation of cysteine-type endopeptidase activity involved in apoptotic process	42	0.539889	1.73142	0.00502513	0.0361845	0.0258085	593	tags=33%, list=11%, signal=30%	Tnf/Cd44/Herpud1/Cflar/Ddx3x/Fnip1/Mdm2/Dnajb6/Klf4/Mical1/Naip5/Vegfa/Adora2a/Ptgs2
BP	GO:0072009	nephron epithelium development	19	0.641381	1.72939	0.00535714	0.0361845	0.0258085	519	tags=37%, list=9%, signal=34%	Basp1/Cd44/Hes1/Cd24a/Notch2/Ext1/Vegfa
BP	GO:0032642	regulation of chemokine production	47	0.524873	1.72903	0.00504202	0.0361845	0.0258085	511	tags=38%, list=9%, signal=35%	Tlr2/Egr1/Tnf/Il1b/Lpl/Sirpa/Chil3/Cd24a/Il6ra/Trem2/Il4ra/Cd84/Klf4/Adam17/Syk/Arg2/Il1a/Lrp1
BP	GO:0007612	learning	47	0.522333	1.72066	0.00504202	0.0361845	0.0258085	1436	tags=47%, list=26%, signal=35%	Tlr2/Lgmn/Jun/Slc7a11/Sgk1/Hif1a/Abl2/Synj1/Ptgs2/Zzef1/Nptn/App/Arf4/Cln8/Abca7/Atad1/Braf/Adrb2/Gmfb/Ythdf1/Pgrmc1/Uba6
BP	GO:0042752	regulation of circadian rhythm	48	0.521322	1.72022	0.00504202	0.0361845	0.0258085	1506	tags=54%, list=27%, signal=40%	Klf10/Bhlhe40/Id2/Fbxl3/Ptger4/Usp7/Per1/Nr1d2/Noct/Nr1d1/Adora2a/Rora/Kdm5b/Rock2/Sfpq/Usp9x/Fbxw7/Mapk8/Kdm2a/Thrap3/Csnk1e/Gsk3b/Kdm5c/Atg7/Fbxw11/Hnrnpd
BP	GO:0055078	sodium ion homeostasis	19	0.636421	1.71601	0.00535714	0.0361845	0.0258085	619	tags=47%, list=11%, signal=42%	Spp1/Atp1b3/Sgk1/Ptger4/Ext1/Il1a/Mllt6/Adora2a/Atp1a1
BP	GO:2001057	reactive nitrogen species metabolic process	47	0.520804	1.71563	0.00504202	0.0361845	0.0258085	1025	tags=47%, list=18%, signal=39%	Tlr2/Tnf/Il1b/Zc3h12a/Hsp90aa1/Gla/Il10/Sirpa/Cd36/Sod2/Klf4/Icam1/P2rx4/Ptgs2/Cx3cr1/Rora/App/Rock2/Selenos/Por/Khsrp/Tlr6
MF	GO:0032451	demethylase activity	19	0.635906	1.71463	0.00535714	0.0361845	0.0258085	1416	tags=68%, list=25%, signal=51%	Kdm6b/Jmjd1c/Kdm5a/Kdm7a/Kdm3a/Kdm5b/Alkbh1/Alkbh5/Kdm2b/Jmjd6/Kdm2a/Kdm3b/Kdm5c
BP	GO:0009791	post-embryonic development	51	0.508511	1.69331	0.00512821	0.0361845	0.0258085	1101	tags=43%, list=20%, signal=35%	Bcl2l11/Nr4a2/Sgpl1/Sod2/Abl2/Gnaq/Tcf7l2/Klf4/Csrnp1/Tet2/Ago2/Vegfa/Tgfbr1/Atrx/Kdm5b/Prdm1/Psen1/Plagl2/Usp9x/Ireb2/Bcl2/Atn1
BP	GO:0045913	positive regulation of carbohydrate metabolic process	31	0.563277	1.69284	0.00512821	0.0361845	0.0258085	1076	tags=48%, list=19%, signal=39%	Ptafr/Hif1a/Irs2/Cd36/Pmaip1/Nfkb1/Ptger4/Tcf7l2/Sirt1/App/Foxo1/Psen1/Dyrk2/Supt20/Zbtb20
BP	GO:0051248	negative regulation of protein metabolic process	474	0.297022	1.32633	0.00514139	0.0361845	0.0258085	1035	tags=26%, list=19%, signal=23%	Tnfaip3/Tnf/Il1b/Zc3h12a/Cd44/Jun/Gadd45b/Azin1/Herpud1/Jarid2/Picalm/Cflar/Ddx3x/Ppp2ca/Gadd45a/Fnip1/Mdm2/Cstb/Il1r2/Rgs2/Il10/Dusp16/Sirpa/Sdcbp/Cnot1/Flcn/Hspa1a/Usp25/Hexim1/Sqstm1/N4bp1/Rpl5/Ppp1r15a/Ptprj/Csde1/Impact/Ddx6/Trib1/Trem2/Grk2/Gnaq/Trip12/Dnajb6/Cd84/Ncl/Smad7/Klf4/Usp7/Ubash3b/Mical1/Rock1/Qk/Rybp/Pten/Naip5/Noct/Pan3/Xbp1/Ppp1r15b/Lrp1/Sh3bp5/Ago2/Vegfa/Tob1/Ptprc/Mllt6/Plec…
BP	GO:0045682	regulation of epidermis development	20	0.63757	1.73321	0.00540541	0.0363531	0.0259287	769	tags=40%, list=14%, signal=35%	Hes1/Maff/Mafg/Srsf6/Klf7/Rock1/Zfp36l1/Rock2
BP	GO:1902475	L-alpha-amino acid transmembrane transport	20	0.633551	1.72228	0.00540541	0.0363531	0.0259287	945	tags=55%, list=17%, signal=46%	Arg1/Slc7a11/Slc38a1/Rgs2/Slc3a2/Arg2/Slc43a2/Slc11a1/Psen1/Slc15a4/Cln8
BP	GO:0050792	regulation of viral process	91	-0.388347	-1.55001	0.00544959	0.0366039	0.0261076	285	tags=14%, list=5%, signal=14%	Snx3/Stat1/Ifitm6/Dynlt1b/Banf1/Ppia/Ly6e/Ccl5/Ifitm3/Slpi/Cd74/Ifitm2/Pfn1
BP	GO:0043086	negative regulation of catalytic activity	252	0.339917	1.43538	0.00554785	0.0372168	0.0265447	836	tags=24%, list=15%, signal=22%	Tnfaip3/Tnf/Il1b/Cd44/Gadd45b/Herpud1/Picalm/Cflar/Ddx3x/Gadd45a/Fnip1/Mdm2/Cstb/Irs2/Rgs2/Gla/Wnk1/Dusp16/Tmbim1/Arfgef1/Hexim1/Rpl5/Ppp1r15a/Ptprj/Nfkb1/Trib1/Grk2/Gnaq/Dnajb6/Smad7/Klf4/Ubash3b/Mical1/Rock1/Arg2/Eif4a2/Pten/Naip5/Sh3bp5/Vegfa/Ptprc/Plec/Sirt1/Kdm5a/Adora2a/Sorl1/Rcc2/Ptgs2/Ifi207/Cand1/F11r/App/Cbl/Ppp2r5a/Smcr8/Xiap/Rock2/Prkcd/Egln1/Wars/Psen1
CC	GO:0009986	cell surface	268	0.331527	1.40809	0.0055788	0.0373773	0.0266592	714	tags=25%, list=13%, signal=23%	Hspa5/Tlr2/Clec4e/Tnf/Cd44/Slc7a11/Cxcr4/Lpl/Slc38a1/Picalm/Ccrl2/Cd63/Slc3a2/Sdc4/Sirpa/Cd53/Cd36/Ptprj/Alcam/Cd24a/Sdc3/Il6ra/Adam8/Notch2/Itga5/C5ar1/Axl/Il4ra/Cd14/Atp6ap2/Cd83/Cd84/Clec12a/Clec4d/Ncl/Neu1/H2-Q2/Cxcl10/H2-Q10/Icam1/Adam17/Ckap4/Hnrnpm/Adam15/Il1a/Lifr/Lrp1/Vegfa/Ly9/Ptprc/Csf3r/B4galt1/H2-Q4/Itga4/Sorl1/Stx4a/Cx3cr1/Zzef1/Cd274/Itgb5/Nptn/Arsb/App/Tgfbr1/Tfrc/Hilpda
BP	GO:0042176	regulation of protein catabolic process	213	0.362394	1.50563	0.00572246	0.0382915	0.0273112	868	tags=26%, list=16%, signal=23%	Ier3/Tnfaip3/Tnf/Il1b/Hsp90aa1/Azin1/Herpud1/Plk3/Rnf19b/Ppp2ca/Mdm2/Il10/Plk2/Sdcbp/Arih2/Hspa1a/Usp25/N4bp1/Rpl5/Adam8/Trib1/Trem2/Ezr/Smad7/Laptm5/Vcp/Usp7/Rybp/Pten/Crebrf/Atp13a2/Xbp1/Lrp1/Cop1/Sorl1/Usp19/Odc1/Wwp2/Zfand2a/Rela/App/Ogt/Tnfrsf1b/Mycbp2/Foxo1/Egln1/Huwe1/Xpo1/Wac/Psen1/Pias1/Tmf1/Furin/Fbxl5/Tlk2/Hipk2
BP	GO:0071705	nitrogen compound transport	885	0.275925	1.28437	0.00574053	0.0383641	0.027363	994	tags=21%, list=18%, signal=20%	S100a9/S100a8/Hspa5/Tlr2/Arg1/Tnf/Il1b/Zc3h12a/Slc7a11/Nfkbia/Marcks/Hsp90aa1/Ehd1/Azin1/Herpud1/Slc38a1/Snx18/Rab11fip1/Rilpl2/Picalm/Il1rn/Plk3/Lmna/Ppp2ca/Slc38a2/Ssr3/Rab8b/Cd63/Mdm2/Hif1a/Vps37b/Slc15a3/Ist1/Irs2/Tcirg1/Rgs2/Dusp16/Slc3a2/Ythdc1/Cd36/Lamp2/Chd7/Ap2a2/Arfgef1/Rab20/M6pr/Sqstm1/Pmaip1/Cd24a/Pim3/Srsf7/Hook2/Sar1a/Trem2/Sec61a1/Grk2/Scarb2/Tomm20/Grk3/Atp13a3/Ptger4/Nup98/Tcf7l…
BP	GO:0009895	negative regulation of catabolic process	163	0.363129	1.4583	0.00587372	0.0392048	0.0279627	1271	tags=35%, list=23%, signal=28%	Ier3/Tnfaip3/Tnf/Il1b/Fus/Mcl1/Hmox1/Azin1/Hnrnpa0/Il10/Eif4g2/Sdcbp/Mapkapk2/Usp25/N4bp1/Rpl5/Csde1/Ikbke/Trem2/Nampt/Usp7/Qk/Rybp/Noct/Vegfa/Larp4b/Tob1/Sorl1/Usp19/Rela/Ogt/Smcr8/Slc11a1/Dhx9/Hcar2/Mycbp2/Myd88/Wac/Psen1/Furin/Tlk2/Hipk2/Mdm4/Nop53/Csnk2a2/Bcl2/Larp1/Thrap3/Sec22b/Taf15/Eif4enif1/Syncrip/Psen2/Sf3b3/Chmp4b/Cbfa2t3/Qsox1
BP	GO:0044057	regulation of system process	166	0.364137	1.46257	0.00590842	0.0393376	0.0280574	803	tags=25%, list=14%, signal=22%	Ptafr/Sod1/Atp2b1/Zc3h12a/Jarid2/Cdk9/Lmna/Rab8b/Mdm2/Hif1a/Rgs2/Il10/Wnk1/Gls/Tbxas1/Grk2/Ptger4/Smad7/Klf4/Icam1/Ncf1/Rock1/Arg2/Nr4a3/Pten/P2rx4/Il1a/Baiap2/Nr3c1/Sirt1/Pik3r1/Adora2a/Ptgs2/Atp1a1/App/Tnfrsf1b/Atp2a2/Tmem65/Rock2/Ddx39b/Foxo1
BP	GO:0001667	ameboidal-type cell migration	166	0.363706	1.46084	0.00590842	0.0393376	0.0280574	692	tags=23%, list=12%, signal=21%	Fn1/Tnf/Lgmn/Zc3h12a/Jun/Hmox1/Cxcr4/Map2k3/Gadd45a/Cd63/Hif1a/Iqgap1/Sgpl1/Sdc4/Plk2/Zeb2/Map4k4/Adam8/Nfe2l2/Klf4/Adam17/Rock1/Pten/P2rx4/Ago2/Vegfa/Anxa3/Plec/Sirt1/Itga4/Lemd3/Rcc2/Ptgs2/Ythdf3/Pafah1b1/Arsb/Plxnd1/Tgfbr1
BP	GO:0006163	purine nucleotide metabolic process	150	-0.344205	-1.46604	0.00598802	0.0398177	0.0283998	748	tags=22%, list=13%, signal=20%	Dguok/Atp5b/Mpc1/Impdh2/Dnajc30/Foxk1/Ran/Pdha1/Abcd1/Pnp/Atp5h/Tgfb1/Gpi1/Hprt/Atp5g3/Map2k1/Scp2/Hint1/Mpc2/Adssl1/Nupr1/Atp5j2/Nt5c/Aldoa/Atp5j/Atp5g2/Eno3/Atp5c1/Atp5d/Ddit4/Eno1/Nme2/Gapdh
BP	GO:0032102	negative regulation of response to external stimulus	148	0.377272	1.49301	0.00601504	0.0399474	0.0284923	964	tags=28%, list=17%, signal=24%	Arg1/Ier3/Tnfaip3/Tnf/Sod1/Nlrp3/Cd44/Acod1/Psmb4/Il10/Ptprs/Cd24a/Nfkb1/Trib1/Trem2/Ptger4/Ubash3b/Arg2/Pten/Nr1d2/Nr1d1/Adora2a/Ifi207/Ythdf3/Cx3cr1/Rora/Sec14l1/Tnfrsf1b/Cers2/Prkcd/Xylt1/Prdm1/Pcbp2/Nr1h3/Ccl2/Siglece/Cnot7/Selenos/Nploc4/Otulin/Abr
BP	GO:0009150	purine ribonucleotide metabolic process	141	-0.358503	-1.52366	0.0060241	0.0399576	0.0284996	748	tags=23%, list=13%, signal=21%	Dguok/Atp5b/Mpc1/Impdh2/Dnajc30/Foxk1/Ran/Pdha1/Abcd1/Pnp/Atp5h/Tgfb1/Gpi1/Hprt/Atp5g3/Map2k1/Scp2/Hint1/Mpc2/Adssl1/Nupr1/Atp5j2/Nt5c/Aldoa/Atp5j/Atp5g2/Eno3/Atp5c1/Atp5d/Ddit4/Eno1/Nme2/Gapdh
BP	GO:0019693	ribose phosphate metabolic process	154	-0.352171	-1.50677	0.00606061	0.04	0.0285298	748	tags=23%, list=13%, signal=20%	Dguok/Atp5b/Mpc1/Impdh2/Dnajc30/Foxk1/Ran/Pdha1/Abcd1/Pnp/Atp5h/Pygl/Tgfb1/Gpi1/Hprt/Atp5g3/Map2k1/Scp2/Hint1/Mpc2/Adssl1/G6pdx/Nupr1/Atp5j2/Nt5c/Aldoa/Atp5j/Atp5g2/Eno3/Atp5c1/Atp5d/Ddit4/Eno1/Nme2/Gapdh
BP	GO:0009259	ribonucleotide metabolic process	147	-0.350098	-1.48801	0.0060423	0.04	0.0285298	748	tags=22%, list=13%, signal=20%	Dguok/Atp5b/Mpc1/Impdh2/Dnajc30/Foxk1/Ran/Pdha1/Abcd1/Pnp/Atp5h/Tgfb1/Gpi1/Hprt/Atp5g3/Map2k1/Scp2/Hint1/Mpc2/Adssl1/Nupr1/Atp5j2/Nt5c/Aldoa/Atp5j/Atp5g2/Eno3/Atp5c1/Atp5d/Ddit4/Eno1/Nme2/Gapdh
BP	GO:0072521	purine-containing compound metabolic process	154	-0.340013	-1.45475	0.00606061	0.04	0.0285298	767	tags=23%, list=14%, signal=21%	Suclg1/Nudt19/Ahcy/Dguok/Atp5b/Mpc1/Impdh2/Dnajc30/Foxk1/Ran/Pdha1/Abcd1/Pnp/Atp5h/Tgfb1/Gpi1/Hprt/Atp5g3/Map2k1/Scp2/Hint1/Mpc2/Adssl1/Nupr1/Atp5j2/Nt5c/Aldoa/Atp5j/Atp5g2/Eno3/Atp5c1/Atp5d/Ddit4/Eno1/Nme2/Gapdh
BP	GO:1901566	organonitrogen compound biosynthetic process	703	-0.271072	-1.36621	0.00606061	0.04	0.0285298	752	tags=19%, list=13%, signal=19%	Apobec1/Mrps21/Dguok/Polr2g/Mrps34/Rps8/Atp5b/Mpc1/Rps14/Mthfsl/Mrps18a/Impdh2/Sptssa/Rpl36a/Dnajc30/Ddost/Rpl7/Mrpl33/Akt1/Pdha1/Lyn/Rpl12/Rps19/Mrpl22/Pcbd2/Selenok/Rpl4/Dad1/Hagh/Lsm14a/Mrpl36/Cnbp/Mrpl58/Vim/Mrps15/Pnp/Lars2/Atp5h/Mrps16/Tgfb1/Mppe1/Slc25a39/Eef1b2/Mrps12/Mrpl43/Ostc/Mrpl23/Exosc5/Uqcc2/Hprt/Mthfs/Eif3i/Dph3/Atp5g3/Mrpl4/Krtcap2/Apoe/Tmem59/Rpl36al/Nadk/Rbm3/Map2k1/Park7/Mrpl…
MF	GO:0140030	modification-dependent protein binding	95	0.44415	1.65824	0.00618238	0.0407531	0.029067	1318	tags=35%, list=24%, signal=27%	Tnfaip3/Jarid2/Tab2/Tnip3/Sqstm1/Ikbke/Tnip1/Laptm5/Vcp/Zranb1/Psme4/Kdm5a/Kdm7a/Zzef1/Brd2/Atrx/Zbtb1/Mbtd1/Mindy1/Suz12/Ing3/Bptf/Glyr1/Nploc4/Mtf2/Zmynd11/Cbx3/Zmynd8/Brd9/Atad2b/Taf7/Ing1/Cxxc1
BP	GO:0010952	positive regulation of peptidase activity	98	0.427273	1.60281	0.00620155	0.0407783	0.0290849	396	tags=16%, list=7%, signal=15%	S100a9/S100a8/Tnf/Lgmn/Nlrp3/Malt1/Ctsd/Bcl2l11/Picalm/Cflar/Ddx3x/Ppp2ca/Pmaip1/Laptm5/Vcp/Syk
BP	GO:0045444	fat cell differentiation	98	0.423851	1.58997	0.00620155	0.0407783	0.0290849	1369	tags=45%, list=25%, signal=34%	Pim1/Zc3h12a/Hes1/Lpl/Id2/Ddit3/Nr4a2/Rgs2/Flcn/Sod2/Tcf7l2/Klf4/Nr4a3/Noct/Xbp1/Nr1d1/Osbpl8/Vegfa/Cebpa/Insig1/Sirt1/Ptgs2/Tbl1xr1/Jdp2/Rora/Zfp36l1/Wdfy2/Foxo1/Fndc3b/Pias1/Zfp36l2/Ep300/Opa3/Srebf1/Socs7/Sh2b2/Tmem120a/Nr4a1/Med1/Adrb2/Grk5/Gsk3b/Lrrc8c/Arid5b
BP	GO:0010950	positive regulation of endopeptidase activity	93	0.435322	1.61762	0.00624025	0.0408809	0.0291582	396	tags=17%, list=7%, signal=16%	S100a9/S100a8/Tnf/Lgmn/Nlrp3/Malt1/Ctsd/Bcl2l11/Picalm/Cflar/Ddx3x/Ppp2ca/Pmaip1/Laptm5/Vcp/Syk
BP	GO:0043122	regulation of I-kappaB kinase/NF-kappaB signaling	99	0.43006	1.6131	0.00624025	0.0408809	0.0291582	807	tags=30%, list=14%, signal=26%	Tnfaip3/Tnf/Il1b/Zc3h12a/Nfkbid/S100a4/Trim25/Cd36/Tab2/Tnip3/Zc3hav1/Sqstm1/Traf1/Trem2/Tnip1/Abl2/Peli1/Clec4d/Nfkbib/Per1/Nr1d1/Il1a/Sirt1/Ripk1/Mtdh/Rora/Rela/Tfrc/Myd88/Ppm1a
BP	GO:0042886	amide transport	99	0.429105	1.60951	0.00624025	0.0408809	0.0291582	975	tags=33%, list=17%, signal=28%	S100a9/S100a8/Tnf/Il1b/Slc7a11/Il1rn/Rab8b/Hif1a/Slc15a3/Irs2/Tcirg1/Chd7/Pim3/Ptger4/Tcf7l2/Klf7/Acsl4/Nr1d1/Ube2q1/Lrp1/Sirt1/Stx4a/Pltp/Psap/Slc16a10/Abca1/Slc8b1/Cpt1a/Ppp3ca/Slc15a4/Madd/Abcg1/Rab1a
BP	GO:0032869	cellular response to insulin stimulus	100	0.419679	1.57457	0.00625978	0.0409584	0.0292134	1247	tags=37%, list=22%, signal=29%	Il1b/Atp2b1/Marcks/Lpl/Sgk1/Rab8b/Irs2/Ptprj/Grb2/Grk2/Pten/Xbp1/Hnrnpk/Osbpl8/Insig1/Sirt1/Srsf3/Pik3r1/Sorl1/Rela/Igf1r/Zfp36l1/Ogt/Cpeb2/Prkcd/Foxo1/Ndel1/Rab12/Eif4ebp2/Pip4k2a/Srebf1/Socs7/Sh2b2/Rhoq/Nck1/Kat2b/Ptpra
BP	GO:0071356	cellular response to tumor necrosis factor	88	0.441145	1.62401	0.00634921	0.0414924	0.0295943	742	tags=33%, list=13%, signal=29%	Tnf/Ccl3/Zc3h12a/Acod1/Nfkbia/Ccl9/Birc3/Ccl4/Hspa1a/Birc2/Nfkb1/Nfe2l2/Traf1/Laptm5/Adam17/Syk/Ext1/Spata2/Naip5/Nr1d1/Cebpa/Actn4/Sirt1/Ripk1/Cdip1/Rora/Rela/Zfp36l1/Dhx9
BP	GO:0002700	regulation of production of molecular mediator of immune response	75	0.447627	1.61787	0.0064	0.041773	0.0297944	885	tags=33%, list=16%, signal=28%	Tlr2/Arg1/Tnfaip3/Tnf/Il1b/Nlrp3/Malt1/Hmox1/Il10/Cd36/Il4ra/Smad7/Laptm5/Nr4a3/Xbp1/Ptprc/Sirt1/Stx4a/Bcl6/Tfrc/Tnfrsf1b/Dnajb9/Cd86/Kmt5b/Slc15a4
BP	GO:0002790	peptide secretion	85	0.432121	1.58599	0.00643087	0.0419229	0.0299014	1195	tags=40%, list=21%, signal=32%	S100a9/S100a8/Tnf/Il1b/Il1rn/Rab8b/Hif1a/Irs2/Tcirg1/Chd7/Pim3/Ptger4/Tcf7l2/Klf7/Acsl4/Nr1d1/Ube2q1/Lrp1/Sirt1/Stx4a/Slc16a10/Abca1/Slc8b1/Cpt1a/Ppp3ca/Madd/Abcg1/Rab1a/Selenot/Srebf1/Stxbp3/Sidt2/Anxa5/Raf1
BP	GO:0071902	positive regulation of protein serine/threonine kinase activity	84	0.432843	1.58984	0.00645161	0.0420066	0.0299611	878	tags=31%, list=16%, signal=26%	Tnf/Pim1/Il1b/Marcks/Il1rn/Ddx3x/Ppp2ca/Iqgap1/Zeb2/Ccnd2/Cd24a/Adam8/Dazap2/Adam17/Syk/Cab39/Map2k7/Vegfa/Ptprc/Sirt1/Fgd4/App/Pik3r5/Prkcd/Psen1/Map4k2
BP	GO:0043524	negative regulation of neuron apoptotic process	78	0.449749	1.62949	0.00646204	0.042023	0.0299727	915	tags=33%, list=16%, signal=28%	Sod1/Lgmn/Jun/Hmox1/Hif1a/Nr4a2/Il10/Adam8/Sod2/C5ar1/Axl/Rock1/Nr4a3/Lrp1/Vegfa/Sirt1/Adora2a/Cx3cr1/Xiap/Ambra1/Alkbh1/Psen1/Hipk2/Ccl2/Bcl2l1/Kdm2b
BP	GO:0048024	regulation of mRNA splicing, via spliceosome	72	0.471504	1.69036	0.00650407	0.0421416	0.0300573	1186	tags=44%, list=21%, signal=35%	Tra2b/Srsf6/Ythdc1/Malat1/Srsf7/Rbm25/Snrnp70/Tra2a/Nup98/Ncl/Rbm8a/Ddx5/Qk/Rbm7/Hnrnpk/Srsf3/U2af2/Ptbp3/Fxr1/Mbnl1/Srsf2/Sfswap/Fxr2/Rbm39/Celf1/Jmjd6/Nsrp1/Sf1/Magoh/Celf2/Thrap3/Mbnl2
BP	GO:0048762	mesenchymal cell differentiation	72	0.469731	1.68401	0.00650407	0.0421416	0.0300573	785	tags=28%, list=14%, signal=24%	Fn1/Il1b/Hes1/Ppp2ca/Hif1a/Rbpj/Sdcbp/Zeb2/Tcf7l2/Smad7/Ddx5/Ext1/Rock1/Pten/Adam15/Vegfa/Tgfbr1/Zfp703/Rock2/Pdcd4
BP	GO:0071695	anatomical structure maturation	80	0.450211	1.63414	0.00650407	0.0421416	0.0300573	1336	tags=42%, list=24%, signal=33%	Hes1/Id2/Ddit3/Hif1a/Fam20c/Nr4a2/Rbpj/Abl2/Gnaq/Atp6ap2/Ext1/Xbp1/Snx10/Vegfa/Cebpa/Ptgs2/Cx3cr1/App/Ptbp3/Runx3/Xylt1/Psen1/Pou2f2/Runx2/C3/Bcl2/B4galt5/Ctsl/Psen2/Trpc4ap/Foxo3/Gsk3b/Runx1/Ctnnb1
BP	GO:0098657	import into cell	56	0.502446	1.70758	0.00661157	0.0424242	0.0302589	945	tags=38%, list=17%, signal=31%	Arg1/Slc7a11/Atp1b3/Slc15a3/Irs2/Rgs2/Wnk1/Slc3a2/Cd36/Trem2/Arg2/Slc43a2/Itga4/Atp1a1/Slc6a6/Slc12a9/Prkcd/Slc2a1/Psen1/Slc15a4/Cln8
CC	GO:0016323	basolateral plasma membrane	60	0.491333	1.69725	0.00661157	0.0424242	0.0302589	816	tags=33%, list=15%, signal=29%	Atp2b1/Cd44/Slc38a1/Atp1b3/Slc3a2/C5ar1/Grk2/Ezr/Slc16a3/Lrp1/Kcnn4/B4galt1/Stx4a/Atp1a1/Slc6a6/Tgfbr1/Tfrc/Slc16a10/Abca1/Slc2a1
BP	GO:0043534	blood vessel endothelial cell migration	57	0.496515	1.69251	0.00658979	0.0424242	0.0302589	593	tags=26%, list=11%, signal=24%	Tnf/Hmox1/Map2k3/Gadd45a/Hif1a/Plk2/Adam8/Nfe2l2/Klf4/Adam17/P2rx4/Vegfa/Sirt1/Lemd3/Ptgs2
MF	GO:0030546	signaling receptor activator activity	60	0.489658	1.69146	0.00661157	0.0424242	0.0302589	524	tags=30%, list=9%, signal=27%	Spp1/Tnf/Il1b/Ccl3/Cxcl2/Ccl9/Il1rn/Cxcl14/Ccl4/Il10/Osgin2/Nampt/Osm/Cxcl10/Cxcl16/Il1a/Vegfa/Cdc42ep2
BP	GO:0001763	morphogenesis of a branching structure	56	0.497628	1.69121	0.00661157	0.0424242	0.0302589	833	tags=30%, list=15%, signal=26%	Tnf/Il1b/Cd44/Cxcr4/Il10/Tgm2/Mmp14/Grb2/Ext1/Hnrnpk/Vegfa/Gna13/B4galt1/Plxnd1/Kdm5b/Nfatc3/Prdm1
MF	GO:0048018	receptor ligand activity	58	0.490274	1.68555	0.00656814	0.0424242	0.0302589	524	tags=31%, list=9%, signal=28%	Spp1/Tnf/Il1b/Ccl3/Cxcl2/Ccl9/Il1rn/Cxcl14/Ccl4/Il10/Osgin2/Nampt/Osm/Cxcl10/Cxcl16/Il1a/Vegfa/Cdc42ep2
BP	GO:1903312	negative regulation of mRNA metabolic process	60	0.484547	1.67381	0.00661157	0.0424242	0.0302589	1169	tags=45%, list=21%, signal=36%	Fus/Tra2b/Cdk9/Hnrnpa0/Srsf6/Mapkapk2/Hnrnpc/Csde1/Srsf7/Ikbke/Qk/Noct/Hnrnpk/Vegfa/Larp4b/Tob1/U2af2/Ptbp3/Slc11a1/Dhx9/Myd88/Sfswap/Larp1/Thrap3/Taf15/Eif4enif1/Syncrip
BP	GO:0098656	anion transmembrane transport	53	0.489834	1.65731	0.00656814	0.0424242	0.0302589	1022	tags=36%, list=18%, signal=30%	Arg1/Ptafr/Slc7a11/Slc20a1/Rgs2/Slc3a2/Slc25a3/Arg2/Slc43a2/Slc16a3/Ripk1/Slc11a1/Slc12a9/Prkcd/Psen1/Slc15a4/Lrrc8b/Cln8/Xpr1
BP	GO:0045446	endothelial cell differentiation	45	0.537731	1.7562	0.00662252	0.0424432	0.0302724	787	tags=42%, list=14%, signal=37%	Tnf/Il1b/Kdm6b/Cxcr4/Rbpj/Ptprs/Btg1/Ezr/Icam1/Rock1/Pbrm1/Rapgef1/Vegfa/Myadm/F11r/Vezf1/Tgfbr1/Rock2/Myd88
BP	GO:0098739	import across plasma membrane	44	0.534379	1.73716	0.00666667	0.042592	0.0303786	945	tags=43%, list=17%, signal=36%	Arg1/Slc7a11/Atp1b3/Slc15a3/Irs2/Rgs2/Wnk1/Slc3a2/Cd36/Arg2/Slc43a2/Atp1a1/Slc6a6/Slc12a9/Prkcd/Slc2a1/Psen1/Slc15a4/Cln8
BP	GO:0032608	interferon-beta production	41	0.542514	1.73191	0.0066778	0.042592	0.0303786	277	tags=24%, list=5%, signal=23%	Tlr2/Hsp90aa1/Ddx3x/Ptprs/Sirpa/Rel/Zc3hav1/Tbk1/Crebbp/Ifnar1
BP	GO:0032648	regulation of interferon-beta production	41	0.542514	1.73191	0.0066778	0.042592	0.0303786	277	tags=24%, list=5%, signal=23%	Tlr2/Hsp90aa1/Ddx3x/Ptprs/Sirpa/Rel/Zc3hav1/Tbk1/Crebbp/Ifnar1
BP	GO:0043583	ear development	52	0.491472	1.65436	0.00666667	0.042592	0.0303786	762	tags=33%, list=14%, signal=28%	Sod1/Bcl2l11/Hes1/Mafb/Cxcl14/Rbpj/Sdc4/Mapkapk2/Chd7/Nr4a3/Maf/Rpl38/Cebpa/Insig1/Pafah1b1/Psap/Tshz1
BP	GO:0031060	regulation of histone methylation	49	0.51696	1.71716	0.00670017	0.0426834	0.0304438	2035	tags=63%, list=37%, signal=41%	Jarid2/Lmna/Kansl1/Xbp1/Mllt6/Sirt1/Chtop/Smarca5/Kdm3a/Atrx/Ogt/Eed/Mtf2/Kansl2/Paxbp1/Ctnnb1/Nsd1/Pygo2/Paf1/Brd4/Nsd3/Kmt2b/Rtf1/Kansl3/Smad4/Kmt2e/Kdm1a/Bcor/Ehmt2/Mecp2/Baz2a
BP	GO:0050806	positive regulation of synaptic transmission	47	0.518282	1.70732	0.00672269	0.0427756	0.0305095	1452	tags=53%, list=26%, signal=40%	Tnf/Lgmn/Plk2/Sqstm1/Ptger4/Pten/Hnrnpk/Adora2a/Ptgs2/Stx4a/Cx3cr1/Nptn/App/Psen1/Ccl2/Bcl2l1/Zdhhc3/Braf/Gsk3b/Kif5b/Mapk1/Ythdf1/Ccr2/Pirb/Paip2
BP	GO:0007498	mesoderm development	33	0.570254	1.7452	0.00674536	0.0428173	0.0305393	887	tags=30%, list=16%, signal=26%	Kdm6b/Ets2/Ppp2ca/Txnrd1/Ext1/Nr4a3/Rpl38/Vegfa/Zfp36l1/Pofut2
MF	GO:0015291	secondary active transmembrane transporter activity	33	0.566738	1.73444	0.00674536	0.0428173	0.0305393	885	tags=39%, list=16%, signal=33%	Slc38a1/Slc20a1/Slc38a2/Slc15a3/Slc25a3/Slc16a3/Clcn4/Slc6a6/Slc11a1/Slc16a10/Slc12a9/Slc8b1/Slc15a4
BP	GO:0034314	Arp2/3 complex-mediated actin nucleation	23	-0.601278	-1.7978	0.00677201	0.0429352	0.0306233	1337	tags=65%, list=24%, signal=50%	Arf1/Ap1ar/Gmfg/Arpc5/Arpc2/Actr3/Was/Trim27/Brk1/Arpc1a/Arpc5l/Wasf2/Arpc3/Coro1b/Arpc1b
CC	GO:0031304	intrinsic component of mitochondrial inner membrane	25	-0.594615	-1.83395	0.00681818	0.0430737	0.0307221	853	tags=40%, list=15%, signal=34%	Cox16/Chchd3/Mpc1/Timm17b/Oxa1l/Smdt1/Timm17a/Timm23/Mpc2/Coa3
CC	GO:0031305	integral component of mitochondrial inner membrane	25	-0.594615	-1.83395	0.00681818	0.0430737	0.0307221	853	tags=40%, list=15%, signal=34%	Cox16/Chchd3/Mpc1/Timm17b/Oxa1l/Smdt1/Timm17a/Timm23/Mpc2/Coa3
MF	GO:0016491	oxidoreductase activity	228	-0.308733	-1.39022	0.00680272	0.0430737	0.0307221	1244	tags=36%, list=22%, signal=29%	Cryl1/4833439L19Rik/Qdpr/Hadha/Selenom/Sdha/Ndufv1/Xdh/P4hb/Sumf1/Selenbp1/Kcnab2/Surf1/Aldh2/Pdia4/Uqcr11/Cox5a/Gpx1/Cyp2ab1/Sdhd/Gsr/Ndufa9/Spr/Dnajc10/Glrx2/Cox7c/Ctbp1/Cox7b/Acox3/Idh3b/Pnpo/Cox7a2/Aldh3b1/Ethe1/Impdh2/Cox6c/H2-Ke6/Pdha1/Idh3g/Mdh2/Phyh/Pcbd2/Prdx1/Txndc12/Ndufs3/Prdx3/Dhrs1/Txn2/Prdx2/Vkorc1/Hsd17b10/Uqcrfs1/Ndufb8/Mdh1/Glud1/Blvrb/Txndc17/Ndufs4/Ndufs8/Tecr/Mgst1/Pdia3/Park…
BP	GO:0090101	negative regulation of transmembrane receptor protein serine/threonine kinase signaling pathway	35	0.560457	1.7255	0.00683761	0.0431451	0.0307731	868	tags=37%, list=16%, signal=32%	Hspa5/Skil/Tcf7l2/Smad7/Adam17/Xbp1/Lrp1/Tob1/Sirt1/Lemd3/Sorl1/Ppm1a/Hipk2
BP	GO:0032731	positive regulation of interleukin-1 beta production	36	0.5568	1.71655	0.00686106	0.0432418	0.030842	450	tags=31%, list=8%, signal=28%	Tlr2/Egr1/Tnf/Ccl3/Nlrp3/Malt1/Lpl/Cd36/Ifnar1/Casp4/Naip5
CC	GO:0045277	respiratory chain complex IV	14	-0.69385	-1.8263	0.00692841	0.0434851	0.0310156	1152	tags=79%, list=21%, signal=62%	Uqcrc2/Cox5a/Cox7c/Cox7b/Cox7a2/Cox6c/Coa6/Uqcrfs1/Cox6b1/Cox5b/Cox8a
BP	GO:0046597	negative regulation of viral entry into host cell	15	-0.664823	-1.77523	0.00692841	0.0434851	0.0310156	285	tags=40%, list=5%, signal=38%	Snx3/Ifitm6/Ly6e/Ifitm3/Cd74/Ifitm2
BP	GO:1904705	regulation of vascular associated smooth muscle cell proliferation	30	0.583464	1.73435	0.00692042	0.0434851	0.0310156	785	tags=43%, list=14%, signal=37%	Tnf/Jun/Hmox1/Mdm2/Il10/Sod2/Grk2/Mef2d/Nr4a3/Pten/Gna13/Ddx39b/Pdcd4
BP	GO:0032890	regulation of organic acid transport	29	0.571671	1.69067	0.00693241	0.0434851	0.0310156	581	tags=41%, list=10%, signal=37%	Arg1/Il1b/Il1rn/Irs2/Rgs2/Acsl4/Syk/Arg2/Slc43a2/Il1a/Nr3c1/Adora2a
BP	GO:0060546	negative regulation of necroptotic process	10	0.762722	1.79499	0.0071048	0.0437994	0.0312397	575	tags=50%, list=10%, signal=45%	Cflar/Birc3/Birc2/Peli1/Ripk1
BP	GO:0061418	regulation of transcription from RNA polymerase II promoter in response to hypoxia	10	0.761312	1.79167	0.0071048	0.0437994	0.0312397	519	tags=50%, list=9%, signal=45%	Egr1/Hif1a/Rbpj/Nfe2l2/Vegfa
MF	GO:0015294	solute:cation symporter activity	10	0.758107	1.78413	0.0071048	0.0437994	0.0312397	885	tags=60%, list=16%, signal=51%	Slc38a1/Slc20a1/Slc38a2/Slc6a6/Slc12a9/Slc15a4
BP	GO:0035272	exocrine system development	10	0.75708	1.78171	0.0071048	0.0437994	0.0312397	687	tags=50%, list=12%, signal=44%	Tnf/Tgm2/Xbp1/Plxnd1/Igf1r
BP	GO:0015804	neutral amino acid transport	12	0.723692	1.77285	0.0071048	0.0437994	0.0312397	1356	tags=83%, list=24%, signal=63%	Slc38a1/Slc38a2/Rgs2/Slc3a2/Slc43a2/Slc6a6/Nfkbie/Nfe2l1/Slc1a5/Slc7a8
BP	GO:0070242	thymocyte apoptotic process	10	0.751766	1.7692	0.0071048	0.0437994	0.0312397	259	tags=40%, list=5%, signal=38%	Nfkbid/Bcl2l11/Hif1a/Adam8
CC	GO:0000159	protein phosphatase type 2A complex	12	0.721878	1.76841	0.0071048	0.0437994	0.0312397	716	tags=50%, list=13%, signal=44%	Ppp2ca/Ier5/Ppp2r5c/Ppp2r2a/Ppp2r3d/Ppp2r5a
MF	GO:0035325	Toll-like receptor binding	10	0.749389	1.76361	0.0071048	0.0437994	0.0312397	396	tags=50%, list=7%, signal=47%	S100a8/Tlr2/Cd36/Tollip/Syk
MF	GO:0015081	sodium ion transmembrane transporter activity	15	0.673374	1.76065	0.00702988	0.0437994	0.0312397	1016	tags=53%, list=18%, signal=44%	Slc38a1/Atp1b3/Slc20a1/Slc38a2/Atp1a1/Slc6a6/Slc8b1/Cnnm4
BP	GO:0150146	cell junction disassembly	11	0.724581	1.73594	0.00715564	0.0437994	0.0312397	1063	tags=73%, list=19%, signal=59%	Map4k4/Trem2/Pik3r1/Cx3cr1/Tgfbr1/Mapre2/Iqsec1/C3
BP	GO:0045943	positive regulation of transcription by RNA polymerase I	11	0.723853	1.7342	0.00715564	0.0437994	0.0312397	438	tags=36%, list=8%, signal=34%	Atf4/Ppp1r15a/Ncl/Wdr43
BP	GO:0017014	protein nitrosylation	10	0.734419	1.72838	0.0071048	0.0437994	0.0312397	2	tags=20%, list=0%, signal=20%	S100a9/S100a8
BP	GO:0018119	peptidyl-cysteine S-nitrosylation	10	0.734419	1.72838	0.0071048	0.0437994	0.0312397	2	tags=20%, list=0%, signal=20%	S100a9/S100a8
BP	GO:0060412	ventricular septum morphogenesis	13	0.691601	1.72835	0.00713012	0.0437994	0.0312397	809	tags=46%, list=15%, signal=40%	Hes1/Id2/Rbpj/Smad7/Tgfbr1/Egln1
BP	GO:0010812	negative regulation of cell-substrate adhesion	18	0.640463	1.7185	0.00705467	0.0437994	0.0312397	646	tags=44%, list=12%, signal=39%	Mmp14/Pten/Adam15/Lrp1/Actn4/Pik3r1/Rcc2/Bcl6
BP	GO:0045600	positive regulation of fat cell differentiation	27	0.592611	1.71467	0.00704225	0.0437994	0.0312397	818	tags=41%, list=15%, signal=35%	Pim1/Zc3h12a/Lpl/Id2/Noct/Xbp1/Cebpa/Ptgs2/Zfp36l1/Wdfy2/Fndc3b
BP	GO:0099172	presynapse organization	13	0.684654	1.71099	0.00713012	0.0437994	0.0312397	691	tags=46%, list=12%, signal=41%	Picalm/Ptprs/Sdcbp/C5ar1/Pten/App
BP	GO:0055081	anion homeostasis	10	0.724677	1.70545	0.0071048	0.0437994	0.0312397	283	tags=40%, list=5%, signal=38%	Spp1/Slc7a11/Gls/Tbxas1
BP	GO:0120193	tight junction organization	19	0.632468	1.70536	0.00714286	0.0437994	0.0312397	769	tags=47%, list=14%, signal=41%	Tnf/Ext1/Rock1/Pdcd6ip/Actn4/Plec/F11r/Tgfbr1/Rock2
BP	GO:0006482	protein demethylation	19	0.631701	1.70329	0.00714286	0.0437994	0.0312397	1416	tags=68%, list=25%, signal=51%	Kdm6b/Jmjd1c/Kdm5a/Kdm7a/Kdm3a/Kdm5b/Kdm2b/Jmjd6/Kdm2a/Ube2b/Kdm3b/Ppme1/Kdm5c
BP	GO:0008214	protein dealkylation	19	0.631701	1.70329	0.00714286	0.0437994	0.0312397	1416	tags=68%, list=25%, signal=51%	Kdm6b/Jmjd1c/Kdm5a/Kdm7a/Kdm3a/Kdm5b/Kdm2b/Jmjd6/Kdm2a/Ube2b/Kdm3b/Ppme1/Kdm5c
BP	GO:0016049	cell growth	212	0.358237	1.48537	0.00720461	0.0439978	0.0313812	918	tags=24%, list=16%, signal=21%	Fn1/Cd44/Hsp90aa1/Cxcr4/Picalm/Ifrd1/Sgk1/Ddx3x/Iqgap1/Ist1/Rgs2/Eif4g2/Ptprs/Sdcbp/Arih2/Flcn/Hspa1a/Zeb2/Osgin2/Mmp14/Ptprj/Impact/Sec61a1/Smad7/Adam17/Acsl4/Ext1/Prdm4/Adam15/Cxcl16/Xbp1/Hnrnpk/Lrp1/Vegfa/Nr3c1/Sirt1/Ulk1/Itga4/Bcl6/Pafah1b1/App/Tgfbr1/Itsn2/Kat7/Ddx39b/Rab21/Ndel1/Rab11a/Rufy3/Kdm2b/Usp9x
BP	GO:0006508	proteolysis	715	0.277995	1.28048	0.00720288	0.0439978	0.0313812	1064	tags=23%, list=19%, signal=21%	S100a9/S100a8/Hspa5/Tnfaip3/Tnf/Il1b/Lgmn/Nlrp3/Malt1/Zc3h12a/Cd44/Rnf149/Ctsd/Bcl2l11/Herpud1/Mafb/Picalm/Cflar/Plk3/Rnf19b/Ddx3x/Hsp90b1/Ppp2ca/Fnip1/Ddit3/Mdm2/Vps37b/Cstb/Ist1/Psmb4/Il1r2/Il10/Plk2/Sdcbp/Trim25/Tgm2/Fbxl3/Arih2/Hspa1a/Usp25/N4bp1/Rpl5/Pmaip1/Sppl3/Ppp1r15a/Ubc/Mmp14/Birc2/Fem1c/Adam8/Nfe2l2/Fbxo11/Sde2/Trib1/Tollip/Trem2/Tnip1/Grk2/Casp4/Trip12/Atp6ap2/Dnajb6/Peli1/Nup98/Rbbp…
CC	GO:0005739	mitochondrion	843	-0.316013	-1.60165	0.00724638	0.0442021	0.0315269	1110	tags=30%, list=20%, signal=28%	Mcee/Acat1/Higd1a/Ccs/Ass1/Timm8a1/Mrps36/Glul/Mrpl17/Slc25a1/Ndufb10/Ptcd2/Vdac2/Surf1/Mrpl11/Rab24/Aldh2/Rala/Pnkd/Mrpl18/Iscu/Mtch2/Uqcr11/Bnip3l/Cox5a/Nme3/Gpx1/Tmem160/Mrps14/Gimap3/Eefsec/Nelfb/Cnp/Sdhd/Fkbp4/Gsr/Ndufa9/C1qbp/Rhoa/Fbxo7/Mrps35/Cct7/Slc25a5/Spr/Naxd/Pam16/Fam210b/Aph1a/Mrps5/Smim20/Irgm1/Ifi27/Glrx2/Cox16/Mrpl12/Cox7c/Chchd3/Rexo2/Uqcr10/Suclg1/Jtb/Nudt19/Fdps/Mrpl51/Timm9/N…
BP	GO:0052547	regulation of peptidase activity	166	0.359728	1.44486	0.00738552	0.0449992	0.0320955	602	tags=20%, list=11%, signal=18%	S100a9/S100a8/Tnf/Lgmn/Nlrp3/Malt1/Cd44/Ctsd/Bcl2l11/Herpud1/Picalm/Cflar/Ddx3x/Ppp2ca/Fnip1/Mdm2/Cstb/Pmaip1/Grk2/Dnajb6/Laptm5/Klf4/Vcp/Syk/Mical1/Atp13a2/Naip5/Vegfa/Sirt1/Adora2a/Sorl1/Ptgs2/Ifi207
CC	GO:0032592	integral component of mitochondrial membrane	41	-0.472164	-1.62184	0.00744417	0.0451943	0.0322346	853	tags=29%, list=15%, signal=25%	Cox16/Chchd3/Mpc1/Timm17b/Oxa1l/Smdt1/Timm17a/Bid/Timm23/Mpc2/Coa3/Fis1
CC	GO:0098573	intrinsic component of mitochondrial membrane	41	-0.472164	-1.62184	0.00744417	0.0451943	0.0322346	853	tags=29%, list=15%, signal=25%	Cox16/Chchd3/Mpc1/Timm17b/Oxa1l/Smdt1/Timm17a/Bid/Timm23/Mpc2/Coa3/Fis1
BP	GO:0031098	stress-activated protein kinase signaling cascade	126	0.397793	1.54457	0.00745156	0.0451943	0.0322346	878	tags=30%, list=16%, signal=26%	Tnf/Il1b/Zc3h12a/Gadd45b/Map2k3/Spag9/Gadd45a/Lmnb1/Dusp16/Sirpa/Mapkapk2/Map4k4/Usp25/Nfkb1/Traf1/Trib1/Trem2/Ptger4/Ezr/Per1/Map2k7/Naip5/Rapgef1/Il1a/Vegfa/Ripk1/Taok1/Rnf13/Pafah1b1/Igf1r/Fgd4/App/Zfp36l1/Kat7/Myd88/Foxo1/Hipk2/Map4k2
BP	GO:0045927	positive regulation of growth	122	0.39617	1.53186	0.00744048	0.0451943	0.0322346	915	tags=26%, list=16%, signal=22%	Fn1/Pim1/Cxcr4/Picalm/Sgk1/Ddx3x/Ist1/Rbpj/Eif4g2/Sdcbp/Chd7/Mmp14/Ptger4/Ezr/Smad7/Adam17/Acsl4/Cxcl16/Hnrnpk/Lrp1/Vegfa/Nr3c1/Sirt1/Pafah1b1/Igf1r/Tgfbr1/Itsn2/Ddx39b/Ndel1/Rab11a/Rufy3/Kdm2b
MF	GO:0005509	calcium ion binding	141	0.389519	1.5328	0.00746269	0.0452101	0.0322459	1326	tags=33%, list=24%, signal=26%	S100a9/S100a8/Clec4e/Ehd1/Lpl/S100a4/Fam20c/Iqgap1/Tgm2/Adam8/Notch2/Ncl/F10/Gpd2/Cab39/Canx/Lrp1/Anxa3/Actn4/Ppp2r3d/Efhd2/S100a6/Prkcsh/Zzef1/Itsn2/Anxa7/Cbl/Atp2a2/Camkk2/Reps1/Gsn/Edem1/Ids/Calr/Man1a/Pitpnm1/Calu/Stim2/Anxa5/Cd93/Acer3/Rasgrp1/Braf/Myl6/Runx1/Cant1
BP	GO:0097191	extrinsic apoptotic signaling pathway	120	0.396301	1.52252	0.00755287	0.0457043	0.0325984	1317	tags=42%, list=24%, signal=33%	Tnfaip3/Tnf/Il1b/Skil/Mcl1/Bcl2l11/Hmox1/Sgms1/Cflar/Lmna/Ddx3x/Tmbim1/Hspa1a/Pmaip1/Traf1/Icam1/Pten/Il1a/G0s2/Vegfa/Ptprc/Ripk1/Pik3r1/Dedd2/Stx4a/Cx3cr1/Rela/Tgfbr1/Tnfrsf1b/Runx3/Rock2/Bcl2l1/Trps1/Madd/Zmynd11/Hmgb2/Zdhhc3/Bcl2/Bcl10/Acsl5/Dapk3/Raf1/Mknk2/Psen2/Bag3/Foxo3/Rb1cc1/P2rx7/Gsk3b/Dapk1
BP	GO:0051403	stress-activated MAPK cascade	118	0.396891	1.52273	0.00758725	0.0458602	0.0327096	1295	tags=40%, list=23%, signal=31%	Tnf/Il1b/Zc3h12a/Gadd45b/Map2k3/Spag9/Gadd45a/Lmnb1/Dusp16/Sirpa/Mapkapk2/Map4k4/Nfkb1/Traf1/Trib1/Trem2/Ptger4/Ezr/Per1/Map2k7/Naip5/Rapgef1/Il1a/Vegfa/Ripk1/Taok1/Pafah1b1/Igf1r/Fgd4/App/Zfp36l1/Myd88/Foxo1/Hipk2/Map4k2/Zmynd11/Nr2c2/Dusp1/Mapk8/Irak1/Rassf2/Rasgrp1/Map3k5/Map3k1/Mapk3/Gadd45g/Rb1cc1
BP	GO:0046777	protein autophosphorylation	115	0.402153	1.53756	0.00764526	0.0461583	0.0329222	1317	tags=37%, list=24%, signal=29%	Pim1/Clk1/Jun/Ddx3x/Ppp2ca/Iqgap1/Wnk1/Mapkapk2/Impact/Pim3/Clk4/Syk/Slk/Atp13a2/Vegfa/Ptprc/Ulk1/Ripk1/Taok1/Hspa9/Igf1r/Tgfbr1/Csnk1g2/Stk17b/Prkcd/Pikfyve/Camkk2/Trpm7/Mob1b/Mark3/Irak1/Rap2c/Trim28/Dapk3/Mknk2/Rassf2/Dyrk1a/Map3k1/Mapk3/Rb1cc1/Grk5/Gsk3b/Dapk1
BP	GO:0030522	intracellular receptor signaling pathway	112	0.398242	1.51932	0.00765697	0.0461765	0.0329352	1609	tags=42%, list=29%, signal=30%	Tnfaip3/Pim1/Nfkbia/Slc15a3/Tgif1/Zc3hav1/Cnot1/Hspa1a/Safb2/Ddx5/Vps18/Per1/Klf9/Nr3c1/Dhrs3/Actn4/Sirt1/Strn3/Kdm3a/Rora/Rela/Sec14l1/Tmf1/Slc15a4/Nploc4/Otulin/Nop53/Ep300/Calr/Pum2/Med1/Foxp1/Taf7/Zmiz1/Safb/Pum1/Lacc1/Kmt2d/Ncoa3/Rnf6/Ncoa1/Usp15/Lbh/Asxl1/Ncoa2/Zbtb7a/Ddx17
BP	GO:0044257	cellular protein catabolic process	454	0.28997	1.29311	0.00773196	0.0465758	0.03322	1313	tags=30%, list=24%, signal=25%	Hspa5/Tnfaip3/Lgmn/Malt1/Rnf149/Hsp90aa1/Herpud1/Plk3/Rnf19b/Hsp90b1/Ddit3/Mdm2/Vps37b/Psmb4/Tcirg1/Plk2/Sdcbp/Trim25/Fbxl3/Arih2/Hspa1a/Lamp2/Usp25/N4bp1/Rpl5/Pmaip1/Ubc/Birc2/Fem1c/Nfe2l2/Fbxo11/Trib1/Tollip/Trem2/Trip12/Peli1/Rbbp6/Ezr/Smad7/Laptm5/Wdr26/Usp16/Vcp/Usp7/Zranb1/Rybp/Pten/Atp13a2/Canx/Xbp1/Nr1d1/Ppp2r5c/Pdcd6ip/Lrp1/Cop1/Cul3/Psme4/Sirt1/Ripk1/Fbxo33/Usp19/Tbl1xr1/Rnf13/Usp4/Wwp2…
BP	GO:0070647	protein modification by small protein conjugation or removal	420	0.298362	1.31957	0.00791557	0.0476279	0.0339704	1287	tags=31%, list=23%, signal=26%	Hspa5/Tnfaip3/Egr1/Zc3h12a/Wsb1/Hsp90aa1/Herpud1/Cdk9/Rnf19b/Birc3/Ddx3x/Mdm2/Hif1a/Trim25/Fbxl3/Arih2/Hspa1a/Usp25/Gnl3/Sqstm1/N4bp1/Rpl5/Ubc/Birc2/Nfe2l2/Fbxo11/Sde2/Traf1/Trib1/Tollip/Tnip1/Zfp91/Trip12/Peli1/Rbbp6/Smad7/Laptm5/Usp16/Vcp/Usp7/Zranb1/Spata2/Rybp/Vps18/Pten/Cbll1/Rassf5/Ube2q1/Dcaf15/Cul3/Sirt1/Cops9/Fbxo33/Usp19/Cand1/Klhl9/Zzef1/Rnf13/Usp4/Wwp2/Rela/Tgfbr1/U2af2/Cbl/Ogt/Neurl3…
BP	GO:2000377	regulation of reactive oxygen species metabolic process	88	0.427539	1.57392	0.00793651	0.047646	0.0339833	803	tags=31%, list=14%, signal=27%	Ier3/Tnf/Sod1/Zc3h12a/Acod1/Cflar/Hk2/Birc3/Gadd45a/Hif1a/Fpr2/Cd36/Grb2/Birc2/Sod2/Nfe2l2/Ptger4/Syk/Arg2/Hbp1/Sirt1/Ripk1/App/Ogt/Prkcd/Pikfyve/Foxo1
BP	GO:0008202	steroid metabolic process	87	0.423106	1.55491	0.00793651	0.047646	0.0339833	1109	tags=34%, list=20%, signal=28%	Spp1/Egr1/Tnf/Sod1/Sgpl1/Hsd17b11/Nfkb1/Nr1d1/Aplp2/Acbd3/Il1a/Lrp1/Cebpa/Nr3c1/Insig1/Sirt1/Atp1a1/Rora/Igf1r/App/Abca1/Lipe/Hsd17b12/Por/Cln8/Abcg1/Ldlrap1/Sf1/Srebf1/Nfe2l1
BP	GO:0009267	cellular response to starvation	81	0.432868	1.5733	0.00809061	0.0485163	0.034604	1418	tags=41%, list=25%, signal=31%	Hspa5/Klf10/Zc3h12a/Jun/Atf4/Fnip1/Flcn/Lamp2/Pmaip1/Impact/Nfe2l2/Tcf7l2/Xbp1/Sirt1/Ulk1/Ifi207/Foxo1/Slc2a1/Tnrc6a/Wdr45b/Atg14/Xpr1/Mapk8/Bcl2/Srebf1/Map3k5/Pik3c2a/Rragc/Mapk3/Foxo3/Ifi204/Mapk1/Atg7
BP	GO:0015849	organic acid transport	80	0.435546	1.58091	0.00813008	0.048698	0.0347336	974	tags=35%, list=17%, signal=29%	Arg1/Il1b/Slc7a11/Slc38a1/Il1rn/Slc38a2/Irs2/Rgs2/Slc3a2/Cd36/Plin2/Acsl4/Syk/Arg2/Slc43a2/Il1a/Slc16a3/Nr3c1/Adora2a/Pnpla8/Slc6a6/Slc11a1/Prkcd/Slc2a1/Psen1/Slc15a4/Cln8/Nfkbie
BP	GO:1900407	regulation of cellular response to oxidative stress	53	0.48276	1.63338	0.00821018	0.0491224	0.0350363	695	tags=30%, list=12%, signal=27%	Sod1/Slc7a11/Mcl1/Atf4/Hif1a/Il10/Cd36/Sod2/Nfe2l2/Trem2/Nr4a3/Sirt1/Ripk1/Pnpla8/App/Psap
BP	GO:1901216	positive regulation of neuron death	67	0.469482	1.65193	0.00827815	0.0492517	0.0351286	230	tags=16%, list=4%, signal=16%	Egr1/Tnf/Il1b/Ccl3/Jun/Mcl1/Bcl2l11/Atf4/Picalm/Ddit3/Pmaip1
CC	GO:0009925	basal plasma membrane	67	0.468453	1.64831	0.00827815	0.0492517	0.0351286	816	tags=31%, list=15%, signal=27%	Atp2b1/Cd44/Slc38a1/Atp1b3/Slc3a2/C5ar1/Grk2/Ezr/Slc16a3/Lrp1/Kcnn4/B4galt1/Plec/Stx4a/Atp1a1/Slc6a6/Tgfbr1/Tfrc/Slc16a10/Abca1/Slc2a1
BP	GO:0050779	RNA destabilization	56	0.483123	1.64191	0.00826446	0.0492517	0.0351286	1526	tags=59%, list=27%, signal=43%	Zc3h12a/Cnot1/Csde1/Rock1/Qk/Noct/Pan3/Ago2/Tob1/Ythdf3/Pabpc1/Zfp36l1/Tnfrsf1b/Dhx9/Rock2/Tnrc6a/Cnot7/Celf1/Khsrp/Zfp36l2/Rc3h1/Eif4enif1/Syncrip/Patl1/Pum1/Tnrc6c/Ythdf1/Zc3h18/Hnrnpr/Dcp2/Cnot6l/Hnrnpd/Rc3h2
BP	GO:0045807	positive regulation of endocytosis	67	0.457157	1.60857	0.00827815	0.0492517	0.0351286	1063	tags=36%, list=19%, signal=29%	Picalm/Cd63/Cd36/Axl/Trem2/Cd14/Syk/Cbll1/Hnrnpk/Lrp1/Vegfa/Synj1/Actn4/App/Cbl/Rab21/Mib1/Ppp3ca/Dgkd/Bcl2l1/Abca7/Ldlrap1/Atad1/C3
MF	GO:0032182	ubiquitin-like protein binding	67	0.452171	1.59102	0.00827815	0.0492517	0.0351286	381	tags=18%, list=7%, signal=17%	Tnfaip3/Cxcr4/Jarid2/Rnf19b/Mdm2/Tab2/Usp25/Sqstm1/N4bp1/Birc2/Tollip/Usp16
BP	GO:0002718	regulation of cytokine production involved in immune response	46	0.530542	1.74326	0.00834725	0.0494414	0.0352638	425	tags=26%, list=8%, signal=24%	Tlr2/Arg1/Tnf/Il1b/Nlrp3/Malt1/Hmox1/Il10/Cd36/Smad7/Laptm5/Nr4a3
BP	GO:0035150	regulation of tube size	46	0.526853	1.73114	0.00834725	0.0494414	0.0352638	593	tags=33%, list=11%, signal=29%	Sod1/Atp2b1/Hif1a/Rgs2/Sod2/Tbxas1/Grk2/Icam1/Ext1/Rock1/P2rx4/Vegfa/Sirt1/Adora2a/Ptgs2
BP	GO:0035296	regulation of tube diameter	46	0.526853	1.73114	0.00834725	0.0494414	0.0352638	593	tags=33%, list=11%, signal=29%	Sod1/Atp2b1/Hif1a/Rgs2/Sod2/Tbxas1/Grk2/Icam1/Ext1/Rock1/P2rx4/Vegfa/Sirt1/Adora2a/Ptgs2
BP	GO:0097746	blood vessel diameter maintenance	46	0.526853	1.73114	0.00834725	0.0494414	0.0352638	593	tags=33%, list=11%, signal=29%	Sod1/Atp2b1/Hif1a/Rgs2/Sod2/Tbxas1/Grk2/Icam1/Ext1/Rock1/P2rx4/Vegfa/Sirt1/Adora2a/Ptgs2
BP	GO:0032088	negative regulation of NF-kappaB transcription factor activity	49	0.49866	1.65637	0.00837521	0.0495518	0.0353426	416	tags=22%, list=7%, signal=21%	Tnfaip3/Nlrp3/Zc3h12a/Nfkbid/Acod1/Nfkbia/Ddit3/Peli1/Klf4/Usp7/Nfkbib
BP	GO:0060840	artery development	33	0.560041	1.71394	0.0084317	0.0497199	0.0354625	833	tags=36%, list=15%, signal=31%	Hes1/Cxcr4/Ddit3/Rbpj/Chd7/Ptger4/Smad7/Lrp1/Vegfa/Plxnd1/Tgfbr1/Prdm1
BP	GO:0031062	positive regulation of histone methylation	33	0.555212	1.69916	0.0084317	0.0497199	0.0354625	1817	tags=61%, list=33%, signal=41%	Jarid2/Lmna/Kansl1/Xbp1/Sirt1/Chtop/Smarca5/Ogt/Eed/Mtf2/Kansl2/Paxbp1/Ctnnb1/Paf1/Brd4/Nsd3/Rtf1/Kansl3/Smad4/Kmt2e
BP	GO:0034248	regulation of cellular amide metabolic process	225	0.340896	1.42396	0.00841515	0.0497199	0.0354625	1407	tags=40%, list=25%, signal=31%	S100a9/Ptafr/Tnf/Zc3h12a/Slc7a11/Rpl10/Picalm/Ddx3x/Rgs2/Eif4g2/Eif5/Cnot1/Etf1/Rpl5/Ppp1r15a/Csde1/Impact/Nfe2l2/Ddx6/Ncl/Usp16/Rock1/Qk/Eif5b/Per1/Plxnb2/Noct/Pan3/Rpl38/Ppp1r15b/Ago2/Larp4b/Tob1/Sorl1/Ythdf3/Eif4e/Pabpc1/Samd8/Rela/App/Eif2s3y/Zfp36l1/Fxr1/Alkbh1/Gsap/Dhx9/Cpeb2/Rock2/Ddx39b/Prkcd/Slc35a4/Eif3e/Eif4ebp2/Tnrc6a/Cnot7/Fxr2/Ireb2/Abcg1/Celf1/Abca7/Khsrp/Zfp36l2/Poldip3/Calr/Bzw1/…
BP	GO:0010563	negative regulation of phosphorus metabolic process	217	0.34774	1.44764	0.0085592	0.05036	0.035919	836	tags=23%, list=15%, signal=20%	Ier3/Tnfaip3/Tnf/Il1b/Zc3h12a/Jun/Gadd45b/Birc3/Ppp2ca/Gadd45a/Iqgap1/Irs2/Rgs2/Wnk1/Dusp16/Sirpa/Flcn/Hexim1/Ppp1r15a/Ptprj/Impact/Trib1/Grk2/Gnaq/Smad7/Ubash3b/Mical1/Rock1/Pten/Xbp1/Ppp1r15b/Lrp1/Sh3bp5/Ptprc/Plec/Sirt1/Adora2a/Sorl1/Ibtk/Myadm/Cbl/Ppp2r5a/Ogt/Smcr8/Plek/Rock2/Prkcd/Wars/Psen1
BP	GO:0045936	negative regulation of phosphate metabolic process	217	0.34774	1.44764	0.0085592	0.05036	0.035919	836	tags=23%, list=15%, signal=20%	Ier3/Tnfaip3/Tnf/Il1b/Zc3h12a/Jun/Gadd45b/Birc3/Ppp2ca/Gadd45a/Iqgap1/Irs2/Rgs2/Wnk1/Dusp16/Sirpa/Flcn/Hexim1/Ppp1r15a/Ptprj/Impact/Trib1/Grk2/Gnaq/Smad7/Ubash3b/Mical1/Rock1/Pten/Xbp1/Ppp1r15b/Lrp1/Sh3bp5/Ptprc/Plec/Sirt1/Adora2a/Sorl1/Ibtk/Myadm/Cbl/Ppp2r5a/Ogt/Smcr8/Plek/Rock2/Prkcd/Wars/Psen1
BP	GO:0002764	immune response-regulating signaling pathway	203	0.345603	1.42408	0.00870827	0.0511804	0.0365042	533	tags=17%, list=10%, signal=16%	Tlr2/Nfkbiz/Tnfaip3/Clec4e/Malt1/Zc3h12a/Nfkbid/Acod1/Nfkbia/Ddx3x/Slc15a3/Fpr2/Wnk1/Ptprs/Cd36/Mapkapk2/Tnip3/Zc3hav1/Hspa1a/Sppl3/Ptprj/C5ar1/Trem2/Tnip1/Cd14/Peli1/Clec4d/Ezr/Laptm5/Syk/Nr4a3/Nr1d1/Rapgef1/Kcnn4/Ptprc
BP	GO:0001780	neutrophil homeostasis	15	0.668807	1.74871	0.00878735	0.051588	0.0367949	361	tags=27%, list=6%, signal=25%	Cd44/Slc7a11/Axl/Itpkb
BP	GO:0070498	interleukin-1-mediated signaling pathway	17	0.645705	1.71903	0.00880282	0.0516218	0.036819	787	tags=47%, list=14%, signal=41%	Egr1/Il1b/Il1rn/Il1r2/Tollip/Il1a/Rela/Myd88
BP	GO:0035728	response to hepatocyte growth factor	10	0.722411	1.70012	0.00888099	0.0517376	0.0369016	1313	tags=60%, list=24%, signal=46%	Lgmn/Il10/Crebbp/Rela/Med1/Gsk3b
BP	GO:0070816	phosphorylation of RNA polymerase II C-terminal domain	10	0.719095	1.69232	0.00888099	0.0517376	0.0369016	1533	tags=80%, list=28%, signal=58%	Cdk9/Ccnk/Gtf2h1/Cdk13/Ccnt1/Cdk12/Ppil4/Brd4
MF	GO:0015175	neutral amino acid transmembrane transporter activity	10	0.718357	1.69058	0.00888099	0.0517376	0.0369016	672	tags=50%, list=12%, signal=44%	Slc38a1/Slc38a2/Slc3a2/Slc43a2/Slc6a6
BP	GO:0070839	metal ion export	10	0.717557	1.6887	0.00888099	0.0517376	0.0369016	851	tags=60%, list=15%, signal=51%	Atp2b1/Atp1b3/Kcnn4/Atp1a1/Slc11a1/Slc8b1
BP	GO:0006913	nucleocytoplasmic transport	177	0.359863	1.46099	0.00884956	0.0517376	0.0369016	1665	tags=40%, list=30%, signal=29%	Ier3/Malt1/Zc3h12a/Nfkbia/Lmna/Ppp2ca/Mdm2/Dusp16/Ythdc1/Cd36/Sqstm1/Nup98/Tcf7l2/Kpna1/Txnip/Nxf1/Ddx5/Syk/Pom121/Xbp1/Alyref/Srsf3/Pik3r1/Chtop/Ptgs2/Nup153/Hspa9/Dhx9/Alkbh5/Ddx39b/Prkcd/Nup50/Sem1/Ppm1a/Ranbp2/Xpo1/Psen1/Ppp3ca/Tnpo3/Poldip3/Nmd3/Rbm22/Calr/Thoc7/Trim28/Eif4enif1/Fam53c/Med1/Bcl3/Setd2/Bag3/Ing1/Gsk3b/Nup107/Mapk1/Akap13/Mapk14/Tnpo1/Camk1/Cpsf6/Xpo6/Rps15/Nrde2/Xpo7/Mbtps1/I…
BP	GO:0051169	nuclear transport	177	0.359863	1.46099	0.00884956	0.0517376	0.0369016	1665	tags=40%, list=30%, signal=29%	Ier3/Malt1/Zc3h12a/Nfkbia/Lmna/Ppp2ca/Mdm2/Dusp16/Ythdc1/Cd36/Sqstm1/Nup98/Tcf7l2/Kpna1/Txnip/Nxf1/Ddx5/Syk/Pom121/Xbp1/Alyref/Srsf3/Pik3r1/Chtop/Ptgs2/Nup153/Hspa9/Dhx9/Alkbh5/Ddx39b/Prkcd/Nup50/Sem1/Ppm1a/Ranbp2/Xpo1/Psen1/Ppp3ca/Tnpo3/Poldip3/Nmd3/Rbm22/Calr/Thoc7/Trim28/Eif4enif1/Fam53c/Med1/Bcl3/Setd2/Bag3/Ing1/Gsk3b/Nup107/Mapk1/Akap13/Mapk14/Tnpo1/Camk1/Cpsf6/Xpo6/Rps15/Nrde2/Xpo7/Mbtps1/I…
BP	GO:0072073	kidney epithelium development	25	0.610681	1.74108	0.0088968	0.0517729	0.0369268	519	tags=36%, list=9%, signal=33%	Basp1/Cd44/Hes1/Cd24a/Notch2/Smad7/Ext1/Arg2/Vegfa
BP	GO:0045687	positive regulation of glial cell differentiation	22	0.623875	1.73353	0.00892857	0.051901	0.0370181	731	tags=36%, list=13%, signal=32%	Tlr2/Il1b/Hes1/Cxcr4/Id2/Qk/Rela/Tnfrsf1b
BP	GO:2001234	negative regulation of apoptotic signaling pathway	126	0.39598	1.53753	0.00894188	0.0519215	0.0370328	958	tags=29%, list=17%, signal=25%	Ier3/Tnfaip3/Tnf/Il1b/Cd44/Mcl1/Hmox1/Herpud1/Sgms1/Cflar/Lmna/Ddx3x/Mdm2/Hif1a/Nr4a2/Tmbim1/Hspa1a/Cdk11b/Sod2/Nfe2l2/Icam1/Xbp1/Vegfa/Sirt1/Ripk1/Ptgs2/Cx3cr1/Rela/Tgfbr1/Syvn1/Ivns1abp/Psen1/Bcl2l1/Madd/Selenos/Mdm4/Zmynd11
BP	GO:0042692	muscle cell differentiation	145	0.379168	1.49699	0.0089955	0.0521759	0.0372142	882	tags=23%, list=16%, signal=20%	Kdm6b/Hes1/Ehd1/Cdk9/Ifrd1/Id2/Cflar/Lmna/Spag9/Mdm2/Rgs2/Rbpj/Cd53/Mmp14/Sod2/Il4ra/Cxcl10/Qk/Pbrm1/Xbp1/Vegfa/Nr3c1/Actn4/Plec/Sirt1/Ninj1/Rora/Piezo1/Atp2a2/Ddx39b/Pdcd4/Nfatc3/Maml1/Ppp3ca
CC	GO:0043209	myelin sheath	127	-0.339512	-1.42484	0.00900901	0.0521972	0.0372294	658	tags=25%, list=12%, signal=23%	Pdha1/Rdx/Mdh2/Prdx1/Phb/Ndufs3/Prdx3/Atp5h/Prdx2/Uqcrfs1/Mdh1/Gpi1/Ubb/Msn/Pdia3/Ndufv2/Ywhag/Calm1/Aldoa/Sptan1/Uqcrc1/Rap1a/Eef1a1/Cox5b/Cycs/Hspa8/Atp5c1/Eno1/Uba52/Ppia/Nme2/Gapdh
BP	GO:0042776	proton motive force-driven mitochondrial ATP synthesis	11	-0.751763	-1.85193	0.00902935	0.0522581	0.0372728	723	tags=64%, list=13%, signal=55%	Atp5b/Dnajc30/Atp5h/Atp5j2/Atp5j/Atp5c1/Atp5d
CC	GO:0005751	mitochondrial respiratory chain complex IV	13	-0.686941	-1.77145	0.00907029	0.052438	0.0374011	1152	tags=77%, list=21%, signal=61%	Uqcrc2/Cox5a/Cox7c/Cox7b/Cox7a2/Cox6c/Uqcrfs1/Cox6b1/Cox5b/Cox8a
BP	GO:0045010	actin nucleation	26	-0.578125	-1.79791	0.00909091	0.0525	0.0374454	1337	tags=65%, list=24%, signal=50%	Arf1/Ap1ar/Evl/Gmfg/Arpc5/Arpc2/Actr3/Was/Trim27/Coro1a/Brk1/Arpc1a/Arpc5l/Wasf2/Arpc3/Coro1b/Arpc1b
BP	GO:1903555	regulation of tumor necrosis factor superfamily cytokine production	109	0.402125	1.53014	0.00913242	0.0526825	0.0375755	633	tags=27%, list=11%, signal=24%	Tlr2/Tnfaip3/Ptafr/Ccl3/Zc3h12a/Lpl/Ccl4/Il10/Sirpa/Cd36/Mapkapk2/Ptprj/Cd24a/Adam8/Axl/Trem2/Cd14/Cd84/Ptger4/Ncl/Syk/Arg2/Il1a/Ptprc/Sirt1/Ripk1/Pik3r1/Cx3cr1/Cd274
BP	GO:0019886	antigen processing and presentation of exogenous peptide antigen via MHC class II	15	-0.637888	-1.7033	0.00923788	0.0531753	0.0379271	494	tags=33%, list=9%, signal=30%	H2-Aa/H2-DMa/H2-DMb2/Fcer1g/Cd74
MF	GO:0051537	2 iron, 2 sulfur cluster binding	15	-0.636465	-1.69951	0.00923788	0.0531753	0.0379271	1146	tags=53%, list=21%, signal=42%	Xdh/Iscu/Glrx2/Cisd1/Isca2/Uqcrfs1/Ndufv2/Sdhb
BP	GO:0006753	nucleoside phosphate metabolic process	177	-0.321941	-1.40789	0.00925926	0.0532407	0.0379737	748	tags=20%, list=13%, signal=18%	Dguok/Atp5b/Mpc1/Impdh2/Dnajc30/Foxk1/Ran/Pdha1/Abcd1/Pnp/Atp5h/Tgfb1/Gpi1/Hprt/Atp5g3/Nadk/Map2k1/Park7/Scp2/Hint1/Mpc2/Adssl1/G6pdx/Nupr1/Atp5j2/Nt5c/Aldoa/Atp5j/Atp5g2/Eno3/Atp5c1/Atp5d/Ddit4/Eno1/Nme2/Gapdh
BP	GO:0015833	peptide transport	93	0.427114	1.58712	0.00936037	0.0537059	0.0383055	975	tags=33%, list=17%, signal=28%	S100a9/S100a8/Tnf/Il1b/Slc7a11/Il1rn/Rab8b/Hif1a/Slc15a3/Irs2/Tcirg1/Chd7/Pim3/Ptger4/Tcf7l2/Klf7/Acsl4/Nr1d1/Ube2q1/Lrp1/Sirt1/Stx4a/Slc16a10/Abca1/Slc8b1/Cpt1a/Ppp3ca/Slc15a4/Madd/Abcg1/Rab1a
BP	GO:0071559	response to transforming growth factor beta	93	0.426352	1.58428	0.00936037	0.0537059	0.0383055	996	tags=34%, list=18%, signal=29%	Hspa5/Skil/Jun/Cflar/Sdcbp/Flcn/Zeb2/Got1/Crebbp/Smad7/Adam17/Rock1/Xbp1/Lrp1/Nr3c1/Sirt1/Lemd3/Itgb5/Igf1r/Tgfbr1/Zfp36l1/Runx3/Zfp703/Rock2/Ppm1a/Furin/Hipk2/Lats2/Ccl2/Usp9x/Zfp36l2/Ep300
MF	GO:0051536	iron-sulfur cluster binding	30	-0.539981	-1.74142	0.00943396	0.0540115	0.0385234	1170	tags=47%, list=21%, signal=37%	Ndufv1/Tyw1/Xdh/Iscu/Glrx2/Nfu1/Cisd1/Isca2/Uqcrfs1/Nubp1/Ndufs8/Ndufs7/Ndufv2/Sdhb
MF	GO:0051540	metal cluster binding	30	-0.539981	-1.74142	0.00943396	0.0540115	0.0385234	1170	tags=47%, list=21%, signal=37%	Ndufv1/Tyw1/Xdh/Iscu/Glrx2/Nfu1/Cisd1/Isca2/Uqcrfs1/Nubp1/Ndufs8/Ndufs7/Ndufv2/Sdhb
BP	GO:0007204	positive regulation of cytosolic calcium ion concentration	90	0.427707	1.58082	0.00946372	0.0541235	0.0386034	662	tags=27%, list=12%, signal=24%	Il1b/Ccl3/Cxcl2/Cxcr4/Ccrl2/Ddit3/Fpr2/Cd36/Chd7/Sppl3/Cd24a/C5ar1/Abl2/Ptger4/Cxcl10/Gnb1/Ubash3b/P2rx4/Lrp1/Ptprc/Gna13/Ibtk/Cx3cr1/Nptn
BP	GO:0009743	response to carbohydrate	76	0.432332	1.56679	0.00958466	0.0546974	0.0390127	1195	tags=39%, list=21%, signal=31%	Egr1/Il1b/Tra2b/Ppp2ca/Hif1a/Irs2/Pim3/Nfkb1/Grk2/Tcf7l2/Klf7/Icam1/Xbp1/Nr1d1/Lrp1/Sirt1/Stx4a/Igf1r/Zfp36l1/Kat7/Ogt/Ppp3ca/Abcg1/Runx2/Zbtb20/Selenot/Srebf1/Sidt2/Ncf2/Raf1
BP	GO:0009117	nucleotide metabolic process	174	-0.32574	-1.41157	0.00958466	0.0546974	0.0390127	748	tags=21%, list=13%, signal=18%	Dguok/Atp5b/Mpc1/Impdh2/Dnajc30/Foxk1/Ran/Pdha1/Abcd1/Pnp/Atp5h/Tgfb1/Gpi1/Hprt/Atp5g3/Nadk/Map2k1/Park7/Scp2/Hint1/Mpc2/Adssl1/G6pdx/Nupr1/Atp5j2/Nt5c/Aldoa/Atp5j/Atp5g2/Eno3/Atp5c1/Atp5d/Ddit4/Eno1/Nme2/Gapdh
BP	GO:0002694	regulation of leukocyte activation	265	0.329003	1.39639	0.00969529	0.0552694	0.0394207	885	tags=24%, list=16%, signal=21%	Arg1/Fn1/Nfkbiz/Tnfaip3/Ptafr/Il1b/Nlrp3/Malt1/Zc3h12a/Cd44/Nfkbid/Hes1/Hmox1/Hsp90aa1/Id2/Jund/Irs2/Il10/Sdc4/Sirpa/Mmp14/Cd24a/Adam8/Axl/Trem2/Il4ra/Ccdc88b/Cd83/Peli1/Cd84/Clec4d/Itpkb/Smad7/Laptm5/Syk/Arg2/Nr4a3/Xbp1/Nr1d1/Il1a/Dcaf15/Cebpa/Ptprc/Adora2a/Stx4a/Cd274/Bcl6/Rora/Bst1/Zfp36l1/Tfrc/Tnfrsf1b/Ambra1/Runx3/Zbtb1/Myd88/Cd86/Zfp608/Prdm1/Kmt5b/H2-Ab1/Nr1h3/Ccl2/Slc15a4
BP	GO:0031058	positive regulation of histone modification	72	0.439376	1.57518	0.0097561	0.0555564	0.0396254	1902	tags=53%, list=34%, signal=35%	Jarid2/Cdk9/Lmna/Slk/Kansl1/Xbp1/Vegfa/Sirt1/Chtop/Smarca5/Jdp2/Bcl6/App/Kat7/Ogt/Eed/Glyr1/Mtf2/Srebf1/Kdm2a/Arid5a/Akap8/Kansl2/Paxbp1/Mapk3/Ctnnb1/Paf1/Brd4/Nsd3/Sap30bp/Rtf1/Kansl3/Smad4/Brd7/Kmt2e/Kdm1a/Nipbl/BC004004
BP	GO:1990845	adaptive thermogenesis	68	0.442597	1.56325	0.00980392	0.0557093	0.0397344	857	tags=32%, list=15%, signal=28%	Kdm6b/Cxcr4/Atf4/Ddit3/Rbpj/Cd36/Flcn/Tle3/Il4ra/Lnpep/Adam17/Syk/Gatm/Nr1d1/G0s2/Vegfa/Sorl1/Kdm3a/Igf1r/Ogt/Dync1h1/Nr1h3
BP	GO:0048863	stem cell differentiation	68	0.43751	1.54529	0.00980392	0.0557093	0.0397344	1525	tags=44%, list=27%, signal=32%	Fn1/Hes1/Jarid2/Hif1a/Zeb2/Ap2a2/Nfe2l2/Cdk6/Ext1/Prdm4/Ptprc/Kdm3a/Hspa9/Mtf2/Ccnk/Zfp36l2/Runx2/Cdk13/Setd2/Sema4a/Mapk3/Gsk3b/Pum1/Ctnnb1/Cdk12/Mapk1/Sema4d/Psmd11/Ncoa3/Lbh
BP	GO:0050729	positive regulation of inflammatory response	70	0.452253	1.61031	0.00983607	0.0557132	0.0397372	337	tags=21%, list=6%, signal=20%	S100a9/S100a8/Tlr2/Nfkbiz/Tnf/Il1b/Ccl3/Nfkbia/Lpl/Cd24a/Adam8/Trem2/Tnip1/Ptger4/Osm
CC	GO:0045178	basal part of cell	70	0.442589	1.5759	0.00983607	0.0557132	0.0397372	816	tags=30%, list=15%, signal=26%	Atp2b1/Cd44/Slc38a1/Atp1b3/Slc3a2/C5ar1/Grk2/Ezr/Slc16a3/Lrp1/Kcnn4/B4galt1/Plec/Stx4a/Atp1a1/Slc6a6/Tgfbr1/Tfrc/Slc16a10/Abca1/Slc2a1
BP	GO:0046328	regulation of JNK cascade	70	0.439084	1.56342	0.00983607	0.0557132	0.0397372	878	tags=33%, list=16%, signal=28%	Tnf/Il1b/Gadd45b/Gadd45a/Lmnb1/Dusp16/Sirpa/Map4k4/Traf1/Per1/Map2k7/Naip5/Rapgef1/Il1a/Ripk1/Taok1/Pafah1b1/Igf1r/Fgd4/App/Myd88/Hipk2/Map4k2
BP	GO:0002791	regulation of peptide secretion	69	0.449818	1.59366	0.00986842	0.0557183	0.0397408	601	tags=26%, list=11%, signal=24%	S100a9/S100a8/Tnf/Il1b/Rab8b/Hif1a/Irs2/Tcirg1/Chd7/Pim3/Ptger4/Tcf7l2/Klf7/Acsl4/Nr1d1/Lrp1/Sirt1/Stx4a
BP	GO:0090087	regulation of peptide transport	69	0.449818	1.59366	0.00986842	0.0557183	0.0397408	601	tags=26%, list=11%, signal=24%	S100a9/S100a8/Tnf/Il1b/Rab8b/Hif1a/Irs2/Tcirg1/Chd7/Pim3/Ptger4/Tcf7l2/Klf7/Acsl4/Nr1d1/Lrp1/Sirt1/Stx4a
BP	GO:0046632	alpha-beta T cell differentiation	69	0.447739	1.5863	0.00986842	0.0557183	0.0397408	1324	tags=45%, list=24%, signal=35%	Nfkbiz/Nlrp3/Malt1/Zc3h12a/Nfkbid/Il6ra/Il4ra/Abl2/Cd83/Ptger4/Itpkb/Smad7/Syk/Ly9/Bcl6/Rora/Psap/Runx3/Prdm1/Satb1/Bcl2/Relb/Rc3h1/Ctsl/Bcl3/Braf/Foxp1/Irf1/Sema4a/Gadd45g/Runx1
BP	GO:1903825	organic acid transmembrane transport	48	0.507961	1.67613	0.010084	0.0567684	0.0404898	945	tags=38%, list=17%, signal=31%	Arg1/Slc7a11/Slc38a1/Slc38a2/Irs2/Rgs2/Slc3a2/Cd36/Arg2/Slc43a2/Slc16a3/Slc6a6/Slc11a1/Prkcd/Slc2a1/Psen1/Slc15a4/Cln8
BP	GO:1905039	carboxylic acid transmembrane transport	48	0.507961	1.67613	0.010084	0.0567684	0.0404898	945	tags=38%, list=17%, signal=31%	Arg1/Slc7a11/Slc38a1/Slc38a2/Irs2/Rgs2/Slc3a2/Cd36/Arg2/Slc43a2/Slc16a3/Slc6a6/Slc11a1/Prkcd/Slc2a1/Psen1/Slc15a4/Cln8
BP	GO:1901361	organic cyclic compound catabolic process	210	0.337867	1.39944	0.0100865	0.0567684	0.0404898	1229	tags=32%, list=22%, signal=26%	Spp1/Zc3h12a/Fus/Hmox1/Hnrnpa0/Hsd17b11/Mapkapk2/Gda/Zc3hav1/Cnot1/Etf1/Hspa1a/Csde1/Nfe2l2/Ikbke/Rbm8a/Vcp/Ddx5/Ncf1/Rock1/Qk/Smg7/Hnrnpm/Rbm7/Noct/Pan3/Tet2/Ago2/Vegfa/Larp4b/Tob1/Ythdf3/Smg5/Pabpc1/Zfp36l1/Nudt3/Fxr1/Slc11a1/Tnfrsf1b/Dhx9/Rock2/Alkbh5/Myd88/Eif3e/Tnrc6a/Cnot7/Fxr2/Celf1/Khsrp/Zfp36l2/Magoh/Nudt4/Larp1/Mgat1/Thrap3/Rc3h1/Dnase2a/Taf15/Eif4enif1/Syncrip/Sidt2/Pum2/Ncf2/Patl1/Ski…
BP	GO:0080164	regulation of nitric oxide metabolic process	40	0.540112	1.71575	0.010101	0.0567901	0.0405053	769	tags=40%, list=14%, signal=35%	Tlr2/Tnf/Il1b/Zc3h12a/Hsp90aa1/Gla/Il10/Sirpa/Cd36/Sod2/Klf4/Icam1/Ptgs2/Cx3cr1/App/Rock2
MF	GO:0008013	beta-catenin binding	32	0.550924	1.66427	0.0102389	0.0575046	0.0410149	1544	tags=56%, list=28%, signal=41%	Kdm6b/Ptprj/Tcf7l2/Smad7/Klf4/Tcf4/Tbl1xr1/Rora/Foxo1/Psen1/Ep300/Specc1l/Pxn/Foxo3/Gsk3b/Ctnnb1/Cd2ap/Dvl1
BP	GO:0043269	regulation of ion transport	194	0.344396	1.40694	0.010279	0.0576688	0.041132	691	tags=21%, list=12%, signal=19%	Arg1/Ptafr/Il1b/Atp2b1/Hes1/Cxcr4/Atp1b3/Atf4/Il1rn/Sgk1/Ppp2ca/Cd63/Tcirg1/Rgs2/Wnk1/Chd7/Trem2/Gnaq/Cd84/Cxcl10/Icam1/Acsl4/Ubash3b/Syk/Arg2/Pten/Per1/Slc43a2/P2rx4/Il1a/Hbp1/Nr3c1/Mllt6/Ripk1/Adora2a/Ptgs2/Atp1a1/Cybb/Wwp2/Cox17/App
BP	GO:0090066	regulation of anatomical structure size	192	0.341098	1.39241	0.0103245	0.0578629	0.0412704	945	tags=26%, list=17%, signal=22%	Tlr2/Fn1/Sod1/Atp2b1/Picalm/Ifrd1/Hif1a/Ist1/Rgs2/Ptprs/Arfgef1/Rap1gap2/Ppp1r15a/Grb2/Rictor/Sod2/Capza2/Tbxas1/Grk2/Ezr/Icam1/Ext1/Rock1/Pten/Atp13a2/P2rx4/Baiap2/Lrp1/Kcnn4/Vegfa/Cdc42ep2/Sirt1/Ulk1/Adora2a/Ptgs2/Pafah1b1/Myadm/Anxa7/Ogt/Slc12a9/Plek/Rock2/Prkcd/Rab21/Ndel1/Rab11a/Rufy3/Twf1/Gsn/Cln8
BP	GO:0042326	negative regulation of phosphorylation	191	0.343745	1.40035	0.0103397	0.0578873	0.0412878	723	tags=21%, list=13%, signal=19%	Ier3/Tnfaip3/Il1b/Zc3h12a/Jun/Gadd45b/Birc3/Ppp2ca/Gadd45a/Irs2/Rgs2/Wnk1/Dusp16/Sirpa/Hexim1/Ppp1r15a/Ptprj/Impact/Trib1/Grk2/Gnaq/Smad7/Ubash3b/Mical1/Rock1/Pten/Xbp1/Ppp1r15b/Lrp1/Sh3bp5/Ptprc/Plec/Sirt1/Adora2a/Sorl1/Ibtk/Myadm/Cbl/Ppp2r5a/Ogt/Smcr8
BP	GO:0038066	p38MAPK cascade	30	0.556734	1.6549	0.0103806	0.057994	0.0413639	519	tags=33%, list=9%, signal=30%	Il1b/Zc3h12a/Gadd45b/Map2k3/Gadd45a/Mapkapk2/Trem2/Ezr/Per1/Vegfa
BP	GO:0014855	striated muscle cell proliferation	30	0.553619	1.64564	0.0103806	0.057994	0.0413639	1441	tags=47%, list=26%, signal=35%	Pim1/Jarid2/Cflar/Rbpj/Kpna1/Pten/Sirt1/Tgfbr1/Prkar1a/Foxp1/Paxbp1/Ctnnb1/Mapk1/Mapk14
BP	GO:1903320	regulation of protein modification by small protein conjugation or removal	144	0.378126	1.49154	0.0104478	0.0583077	0.0415877	838	tags=28%, list=15%, signal=24%	Hspa5/Tnfaip3/Egr1/Zc3h12a/Hsp90aa1/Herpud1/Cdk9/Birc3/Ddx3x/Hif1a/Hspa1a/Gnl3/Sqstm1/N4bp1/Rpl5/Birc2/Trib1/Tollip/Tnip1/Trip12/Peli1/Smad7/Laptm5/Vcp/Pten/Rassf5/Cul3/Cops9/Fbxo33/Usp4/Rela/Tgfbr1/U2af2/Ogt/Xiap/Mycbp2/Ivns1abp/Huwe1/Psen1/Pias1
BP	GO:0062012	regulation of small molecule metabolic process	142	0.371818	1.46427	0.010479	0.0584209	0.0416685	950	tags=28%, list=17%, signal=24%	Ier3/Ptafr/Egr1/Tnf/Il1b/Sod1/Slc7a11/Hif1a/Irs2/Cd36/Flcn/Pmaip1/Nfkb1/Trem2/Tcf7l2/Pptc7/Acsl4/Vcp/Usp7/Nr4a3/Nr1d1/Nr3c1/Insig1/Sirt1/Ptgs2/Rora/App/Ogt/Plek/Foxo1/Ranbp2/Psen1/Gk/Cpt1a/Nr1h3/Dyrk2/Bcl2l1/Por/Supt20/Abcg1
BP	GO:0008543	fibroblast growth factor receptor signaling pathway	15	0.659244	1.72371	0.0105448	0.0584808	0.0417112	1433	tags=60%, list=26%, signal=45%	Fam20c/Iqgap1/Grb2/Tcf7l2/Ext1/Nptn/Runx2/Ctnnb1/Setx
BP	GO:0070542	response to fatty acid	15	0.658442	1.72161	0.0105448	0.0584808	0.0417112	483	tags=33%, list=9%, signal=31%	Tlr2/Zc3h12a/Lpl/Cd36/Id3
BP	GO:0035886	vascular associated smooth muscle cell differentiation	15	0.651825	1.70431	0.0105448	0.0584808	0.0417112	1336	tags=53%, list=24%, signal=41%	Hes1/Sod2/Pbrm1/Vegfa/Pdcd4/Nfatc3/C3/Ctnnb1
BP	GO:0034599	cellular response to oxidative stress	140	0.380411	1.49293	0.0105263	0.0584808	0.0417112	1109	tags=31%, list=20%, signal=26%	Tnfaip3/Sod1/Kdm6b/Zc3h12a/Jun/Slc7a11/Mcl1/Hmox1/Atf4/Hif1a/Nr4a2/Il10/Sirpa/Cd36/Impact/Sod2/Nfe2l2/Axl/Trem2/Nr4a3/Atp13a2/Xbp1/Trp53inp1/Sirt1/Ripk1/Pnpla8/Stx4a/Rela/App/Psap/Atp2a2/Cpeb2/Prkcd/Foxo1/Oser1/Sfpq/Selenos/Fbxw7/Tlr6/Romo1/Mapk8/Bcl2/Rnf146/Nfe2l1
BP	GO:0051235	maintenance of location	152	0.360389	1.43407	0.0105105	0.0584808	0.0417112	950	tags=28%, list=17%, signal=24%	Hspa5/Tnf/Il1b/Zc3h12a/Nfkbia/Ehd1/Lpl/Hk2/Ddit3/Cd36/Chd7/Plin2/Nrip1/Ikbke/Trem2/Grk2/Cxcl10/Ubash3b/Nfkbib/Tmem135/Sun2/Fth1/Hexb/Golph3/Osbpl8/Ptprc/Insig1/Sirt1/Cops9/Sorl1/Ibtk/Pafah1b1/Ankrd13c/Hilpda/Polr2m/Psen1/Slc8b1/Nr1h3/Tnrc6a/Twf1/Gsn/Abcg1
BP	GO:0050673	epithelial cell proliferation	135	0.391632	1.52719	0.010574	0.0585206	0.0417395	743	tags=24%, list=13%, signal=22%	Arg1/Tnfaip3/Tnf/Jun/Hes1/Hmox1/Azin1/Id2/Cflar/Srsf6/Il10/Ccnd2/Rictor/Notch2/Tcf7l2/Cdk6/Adam17/Nr4a3/Pten/Nme1/Xbp1/Nr1d1/Klf9/Vegfa/B4galt1/Sirt1/Itga4/Tgfbr1/Zfp36l1/Kdm5b/Krit1/Runx3/Zfp703
BP	GO:0022409	positive regulation of cell-cell adhesion	135	0.384108	1.49785	0.010574	0.0585206	0.0417395	759	tags=27%, list=14%, signal=24%	Nfkbiz/Ptafr/Tnf/Il1b/Nlrp3/Malt1/Cd44/Nfkbid/Hes1/Hsp90aa1/Sirpa/Cd24a/Il6ra/Adam8/Il4ra/Ccdc88b/Cd83/Itpkb/Nfat5/Smad7/Icam1/Syk/Emilin2/Nr4a3/Xbp1/Il1a/Ptprc/Itga4/Cd274/Bcl6/F11r/Piezo1/Rela/Tfrc/Ambra1/Runx3/Zbtb1
BP	GO:0010817	regulation of hormone levels	137	0.387367	1.51118	0.0106383	0.0586929	0.0418625	1199	tags=36%, list=22%, signal=29%	Spp1/Egr1/Tnf/Il1b/Rab11fip1/Il1rn/Rab8b/Hif1a/Irs2/Tcirg1/Sgpl1/Hsd17b11/Chd7/Pim3/Nfkb1/Atp6ap2/Ptger4/Osm/Tcf7l2/Klf7/Acsl4/Nr1d1/Ube2q1/Lrp1/Nr3c1/Dhrs3/Sirt1/Stx4a/Atp1a1/Igf1r/Kdm5b/Slc16a10/Hcar2/Tmf1/Slc8b1/Furin/Cpt1a/Ppp3ca/Madd/Por/Abcg1/Rab1a/Selenot/Srebf1/Stxbp3/Sidt2/Snx4/Anxa5/Raf1/Ctsl
CC	GO:0035770	ribonucleoprotein granule	137	0.387059	1.50998	0.0106383	0.0586929	0.0418625	986	tags=30%, list=18%, signal=25%	Nfkbiz/Zc3h12a/Marcks/Cdk9/Ddx3x/Iqgap1/Trim25/Cnot1/G3bp1/Sqstm1/Ddx3y/Ddx6/Ncl/Top1/Vcp/Ckap4/Rock1/Noct/Pan3/Hnrnpk/Ago2/Larp4b/Chtop/Ythdf3/Eif4e/Pabpc1/Zfp36l1/Eid1/G3bp2/Nufip2/Fxr1/Dhx9/Rock2/Mbnl1/Tnrc6a/Cnot7/Fxr2/Celf1/Khsrp/Snrpb2/Poldip3
BP	GO:0055085	transmembrane transport	362	0.300666	1.31941	0.0106383	0.0586929	0.0418625	894	tags=21%, list=16%, signal=19%	Hspa5/Arg1/Ptafr/Tnf/Pim1/Il1b/Atp2b1/Slc7a11/Azin1/Slc38a1/Atp1b3/Hk2/Slc20a1/Ppp2ca/Slc38a2/Ddit3/Cd63/Slc15a3/Irs2/Tcirg1/Rgs2/Wnk1/Slc3a2/Mfsd1/Cd36/Slc39a1/Chd7/Nfe2l2/Atp6v1h/Trem2/Sec61a1/Grk2/Tomm20/Atp13a3/Cxcl10/Slc25a3/Ubash3b/Arg2/Nr4a3/Pten/Atp13a2/Slc43a2/P2rx4/Slc16a3/Clcn4/Slc25a36/Tram1/Osbpl8/Kcnn4/Ptprc/Ripk1/Atp6v1a/Ibtk/Atp1a1/Cybb/Wwp2/Slc6a6/Cox17/App/Slc11a1/Slc16a10/Atp2a…
BP	GO:0002573	myeloid leukocyte differentiation	116	0.392369	1.50135	0.0106707	0.0588108	0.0419465	707	tags=28%, list=13%, signal=25%	Tlr2/Tnf/Klf10/Ccl3/Jun/Junb/Mafb/Id2/Fam20c/Tob2/Tcirg1/Rbpj/Adam8/Notch2/Trib1/Trem2/Pilrb1/Cdk6/Ubash3b/Nme1/Snx10/Vegfa/Cebpa/Sirt1/Ripk1/Pik3r1/Ifi207/Ninj1/Pafah1b1/App/Zfp36l1/Tfrc
BP	GO:0046649	lymphocyte activation	376	0.300566	1.32094	0.0106952	0.0588845	0.0419991	885	tags=23%, list=16%, signal=21%	Arg1/Nfkbiz/Tnfaip3/Clec4e/Egr1/Il1b/Irf2bp2/Nlrp3/Malt1/Zc3h12a/Cd44/Nfkbid/Hes1/Hsp90aa1/Cxcr4/Mafb/Id2/Fnip1/Irs2/Tcirg1/Il10/Rbpj/Sdc4/Sirpa/Lfng/Tbk1/Chd7/Mmp14/Ptprj/Cd24a/Il6ra/Adam8/Notch2/Ifnar1/Axl/Il4ra/Abl2/Ccdc88b/Cd83/Peli1/Cd84/Ptger4/Clec4d/Itpkb/Smad7/Cdk6/Laptm5/Icam1/Adam17/Syk/Arg2/Xbp1/Il1a/Dcaf15/Ly9/Ptprc/Pik3r1/Adora2a/Cd274/Bcl6/Rora/Bst1/Psap/Zfp36l1/Tfrc/Kat7/Slc11a1/Tn…
MF	GO:0140416	transcription regulator inhibitor activity	11	0.717194	1.71824	0.0107335	0.0589729	0.0420622	483	tags=36%, list=9%, signal=33%	Id2/Ddit3/Smad7/Id3
BP	GO:0032446	protein modification by small protein conjugation	350	0.304376	1.33087	0.0107239	0.0589729	0.0420622	1127	tags=28%, list=20%, signal=24%	Hspa5/Tnfaip3/Egr1/Wsb1/Hsp90aa1/Herpud1/Cdk9/Rnf19b/Birc3/Ddx3x/Mdm2/Hif1a/Trim25/Fbxl3/Arih2/Hspa1a/Gnl3/Sqstm1/N4bp1/Rpl5/Ubc/Birc2/Nfe2l2/Fbxo11/Sde2/Traf1/Trib1/Tollip/Zfp91/Trip12/Peli1/Rbbp6/Smad7/Laptm5/Vcp/Rybp/Vps18/Pten/Cbll1/Rassf5/Ube2q1/Dcaf15/Cul3/Sirt1/Cops9/Fbxo33/Cand1/Klhl9/Zzef1/Rnf13/Usp4/Wwp2/Rela/Tgfbr1/U2af2/Cbl/Ogt/Neurl3/Xiap/Ambra1/Syvn1/Mycbp2/Ivns1abp/Rnf4/Suz12/Mib1/…
BP	GO:0046596	regulation of viral entry into host cell	20	-0.598044	-1.75011	0.0111857	0.0613941	0.0437891	285	tags=30%, list=5%, signal=29%	Snx3/Ifitm6/Ly6e/Ifitm3/Cd74/Ifitm2
BP	GO:0001959	regulation of cytokine-mediated signaling pathway	74	0.435267	1.57048	0.011236	0.0615429	0.0438952	656	tags=28%, list=12%, signal=25%	Arg1/Cxcr4/Il1rn/Hif1a/Il1r2/Tbk1/Hspa1a/Cd24a/Ikbke/Axl/Trem2/Laptm5/Adam17/Syk/Spata2/Crebrf/Naip5/Ptprc/Ripk1/Ythdf3/Pafah1b1
BP	GO:0051092	positive regulation of NF-kappaB transcription factor activity	74	0.43371	1.56486	0.011236	0.0615429	0.0438952	787	tags=28%, list=14%, signal=25%	Tlr2/Tnf/Il1b/Nlrp3/Malt1/Cflar/Trim25/Cd36/Hspa1a/Adam8/Traf1/Cd84/Icam1/Ripk1/Mtdh/Cx3cr1/Rela/App/Tfrc/Dhx9/Myd88
CC	GO:0031253	cell projection membrane	85	0.422314	1.55	0.011254	0.0615784	0.0439205	672	tags=26%, list=12%, signal=23%	Atp2b1/Cd44/Slc7a11/Hsp90aa1/Ehd1/Atf4/Spata13/Cd36/Ptprj/Cd24a/Itga5/Gnb1/Ezr/Adam17/Nme1/Gna13/B4galt1/Adora2a/Stx4a/Ninj1/Mapre1/Slc6a6
BP	GO:0052372	modulation by symbiont of entry into host	23	-0.584984	-1.74908	0.0112867	0.0616862	0.0439974	285	tags=26%, list=5%, signal=25%	Snx3/Ifitm6/Ly6e/Ifitm3/Cd74/Ifitm2
BP	GO:0010594	regulation of endothelial cell migration	73	0.442168	1.58849	0.0113086	0.0616862	0.0439974	944	tags=29%, list=17%, signal=24%	Tnf/Lgmn/Zc3h12a/Hmox1/Map2k3/Gadd45a/Hif1a/Plk2/Nfe2l2/Klf4/Adam17/P2rx4/Vegfa/Anxa3/Sirt1/Ptgs2/Krit1/Rock2/Nus1/Pik3cd/Fbxw7
MF	GO:0004386	helicase activity	73	0.42914	1.54169	0.0113086	0.0616862	0.0439974	1738	tags=40%, list=31%, signal=28%	Ddx3x/Dhx38/Chd7/G3bp1/Dhx15/Ddx3y/Ddx6/Eif4a1/Ddx5/Eif4a2/Smarca5/Ddx56/Atrx/Dhx9/Ddx39b/Ep400/Skiv2l/Dhx40/Dna2/Ascc3/Chd3/Ddx47/Setx/Ddx1/Ddx17/Mcm3/Ddx54/Chd2/Dhx36
BP	GO:0002478	antigen processing and presentation of exogenous peptide antigen	26	-0.567642	-1.76531	0.0113636	0.0619231	0.0441664	494	tags=42%, list=9%, signal=39%	Clec4a1/Mfsd6/H2-Aa/H2-K1/H2-DMa/Clec4a3/H2-DMb2/Tap1/Fcgr3/Fcer1g/Cd74
MF	GO:0003746	translation elongation factor activity	12	-0.682625	-1.71868	0.0113895	0.0620005	0.0442216	449	tags=42%, list=8%, signal=38%	Eef1b2/Eef1d/Eif5a/Eef1a1/Eef2
BP	GO:0046634	regulation of alpha-beta T cell activation	63	0.458858	1.60243	0.0114566	0.0622383	0.0443912	854	tags=32%, list=15%, signal=27%	Nfkbiz/Nlrp3/Malt1/Zc3h12a/Cd44/Nfkbid/Cd24a/Il4ra/Cd83/Itpkb/Smad7/Syk/Arg2/Ptprc/Adora2a/Cd274/Bcl6/Runx3/Prdm1/H2-Ab1
BP	GO:0043500	muscle adaptation	63	0.453523	1.5838	0.0114566	0.0622383	0.0443912	938	tags=33%, list=17%, signal=28%	Jarid2/Cdk9/Cflar/Lmna/Rgs2/Klf4/Gatm/Rock1/Nr4a3/P2rx4/Nr3c1/Sirt1/Tnfrsf1b/Atp2a2/Rock2/Ddx39b/Nfatc3/Foxo1/Ppp3ca/Twf1/Gsn
BP	GO:0061157	mRNA destabilization	53	0.477132	1.61434	0.0114943	0.0623789	0.0444915	1526	tags=58%, list=27%, signal=43%	Zc3h12a/Cnot1/Csde1/Rock1/Qk/Noct/Pan3/Ago2/Tob1/Ythdf3/Pabpc1/Zfp36l1/Dhx9/Rock2/Tnrc6a/Cnot7/Celf1/Khsrp/Zfp36l2/Rc3h1/Eif4enif1/Syncrip/Patl1/Pum1/Tnrc6c/Ythdf1/Hnrnpr/Dcp2/Cnot6l/Hnrnpd/Rc3h2
BP	GO:0061014	positive regulation of mRNA catabolic process	57	0.473542	1.6142	0.0115321	0.0623933	0.0445017	1526	tags=56%, list=27%, signal=41%	Zc3h12a/Zc3hav1/Cnot1/Csde1/Rock1/Qk/Noct/Pan3/Ago2/Tob1/Ythdf3/Pabpc1/Zfp36l1/Dhx9/Rock2/Tnrc6a/Cnot7/Celf1/Khsrp/Zfp36l2/Rc3h1/Eif4enif1/Syncrip/Patl1/Pum1/Tnrc6c/Ythdf1/Hnrnpr/Dcp2/Cnot6l/Hnrnpd/Rc3h2
BP	GO:1901222	regulation of NIK/NF-kappaB signaling	57	0.47167	1.60782	0.0115321	0.0623933	0.0445017	822	tags=35%, list=15%, signal=30%	Tlr2/Tnf/Il1b/Nlrp3/Zc3h12a/Birc3/Ddx3x/Birc2/Litaf/Crebbp/Trem2/Cd14/Nfat5/Laptm5/Actn4/Rela/App/Pdcd4/Ppm1a/Cd86
BP	GO:0001701	in utero embryonic development	212	0.338432	1.40326	0.0115274	0.0623933	0.0445017	1502	tags=38%, list=27%, signal=29%	Skil/Bcl2l11/Hes1/Junb/Maff/Hif1a/Mafg/Il10/Rbpj/Ythdc1/Slc39a1/Cnot1/Flcn/Chd7/Grb2/Cdk11b/Notch2/Dnajb6/Tcf7l2/Rbbp6/Hs6st1/Klf4/Matr3/Ell/Pbrm1/Eif2s2/Vegfa/Cebpa/Mxi1/Gna13/Cul3/Itga4/Chtop/Man2a1/Prkcsh/Tbl1xr1/Tgfbr1/Zfp36l1/Alkbh1/Syvn1/Mbnl1/Mib1/Bptf/Egln1/Ndel1/Prdm1/Furin/Lats2/Bcl2l1/Usp9x/Mtss1/Kidins220/Gatad2a/Ccnk/Nmt1/Cops2/Sf3b1/Nsrp1/Kdm2a/Mgat1/Ube2b/Trim28/Suds3/Med1/Foxp1/Se…
BP	GO:0046700	heterocycle catabolic process	201	0.336753	1.38689	0.0115774	0.062511	0.0445857	1549	tags=40%, list=28%, signal=30%	Zc3h12a/Fus/Hmox1/Hnrnpa0/Mapkapk2/Gda/Zc3hav1/Cnot1/Etf1/Hspa1a/Csde1/Nfe2l2/Ikbke/Rbm8a/Vcp/Ddx5/Ncf1/Rock1/Qk/Smg7/Hnrnpm/Rbm7/Noct/Pan3/Tet2/Ago2/Vegfa/Larp4b/Tob1/Ythdf3/Smg5/Pabpc1/Zfp36l1/Nudt3/Fxr1/Slc11a1/Tnfrsf1b/Dhx9/Rock2/Alkbh5/Myd88/Eif3e/Tnrc6a/Cnot7/Fxr2/Celf1/Khsrp/Zfp36l2/Magoh/Nudt4/Larp1/Mgat1/Thrap3/Rc3h1/Dnase2a/Taf15/Eif4enif1/Syncrip/Sidt2/Pum2/Ncf2/Patl1/Skiv2l/Apaf1/Pabp…
BP	GO:0044270	cellular nitrogen compound catabolic process	202	0.334586	1.37914	0.0115774	0.062511	0.0445857	1549	tags=40%, list=28%, signal=30%	Zc3h12a/Fus/Hmox1/Hnrnpa0/Mapkapk2/Gda/Zc3hav1/Cnot1/Etf1/Hspa1a/Csde1/Ikbke/Rbm8a/Vcp/Ddx5/Ncf1/Rock1/Qk/Smg7/Hnrnpm/Rbm7/Noct/Pan3/Tet2/Ago2/Vegfa/Larp4b/Tob1/Ythdf3/Smg5/Pabpc1/Zfp36l1/Nudt3/Fxr1/Slc11a1/Tnfrsf1b/Dhx9/Rock2/Alkbh5/Myd88/Eif3e/Tnrc6a/Cnot7/Fxr2/Por/Celf1/Khsrp/Zfp36l2/Magoh/Nudt4/Larp1/Mgat1/Thrap3/Rc3h1/Dnase2a/Taf15/Eif4enif1/Syncrip/Sidt2/Pum2/Ncf2/Patl1/Skiv2l/Apaf1/Pabpc4/…
BP	GO:0007626	locomotory behavior	67	0.441419	1.55319	0.0115894	0.0625122	0.0445865	758	tags=25%, list=14%, signal=22%	Egr1/Sod1/Id2/Cstb/Nr4a2/Chd7/Ccnd2/Sod2/Abl2/Pten/Aplp2/Hexb/Adora2a/Pafah1b1/App/Psap/Ciart
BP	GO:0050772	positive regulation of axonogenesis	43	0.516835	1.66857	0.0116473	0.0627605	0.0447637	886	tags=30%, list=16%, signal=26%	Fn1/Skil/Picalm/Ist1/Zeb2/Plxnb2/Lrp1/Vegfa/Pafah1b1/Plxnd1/Ndel1/Rab11a/Rufy3
BP	GO:0001837	epithelial to mesenchymal transition	52	0.479178	1.61298	0.0116667	0.0628014	0.0447928	887	tags=33%, list=16%, signal=28%	Il1b/Ppp2ca/Hif1a/Rbpj/Sdcbp/Tcf7l2/Smad7/Ddx5/Rock1/Pten/Adam15/Vegfa/Tgfbr1/Zfp703/Rock2/Pdcd4/Pofut2
BP	GO:0032732	positive regulation of interleukin-1 production	42	0.52117	1.67139	0.0117253	0.0630531	0.0449724	314	tags=24%, list=6%, signal=23%	Tlr2/Egr1/Tnf/Ccl3/Nlrp3/Malt1/Lpl/Cd36/Ifnar1/Casp4
BP	GO:0046330	positive regulation of JNK cascade	47	0.505298	1.66455	0.0117647	0.0630735	0.0449869	1295	tags=49%, list=23%, signal=38%	Tnf/Il1b/Gadd45b/Gadd45a/Lmnb1/Map4k4/Traf1/Map2k7/Naip5/Il1a/Ripk1/Taok1/Fgd4/App/Myd88/Hipk2/Map4k2/Rassf2/Rasgrp1/Map3k5/Map3k1/Gadd45g/Rb1cc1
BP	GO:0010595	positive regulation of endothelial cell migration	47	0.49964	1.64591	0.0117647	0.0630735	0.0449869	919	tags=34%, list=16%, signal=29%	Lgmn/Zc3h12a/Hmox1/Map2k3/Hif1a/Plk2/Nfe2l2/Adam17/P2rx4/Vegfa/Anxa3/Sirt1/Ptgs2/Rock2/Nus1/Pik3cd
BP	GO:0014013	regulation of gliogenesis	47	0.490994	1.61743	0.0117647	0.0630735	0.0449869	752	tags=28%, list=13%, signal=24%	Tlr2/Tnf/Il1b/Hes1/Cxcr4/Id2/Trem2/Qk/Nr1d1/Synj1/Rela/Tnfrsf1b/Cers2
MF	GO:0003779	actin binding	152	-0.316338	-1.35036	0.0119048	0.0637601	0.0454766	1208	tags=34%, list=22%, signal=28%	Gmfg/Flii/Itgb1/Pdlim2/P4hb/Myo1g/Snta1/Arpc5/Bloc1s6/Arpc2/Lcp1/Ppp1r18/Svil/Gbp2/Actr3/Tlnrd1/Was/Myo1f/Hdgf/Scnn1a/Triobp/Coro1a/Cap1/Diaph2/Rdx/Frg1/Arpc1a/Flna/Arpc5l/Wasf2/Med28/Cfl1/Fmnl1/Msn/Tpm4/Tln1/Myh9/Emd/Arpc3/Adssl1/Sptan1/Anxa6/Fxyd5/Lsp1/Cnn2/Msrb1/Ceacam1/Coro1b/Arpc1b/Eef2/Tmsb10/Pfn1
BP	GO:0002793	positive regulation of peptide secretion	35	0.537729	1.65552	0.0119658	0.0638938	0.045572	601	tags=31%, list=11%, signal=28%	S100a9/S100a8/Rab8b/Hif1a/Irs2/Ptger4/Tcf7l2/Acsl4/Lrp1/Sirt1/Stx4a
BP	GO:1902893	regulation of miRNA transcription	35	0.532444	1.63925	0.0119658	0.0638938	0.045572	797	tags=37%, list=14%, signal=32%	Egr1/Tnf/Jun/Hif1a/Il10/Gnl3/Nfkb1/Klf4/Nr3c1/Rela/App/Tgfbr1/Nfatc3
BP	GO:0001704	formation of primary germ layer	35	0.531358	1.63591	0.0119658	0.0638938	0.045572	425	tags=20%, list=8%, signal=19%	Fn1/Kdm6b/Ets2/Dusp2/Txnrd1/Itga5/Nr4a3
BP	GO:0061614	miRNA transcription	37	0.536454	1.66482	0.0120069	0.0640486	0.0456824	797	tags=38%, list=14%, signal=33%	Egr1/Tnf/Jun/Hif1a/Il10/Gnl3/Nfkb1/Klf4/Ddx5/Nr3c1/Rela/App/Tgfbr1/Nfatc3
BP	GO:0031349	positive regulation of defense response	135	0.378811	1.4772	0.0120846	0.0643986	0.045932	406	tags=17%, list=7%, signal=16%	S100a9/S100a8/Tlr2/Arg1/Nfkbiz/Tnf/Il1b/Ccl3/Nfkbia/Hsp90aa1/Lpl/Tbk1/Hexim1/Cd24a/Adam8/Ikbke/Trem2/Tnip1/Ptger4/Osm/Syk/Emilin2/Matr3
MF	GO:0051287	NAD binding	34	-0.494722	-1.63157	0.0121065	0.0644509	0.0459693	1509	tags=53%, list=27%, signal=39%	Parp1/Aldh9a1/Idh1/Cryl1/Qdpr/Hadha/Ndufv1/Aldh2/Ctbp1/Ahcy/H2-Ke6/Idh3g/Sirt7/Hsd17b10/Mdh1/Glud1/Hpgd/Gapdh
BP	GO:0048255	mRNA stabilization	29	0.552132	1.63289	0.0121317	0.0645203	0.0460188	1169	tags=59%, list=21%, signal=47%	Fus/Hnrnpa0/Mapkapk2/Csde1/Ikbke/Qk/Noct/Vegfa/Larp4b/Slc11a1/Dhx9/Myd88/Larp1/Thrap3/Taf15/Eif4enif1/Syncrip
BP	GO:0019216	regulation of lipid metabolic process	137	0.371442	1.44906	0.0121581	0.0645957	0.0460726	1141	tags=34%, list=20%, signal=28%	Egr1/Tnf/Il1b/Sod1/Id2/Irs2/Cd36/Nfkb1/Trem2/Tcf7l2/Acsl4/Nr4a3/Nr1d2/Nr1d1/Il1a/Nr3c1/Insig1/Sirt1/Sorl1/Ptgs2/Atp1a1/Tbl1xr1/Samd8/Rora/Igf1r/App/Psap/Ppp2r5a/Ambra1/Cers2/Hcar2/Prkcd/Gk/Cpt1a/Nr1h3/Por/Abcg1/Pip4k2a/Atg14/Abca7/Opa3/C3/Sf1/Zbtb20/Srebf1/Nfe2l1/Acsl5
BP	GO:0007520	myoblast fusion	16	0.651662	1.72036	0.0122164	0.0647762	0.0462013	353	tags=31%, list=6%, signal=29%	Ehd1/Cflar/Cd53/Il4ra/Cxcl10
BP	GO:0089718	amino acid import across plasma membrane	16	0.646313	1.70624	0.0122164	0.0647762	0.0462013	945	tags=62%, list=17%, signal=52%	Arg1/Slc7a11/Rgs2/Slc3a2/Arg2/Slc43a2/Slc6a6/Prkcd/Psen1/Cln8
BP	GO:0042254	ribosome biogenesis	167	-0.320168	-1.39003	0.0122324	0.0647964	0.0462158	1594	tags=43%, list=29%, signal=32%	Ddx27/Mpv17l2/Ythdf2/Nop16/Rnasel/Pes1/Emg1/Abt1/Rrp36/Mybbp1a/Usp36/Exosc10/Eri3/Pin4/Rrp15/Rbfa/Exosc4/Ddx10/Utp14a/Fbl/Exosc1/Riox2/Rpf2/Nom1/Isg20/Utp11/C1d/Ngdn/Eif6/Glul/Bud23/Gnl2/Nop9/C1qbp/Rpsa/Exosc8/Rrp1/Traf7/Rpl3l/Rps8/Rps14/Rps6/Ran/Rpl7/Frg1/Rps19/Mrpl22/Fcf1/Mrpl36/Sirt7/Rpl7a/Nsa2/Exosc5/Snu13/Rpl6/Rpl35/Rpl24/Rpl3/Rps24/Rpl27/Mrpl20/Rps7/Rpl10a/Trmt112/Nop10/Rpl26/Rpl11/Rps16/Rp…
BP	GO:1903793	positive regulation of anion transport	15	0.643956	1.68373	0.0123023	0.0649722	0.0463411	836	tags=47%, list=15%, signal=40%	Ptafr/Il1b/Atf4/Il1a/Nr3c1/Adora2a/Psen1
BP	GO:0002691	regulation of cellular extravasation	15	0.637676	1.66731	0.0123023	0.0649722	0.0463411	964	tags=53%, list=17%, signal=44%	Ptafr/Adam8/Ptger4/Icam1/Il1a/Itga4/Ccl2/Abr
BP	GO:0042273	ribosomal large subunit biogenesis	48	-0.441979	-1.58605	0.012285	0.0649722	0.0463411	456	tags=27%, list=8%, signal=25%	Rpl7a/Nsa2/Snu13/Rpl6/Rpl35/Rpl24/Rpl3/Mrpl20/Rpl10a/Rpl26/Rpl11/Rplp0/Rpl14
BP	GO:0051898	negative regulation of protein kinase B signaling	24	0.606966	1.72398	0.0123894	0.0653672	0.0466229	687	tags=38%, list=12%, signal=33%	Ppp2ca/Ddit3/Flcn/Ptprj/Klf4/Pten/Rapgef1/Sirt1/Igf1r
BP	GO:0097242	amyloid-beta clearance	25	0.601171	1.71397	0.0124555	0.0653786	0.046631	1063	tags=52%, list=19%, signal=42%	Tnf/Picalm/Cd36/C5ar1/Trem2/Cltc/Rock1/Lrp1/Igf1r/App/Rab11a/Abca7/C3
BP	GO:0043217	myelin maintenance	10	0.709444	1.6696	0.0124334	0.0653786	0.046631	553	tags=50%, list=10%, signal=45%	Sod1/Cxcr4/Ndrg1/Pten/Plec
BP	GO:0140115	export across plasma membrane	10	0.705509	1.66034	0.0124334	0.0653786	0.046631	810	tags=50%, list=15%, signal=43%	Atp2b1/Atp1b3/Kcnn4/Atp1a1/Abca1
BP	GO:0048545	response to steroid hormone	97	0.415822	1.55144	0.0124611	0.0653786	0.046631	1613	tags=47%, list=29%, signal=34%	Spp1/Tnf/Acod1/Il1rn/Sgk1/Il10/Cnot1/Safb2/Ddx5/Vps18/Crebrf/Per1/Klf9/Nr3c1/Sirt1/Pik3r1/Strn3/Atp1a1/Eif4e/Kdm3a/Zfp36l1/Mbp/Tmf1/Nr1h3/Por/Zfp36l2/Ep300/Hmgb2/Calr/Bcl2/Med1/Foxp1/Taf7/Zmiz1/Safb/Adam9/Akap13/Kmt2d/Ncoa3/Rnf6/Ncoa1/Lbh/Ncoa2/Zbtb7a/Ddx17/Ube2l3
BP	GO:0031669	cellular response to nutrient levels	97	0.415757	1.5512	0.0124611	0.0653786	0.046631	1291	tags=36%, list=23%, signal=28%	Hspa5/Klf10/Pim1/Zc3h12a/Jun/Lpl/Atf4/Fnip1/Flcn/Lamp2/Pmaip1/Impact/Nfe2l2/Tcf7l2/Xbp1/Sirt1/Usf2/Ulk1/Ifi207/Foxo1/Slc2a1/Tnrc6a/Wdr45b/Ireb2/Atg14/Xpr1/Mapk8/Bcl2/Srebf1/Med1/Map3k5/Pik3c2a/Rragc/Mapk3/Foxo3
CC	GO:0005815	microtubule organizing center	253	0.327544	1.38438	0.0124654	0.0653786	0.046631	1524	tags=36%, list=27%, signal=27%	Marcks/Azin1/Rilpl2/Atf4/Plk3/Hk2/Ddx3x/Spag9/Cep85l/Ist1/Psmb4/Plk2/Mapkapk2/Flcn/Hspa1a/Rap1gap2/Nfe2l2/Hook2/Ndrg1/Il4ra/Ccdc88b/Rbbp6/Dlst/Ezr/Smad7/Cdk6/Csnk1a1/Katna1/Nme1/Snx10/Pcna/Cul3/Taf1d/Cdc42bpg/Pafah1b1/Mapre1/Rabl6/Itsn2/Pik3r5/Ppp2r5a/Dhx9/Zbtb1/Rock2/Wapl/Mib1/Kif23/Dync1h1/Ndel1/Cd86/Psen1/Lats2/Clip1/Eml4/Rab11a/Bcl2l1/Mapre2/Rbm39/Specc1l/Topors/B9d2/Cyth4/Pxk/Ctdp1/Relb/Cep1…
BP	GO:0008544	epidermis development	99	0.411165	1.54223	0.0124805	0.0653934	0.0466415	1357	tags=40%, list=24%, signal=31%	Tnf/Sod1/Hes1/Mafb/Maff/Mafg/Srsf6/Rbpj/Fosl2/Klf7/Txnip/Klf4/Ext1/Rock1/Ugcg/Il1a/Plec/Ptgs2/Pafah1b1/Rela/Igf1r/Psap/Zfp36l1/Runx3/Rock2/Psen1/Lats2/Trps1/Satb1/Bcl2/Pum2/Ubn1/Ctsl/Psen2/Trpc4ap/Med1/Plod3/Runx1/Ctnnb1/Nab1
BP	GO:0051043	regulation of membrane protein ectodomain proteolysis	11	0.715945	1.71525	0.0125224	0.0655481	0.0467519	731	tags=55%, list=13%, signal=47%	Tnf/Il1b/Il10/Adam8/App/Tnfrsf1b
BP	GO:0008380	RNA splicing	274	0.32154	1.3704	0.0125348	0.0655487	0.0467523	1186	tags=26%, list=21%, signal=21%	Ccnl1/Clk1/Fus/Tra2b/Slc38a2/Srsf6/Dhx38/Hnrnph1/Ythdc1/Srsf5/Hnrnpc/Malat1/Dhx15/Srsf7/Luc7l2/Rbm25/Snrnp70/Tra2a/Prpf38b/Nup98/Ncl/Zrsr2/Clk4/Rbm8a/Ddx5/Qk/Hnrnpm/Rbm7/Srrm2/Hnrnpk/Alyref/Srsf3/Pik3r1/Ccnl2/Hnrnpll/Pabpc1/Usp4/U2af1/U2af2/Zmat2/Ptbp3/Fxr1/Dhx9/Ivns1abp/Ddx39b/Mbnl1/Srsf2/Sfswap/Ahnak/Sfpq/Fxr2/Bud31/Rbm39/Celf1/Khsrp/Snrpb2/Sf3b1/Rbm22/Jmjd6/Prpf39/Nsrp1/Sf1/Magoh/Cdk13/Thoc7/C…
BP	GO:0042311	vasodilation	20	0.622213	1.69146	0.0126126	0.0658907	0.0469962	581	tags=45%, list=10%, signal=40%	Sod1/Rgs2/Sod2/Grk2/Ext1/P2rx4/Vegfa/Sirt1/Adora2a
CC	GO:0005813	centrosome	233	0.329881	1.38062	0.0126761	0.0661571	0.0471862	1524	tags=36%, list=27%, signal=27%	Marcks/Azin1/Rilpl2/Atf4/Plk3/Hk2/Ddx3x/Spag9/Cep85l/Ist1/Plk2/Mapkapk2/Flcn/Hspa1a/Rap1gap2/Nfe2l2/Hook2/Ndrg1/Il4ra/Ccdc88b/Rbbp6/Dlst/Smad7/Cdk6/Csnk1a1/Katna1/Nme1/Snx10/Pcna/Cul3/Taf1d/Cdc42bpg/Pafah1b1/Mapre1/Rabl6/Itsn2/Pik3r5/Ppp2r5a/Dhx9/Zbtb1/Rock2/Wapl/Mib1/Kif23/Dync1h1/Ndel1/Cd86/Psen1/Lats2/Clip1/Rab11a/Bcl2l1/Rbm39/B9d2/Cyth4/Pxk/Ctdp1/Relb/Cep120/Ubn1/Atp6v1d/Prkar1a/Psen2/Kat2b/D…
BP	GO:1903364	positive regulation of cellular protein catabolic process	87	0.408968	1.50295	0.0126984	0.0662087	0.0472231	1313	tags=38%, list=24%, signal=29%	Tnfaip3/Hsp90aa1/Herpud1/Plk3/Rnf19b/Mdm2/Plk2/Arih2/Hspa1a/Trib1/Trem2/Ezr/Smad7/Laptm5/Vcp/Pten/Xbp1/Lrp1/Cop1/Zfand2a/Psen1/Pias1/Fbxl5/Fbxw7/Nop53/Mapk8/Rnf139/Arih1/Psen2/Tmem259/Cbfa2t3/Csnk1e/Gsk3b
BP	GO:1903900	regulation of viral life cycle	71	-0.385942	-1.48049	0.0128205	0.0667798	0.0476304	285	tags=14%, list=5%, signal=14%	Snx3/Ifitm6/Banf1/Ppia/Ly6e/Ccl5/Ifitm3/Slpi/Cd74/Ifitm2
CC	GO:0045121	membrane raft	169	0.347431	1.40467	0.0130058	0.0676122	0.0482241	869	tags=26%, list=16%, signal=23%	Tlr2/Tnf/Atp2b1/Ctsd/Hmox1/Atp1b3/Cflar/Birc3/Ppp2ca/Iqgap1/Sdc4/Sdcbp/Cd36/Hspa1a/Lamp2/Birc2/Cd24a/Trem2/Grk2/Gnaq/Cd14/Grk3/Ezr/Icam1/Adam17/Kcnn4/Ptprc/Ripk1/Ptgs2/Atp1a1/Myadm/Igf1r/App/Tgfbr1/Cbl/Tnfrsf1b/Pikfyve/Abca1/Slc2a1/Psen1/Lipe/Ahnak/Furin/Lat2
CC	GO:0098857	membrane microdomain	169	0.347431	1.40467	0.0130058	0.0676122	0.0482241	869	tags=26%, list=16%, signal=23%	Tlr2/Tnf/Atp2b1/Ctsd/Hmox1/Atp1b3/Cflar/Birc3/Ppp2ca/Iqgap1/Sdc4/Sdcbp/Cd36/Hspa1a/Lamp2/Birc2/Cd24a/Trem2/Grk2/Gnaq/Cd14/Grk3/Ezr/Icam1/Adam17/Kcnn4/Ptprc/Ripk1/Ptgs2/Atp1a1/Myadm/Igf1r/App/Tgfbr1/Cbl/Tnfrsf1b/Pikfyve/Abca1/Slc2a1/Psen1/Lipe/Ahnak/Furin/Lat2
BP	GO:1902882	regulation of response to oxidative stress	55	0.474238	1.61136	0.0130933	0.0680006	0.0485012	695	tags=29%, list=12%, signal=26%	Sod1/Slc7a11/Mcl1/Atf4/Hif1a/Il10/Cd36/Sod2/Nfe2l2/Trem2/Nr4a3/Sirt1/Ripk1/Pnpla8/App/Psap
BP	GO:0010951	negative regulation of endopeptidase activity	58	0.468158	1.60952	0.0131363	0.0681573	0.0486129	602	tags=31%, list=11%, signal=28%	Tnf/Cd44/Herpud1/Picalm/Cflar/Ddx3x/Fnip1/Mdm2/Grk2/Dnajb6/Klf4/Mical1/Naip5/Vegfa/Adora2a/Sorl1/Ptgs2/Ifi207
BP	GO:0044089	positive regulation of cellular component biogenesis	204	0.337142	1.38687	0.0131772	0.0683027	0.0487166	1313	tags=35%, list=24%, signal=28%	Tnf/Bcl2l11/Hsp90aa1/Snx18/Ddx3x/Fnip1/Iqgap1/Sdc4/Arap1/Sdcbp/Cd36/Gda/Cnot1/Hspa1a/Map4k4/G3bp1/Ptprj/Grb2/Cd24a/Rictor/Icam1/Vcp/Syk/Rock1/Atp13a2/Pan3/Baiap2/Pdcd6ip/Vegfa/Cdc42ep2/Rhoc/Ulk1/Pik3r1/Cand1/Mapre1/Piezo1/Fhod1/Tgfbr1/Tfrc/G3bp2/Ambra1/Plek/Atg2a/Rock2/Myd88/Dync1h1/Abca1/Ndel1/Wars/Actr2/Clip1/Arhgef10l/Mtss1/Pip4k2a/Tlr6/Mapk8/Zmynd8/Trim28/Rhoq/Nck1/Pxn/Snx4/Cep120/Psmc6/Dctn1…
BP	GO:0098586	cellular response to virus	45	0.497289	1.62412	0.013245	0.0685208	0.0488722	404	tags=22%, list=7%, signal=21%	Nlrp3/Zc3h12a/Hsp90aa1/Ddx3x/Hif1a/Zc3hav1/Nfkb1/Crebbp/Ikbke/Ext1
BP	GO:1903201	regulation of oxidative stress-induced cell death	45	0.49143	1.60498	0.013245	0.0685208	0.0488722	695	tags=31%, list=12%, signal=27%	Sod1/Slc7a11/Mcl1/Atf4/Hif1a/Il10/Sod2/Nfe2l2/Trem2/Nr4a3/Sirt1/Ripk1/App/Psap
BP	GO:0043255	regulation of carbohydrate biosynthetic process	46	0.495218	1.62719	0.0133556	0.0689585	0.0491843	996	tags=39%, list=18%, signal=32%	Ptafr/Hif1a/Irs2/Cd36/Nfkb1/Ptger4/Tcf7l2/Cltc/Usp7/Nr3c1/Sirt1/Ogt/Plek/Foxo1/Ranbp2/Dyrk2/Supt20/Ep300
BP	GO:0051592	response to calcium ion	46	0.492854	1.61943	0.0133556	0.0689585	0.0491843	152	tags=17%, list=3%, signal=17%	Lgmn/Fosb/Fus/Jun/Junb/Jund/Iqgap1/Wnk1
BP	GO:0006511	ubiquitin-dependent protein catabolic process	354	0.298941	1.31022	0.013369	0.0689606	0.0491858	1614	tags=38%, list=29%, signal=29%	Hspa5/Tnfaip3/Rnf149/Herpud1/Plk3/Rnf19b/Hsp90b1/Ddit3/Mdm2/Vps37b/Plk2/Sdcbp/Trim25/Fbxl3/Arih2/Hspa1a/Usp25/N4bp1/Rpl5/Birc2/Fem1c/Nfe2l2/Fbxo11/Trib1/Tollip/Trip12/Peli1/Rbbp6/Smad7/Laptm5/Wdr26/Usp16/Vcp/Usp7/Zranb1/Rybp/Pten/Canx/Xbp1/Ppp2r5c/Cop1/Cul3/Sirt1/Fbxo33/Usp19/Tbl1xr1/Rnf13/Usp4/Wwp2/Zfand2a/Cbl/Ogt/Syvn1/Rnf4/Dnajb9/Mib1/Ube2h/Ube2g2/Huwe1/Xpo1/Wac/Psen1/Pias1/Pcbp2/Fbxl5/Tlk2/Hi…
BP	GO:0061138	morphogenesis of a branching epithelium	48	0.485118	1.60075	0.0134454	0.0692874	0.0494189	797	tags=29%, list=14%, signal=25%	Tnf/Cd44/Cxcr4/Il10/Tgm2/Mmp14/Grb2/Ext1/Vegfa/Gna13/B4galt1/Plxnd1/Kdm5b/Nfatc3
BP	GO:0002292	T cell differentiation involved in immune response	40	0.525242	1.66851	0.013468	0.0693368	0.0494541	664	tags=35%, list=12%, signal=31%	Nfkbiz/Clec4e/Nlrp3/Malt1/Zc3h12a/Nfkbid/Il6ra/Il4ra/Ptger4/Clec4d/Smad7/Ly9/Bcl6/Rora
BP	GO:0019674	NAD metabolic process	11	-0.73143	-1.80184	0.013544	0.0696606	0.0496851	685	tags=55%, list=12%, signal=48%	Foxk1/Trp53/Mdh1/Gpi1/Nadk/Eno1
BP	GO:0009306	protein secretion	133	0.378074	1.47081	0.0135747	0.0696833	0.0497013	904	tags=29%, list=16%, signal=25%	Tlr2/Tnf/Il1b/Rab11fip1/Il1rn/Rab8b/Hif1a/Irs2/Tcirg1/M6pr/Pim3/Trem2/Ptger4/Tcf7l2/Klf7/Ezr/Acsl4/Atp13a2/Nr1d1/Il1a/Ube2q1/Golph3/Lrp1/Rhbdf2/Kcnn4/Sirt1/Adora2a/Stx4a/Pafah1b1/Psap/Plek/Hcar2/Abca1/Rab12/Slc8b1/Cpt1a/Nr1h3/Ppp3ca/Madd
BP	GO:0035592	establishment of protein localization to extracellular region	133	0.378074	1.47081	0.0135747	0.0696833	0.0497013	904	tags=29%, list=16%, signal=25%	Tlr2/Tnf/Il1b/Rab11fip1/Il1rn/Rab8b/Hif1a/Irs2/Tcirg1/M6pr/Pim3/Trem2/Ptger4/Tcf7l2/Klf7/Ezr/Acsl4/Atp13a2/Nr1d1/Il1a/Ube2q1/Golph3/Lrp1/Rhbdf2/Kcnn4/Sirt1/Adora2a/Stx4a/Pafah1b1/Psap/Plek/Hcar2/Abca1/Rab12/Slc8b1/Cpt1a/Nr1h3/Ppp3ca/Madd
BP	GO:2001258	negative regulation of cation channel activity	12	-0.674082	-1.69717	0.0136674	0.0700917	0.0499926	884	tags=42%, list=16%, signal=35%	Fkbp1b/Sumo1/Park7/Calm1/Sri
BP	GO:0019320	hexose catabolic process	14	-0.630494	-1.65954	0.0138568	0.0707897	0.0504904	685	tags=29%, list=12%, signal=25%	Foxk1/Trp53/Gpi1/Eno1
BP	GO:0046365	monosaccharide catabolic process	14	-0.630494	-1.65954	0.0138568	0.0707897	0.0504904	685	tags=29%, list=12%, signal=25%	Foxk1/Trp53/Gpi1/Eno1
BP	GO:0071706	tumor necrosis factor superfamily cytokine production	113	0.389257	1.48545	0.0138249	0.0707897	0.0504904	633	tags=26%, list=11%, signal=23%	Tlr2/Tnfaip3/Ptafr/Ccl3/Zc3h12a/Lpl/Ccl4/Il10/Sirpa/Cd36/Mapkapk2/Ptprj/Cd24a/Adam8/Axl/Trem2/Cd14/Cd84/Ptger4/Ncl/Syk/Arg2/Il1a/Ptprc/Sirt1/Ripk1/Pik3r1/Cx3cr1/Cd274
CC	GO:0005615	extracellular space	286	0.315652	1.35359	0.0138504	0.0707897	0.0504904	714	tags=21%, list=13%, signal=19%	S100a9/S100a8/Spp1/Arg1/Fn1/Tnf/Il1b/Sod1/Ccl3/Ctsd/Cxcl2/Lpl/Snx18/Ccl9/Il1rn/Tgfbi/Cxcl14/Cd63/Chil1/Fam20c/Cstb/Ccl4/Ist1/Gla/Il10/Sdcbp/Lamp2/Mmp14/Chil3/Il6ra/Axl/Il4ra/Cd14/Atp6ap2/Nampt/Osm/H2-Q2/Cxcl10/H2-Q10/Icam1/F10/Adam15/Cxcl16/Glipr1/Il1a/Hexb/Pdcd6ip/Ago2/Vegfa/H2-Q4/Itga4/Sorl1/Stx4a/Man2a1/Cd274/Pltp/App/Psap/Tfrc/Hilpda
BP	GO:0010632	regulation of epithelial cell migration	99	0.407141	1.52713	0.0140406	0.0716595	0.0511108	1036	tags=31%, list=19%, signal=26%	Tnf/Lgmn/Zc3h12a/Jun/Hmox1/Map2k3/Gadd45a/Cd63/Hif1a/Plk2/Map4k4/Nfe2l2/Klf4/Adam17/Pten/P2rx4/Vegfa/Anxa3/Sirt1/Ptgs2/Arsb/Krit1/Rock2/Rab11a/Nus1/Pik3cd/Mapre2/Fbxw7/Dock5/Calr/Iqsec1
BP	GO:0060055	angiogenesis involved in wound healing	11	0.711512	1.70463	0.0143113	0.0717319	0.0511624	551	tags=45%, list=10%, signal=41%	Tnf/Cxcr4/Xbp1/Vegfa/B4galt1
CC	GO:0032589	neuron projection membrane	11	0.705746	1.69081	0.0143113	0.0717319	0.0511624	601	tags=36%, list=11%, signal=33%	Atp2b1/Atf4/Adora2a/Stx4a
BP	GO:0045686	negative regulation of glial cell differentiation	12	0.689664	1.68949	0.0142096	0.0717319	0.0511624	463	tags=33%, list=8%, signal=31%	Hes1/Id2/Trem2/Nr1d1
BP	GO:0032011	ARF protein signal transduction	11	0.704955	1.68892	0.0143113	0.0717319	0.0511624	1078	tags=64%, list=19%, signal=51%	Cyth1/Map4k4/Arfgef1/Mapre2/Cyth3/Iqsec1/Cyth4
BP	GO:0032012	regulation of ARF protein signal transduction	11	0.704955	1.68892	0.0143113	0.0717319	0.0511624	1078	tags=64%, list=19%, signal=51%	Cyth1/Map4k4/Arfgef1/Mapre2/Cyth3/Iqsec1/Cyth4
BP	GO:0043536	positive regulation of blood vessel endothelial cell migration	27	0.582965	1.68676	0.0140845	0.0717319	0.0511624	593	tags=37%, list=11%, signal=33%	Hmox1/Map2k3/Hif1a/Plk2/Nfe2l2/Adam17/P2rx4/Vegfa/Sirt1/Ptgs2
BP	GO:0035872	nucleotide-binding domain, leucine rich repeat containing receptor signaling pathway	13	0.674273	1.68504	0.0142602	0.0717319	0.0511624	963	tags=54%, list=17%, signal=45%	Tnfaip3/Nfkbia/Slc15a3/Hspa1a/Rela/Slc15a4/Otulin
BP	GO:0051570	regulation of histone H3-K9 methylation	13	0.673264	1.68252	0.0142602	0.0717319	0.0511624	698	tags=38%, list=13%, signal=34%	Jarid2/Lmna/Sirt1/Kdm3a/Atrx
BP	GO:0008593	regulation of Notch signaling pathway	26	0.585294	1.68074	0.0142349	0.0717319	0.0511624	236	tags=19%, list=4%, signal=19%	Nfkbia/Hes1/Rbpj/Lfng/Mmp14
BP	GO:1901550	regulation of endothelial cell development	11	0.700206	1.67754	0.0143113	0.0717319	0.0511624	769	tags=55%, list=14%, signal=47%	Tnf/Il1b/Rock1/Vegfa/F11r/Rock2
BP	GO:1903140	regulation of establishment of endothelial barrier	11	0.700206	1.67754	0.0143113	0.0717319	0.0511624	769	tags=55%, list=14%, signal=47%	Tnf/Il1b/Rock1/Vegfa/F11r/Rock2
BP	GO:0010613	positive regulation of cardiac muscle hypertrophy	22	0.601471	1.67128	0.0142857	0.0717319	0.0511624	917	tags=41%, list=16%, signal=34%	Cdk9/Rock1/Nr4a3/Nr3c1/Sirt1/Rock2/Ddx39b/Ppp3ca/Twf1
BP	GO:0014742	positive regulation of muscle hypertrophy	22	0.601471	1.67128	0.0142857	0.0717319	0.0511624	917	tags=41%, list=16%, signal=34%	Cdk9/Rock1/Nr4a3/Nr3c1/Sirt1/Rock2/Ddx39b/Ppp3ca/Twf1
BP	GO:1901532	regulation of hematopoietic progenitor cell differentiation	19	0.615479	1.65955	0.0142857	0.0717319	0.0511624	759	tags=47%, list=14%, signal=41%	Hes1/Fnip1/Flcn/Ap2a2/Nfe2l2/Cdk6/Vegfa/Hspa9/Zbtb1
BP	GO:1903541	regulation of exosomal secretion	10	0.701726	1.65144	0.0142096	0.0717319	0.0511624	506	tags=40%, list=9%, signal=36%	Sdc4/Sdcbp/Atp13a2/Pdcd6ip
BP	GO:1903543	positive regulation of exosomal secretion	10	0.701726	1.65144	0.0142096	0.0717319	0.0511624	506	tags=40%, list=9%, signal=36%	Sdc4/Sdcbp/Atp13a2/Pdcd6ip
MF	GO:0004519	endonuclease activity	38	-0.467697	-1.5946	0.0142518	0.0717319	0.0511624	369	tags=16%, list=7%, signal=15%	Rnasek/Rpp21/Rnase6/Rnaset2a/Rps3/Ear1
BP	GO:0090257	regulation of muscle system process	91	0.414263	1.53431	0.0141732	0.0717319	0.0511624	803	tags=29%, list=14%, signal=25%	Ptafr/Sod1/Atp2b1/Zc3h12a/Jarid2/Cdk9/Lmna/Rgs2/Grk2/Ptger4/Smad7/Klf4/Ncf1/Rock1/Arg2/Nr4a3/P2rx4/Nr3c1/Sirt1/Ptgs2/Atp1a1/Tnfrsf1b/Atp2a2/Rock2/Ddx39b/Foxo1
BP	GO:0071560	cellular response to transforming growth factor beta stimulus	90	0.408631	1.51031	0.0141956	0.0717319	0.0511624	996	tags=32%, list=18%, signal=27%	Hspa5/Skil/Jun/Cflar/Sdcbp/Flcn/Zeb2/Got1/Crebbp/Smad7/Adam17/Xbp1/Lrp1/Nr3c1/Sirt1/Lemd3/Itgb5/Igf1r/Tgfbr1/Zfp36l1/Zfp703/Ppm1a/Furin/Hipk2/Lats2/Ccl2/Usp9x/Zfp36l2/Ep300
BP	GO:0045668	negative regulation of osteoblast differentiation	20	0.621595	1.68978	0.0144144	0.0721808	0.0514826	818	tags=35%, list=15%, signal=30%	Tnf/Id2/Cdk6/Noct/Id3/Tob1/Fndc3b
MF	GO:0004842	ubiquitin-protein transferase activity	189	0.33493	1.36784	0.014556	0.0728213	0.0519395	1304	tags=30%, list=23%, signal=24%	Tnfaip3/Malt1/Wsb1/Rnf149/Rnf19b/Birc3/Mdm2/Trim25/Fbxl3/Arih2/Birc2/Fbxo11/Zfp91/Trip12/Peli1/Rbbp6/Vps18/Cbll1/Ube2q1/Cop1/Cul3/Klhl9/Lonrf1/Rnf13/Wwp2/Cbl/Neurl3/Fbxo30/Xiap/Syvn1/Mycbp2/Rnf4/Mib1/Ube2h/Ube2g2/Huwe1/Rnf220/Ube2e3/Fbxw7/Rnf11/Klhl21/Topors/Mylip/Rnf139/Rnf146/Arih1/Ube2b/Znrf2/Trim28/Rabgef1/Rc3h1/Rlim/Med1/Uhrf2/Rnf216/Map3k1/Herc4
BP	GO:1903322	positive regulation of protein modification by small protein conjugation or removal	83	0.410686	1.50326	0.0145867	0.0729061	0.052	1120	tags=34%, list=20%, signal=27%	Hspa5/Zc3h12a/Cdk9/Birc3/Ddx3x/Gnl3/Birc2/Trib1/Tollip/Tnip1/Peli1/Smad7/Laptm5/Vcp/Pten/Rassf5/Cul3/Fbxo33/Xiap/Mycbp2/Huwe1/Pias1/Fbxw7/Nop53/Topors/Mapk8/Kdm2a/Bcl10
BP	GO:0048639	positive regulation of developmental growth	80	0.420417	1.526	0.0146341	0.0730745	0.05212	1070	tags=31%, list=19%, signal=26%	Fn1/Pim1/Cxcr4/Picalm/Ist1/Rbpj/Chd7/Ptger4/Ezr/Smad7/Hnrnpk/Lrp1/Vegfa/Nr3c1/Sirt1/Pafah1b1/Igf1r/Itsn2/Ddx39b/Ndel1/Rab11a/Rufy3/Celf1/C3/Bcl2
BP	GO:0003300	cardiac muscle hypertrophy	55	0.47138	1.60165	0.01473	0.0734148	0.0523628	1497	tags=45%, list=27%, signal=34%	Jarid2/Cdk9/Lmna/Rgs2/Rock1/Nr4a3/P2rx4/Nr3c1/Sirt1/Tnfrsf1b/Atp2a2/Rock2/Ddx39b/Nfatc3/Foxo1/Ppp3ca/Twf1/Rap1gds1/Ctdp1/Camta2/Foxp1/Gsk3b/Yy1/Akap13/Atp2b4
BP	GO:0014897	striated muscle hypertrophy	55	0.47138	1.60165	0.01473	0.0734148	0.0523628	1497	tags=45%, list=27%, signal=34%	Jarid2/Cdk9/Lmna/Rgs2/Rock1/Nr4a3/P2rx4/Nr3c1/Sirt1/Tnfrsf1b/Atp2a2/Rock2/Ddx39b/Nfatc3/Foxo1/Ppp3ca/Twf1/Rap1gds1/Ctdp1/Camta2/Foxp1/Gsk3b/Yy1/Akap13/Atp2b4
BP	GO:0034655	nucleobase-containing compound catabolic process	192	0.33174	1.35421	0.0147493	0.0734422	0.0523823	1549	tags=41%, list=28%, signal=30%	Zc3h12a/Fus/Hnrnpa0/Mapkapk2/Gda/Zc3hav1/Cnot1/Etf1/Hspa1a/Csde1/Ikbke/Rbm8a/Vcp/Ddx5/Ncf1/Rock1/Qk/Smg7/Hnrnpm/Rbm7/Noct/Pan3/Ago2/Vegfa/Larp4b/Tob1/Ythdf3/Smg5/Pabpc1/Zfp36l1/Nudt3/Fxr1/Slc11a1/Tnfrsf1b/Dhx9/Rock2/Alkbh5/Myd88/Eif3e/Tnrc6a/Cnot7/Fxr2/Celf1/Khsrp/Zfp36l2/Magoh/Nudt4/Larp1/Mgat1/Thrap3/Rc3h1/Dnase2a/Taf15/Eif4enif1/Syncrip/Sidt2/Pum2/Ncf2/Patl1/Skiv2l/Apaf1/Pabpc4/Dna2/Pum1/Cant1…
BP	GO:1903522	regulation of blood circulation	58	0.458326	1.57571	0.0147783	0.073518	0.0524364	755	tags=29%, list=14%, signal=26%	Atp2b1/Zc3h12a/Mdm2/Hif1a/Rgs2/Tbxas1/Grk2/Smad7/Icam1/P2rx4/Sirt1/Pik3r1/Ptgs2/Atp1a1/App/Atp2a2/Tmem65
BP	GO:0046620	regulation of organ growth	45	0.484839	1.58346	0.0149007	0.073919	0.0527224	870	tags=27%, list=16%, signal=23%	Pim1/Bcl2l11/Jarid2/Rgs2/Rbpj/Tcf7l2/Pten/Nr3c1/Sirt1/Tgfbr1/Ddx39b/Lats2
BP	GO:0010611	regulation of cardiac muscle hypertrophy	45	0.484504	1.58236	0.0149007	0.073919	0.0527224	917	tags=33%, list=16%, signal=28%	Jarid2/Cdk9/Lmna/Rgs2/Rock1/Nr4a3/P2rx4/Nr3c1/Sirt1/Tnfrsf1b/Rock2/Ddx39b/Foxo1/Ppp3ca/Twf1
BP	GO:0014743	regulation of muscle hypertrophy	45	0.484504	1.58236	0.0149007	0.073919	0.0527224	917	tags=33%, list=16%, signal=28%	Jarid2/Cdk9/Lmna/Rgs2/Rock1/Nr4a3/P2rx4/Nr3c1/Sirt1/Tnfrsf1b/Rock2/Ddx39b/Foxo1/Ppp3ca/Twf1
BP	GO:0009612	response to mechanical stimulus	41	0.516551	1.64903	0.015025	0.0743278	0.053014	1477	tags=59%, list=26%, signal=43%	Jun/Nfkbia/Cxcr4/Cd36/Got1/Nfkb1/Abl2/Ptger4/Plec/Atp1a1/F11r/Piezo1/Rela/Gsn/Mapk8/Tmem120a/Raf1/Bag3/P2rx7/Gsk3b/Chuk/Ctnnb1/Mapk14/Pik3ca
CC	GO:0035097	histone methyltransferase complex	41	0.514207	1.64154	0.015025	0.0743278	0.053014	1481	tags=44%, list=27%, signal=32%	Kdm6b/Jarid2/Kansl1/Prdm4/Sirt1/Tex10/Suz12/Eed/Wdr82/Mtf2/Setd1b/Taf7/Cxxc1/Aebp2/Max/Nsd1/Mga/Kmt2d
BP	GO:0009408	response to heat	46	0.477526	1.56906	0.015025	0.0743278	0.053014	1073	tags=33%, list=19%, signal=27%	Sod1/Hmox1/Hsp90aa1/Hspa1a/Ier5/Osm/Vcp/Map2k7/Il1a/Trp53inp1/Dhx9/Xylt1/Ccl2/Mapk8/Irak1
BP	GO:0010921	regulation of phosphatase activity	42	0.517455	1.65948	0.0150754	0.0744382	0.0530927	769	tags=26%, list=14%, signal=23%	Tnf/Hsp90b1/Ppp2ca/Rpl5/Ppp1r15a/Rock1/Ppp6r1/Ppp1r15b/Ptprc/Plek/Rock2
BP	GO:0022612	gland morphogenesis	42	0.503979	1.61626	0.0150754	0.0744382	0.0530927	713	tags=33%, list=13%, signal=29%	Tnfaip3/Tnf/Cd44/Cflar/Tgm2/Notch2/Xbp1/Tet2/Nr3c1/Cul3/B4galt1/Plxnd1/Igf1r/Kdm5b
BP	GO:0038127	ERBB signaling pathway	47	0.482802	1.59044	0.0151261	0.0744807	0.053123	1383	tags=40%, list=25%, signal=31%	Lgmn/Iqgap1/Rbpj/Ptprj/Grb2/Abl2/Adam17/Ptpn12/Rhbdf2/Cbl/Psen1/Dgkd/Arf4/Fbxw7/Rassf2/Psen2/Braf/Rtn4/Mapk1
BP	GO:0021543	pallium development	47	0.481523	1.58623	0.0151261	0.0744807	0.053123	1436	tags=49%, list=26%, signal=37%	Tra2b/Hif1a/Ptprs/Zeb2/Nr4a3/Pten/Sun2/Hnrnpk/Cx3cr1/Pafah1b1/Ndel1/Psen1/Usp9x/Celf1/Socs7/Cep120/Zmiz1/Gsk3b/Rtn4/Ctnnb1/Srgap2/Atg7/Uba6
BP	GO:0071692	protein localization to extracellular region	134	0.375731	1.46487	0.0151057	0.0744807	0.053123	904	tags=29%, list=16%, signal=25%	Tlr2/Tnf/Il1b/Rab11fip1/Il1rn/Rab8b/Hif1a/Irs2/Tcirg1/M6pr/Pim3/Trem2/Ptger4/Tcf7l2/Klf7/Ezr/Acsl4/Atp13a2/Nr1d1/Il1a/Ube2q1/Golph3/Lrp1/Rhbdf2/Kcnn4/Sirt1/Adora2a/Stx4a/Pafah1b1/Psap/Plek/Hcar2/Abca1/Rab12/Slc8b1/Cpt1a/Nr1h3/Ppp3ca/Madd
BP	GO:0032680	regulation of tumor necrosis factor production	107	0.390124	1.47996	0.0152439	0.0749915	0.0534874	630	tags=25%, list=11%, signal=23%	Tlr2/Tnfaip3/Ptafr/Ccl3/Zc3h12a/Lpl/Ccl4/Il10/Sirpa/Cd36/Mapkapk2/Ptprj/Cd24a/Axl/Trem2/Cd14/Cd84/Ptger4/Ncl/Syk/Arg2/Il1a/Ptprc/Sirt1/Ripk1/Pik3r1/Cx3cr1
BP	GO:0002293	alpha-beta T cell differentiation involved in immune response	36	0.528848	1.63037	0.0154374	0.0755238	0.053867	664	tags=33%, list=12%, signal=30%	Nfkbiz/Nlrp3/Malt1/Zc3h12a/Nfkbid/Il6ra/Il4ra/Ptger4/Smad7/Ly9/Bcl6/Rora
BP	GO:0002294	CD4-positive, alpha-beta T cell differentiation involved in immune response	36	0.528848	1.63037	0.0154374	0.0755238	0.053867	664	tags=33%, list=12%, signal=30%	Nfkbiz/Nlrp3/Malt1/Zc3h12a/Nfkbid/Il6ra/Il4ra/Ptger4/Smad7/Ly9/Bcl6/Rora
BP	GO:0042093	T-helper cell differentiation	36	0.528848	1.63037	0.0154374	0.0755238	0.053867	664	tags=33%, list=12%, signal=30%	Nfkbiz/Nlrp3/Malt1/Zc3h12a/Nfkbid/Il6ra/Il4ra/Ptger4/Smad7/Ly9/Bcl6/Rora
MF	GO:0048306	calcium-dependent protein binding	35	0.529315	1.62962	0.0153846	0.0755238	0.053867	699	tags=29%, list=13%, signal=25%	S100a9/S100a8/S100a4/Vps37b/Ddx5/Hnrnpm/Pdcd6ip/Anxa3/S100a6/Anxa7
BP	GO:0060761	negative regulation of response to cytokine stimulus	35	0.525522	1.61794	0.0153846	0.0755238	0.053867	605	tags=23%, list=11%, signal=21%	Arg1/Il1rn/Il1r2/Trem2/Klf4/Naip5/Ptprc/Ythdf3
BP	GO:0045619	regulation of lymphocyte differentiation	94	0.410277	1.52801	0.0154321	0.0755238	0.053867	833	tags=29%, list=15%, signal=25%	Nfkbiz/Nlrp3/Malt1/Zc3h12a/Cd44/Nfkbid/Hsp90aa1/Id2/Il10/Mmp14/Cd24a/Adam8/Axl/Il4ra/Cd83/Itpkb/Smad7/Syk/Xbp1/Ptprc/Bcl6/Zfp36l1/Ambra1/Runx3/Zbtb1/Zfp608/Prdm1
CC	GO:0005667	transcription regulator complex	243	0.322526	1.35364	0.0154712	0.0756194	0.0539352	1502	tags=34%, list=27%, signal=26%	Skil/Jun/Junb/Mafb/Maff/Atf4/Jund/Ddit3/Mdm2/Hif1a/Mafg/Nr4a2/Mxd1/Rbpj/Fosl2/Nfe2l2/Crebbp/Dazap2/Tle3/Gatad2b/Tcf7l2/Nfat5/Smad7/Klf4/Etv3/Nr4a3/Maf/Xbp1/Cebpa/Mxi1/Tcf4/Taf1d/Cebpz/Tle4/Tbl1xr1/Pou2f1/Atf1/Rela/Irf9/Runx3/Gtf3c2/Nfatc3/Trrap/Nr1h3/Sfpq/Hipk2/Mdm4/Gatad2a/Gtf2h1/Hivep2/Ep300/Lmo4/Cbx3/Runx2/Drap1/Creg1/Nfe2l1/Trim28/Relb/Bach1/Nr4a1/Atf6/Mier1/Nrf1/Med1/Arid5a/Taf7/Nrbf2/Foxo3/…
BP	GO:2000112	regulation of cellular macromolecule biosynthetic process	233	0.327214	1.36945	0.015493	0.0756563	0.0539615	1474	tags=41%, list=26%, signal=31%	S100a9/Ptafr/Tnf/Zc3h12a/Rpl10/Ddx3x/Irs2/Rgs2/Eif4g2/Eif5/Cd36/Cnot1/Etf1/Arfgef1/Rpl5/Ppp1r15a/Csde1/Impact/Ddx6/Ncl/Tcf7l2/Klf4/Usp16/Rock1/Qk/Eif5b/Per1/Plxnb2/Noct/Pan3/Rpl38/Ppp1r15b/Ago2/Larp4b/Tob1/Ulk1/Ythdf3/Eif4e/Pabpc1/App/Eif2s3y/Zfp36l1/Fxr1/Alkbh1/Dhx9/Cpeb2/Rock2/Ddx39b/Slc35a4/Dyrk2/Eif3e/Eif4ebp2/Tnrc6a/Cnot7/Fxr2/Ireb2/Celf1/Abca7/Khsrp/Zfp36l2/Poldip3/Calr/Bzw1/Bcl2/Magoh/Rnf1…
BP	GO:0021575	hindbrain morphogenesis	17	0.636216	1.69377	0.0158451	0.0760477	0.0542407	918	tags=41%, list=16%, signal=35%	Hspa5/Hes1/Abl2/Ulk1/Rora/Psap/Usp9x
MF	GO:0004222	metalloendopeptidase activity	17	0.63497	1.69045	0.0158451	0.0760477	0.0542407	457	tags=24%, list=8%, signal=22%	Mmp14/Adam8/Adam17/Adam15
BP	GO:1904707	positive regulation of vascular associated smooth muscle cell proliferation	17	0.630823	1.67941	0.0158451	0.0760477	0.0542407	425	tags=35%, list=8%, signal=33%	Tnf/Jun/Mdm2/Grk2/Mef2d/Nr4a3
BP	GO:0010829	negative regulation of glucose transmembrane transport	14	0.658409	1.67759	0.0158172	0.0760477	0.0542407	1157	tags=43%, list=21%, signal=34%	Tnf/Il1b/Grk2/Stxbp3/Sh2b2/Rhoq
BP	GO:0035176	social behavior	16	0.633349	1.67202	0.0157068	0.0760477	0.0542407	945	tags=44%, list=17%, signal=36%	Il1b/Trem2/Ext1/Pten/Cx3cr1/Eif4ebp2/Cln8
BP	GO:0051703	biological process involved in intraspecies interaction between organisms	16	0.633349	1.67202	0.0157068	0.0760477	0.0542407	945	tags=44%, list=17%, signal=36%	Il1b/Trem2/Ext1/Pten/Cx3cr1/Eif4ebp2/Cln8
BP	GO:0031664	regulation of lipopolysaccharide-mediated signaling pathway	16	0.633346	1.67201	0.0157068	0.0760477	0.0542407	326	tags=25%, list=6%, signal=24%	Tnfaip3/Acod1/Trib1/Cd84
BP	GO:0008347	glial cell migration	27	0.576358	1.66764	0.0158451	0.0760477	0.0542407	1439	tags=67%, list=26%, signal=50%	Fn1/Ccl3/Trem2/Sun2/P2rx4/Hexb/Lrp1/Cx3cr1/Pafah1b1/Cers2/Ccl2/Fubp1/Socs7/Zmiz1/Rtn4/Ctnnb1/Srgap2/Ccr2
CC	GO:0031225	anchored component of membrane	21	-0.565533	-1.65956	0.0158014	0.0760477	0.0542407	571	tags=52%, list=10%, signal=47%	Dpep2/Zfand2b/Nod1/Ly6c2/Cd48/Vti1b/Ceacam1/Cd52/Ly6a/Ly6i/Ly6e
[truncated: 4,216 more rows]
