# Supplementary material for: Ccl2‐Induced Regulatory T Cells Balance Inflammation Through Macrophage Polarization During Liver Reconstitution
Source: Adv Sci (Weinh). 2024 Oct 1;11(45):2403849. doi: 10.1002/advs.202403849 (PMC11615773; doi:10.1002/advs.202403849)
Supplement: Supplementary file 6 — Supplemental Table 5 [file ADVS-11-2403849-s002.xlsx]

## Sheet: Primers
Gene	Forward (5'-3')	Reverse (5'-3')
Il6	AGTTCCTCTCTGCAAGAGACTTC	TGGGAGTGGTATCCTCTGTGA
Tnfa	CCCACGTCGTAGCAAACCAC	TAGCAAATCGGCTGACGGTG
Il10	CCCTTTGCTATGGTGTCCTT	TGGTTTCTCTTCCCAAGACC
Ccnd1	AAGTGCGTGCAGAAGGAGATTGTG	TCGGGCCGGATAGAGTTGTCAGT
Cdk2	CTCTGCCCGCTGTGCTCCTATCTA	CTAAAATCTTGCCGAGCCCACTTG
Pik3cd	TCCGCGGCTACTGTGAACGA	GGGCGCCTCCTACTGTC
Stat3	GCCAGGCCAACCACCCAACAG	GCCCCGCCAGCTCACTCACA
Mapk14	GGGCGGGCGCAGAGGAGAGC	CTTTTGGCGTGAATGATGGACTGA
Pdcd1	GGCCGCCTTCTGTAATGGTTTGA	AGGGGCTGGGATATCTTGTTGAGG
Tnfr1	CCACCTCCGGCTTCAACCCCACTC	AGGCACGCCATCCACCACAGCATA
Il6r	CCGCGCTGGCTCAAAGTCA	CCGGGGTGGTCCTGGGCTCTAT
Gapdh	ACGGCAAATTCAACGGCACAGTCA	TGGGGGCATCGGCAGAAGG
