# Supplementary material for: Ccl2‐Induced Regulatory T Cells Balance Inflammation Through Macrophage Polarization During Liver Reconstitution
Source: Adv Sci (Weinh). 2024 Oct 1;11(45):2403849. doi: 10.1002/advs.202403849 (PMC11615773; doi:10.1002/advs.202403849)
Supplement: Supplementary file 7 — Supplemental Table 6 [file ADVS-11-2403849-s004.xlsx]

## Sheet: Figures-Body
Figure 1	Measure	Gaussian Distribution	Equal SDs	Analysis	Effect	Comparisons	Test details	P value	Significance
Figure 1G	Vacuolar degeneration (%)	Yes	Yes	Unpaired t test		Saline vs. DEX	t (8) = 2.371	0.0291	*
Figure 1H	ALT level (U/L × 1000)	Yes	/	two-way ANOVA	Interaction		F (3, 32) = 4.434	0.0103	*
					PHx-time		F (3, 32) = 36.58	<0.0001	****
					DEX		F (1, 32) = 8.503	0.0064	**
				Bonferroni's multiple comparisons test	Effect: DEX	PHx-0h × Saline vs. PHx-0h × DEX	t (32) = 0.008512	>0.9999	ns
						PHx-6h × Saline vs. PHx-6h × DEX	t (32) = 4.567	0.0003	***
						PHx-24h × Saline vs. PHx-24h × DEX	t (32) = 0.8962	>0.9999	ns
						PHx-48h × Saline vs. PHx-48h × DEX	t (32) = 0.3769	>0.9999	ns
Figure 1I	Il6 level (fold)	Yes	/	two-way ANOVA	Interaction		F (3, 32) = 3.882	0.0179	*
					PHx-time		F (3, 32) = 16.18	<0.0001	****
					DEX		F (1, 32) = 13.27	0.0009	***
				Bonferroni's multiple comparisons test	Effect: DEX	PHx-0h × Saline vs. PHx-0h × DEX	t (32) = 0.1855	>0.9999	ns
						PHx-6h × Saline vs. PHx-6h × DEX	t (32) = 4.2	0.0008	***
						PHx-24h × Saline vs. PHx-24h × DEX	t (32) = 2.682	0.0459	*
						PHx-48h × Saline vs. PHx-48h × DEX	t (32) = 0.2185	>0.9999	ns
Figure 1J	Tnfa level (fold)	Yes	/	two-way ANOVA	Interaction		F (3, 32) = 3.128	0.0392	*
					PHx-time		F (3, 32) = 12.19	<0.0001	****
					DEX		F (1, 32) = 13.39	0.0009	***
				Bonferroni's multiple comparisons test	Effect: DEX	PHx-0h × Saline vs. PHx-0h × DEX	t (32) = 0.1143	>0.9999	ns
						PHx-6h × Saline vs. PHx-6h × DEX	t (32) = 3.824	0.0023	**
						PHx-24h × Saline vs. PHx-24h × DEX	t (32) = 2.792	0.0351	*
						PHx-48h × Saline vs. PHx-48h × DEX	t (32) = 0.5881	>0.9999	ns
Figure 1K	Ifng level (fold)	Yes	/	two-way ANOVA	Interaction		F (3, 32) = 1.636	0.2006	ns
					PHx-time		F (3, 32) = 12.98	<0.0001	****
					DEX		F (1, 32) = 4.679	0.0381	*
				Bonferroni's multiple comparisons test	Effect: DEX	PHx-0h × Saline vs. PHx-0h × DEX	t (32) = 0.2143	>0.9999	ns
						PHx-6h × Saline vs. PHx-6h × DEX	t (32) = 2.964	0.0228	*
						PHx-24h × Saline vs. PHx-24h × DEX	t (32) = 0.7935	>0.9999	ns
						PHx-48h × Saline vs. PHx-48h × DEX	t (32) = 0.3544	>0.9999	ns
Figure 1M	The frequecy o Ki-67 cell (%)	Yes	Yes	two-way ANOVA	Interaction		F (1, 16) = 14.29	0.0016	**
					PHx-time		F (1, 16) = 1.016	0.3285	ns
					DEX		F (1, 16) = 2.286	0.1501	ns
				Bonferroni's multiple comparisons test	Interaction	PHx-36h × Saline vs. PHx-36h × DEX	t (12) = 1.604	0.5615	ns
						PHx-36h × Saline vs. PHx-48h × Saline	t (12) = 3.385	0.0224	*
						PHx-36h × Saline vs. PHx-48h × DEX	t (12) = 0.3563	0.9996	ns
						PHx-36h × DEX vs. PHx-48h × Saline	t (12) = 1.782	0.4461	ns
						PHx-36h × DEX vs. PHx-48h × DEX	t (12) = 1.96	0.3432	ns
						PHx-48h × Saline vs. PHx-48h × DEX	t (12) = 3.742	0.0106	*
Figure 1N	Liver/body weight (%)	Yes	Yes	two-way ANOVA	Interaction		F (1, 28) = 0.6386	0.431	ns
					PHx-time		F (1, 28) = 24.28	<0.0001	****
					DEX		F (1, 28) = 22.35	<0.0001	****
				Bonferroni's multiple comparisons test	Effect: DEX	PHx-7d × Saline vs. PHx-7d × Dex	t (28) = 2.778	0.0193	*
						PHx-15d × Saline vs. PHx-15d × Dex	t (28) = 3.908	0.0011	**
					Effect: PHx-time	PHx-7d × Saline vs. PHx-15d × Saline	t (28) = 4.05	0.0007	***
						PHx-7d × Dex vs. PHx-15d × Dex	t (28) = 2.919	0.0137	*
Figure 1P	Cyclin D1: Relative expression (fold)	Yes	Yes	Unpaired t test		Saline vs. DEX	t (8) = 4.09	0.0035	**
	Cdk2: Relative expression (fold)	Yes	Yes	Unpaired t test		Saline vs. DEX	t (8) = 5.1	0.0009	***
	p-Akt: Relative expression (fold)	Yes	Yes	Unpaired t test		Saline vs. DEX	t (8) = 4.854	0.0013	**
	p-Stat3: Relative expression (fold)	Yes	Yes	Unpaired t test		Saline vs. DEX	t (8) = 2.598	0.0317	*
Figure 1Q	Cyclin D1: Relative expression (fold)	Yes	Yes	Unpaired t test		Saline vs. DEX	t (8) = 2.497	0.0371	*
	Cdk2: Relative expression (fold)	Yes	Yes	Unpaired t test		Saline vs. DEX	t (8) = 3.452	0.0087	**
	p-Akt: Relative expression (fold)	Yes	Yes	Unpaired t test		Saline vs. DEX	t (8) = 4.965	0.0011	**
	p-Stat3: Relative expression (fold)	Yes	Yes	Unpaired t test		Saline vs. DEX	t (8) = 2.53	0.0353	*
Figure 2	Measure	Gaussian Distribution	Equal SDs	Analysis	Effect	Comparisons	Test details	P value	Significance
Figure 2F	The percentage of ILC1 (%)	Yes	Yes	Unpaired t test		PHx-0h vs. PHx-6h	t (16) = 6.293	<0.0001	****
Figure 2H	Ccl2+ cells (% ILC1 cells)	Yes	No	Mann-Whitney test		PHx-0h vs. PHx-6h	U = 0	0.0079	**
Figure 2I	Ccl2 (pg/mL ×1000)	Yes	Yes	Unpaired t test		PHx-0h vs. PHx-6h	t (14) = 6.557	<0.0001	****
Figure 2J	Ccl2 mRNA of ILC1 (fold)	Yes	Yes	Unpaired t test		PHx-0h vs. PHx-6h	t (12) = 4.655	0.0006	***
Figure 2K	Ifng level (fold)	Yes	/	two-way ANOVA	Interaction		F (2, 24) = 13.41	0.0001	***
					Rag2-/-γC-/-		F (2, 24) = 10.20	0.0006	***
					PHx-time		F (1, 24) = 81.30	<0.0001	****
				Bonferroni's multiple comparisons test	Interaction	WT × PHx-0h vs. WT × PHx-6h	t (24) = 6.687	<0.0001	****
						WT × PHx-0h vs. Rag2-/- × PHx-0h	t (24) = 0.4644	>0.9999	ns
						WT × PHx-0h vs. Rag2-/- × PHx-6h	t (24) = 7.431	<0.0001	****
						WT × PHx-0h vs. Rag2-/-γC-/- × PHx-0h	t (24) = 0.1327	>0.9999	ns
						WT × PHx-0h vs. Rag2-/-γC-/- × PHx-6h	t (24) = 1.168	>0.9999	ns
						WT × PHx-6h vs. Rag2-/- × PHx-0h	t (24) = 7.152	<0.0001	****
						WT × PHx-6h vs. Rag2-/- × PHx-6h	t (24) = 0.7431	>0.9999	ns
						WT × PHx-6h vs. Rag2-/-γC-/- × PHx-0h	t (24) = 6.555	<0.0001	****
						WT × PHx-6h vs. Rag2-/-γC-/- × PHx-6h	t (24) = 5.52	0.0002	***
						Rag2-/- × PHx-0h vs. Rag2-/- × PHx-6h	t (24) = 7.895	<0.0001	****
						Rag2-/- × PHx-0h vs. Rag2-/-γC-/- × PHx-0h	t (24) = 0.5971	>0.9999	ns
						Rag2-/- × PHx-0h vs. Rag2-/-γC-/- × PHx-6h	t (24) = 1.632	>0.9999	ns
						Rag2-/- × PHx-6h vs. Rag2-/-γC-/- × PHx-0h	t (24) = 7.298	<0.0001	****
						Rag2-/- × PHx-6h vs. Rag2-/-γC-/- × PHx-6h	t (24) = 6.263	<0.0001	****
						Rag2-/-γC-/- × PHx-0h vs. Rag2-/-γC-/- × PHx-6h	t (24) = 1.035	>0.9999	ns
Figure 3	Measure	Gaussian Distribution	Equal SDs	Analysis	Effect	Comparisons	Test details	P value	Significance
Figure 3B	Correlation between Ccl2 and Ccr2 expression	/	/	Spearman’s correlation test			r = 0.492	<0.0001	****
Figure 3D	The percentage of ILC1 (%)	Yes	Yes	Unpaired t test		WT vs. Ccl2 -/-	t (10) = 8.338	<0.0001	****
	Ccr2+ ILC1 in total ILC1 (%)	Yes	Yes	Unpaired t test		WT vs. Ccl2 -/-	t (8) = 4.341	0.0025	**
Figure 3F	Vacuolar degeneration (%)	Yes	Yes	Unpaired t test		WT vs. Ccl2 -/-	t (8) = 5.060	0.001	***
Figure 3G	ALT level (U/L × 1000)	Yes	/	two-way ANOVA	Interaction		F (3, 32) = 2.531	0.0746	ns
					PHx-time		F (3, 32) = 40.36	<0.0001	****
					Ccl2 -/-		F (1, 32) = 17.71	0.0002	***
				Bonferroni's multiple comparisons test	Effect: Ccl2 -/-	PHx-0h × WT vs. PHx-0h × Ccl2 -/-	t (32) = 0.007133	>0.9999	ns
						PHx-6h × WT vs. PHx-6h × Ccl2 -/-	t (32) = 3.317	0.0091	**
						PHx-24h × WT vs. PHx-24h × Ccl2 -/-	t (32) = 3.363	0.0081	**
						PHx-48h × WT vs. PHx-48h × Ccl2 -/-	t (32) = 1.731	0.3723	ns
Figure 3H	Il6 level (fold)	Yes	/	two-way ANOVA	Interaction		F (3, 32) = 2.249	0.1016	ns
					PHx-time		F (3, 32) = 30.85	<0.0001	****
					Ccl2 -/-		F (1, 32) = 13.27	0.0009	***
				Bonferroni's multiple comparisons test	Effect: Ccl2 -/-	PHx-0h × WT vs. PHx-0h × Ccl2 -/-	t (32) = 0.01095	>0.9999	ns
						PHx-6h × WT vs. PHx-6h × Ccl2 -/-	t (32) = 3.303	0.0094	**
						PHx-24h × WT vs. PHx-24h × Ccl2 -/-	t (32) = 2.749	0.039	*
						PHx-48h × WT vs. PHx-48h × Ccl2 -/-	t (32) = 1.243	0.8915	ns
Figure 3I	Tnfa level (fold)	Yes	/	two-way ANOVA	Interaction		F (3, 32) = 2.808	0.0553	ns
					PHx-time		F (3, 32) = 32.92	<0.0001	****
					Ccl2 -/-		F (1, 32) = 9.413	0.0044	**
				Bonferroni's multiple comparisons test	Effect: Ccl2 -/-	PHx-0h × WT vs. PHx-0h × Ccl2 -/-	t (32) = 0.1035	>0.9999	ns
						PHx-6h × WT vs. PHx-6h × Ccl2 -/-	t (32) = 2.763	0.0376	*
						PHx-24h × WT vs. PHx-24h × Ccl2 -/-	t (32) = 3.191	0.0127	*
						PHx-48h × WT vs. PHx-48h × Ccl2 -/-	t (32) = 0.07824	>0.9999	ns
Figure 3J	Ifng level (fold)	Yes	/	two-way ANOVA	Interaction		F (3, 32) = 5.589	0.0034	**
					PHx-time		F (3, 32) = 32.02	<0.0001	****
					Ccl2 -/-		F (1, 32) = 22.62	<0.0001	****
				Bonferroni's multiple comparisons test	Effect: Ccl2 -/-	PHx-0h × WT vs. PHx-0h × Ccl2 -/-	t (32) = 0.05274	>0.9999	ns
						PHx-6h × WT vs. PHx-6h × Ccl2 -/-	t (32) = 5.395	<0.0001	****
						PHx-24h × WT vs. PHx-24h × Ccl2 -/-	t (32) = 3.037	0.0189	*
						PHx-48h × WT vs. PHx-48h × Ccl2 -/-	t (32) = 1.027	>0.9999	ns
Figure 3L	Ki-67 labelled (per field)	Yes	Yes	two-way ANOVA	Interaction		F (1, 16) = 1.524	0.2348	ns
					PHx-time		F (1, 16) = 76.11	<0.0001	****
					Ccl2 -/-		F (1, 16) = 10.30	0.0055	**
				Bonferroni's multiple comparisons test	Effect: Ccl2 -/-	PHx-24h × WT vs. PHx-24h × Ccl2 -/-	t (16) = 1.397	0.3631	ns
						PHx-48h × WT vs. PHx-48h × Ccl2 -/-	t (16) = 3.143	0.0126	*
					Effect: PHx-time	PHx-24h × WT vs. PHx-48h × WT	t (16) = 5.296	0.0001	***
						PHx-24h × Ccl2 -/- vs. PHx-48h × Ccl2 -/-	t (16) = 7.042	<0.0001	****
Figure 3M	Liver/body weight (%)	Yes	Yes	two-way ANOVA	Interaction		F (1, 20) = 0.7160	0.4075	ns
					PHx-time		F (1, 20) = 54.00	<0.0001	****
					Ccl2 -/-		F (1, 20) = 34.04	<0.0001	****
				Bonferroni's multiple comparisons test	Effect: Ccl2 -/-	PHx-7d × WT vs. PHx-7d × Ccl2 -/-	t (20) = 3.527	0.0042	**
						PHx-15d × WT vs. PHx-15d × Ccl2 -/-	t (20) = 4.724	0.0003	***
					Effect: PHx-time	PHx-7d × WT vs. PHx-15d × WT	t (20) = 4.598	0.0003	***
						PHx-7d × Ccl2 -/- vs. PHx-15d × Ccl2 -/-	t (20) = 5.794	<0.0001	****
Figure 3O	Cyclin D1: Relative expression (fold)	Yes	Yes	Unpaired t test		Saline vs. Ccl2 -/-	t (8) = 2.617	0.0308	*
	Cdk2: Relative expression (fold)	Yes	Yes	Unpaired t test		Saline vs. Ccl2 -/-	t (8) = 4.309	0.0026	**
	p-Akt: Relative expression (fold)	Yes	Yes	Unpaired t test		Saline vs. Ccl2 -/-	t (8) = 3.874	0.0047	**
	p-Stat3: Relative expression (fold)	Yes	Yes	Unpaired t test		Saline vs. Ccl2 -/-	t (8) = 4.812	0.0013	**
Figure 3P	Cyclin D1: Relative expression (fold)	Yes	Yes	Unpaired t test		Saline vs. Ccl2 -/-	t (8) = 4.563	0.0018	**
	Cdk2: Relative expression (fold)	Yes	Yes	Unpaired t test		Saline vs. Ccl2 -/-	t (8) = 4.276	0.0027	**
	p-Akt: Relative expression (fold)	Yes	Yes	Unpaired t test		Saline vs. Ccl2 -/-	t (8) = 2.89	0.0202	*
	p-Stat3: Relative expression (fold)	Yes	Yes	Unpaired t test		Saline vs. Ccl2 -/-	t (8) = 4.449	0.0021	**
Figure 4	Measure	Gaussian Distribution	Equal SDs	Analysis	Effect	Comparisons	Test details	P value	Significance
Figure 4C	Liver/body weight (%)	Yes	Yes	Unpaired t test		PBS vs. DT	t (8) = 4.002	0.0039	**
Figure 4E	Albumin+ Ki-67+ cells (%)	Yes	No	Mann-Whitney test		PBS vs. DT	U = 0	0.0079	**
Figure 4H	The percentage of Treg (%)	Yes	Yes	Unpaired t test		Control vs. CD25 Ab	t (8) = 4.972	0.0011	**
Figure 4J	Vacuolar degeneration (%)	Yes	Yes	Unpaired t test		Control vs. CD25 Ab	t (8) = 9.849	<0.0001	****
Figure 4L	Ki-67 labelled (per field)	Yes	Yes	two-way ANOVA	Interaction		F (1, 16) = 2.505	0.133	ns
					PHx-time		F (1, 16) = 98.08	<0.0001	****
					CD25 Ab		F (1, 16) = 20.86	0.0003	***
				Bonferroni's multiple comparisons test	Effect: CD25 Ab	PHx-24h × Control vs. PHx-24h × CD25 Ab	t (16) = 2.11	0.1018	ns
						PHx-48h × Control vs. PHx-48h × CD25 Ab	t (16) = 4.349	0.001	***
					Effect: PHx-time	PHx-24h × Control vs. PHx-48h × Control	t (16) = 5.884	<0.0001	****
						PHx-24h × CD25 Ab vs. PHx-48h × CD25 Ab	t (16) = 8.122	<0.0001	****
Figure 4M	Liver/body weight (%)	Yes	Yes	two-way ANOVA	Interaction		F (1, 20) = 2.216	0.1522	ns
					PHx-time		F (1, 20) = 43.78	<0.0001	****
					CD25 Ab		F (1, 20) = 41.61	<0.0001	****
				Bonferroni's multiple comparisons test	Effect: CD25 Ab	PHx-7d × Control vs. PHx-7d × CD25 Ab	t (20) = 3.509	0.0044	**
						PHx-15d × Control vs. PHx-15d × CD25 Ab	t (20) = 5.614	<0.0001	****
					Effect: PHx-time	PHx-7d × Control vs. PHx-15d × Control	t (20) = 3.626	0.0034	**
						PHx-7d × CD25 Ab vs. PHx-15d × CD25 Ab	t (20) = 5.731	<0.0001	****
Figure 4N	Il6 level (fold)	Yes	/	two-way ANOVA	Interaction		F (3, 32) = 2.388	0.0872	ns
					PHx-time		F (3, 32) = 38.45	<0.0001	****
					CD25 Ab		F (1, 32) = 17.02	0.0002	***
				Bonferroni's multiple comparisons test	Effect: CD25 Ab	PHx-0h × Control vs. PHx-0h × CD25 Ab	t (32) = 0.1911	>0.9999	ns
						PHx-6h × Control vs. PHx-6h × CD25 Ab	t (32) = 3.647	0.0037	**
						PHx-24h × Control vs. PHx-24h × CD25 Ab	t (32) = 2.952	0.0235	*
						PHx-48h × Control vs. PHx-48h × CD25 Ab	t (32) = 1.461	0.6146	ns
Figure 4O	Tnfa level (fold)	Yes	/	two-way ANOVA	Interaction		F (3, 32) = 1.837	0.1602	ns
					PHx-time		F (3, 32) = 21.50	<0.0001	****
					CD25 Ab		F (1, 32) = 13.40	0.0009	***
				Bonferroni's multiple comparisons test	Effect: CD25 Ab	PHx-0h × Control vs. PHx-0h × CD25 Ab	t (32) = 0.05127	>0.9999	ns
						PHx-6h × Control vs. PHx-6h × CD25 Ab	t (32) = 2.731	0.0408	*
						PHx-24h × Control vs. PHx-24h × CD25 Ab	t (32) = 3.028	0.0193	*
						PHx-48h × Control vs. PHx-48h × CD25 Ab	t (32) = 1.51	0.5632	ns
Figure 4Q	Cyclin D1: Relative expression (fold)	Yes	Yes	Unpaired t test		Control vs. CD25 Ab	t (8) = 3.143	0.0138	*
	Cdk2: Relative expression (fold)	Yes	Yes	Unpaired t test		Control vs. CD25 Ab	t (8) = 5.617	0.0005	***
	p-Akt: Relative expression (fold)	Yes	Yes	Unpaired t test		Control vs. CD25 Ab	t (8) = 5.231	0.0008	***
	p-Stat3: Relative expression (fold)	Yes	Yes	Unpaired t test		Control vs. CD25 Ab	t (8) = 5.825	0.0004	***
Figure 4R	Cyclin D1: Relative expression (fold)	Yes	Yes	Unpaired t test		Control vs. CD25 Ab	t (8) = 2.949	0.0185	*
	Cdk2: Relative expression (fold)	Yes	Yes	Unpaired t test		Control vs. CD25 Ab	t (8) = 3.695	0.0061	**
	p-Akt: Relative expression (fold)	Yes	Yes	Unpaired t test		Control vs. CD25 Ab	t (8) = 1.589	0.1506	ns
	p-Stat3: Relative expression (fold)	Yes	Yes	Unpaired t test		Control vs. CD25 Ab	t (8) = 4.166	0.0031	**
Figure 4S	Ccnd1: Relative level (fold)	Yes	Yes	Unpaired t test		Control vs. CD25 Ab	t (8) = 2.99	0.017343	*
	Cdk2: Relative level (fold)	Yes	Yes	Unpaired t test		Control vs. CD25 Ab	t (8) = 3.797	0.005258	**
	Pik3cd: Relative level (fold)	Yes	Yes	Unpaired t test		Control vs. CD25 Ab	t (8) = 2.891	0.020183	*
	Stat3: Relative level (fold)	Yes	Yes	Unpaired t test		Control vs. CD25 Ab	t (8) = 3.231	0.012037	*
	Mapk14: Relative level (fold)	Yes	Yes	Unpaired t test		Control vs. CD25 Ab	t (8) = 3.166	0.013268	*
	Pdcd1: Relative level (fold)	Yes	Yes	Unpaired t test		Control vs. CD25 Ab	t (8) = 3.045	0.015937	*
	Tnfr1: Relative level (fold)	Yes	Yes	Unpaired t test		Control vs. CD25 Ab	t (8) = 0.5095	0.624185	ns
	Il6r: Relative level (fold)	Yes	Yes	Unpaired t test		Control vs. CD25 Ab	t (8) = 0.4475	0.666379	ns
Figure 4T	Il10 level (fold)	Yes	/	two-way ANOVA	Interaction		F (3, 32) = 7.769	0.0005	***
					PHx-time		F (3, 32) = 27.96	<0.0001	****
					CD25 Ab		F (1, 32) = 34.30	<0.0001	****
				Bonferroni's multiple comparisons test	Effect: CD25 Ab	PHx-0h × Control vs. PHx-0h × CD25 Ab	t (32) = 0.1408	>0.9999	ns
						PHx-6h × Control vs. PHx-6h × CD25 Ab	t (32) = 6.128	<0.0001	****
						PHx-24h × Control vs. PHx-24h × CD25 Ab	t (32) = 4.337	0.0005	***
						PHx-48h × Control vs. PHx-48h × CD25 Ab	t (32) = 1.107	>0.9999	ns
Figure 4V	Foxp3+ IL-10+ cells (%CD4+ Cells)	Yes	Yes	Unpaired t test		Control vs. CD25 Ab	t (8) = 8.336	<0.0001	****
Figure 5	Measure	Gaussian Distribution	Equal SDs	Analysis	Effect	Comparisons	Test details	P value	Significance
Figure 5D	Vacuolar degeneration (%)	Yes	Yes	one-way ANOVA			F (2, 12) = 25.66	<0.0001	****
				Bonferroni's multiple comparisons test		Ccr2 f/f+PBS vs. Ccr2 cKO+PBS	t (12) = 7.072	<0.0001	****
						Ccr2 f/f+PBS vs. Ccr2 cKO+Treg	t (12) = 2.546	0.077	ns
						Ccr2 cKO+PBS vs. Ccr2 cKO+Treg	t (12) = 4.527	0.0021	**
Figure 5F	Vacuolar degeneration (%)	Yes	Yes	one-way ANOVA			F (2, 12) = 24.97	<0.0001	****
				Bonferroni's multiple comparisons test		Control+PBS vs. CD25 Ab+PBS	t (12) = 6.45	<0.0001	****
						Control+PBS vs. CD25Ab+IL-10	t (12) = 0.7248	>0.9999	ns
						CD25 Ab+PBS vs. CD25Ab+IL-10	t (12) = 5.725	0.0003	***
Figure 5H	Ki-67 labelled (per field)	Yes	Yes	one-way ANOVA			F (2, 15) = 6.175	0.0111	*
				Bonferroni's multiple comparisons test		Ccr2 f/f+PBS vs. Ccr2 cKO+PBS	t (15) = 2.733	0.0462	*
						Ccr2 f/f+PBS vs. Ccr2 cKO+Treg	t (15) = 0.5466	>0.9999	ns
						Ccr2 cKO+PBS vs. Ccr2 cKO+Treg	t (15) = 3.28	0.0152	*
Figure 5J	Ki-67 labelled (per field)	Yes	Yes	one-way ANOVA			F (2, 18) = 10.53	0.0009	***
				Bonferroni's multiple comparisons test		Control+PBS vs. CD25 Ab+PBS	t (18) = 4.467	0.0009	***
						Control+PBS vs. CD25Ab+IL-10	t (18) = 1.327	0.6033	ns
						CD25 Ab+PBS vs. CD25Ab+IL-10	t (18) = 3.141	0.017	*
Figure 5K	Liver/body weight (%)	Yes	Yes	two-way ANOVA	Interaction		F (2, 33) = 0.4709	0.6286	ns
					Treatment		F (2, 33) = 23.73	<0.0001	****
					PHx-time		F (1, 33) = 35.95	<0.0001	****
				Bonferroni's multiple comparisons test	Effect: Treatment	Ccr2f/f+PBS:PHx 7d vs. Ccr2cKO+PBS:PHx 7d	t (33) = 3.002	0.0152	*
						Ccr2f/f+PBS:PHx 7d vs. Ccr2cKO+Treg:PHx 7d	t (33) = 1.376	0.5343	ns
						Ccr2cKO+PBS:PHx 7d vs. Ccr2cKO+Treg:PHx 7d	t (33) = 4.378	0.0003	***
						Ccr2f/f+PBS:PHx 15d vs. Ccr2cKO+PBS:PHx 15d	t (33) = 4.516	0.0002	***
						Ccr2f/f+PBS:PHx 15d vs. Ccr2cKO+Treg:PHx 15d	t (33) = 0.2895	>0.9999	ns
						Ccr2cKO+PBS:PHx 15d vs. Ccr2cKO+Treg:PHx 15d	t (33) = 4.806	<0.0001	****
					Effect: PHx-time	Ccr2f/f+PBS:PHx 7d vs. Ccr2f/f+PBS:PHx 15d	t (33) = 2.67	0.035	*
						Ccr2cKO+PBS:PHx 7d vs. Ccr2cKO+PBS:PHx 15d	t (33) = 3.894	0.0014	**
						Ccr2cKO+Treg:PHx 7d vs. Ccr2cKO+Treg:PHx 15d	t (33) = 3.82	0.0017	**
Figure 5L	Liver/body weight (%)	Yes	Yes	two-way ANOVA	Interaction		F (2, 39) = 1.711	0.194	ns
					Treatment		F (2, 39) = 14.75	<0.0001	****
					PHx-time		F (1, 39) = 57.83	<0.0001	****
				Bonferroni's multiple comparisons test	Effect: Treatment	Control+PBS:14d vs. CD25 Ab+PBS:14d	t (39) = 2.642	0.0354	*
						Control+PBS:14d vs. CD25 Ab+IL-10:14d	t (39) = 0.6606	>0.9999	ns
						CD25 Ab+PBS:14d vs. CD25 Ab+IL-10:14d	t (39) = 3.303	0.0062	**
						Control+PBS:21d vs. CD25 Ab+PBS:21d	t (39) = 4.455	0.0002	***
						Control+PBS:21d vs. CD25 Ab+IL-10:21d	t (39) = 1.738	0.2701	ns
						CD25 Ab+PBS:21d vs. CD25 Ab+IL-10:21d	t (39) = 2.716	0.0294	*
					Effect: PHx-time	Control+PBS:14d vs. Control+PBS:21d	t (39) = 2.897	0.0185	*
						CD25 Ab+PBS:14d vs. CD25 Ab+PBS:21d	t (39) = 4.944	<0.0001	****
						CD25 Ab+IL-10:14d vs. CD25 Ab+IL-10:21d	t (39) = 5.33	<0.0001	****
Figure 5M	ALT level (U/L × 1000)	Yes	/	two-way ANOVA	Interaction		F (6, 48) = 1.910	0.0983	ns
					PHx-time		F (3, 48) = 80.77	<0.0001	****
					Treatment		F (2, 48) = 14.36	<0.0001	****
				Bonferroni's multiple comparisons test	Effect: Treatment	PHx-0h × Ccr2 f/f+PBS vs. PHx-0h × Ccr2 cKO+PBS	t (48) = 0.002786	>0.9999	ns
						PHx-0h × Ccr2 f/f+PBS vs. PHx-0h × Ccr2 cKO+Treg	t (48) = 0.02196	>0.9999	ns
						PHx-0h × Ccr2 cKOf+PBS vs. PHx-0h × Ccr2 cKO+Treg	t (48) = 0.01917	>0.9999	ns
						PHx-6h × Ccr2 f/f+PBS vs. PHx-6h × Ccr2 cKO+PBS	t (48) = 3.916	0.0034	**
						PHx-6h × Ccr2 f/f+PBS vs. PHx-6h × Ccr2 cKO+Treg	t (48) = 0.8035	>0.9999	ns
						PHx-6h × Ccr2 cKO+PBS vs. PHx-6h × Ccr2 cKO+Treg	t (48) = 3.112	0.0375	*
						PHx-24h × Ccr2 f/f+PBS vs. PHx-24h × Ccr2 cKO+PBS	t (48) = 3.767	0.0054	**
						PHx-24h × Ccr2 f/f+PBS vs. PHx-24h × Ccr2 cKO+Treg	t (48) = 0.4569	>0.9999	ns
						PHx-24h × Ccr2 cKO+PBS vs. PHx-24h × Ccr2 cKO+Treg	t (48) = 3.31	0.0213	*
						PHx-48h × Ccr2 f/f+PBS vs. PHx-48h × Ccr2 cKO+PBS	t (48) = 2.324	0.2925	ns
						PHx-48h × Ccr2 f/f+PBS vs. PHx-48h × Ccr2 cKO+Treg	t (48) = 0.4042	>0.9999	ns
						PHx-48h × Ccr2 cKO+PBS vs. PHx-48h × Ccr2 cKO+Treg	t (48) = 1.92	0.7293	ns
Figure 5N	ALT level (U/L × 1000)	Yes	/	two-way ANOVA	Interaction		F (6, 48) = 2.349	0.0454	*
					PHx-time		F (3, 48) = 71.38	<0.0001	****
					Treatment		F (2, 48) = 14.15	<0.0001	****
				Bonferroni's multiple comparisons test	Effect: Treatment	PHx-0h × Control+PBS vs. PHx-0h × CD25 Ab+PBS	t (48) = 0.003017	>0.9999	ns
						PHx-0h × Control+PBS vs. PHx-0h × CD25 Ab+IL-10	t (48) = 0.009756	>0.9999	ns
						PHx-0h × Ccr2 cKOf+PBS vs. PHx-0h × CD25 Ab+IL-10	t (48) = 0.01277	>0.9999	ns
						PHx-6h × Control+PBS vs. PHx-6h × CD25 Ab+PBS	t (48) = 3.503	0.003	**
						PHx-6h × Control+PBS vs. PHx-6h × CD25 Ab+IL-10	t (48) = 1.126	0.797	ns
						PHx-6h × CD25 Ab+PBS vs. PHx-6h × CD25 Ab+IL-10	t (48) = 4.63	<0.0001	****
						PHx-24h × Control+PBS vs. PHx-24h × CD25 Ab+PBS	t (48) = 3.235	0.0066	**
						PHx-24h × Control+PBS vs. PHx-24h × CD25 Ab+IL-10	t (48) = 0.4091	>0.9999	ns
						PHx-24h × CD25 Ab+PBS vs. PHx-24h × CD25 Ab+IL-10	t (48) = 2.826	0.0206	*
						PHx-48h × Control+PBS vs. PHx-48h × CD25 Ab+PBS	t (48) = 2.537	0.0434	*
						PHx-48h × Control+PBS vs. PHx-48h × CD25 Ab+IL-10	t (48) = 0.8576	>0.9999	ns
						PHx-48h × CD25 Ab+PBS vs. PHx-48h × CD25 Ab+IL-10	t (48) = 1.68	0.2986	ns
Figure 5O	Tnfa level (fold)	Yes	/	two-way ANOVA	Interaction		F (6, 48) = 1.709	0.1392	ns
					PHx-time		F (3, 48) = 32.80	<0.0001	****
					Treatment		F (2, 48) = 9.594	0.0003	***
				Bonferroni's multiple comparisons test	Effect: Treatment	PHx-0h × Ccr2 f/f+PBS vs. PHx-0h × Ccr2 cKO+PBS	t (48) = 0.161	>0.9999	ns
						PHx-0h × Ccr2 f/f+PBS vs. PHx-0h × Ccr2 cKO+Treg	t (48) = 0.06616	>0.9999	ns
						PHx-0h × Ccr2 cKOf+PBS vs. PHx-0h × Ccr2 cKO+Treg	t (48) = 0.2272	>0.9999	ns
						PHx-6h × Ccr2 f/f+PBS vs. PHx-6h × Ccr2 cKO+PBS	t (48) = 2.511	0.0464	*
						PHx-6h × Ccr2 f/f+PBS vs. PHx-6h × Ccr2 cKO+Treg	t (48) = 0.5378	>0.9999	ns
						PHx-6h × Ccr2 cKO+PBS vs. PHx-6h × Ccr2 cKO+Treg	t (48) = 3.049	0.0112	*
						PHx-24h × Ccr2 f/f+PBS vs. PHx-24h × Ccr2 cKO+PBS	t (48) = 3.332	0.005	**
						PHx-24h × Ccr2 f/f+PBS vs. PHx-24h × Ccr2 cKO+Treg	t (48) = 0.5326	>0.9999	ns
						PHx-24h × Ccr2 cKO+PBS vs. PHx-24h × Ccr2 cKO+Treg	t (48) = 3.865	0.001	***
						PHx-48h × Ccr2 f/f+PBS vs. PHx-48h × Ccr2 cKO+PBS	t (48) = 0.679	>0.9999	ns
						PHx-48h × Ccr2 f/f+PBS vs. PHx-48h × Ccr2 cKO+Treg	t (48) = 0.4273	>0.9999	ns
						PHx-48h × Ccr2 cKO+PBS vs. PHx-48h × Ccr2 cKO+Treg	t (48) = 1.106	0.8223	ns
Figure 5P	Tnfa level (fold)	Yes	/	two-way ANOVA	Interaction		F (6, 48) = 2.033	0.0793	ns
					PHx-time		F (3, 48) = 30.46	<0.0001	****
					Treatment		F (2, 48) = 11.32	<0.0001	****
				Bonferroni's multiple comparisons test	Effect: Treatment	PHx-0h × Control+PBS vs. PHx-0h × CD25 Ab+PBS	t (48) = 0.1875	>0.9999	ns
						PHx-0h × Control+PBS vs. PHx-0h × CD25 Ab+IL-10	t (48) = 0.05423	>0.9999	ns
						PHx-0h × Ccr2 cKOf+PBS vs. PHx-0h × CD25 Ab+IL-10	t (48) = 0.1333	>0.9999	ns
						PHx-6h × Control+PBS vs. PHx-6h × CD25 Ab+PBS	t (48) = 3.049	0.0112	*
						PHx-6h × Control+PBS vs. PHx-6h × CD25 Ab+IL-10	t (48) = 0.8253	>0.9999	ns
						PHx-6h × CD25 Ab+PBS vs. PHx-6h × CD25 Ab+IL-10	t (48) = 3.874	0.001	***
						PHx-24h × Control+PBS vs. PHx-24h × CD25 Ab+PBS	t (48) = 2.716	0.0275	*
						PHx-24h × Control+PBS vs. PHx-24h × CD25 Ab+IL-10	t (48) = 1.285	0.6145	ns
						PHx-24h × CD25 Ab+PBS vs. PHx-24h × CD25 Ab+IL-10	t (48) = 4.001	0.0007	***
						PHx-48h × Control+PBS vs. PHx-48h × CD25 Ab+PBS	t (48) = 0.9644	>0.9999	ns
						PHx-48h × Control+PBS vs. PHx-48h × CD25 Ab+IL-10	t (48) = 0.1456	>0.9999	ns
						PHx-48h × CD25 Ab+PBS vs. PHx-48h × CD25 Ab+IL-10	t (48) = 1.11	0.8177	ns
Figure 5Q	Il6 level (fold)	Yes	/	two-way ANOVA	Interaction		F (6, 48) = 1.902	0.0997	ns
					PHx-time		F (3, 48) = 63.55	<0.0001	****
					Treatment		F (2, 48) = 12.01	<0.0001	****
				Bonferroni's multiple comparisons test	Effect: Treatment	PHx-0h × Ccr2 f/f+PBS vs. PHx-0h × Ccr2 cKO+PBS	t (48) = 0.002146	>0.9999	ns
						PHx-0h × Ccr2 f/f+PBS vs. PHx-0h × Ccr2 cKO+Treg	t (48) = 0.1765	>0.9999	ns
						PHx-0h × Ccr2 cKOf+PBS vs. PHx-0h × Ccr2 cKO+Treg	t (48) = 0.1743	>0.9999	ns
						PHx-6h × Ccr2 f/f+PBS vs. PHx-6h × Ccr2 cKO+PBS	t (48) = 3.268	0.006	**
						PHx-6h × Ccr2 f/f+PBS vs. PHx-6h × Ccr2 cKO+Treg	t (48) = 0.3382	>0.9999	ns
						PHx-6h × Ccr2 cKO+PBS vs. PHx-6h × Ccr2 cKO+Treg	t (48) = 3.607	0.0022	**
						PHx-24h × Ccr2 f/f+PBS vs. PHx-24h × Ccr2 cKO+PBS	t (48) = 2.868	0.0183	*
						PHx-24h × Ccr2 f/f+PBS vs. PHx-24h × Ccr2 cKO+Treg	t (48) = 1.12	0.8055	ns
						PHx-24h × Ccr2 cKO+PBS vs. PHx-24h × Ccr2 cKO+Treg	t (48) = 3.988	0.0007	***
						PHx-48h × Ccr2 f/f+PBS vs. PHx-48h × Ccr2 cKO+PBS	t (48) = 1.137	0.7839	ns
						PHx-48h × Ccr2 f/f+PBS vs. PHx-48h × Ccr2 cKO+Treg	t (48) = 0.4229	>0.9999	ns
						PHx-48h × Ccr2 cKO+PBS vs. PHx-48h × Ccr2 cKO+Treg	t (48) = 1.56	0.3762	ns
Figure 5R	Il6 level (fold)	Yes	/	two-way ANOVA	Interaction		F (6, 48) = 1.358	0.2506	ns
					PHx-time		F (3, 48) = 44.99	<0.0001	****
					Treatment		F (2, 48) = 9.493	0.0003	***
				Bonferroni's multiple comparisons test	Effect: Treatment	PHx-0h × Control+PBS vs. PHx-0h × CD25 Ab+PBS	t (48) = 0.1057	>0.9999	ns
						PHx-0h × Control+PBS vs. PHx-0h × CD25 Ab+IL-10	t (48) = 0.07388	>0.9999	ns
						PHx-0h × Ccr2 cKOf+PBS vs. PHx-0h × CD25 Ab+IL-10	t (48) = 0.1796	>0.9999	ns
						PHx-6h × Control+PBS vs. PHx-6h × CD25 Ab+PBS	t (48) = 2.885	0.0175	*
						PHx-6h × Control+PBS vs. PHx-6h × CD25 Ab+IL-10	t (48) = 0.3656	>0.9999	ns
						PHx-6h × CD25 Ab+PBS vs. PHx-6h × CD25 Ab+IL-10	t (48) = 3.25	0.0063	**
						PHx-24h × Control+PBS vs. PHx-24h × CD25 Ab+PBS	t (48) = 2.701	0.0285	*
						PHx-24h × Control+PBS vs. PHx-24h × CD25 Ab+IL-10	t (48) = 0.5648	>0.9999	ns
						PHx-24h × CD25 Ab+PBS vs. PHx-24h × CD25 Ab+IL-10	t (48) = 3.266	0.006	**
						PHx-48h × Control+PBS vs. PHx-48h × CD25 Ab+PBS	t (48) = 1.226	0.678	ns
						PHx-48h × Control+PBS vs. PHx-48h × CD25 Ab+IL-10	t (48) = 0.1258	>0.9999	ns
						PHx-48h × CD25 Ab+PBS vs. PHx-48h × CD25 Ab+IL-10	t (48) = 1.352	0.5479	ns
Figure 6	Measure	Gaussian Distribution	Equal SDs	Analysis	Effect	Comparisons	Test details	P value	Significance
Figure 6G	IL6: Relative intensity (fold)	Yes	Yes	one-way ANOVA			F (2, 12) = 15.61	0.0005	***
				Bonferroni's multiple comparisons test		Control+PBS vs. CD25 Ab+PBS	t (12) = 4.752	0.0014	**
						Control+PBS vs. CD25Ab+IL-10	t (12) = 0.1692	>0.9999	ns
						CD25 Ab+PBS vs. CD25Ab+IL-10	t (12) = 4.921	0.0011	**
	TNF-α: Relative intensity (fold)	Yes	Yes	one-way ANOVA			F (2, 12) = 22.45	<0.0001	****
				Bonferroni's multiple comparisons test		Control+PBS vs. CD25 Ab+PBS	t (12) = 6.055	0.0002	***
						Control+PBS vs. CD25Ab+IL-10	t (12) = 0.5431	>0.9999	ns
						CD25 Ab+PBS vs. CD25Ab+IL-10	t (12) = 5.512	0.0004	***
	CD206: Relative intensity (fold)	Yes	Yes	one-way ANOVA			F (2, 12) = 8.683	0.0047	**
				Bonferroni's multiple comparisons test		Control+PBS vs. CD25 Ab+PBS	t (12) = 3.236	0.0214	*
						Control+PBS vs. CD25Ab+IL-10	t (12) = 0.6553	>0.9999	ns
						CD25 Ab+PBS vs. CD25Ab+IL-10	t (12) = 3.892	0.0064	**
Figure 6I	IL6: Relative intensity (fold)	Yes	Yes	Unpaired t test		PBS vs. Treg	t (8) = 2.675	0.0281	*
	TNF-α: Relative intensity (fold)	Yes	Yes	Unpaired t test		PBS vs. Treg	t (8) = 4.413	0.0022	**
	CD206: Relative intensity (fold)	Yes	Yes	Unpaired t test		PBS vs. Treg	t (8) = 5.679	0.0005	***
Figure 6J	Il6 level (fold)	Yes	Yes	one-way ANOVA			F (3, 16) = 6.350	0.0048	**
				Bonferroni's multiple comparisons test		0 vs. 0.1	t (16) = 1.903	0.4514	ns
						0 vs. 1	t (16) = 3.137	0.0382	*
						0 vs. 10	t (16) = 4.138	0.0046	**
						0.1 vs. 1	t (16) = 1.234	>0.9999	ns
						0.1 vs. 10	t (16) = 2.235	0.2402	ns
						1 vs. 10	t (16) = 1.001	>0.9999	ns
Figure 6K	Tnfa level (fold)	Yes	Yes	one-way ANOVA			F (3, 16) = 3.350	0.0455	*
				Bonferroni's multiple comparisons test	Interaction	0 vs. 0.1	t (16) = 1.329	>0.9999	ns
						0 vs. 1	t (16) = 1.753	0.5928	ns
						0 vs. 10	t (16) = 3.141	0.0378	*
						0.1 vs. 1	t (16) = 0.4234	>0.9999	ns
						0.1 vs. 10	t (16) = 1.812	0.5326	ns
						1 vs. 10	t (16) = 1.389	>0.9999	ns
Figure 6L	Arg1 level (fold)	Yes	Yes	one-way ANOVA			F (3, 16) = 5.485	0.0087	**
				Bonferroni's multiple comparisons test		0 vs. 0.1	t (16) = 0.8272	>0.9999	ns
						0 vs. 1	t (16) = 1.728	0.6191	ns
						0 vs. 10	t (16) = 3.848	0.0085	**
						0.1 vs. 1	t (16) = 0.9011	>0.9999	ns
						0.1 vs. 10	t (16) = 3.021	0.0487	*
						1 vs. 10	t (16) = 2.12	0.3	ns
Figure 6M	Ym1 level (fold)	Yes	Yes	one-way ANOVA			F (3, 16) = 5.198	0.0107	*
				Bonferroni's multiple comparisons test		0 vs. 0.1	t (16) = 1.278	>0.9999	ns
						0 vs. 1	t (16) = 3.226	0.0317	*
						0 vs. 10	t (16) = 3.333	0.0253	*
						0.1 vs. 1	t (16) = 1.949	0.4143	ns
						0.1 vs. 10	t (16) = 2.056	0.339	ns
						1 vs. 10	t (16) = 0.1068	>0.9999	ns
Figure 6O	p-NFκB/NFκB (fold)	Yes	Yes	one-way ANOVA			F (3, 16) = 19.41	<0.0001	****
				Bonferroni's multiple comparisons test		0 vs. 0.1	t (16) = 0.7753	>0.9999	ns
						0 vs. 1	t (16) = 4.987	0.0008	***
						0 vs. 10	t (16) = 6.351	<0.0001	****
						0.1 vs. 1	t (16) = 4.212	0.004	**
						0.1 vs. 10	t (16) = 5.575	0.0003	***
						1 vs. 10	t (16) = 1.364	>0.9999	ns
Figure 6P	p-Erk1/2/Erk (fold)	Yes	Yes	one-way ANOVA			F (3, 16) = 8.985	0.001	**
				Bonferroni's multiple comparisons test		0 vs. 0.1	t (16) = 2.004	0.374	ns
						0 vs. 1	t (16) = 3.428	0.0207	*
						0 vs. 10	t (16) = 4.982	0.0008	***
						0.1 vs. 1	t (16) = 1.424	>0.9999	ns
						0.1 vs. 10	t (16) = 2.979	0.0532	ns
						1 vs. 10	t (16) = 1.554	0.8381	ns
Figure 6S	Relative proliferation (fold)	Yes	Yes	two-way ANOVA	Interaction		F (1, 16) = 0.06826	0.7972	ns
					Time		F (1, 16) = 0.5697	0.4614	ns
					IL-10		F (1, 16) = 19.22	0.0005	***
				Bonferroni's multiple comparisons test	Effect: IL-10	2 day × PBS vs. 2 day × IL-10	t (16) = 2.915	0.0202	*
						4 day × PBS vs. 4 day × IL-10	t (16) = 3.284	0.0093	**
Figure 6T	TNF-α (pg/ml)	Yes	Yes	two-way ANOVA	Interaction		F (1, 16) = 0.04603	0.8328	ns
					Time		F (1, 16) = 0.1955	0.6643	ns
					IL-10		F (1, 16) = 22.71	0.0002	***
				Bonferroni's multiple comparisons test	Effect: IL-10	2 day × PBS vs. 2 day × IL-10	t (16) = 3.218	0.0107	*
						4 day × PBS vs. 4 day × IL-10	t (16) = 3.521	0.0057	**
Figure 6V	p-Akt: Relative expression (fold)	Yes	Yes	Unpaired t test		PBS vs. IL-10	t (8) = 2.840	0.0218	*
	p-Stat3: Relative expression (fold)	Yes	Yes	Unpaired t test		PBS vs. IL-10	t (8) = 5.290	0.0007	***

## Sheet: Figures-Supplementary
Figure S2	Measure	Gaussian Distribution	Equal SDs	Analysis	Effect	Comparisons	Test details	P value	Significance
Figure S2H	Ccl2+ cells (% NK cells)	Yes	Yes	Unpaired t test		PHx-0h vs. PHx-6h	t (8) = 0.8744	0.4074	ns
Figure S4	Measure	Gaussian Distribution	Equal SDs	Analysis	Effect	Comparisons	Test details	P value	Significance
Figure S4B	Ki-67+ cells (% ILC)	Yes	Yes	Unpaired t test		PHx-0h vs. PHx-6h	t (8) = 0.5346	0.6074	ns
Figure S4D	Ki-67+ cells (% Treg)	Yes	Yes	Unpaired t test		PHx-0h vs. PHx-6h	t (8) = 0.5237	0.6147	ns
Figure S4F	The percentage of Treg (%)	Yes	Yes	Unpaired t test		WT vs. Rag2-/-γC-/-	t (8) = 6.366	0.0002	***
Figure S4H	Ccr2+ Treg in total Treg (%)	Yes	Yes	Unpaired t test		WT vs. Rag2-/-γC-/-	t (8) = 4.879	0.0012	**
Figure S4J	The percentage of Treg (%)	Yes	Yes	Unpaired t test		WT vs. Ccl2 -/-	t (8) = 3.399	0.0068	**
Figure S4L	Ccr2+ Treg in total Treg (%)	Yes	Yes	Unpaired t test		WT vs. Ccl2 -/-	t (8) = 3.764	0.0055	**
Figure S4O	The percentage of Treg (%)	Yes	Yes	Unpaired t test		Ccr2 f/f vs. Ccr2 cKO	t (8) = 0.9075	0.3906	ns
Figure S4Q	The percentage of Treg (%)	Yes	Yes	Unpaired t test		Ccr2 f/f vs. Ccr2 cKO	t (8) = 0.9844	0.3537	ns
Figure S4S	The percentage of Treg (%)	Yes	Yes	Unpaired t test		Ccr2 f/f vs. Ccr2 cKO	t (8) = 0.9134	0.3877	ns
Figure S4U	Ccl2+ cells (% ILC1 cells)	Yes	Yes	Unpaired t test		Ccr2 f/f vs. Ccr2 cKO	t (8) = 0.2723	0.7923	ns
Figure S4W	The percentage of Treg (%)	Yes	Yes	Unpaired t test		Ccr2 f/f vs. Ccr2 cKO	t (8) = 3.649	0.0026	**
Figure S5	Measure	Gaussian Distribution	Equal SDs	Analysis	Effect	Comparisons	Test details	P value	Significance
Figure S5B	Vacuolar degeneration (%)	Yes	Yes	Unpaired t test		Ccr2 f/f vs. Ccr2 cKO	t (10) = 4.253	0.0017	**
Figure S5C	ALT level (UL × 1000)	Yes	Yes	Unpaired t test		Ccr2 f/f vs. Ccr2 cKO	t (10) = 4.065	0.0023	**
Figure S5E	Vacuolar degeneration (%)	Yes	Yes	Unpaired t test		WT vs. Rag2-/-γC-/-	t (8) = 2.371	0.0291	*
Figure S5F	ALT level (U/L × 1000)	Yes	/	two-way ANOVA	Interaction		F (3, 32) = 1.773	0.1721	ns
					PHx-time		F (3, 32) = 39.49	<0.0001	****
					Rag2-/-γC-/-		F (1, 32) = 8.029	0.0079	**
				Bonferroni's multiple comparisons test	Effect: Rag2-/-γC-/-	PHx-0h × WT vs. PHx-0h × Rag2-/-γC-/-	t (32) = 0.01134	>0.9999	ns
						PHx-6h × WT vs. PHx-6h × Rag2-/-γC-/-	t (32) = 3.1	0.0161	*
						PHx-24h × WT vs. PHx-24h × Rag2-/-γC-/-	t (32) = 1.765	0.3487	ns
						PHx-48h × WT vs. PHx-48h × Rag2-/-γC-/-	t (32) = 0.7915	>0.9999	ns
Figure S5G	Il6 level (fold)	Yes	/	two-way ANOVA	Interaction		F (3, 32) = 2.329	0.093	ns
					PHx-time		F (3, 32) = 39.67	<0.0001	****
					Rag2-/-γC-/-		F (1, 32) = 13.76	0.0008	***
				Bonferroni's multiple comparisons test	Effect: Rag2-/-γC-/-	PHx-0h × WT vs. PHx-0h × Rag2-/-γC-/-	t (32) = 0.05333	>0.9999	ns
						PHx-6h × WT vs. PHx-6h × Rag2-/-γC-/-	t (32) = 3.346	0.0084	**
						PHx-24h × WT vs. PHx-24h × Rag2-/-γC-/-	t (32) = 2.867	0.0291	*
						PHx-48h × WT vs. PHx-48h × Rag2-/-γC-/-	t (32) = 1.153	>0.9999	ns
Figure S5H	Tnfa level (fold)	Yes	/	two-way ANOVA	Interaction		F (3, 32) = 1.845	0.1588	ns
					PHx-time		F (3, 32) = 29.94	<0.0001	****
					Rag2-/-γC-/-		F (1, 32) = 10.32	0.003	**
				Bonferroni's multiple comparisons test	Effect: Rag2-/-γC-/-	PHx-0h × WT vs. PHx-0h × Rag2-/-γC-/-	t (32) = 0.01733	>0.9999	ns
						PHx-6h × WT vs. PHx-6h × Rag2-/-γC-/-	t (32) = 2.789	0.0353	*
						PHx-24h × WT vs. PHx-24h × Rag2-/-γC-/-	t (32) = 2.664	0.048	*
						PHx-48h × WT vs. PHx-48h × Rag2-/-γC-/-	t (32) = 0.9879	>0.9999	ns
Figure S5J	Ki-67 labelled (per field)	Yes	Yes	Unpaired t test		Ccr2 f/f vs. Ccr2 cKO	t (12) = 2.508	0.0275	*
Figure S5K	Liver/body weight (%)	Yes	Yes	Unpaired t test		Ccr2 f/f vs. Ccr2 cKO	t (12) = 3.682	0.0031	**
Figure S5L	Liver/body weight (%)	Yes	Yes	two-way ANOVA	Interaction		F (1, 28) = 1.750	0.1965	ns
					PHx-time		F (1, 28) = 60.05	<0.0001	****
					DEX		F (1, 28) = 14.00	0.0008	***
				Bonferroni's multiple comparisons test	Effect: Rag2-/-γC-/-	PHx-7d × WT vs. PHx-7d × Rag2-/-γC-/-	t (28) = 1.711	0.1868	ns
						PHx-15d × WT vs. PHx-15d × Rag2-/-γC-/-	t (28) = 3.582	0.0025	**
					Effect: PHx-time	PHx-7d × WT vs. PHx-15d × WT	t (28) = 4.544	0.0002	***
						PHx-7d × Rag2-/-γC-/- vs. PHx-15d × Rag2-/-γC-/-	t (28) = 6.415	<0.0001	****
Figure S5N	Vacuolar degeneration (%)	Yes	Yes	two-way ANOVA	Interaction		F (1, 24) = 16.51	0.0004	***
					PHx-time		F (1, 24) = 276.1	<0.0001	****
					Foxp3 -/y		F (1, 24) = 311.1	<0.0001	****
				Bonferroni's multiple comparisons test	Interaction	PHx-14d × Foxp3 +/y vs. PHx-14d × Foxp3 -/y	t (24) = 15.35	<0.0001	****
						PHx-14d × Foxp3 +/y vs. PHx-21d × Foxp3 +/y	t (24) = 8.877	<0.0001	****
						PHx-14d × Foxp3 +/y vs. PHx-21d × Foxp3 -/y	t (24) = 0.7219	>0.9999	ns
						PHx-14d × Foxp3 -/y vs. PHx-21d × Foxp3 +/y	t (24) = 24.22	<0.0001	****
						PHx-14d × Foxp3 -/y vs. PHx-21d × Foxp3 -/y	t (24) = 14.62	<0.0001	****
						PHx-21d × Foxp3 +/y vs. PHx-21d × Foxp3 -/y	t (24) = 9.599	<0.0001	****
Figure S5P	Albumin+ Ki-67+ cells (%)	Yes	Yes	Unpaired t test		Foxp3 +/y vs. Foxp3 -/y	t (8) = 2.984	0.0175	*
Figure S5Q	Liver/body weight (%)	Yes	Yes	two-way ANOVA	Interaction		F (1, 24) = 1.247	0.2752	ns
					PHx-time		F (1, 24) = 1.116	0.3012	ns
					Foxp3 -/y		F (1, 24) = 17.12	0.0004	***
				Bonferroni's multiple comparisons test	Effect: Foxp3 -/y	PHx-14d × Foxp3 +/y vs. PHx-14d × Foxp3 -/y	t (24) = 2.153	0.0831	ns
						PHx-21d × Foxp3 +/y vs. PHx-21d × Foxp3 -/y	t (24) = 3.687	0.0023	**
Figure S5R	Body weight (g)	Yes	Yes	two-way ANOVA	Interaction		F (1, 24) = 1.643	0.2122	ns
					PHx-time		F (1, 24) = 1.250	0.2746	ns
					Foxp3 -/y		F (1, 24) = 1.577	0.2213	ns
				Bonferroni's multiple comparisons test	Effect: Foxp3 -/y	PHx-14d × Foxp3 +/y vs. PHx-14d × Foxp3 -/y	t (24) = 0.01852	>0.9999	ns
						PHx-21d × Foxp3 +/y vs. PHx-21d × Foxp3 -/y	t (24) = 1.78	0.1753	ns
Figure S5S	Tgfb level (fold)	Yes	/	two-way ANOVA	Interaction		F (3, 32) = 0.4962	0.6875	ns
					PHx-time		F (3, 32) = 0.8238	0.4905	ns
					CD25 Ab		F (1, 32) = 0.08086	0.778	ns
Figure S5T	Il35 level (fold)	Yes	/	two-way ANOVA	Interaction		F (3, 32) = 0.1657	0.9187	ns
					PHx-time		F (3, 32) = 4.031	0.0154	*
					CD25 Ab		F (1, 32) = 0.1933	0.6631	ns
Figure S7	Measure	Gaussian Distribution	Equal SDs	Analysis	Effect	Comparisons	Test details	P value	Significance
Figure S7B	Top: Relative proliferation (fold)	Yes	Yes	two-way ANOVA	Interaction		F (1, 16) = 0.02138	0.8856	ns
					PHx-time		F (1, 16) = 0.3129	0.5836	ns
					Treg		F (1, 16) = 0.07434	0.7886	ns
	Bottom: Relative proliferation (fold)	Yes	Yes	two-way ANOVA	Interaction		F (1, 16) = 0.1171	0.7367	ns
					Morphine		F (1, 16) = 0.5113	0.4849	ns
					IL-10		F (1, 16) = 0.003104	0.9563	ns
Figure S8	Measure	Gaussian Distribution	Equal SDs	Analysis	Effect	Comparisons	Test details	P value	Significance
Figure S8H	Correlation between Ccl2 and Ccr2 expression	/	/	Spearman’s correlation test			r = 0.166	<0.0001	****
Figure S9	Measure	Gaussian Distribution	Equal SDs	Analysis	Effect	Comparisons	Test details	P value	Significance
Figure S9B	IL6: Relative level (fold)	Yes	Yes	one-way ANOVA			F (2, 12) = 26.67	<0.0001	****
				Bonferroni's multiple comparisons test		Control+PBS vs. CD25 Ab+PBS	t (12) = 7.042	<0.0001	****
						Control+PBS vs. CD25Ab+IL-10	t (12) = 1.842	0.2711	ns
						CD25 Ab+PBS vs. CD25Ab+IL-10	t (12) = 5.2	0.0007	***
	Tnfa: Relative level (fold)	Yes	Yes	one-way ANOVA			F (2, 12) = 9.104	0.0039	**
				Bonferroni's multiple comparisons test		Control+PBS vs. CD25 Ab+PBS	t (12) = 4.062	0.0047	**
						Control+PBS vs. CD25Ab+IL-10	t (12) = 0.8996	>0.9999	ns
						CD25 Ab+PBS vs. CD25Ab+IL-10	t (12) = 3.163	0.0245	*
	Arg1: Relative level (fold)	Yes	Yes	one-way ANOVA			F (2, 12) = 3.440	0.0659	ns
				Bonferroni's multiple comparisons test		Control+PBS vs. CD25 Ab+PBS	t (12) = 1.556	0.4368	ns
						Control+PBS vs. CD25Ab+IL-10	t (12) = 1.05	0.9426	ns
						CD25 Ab+PBS vs. CD25Ab+IL-10	t (12) = 2.607	0.0688	ns
	Ym1: Relative level (fold)	Yes	Yes	one-way ANOVA			F (2, 12) = 6.471	0.0124	*
				Bonferroni's multiple comparisons test		Control+PBS vs. CD25 Ab+PBS	t (12) = 2.913	0.039	*
						Control+PBS vs. CD25Ab+IL-10	t (12) = 0.3714	>0.9999	ns
						CD25 Ab+PBS vs. CD25Ab+IL-10	t (12) = 3.284	0.0196	*
Figure S9C	IL6: Relative level (fold)	Yes	Yes	one-way ANOVA			F (2, 12) = 11.03	0.0019	**
				Bonferroni's multiple comparisons test		Control+PBS vs. CD25 Ab+PBS	t (12) = 4.431	0.0025	**
						Control+PBS vs. CD25Ab+IL-10	t (12) = 0.8633	>0.9999	ns
						CD25 Ab+PBS vs. CD25Ab+IL-10	t (12) = 3.567	0.0116	*
	Tnfa: Relative level (fold)	Yes	Yes	one-way ANOVA			F (2, 12) = 9.164	0.0038	**
				Bonferroni's multiple comparisons test		Control+PBS vs. CD25 Ab+PBS	t (12) = 3.351	0.0173	*
						Control+PBS vs. CD25Ab+IL-10	t (12) = 0.6326	>0.9999	ns
						CD25 Ab+PBS vs. CD25Ab+IL-10	t (12) = 3.983	0.0054	**
	Arg1: Relative level (fold)	Yes	Yes	one-way ANOVA			F (2, 12) = 6.003	0.0156	*
				Bonferroni's multiple comparisons test		Control+PBS vs. CD25 Ab+PBS	t (12) = 2.787	0.0493	*
						Control+PBS vs. CD25Ab+IL-10	t (12) = 0.3899	>0.9999	ns
						CD25 Ab+PBS vs. CD25Ab+IL-10	t (12) = 3.177	0.0239	*
	Ym1: Relative level (fold)	Yes	Yes	one-way ANOVA			F (2, 12) = 10.57	0.0023	**
				Bonferroni's multiple comparisons test		Control+PBS vs. CD25 Ab+PBS	t (12) = 4.136	0.0041	**
						Control+PBS vs. CD25Ab+IL-10	t (12) = 0.3265	>0.9999	ns
						CD25 Ab+PBS vs. CD25Ab+IL-10	t (12) = 3.809	0.0075	**
Figure S9E	CD11b positive cell (per field)	Yes	Yes	one-way ANOVA			F (2, 15) = 0.04536	0.9558	ns
				Bonferroni's multiple comparisons test		Control+PBS vs. CD25 Ab+PBS	t (15) = 0.08804	>0.9999	ns
						Control+PBS vs. CD25Ab+IL-10	t (15) = 0.2935	>0.9999	ns
						CD25 Ab+PBS vs. CD25Ab+IL-10	t (15) = 0.2054	>0.9999	ns
Figure S9G		Yes	Yes	Unpaired t test		PBS vs. Treg	t (14) = 0.4361	0.6694	ns
Figure S9I	TNF-α: Relative proliferation (%)	Yes	Yes	Unpaired t test		WT vs. Ccl2 -/-	t (8) = 3.984	0.004	**
	CD206: Relative proliferation (%)	Yes	Yes	Unpaired t test		WT vs. Ccl2 -/-	t (8) = 5.423	0.0006	***
Figure S9K	TNF-α: Relative proliferation (%)	Yes	Yes	Unpaired t test		WT vs. Rag2-/-γC-/-	t (8) = 3.682	0.0062	**
	CD206: Relative proliferation (%)	Yes	Yes	Unpaired t test		WT vs. Rag2-/-γC-/-	t (8) = 5.087	0.0009	***
Figure S9M	IL6: Relative intensity (fold)	Yes	Yes	Unpaired t test		PBS vs. Ccl2	t (6) = 0.4500	0.6685	ns
	TNF-α: Relative intensity (fold)	Yes	Yes	Unpaired t test		PBS vs. Ccl2	t (6) = 0.5817	0.582	ns
	CD206: Relative intensity (fold)	Yes	Yes	Unpaired t test		PBS vs. Ccl2	t (6) = 0.2852	0.7851	ns
Figure S9O	IL6: Relative intensity (fold)	Yes	Yes	Unpaired t test		PBS vs. Treg	t (6) = 3.671	0.0104	*
	TNF-α: Relative intensity (fold)	Yes	Yes	Unpaired t test		PBS vs. Treg	t (6) = 4.693	0.0034	**
	CD206: Relative intensity (fold)	Yes	Yes	Unpaired t test		PBS vs. Treg	t (6) = 2.795	0.0314	*
